# Supplementary material for: Spurious regulatory connections dictate the expression‐fitness landscape of translation factors
Source: Mol Syst Biol. 2021 Apr 26;17(4):e10302. doi: 10.15252/msb.202110302 (PMC8073009; doi:10.15252/msb.202110302)
Supplement: Supplementary file 6 — Dataset EV4 [file MSB-17-e10302-s009.xlsx]

## Sheet: Description
Sheet	Description
1	Amplicon structure for RNA-seq libraries
2	List of RNA-seq data, with information about strain, matching competition experiment and inducer conditions
3	Mapped read counts and mRNA level (rpkm) quantified for all genes from RNA-seq for datasets listed in sheet 2.
4	List of matched ribosome profiling and Rend-seq dataset used for translation efficiency and proteome fraction calibration, with information about medium and strains
5	Mapped read counts and mRNA level (rpkm) quantified for all genes from Rend-seq for datasets listed in sheet 4.
6	Mapped footprint counts and estimated protein synthesis (ribosome footprint read density) (rpkm) quantified for all genes from ribosome profiling datasets listed in sheet 4.

## Sheet: 1. RNA-seq amplicon
		RNA-seq amplicon structure
	indexing_primer	5'gatcggaagagcacacgtctgaactccagtcac-->
	oDP007	5'AATGATACGGCGACCACCGAGATCTACACTCTTTCCCTACACGACGCTCTTCCGATCT
	sequencing_primer	5'acactctttccctacacGACGCTCTTCCGATCT-->
		Insert (variable size)
	Amplicon	AATGATACGGCGACCACCGAGATCTACACTCTTTCCCTACACGACGCTCTTCCGATCTNNNNNNNNNNNNNNNNNNNNBAAAAAAAAAAAAAAAAAAGATCGGAAGAGCACACGTCTGAACTCCAGTCACNNNNNNATCTCGTATGCCGTCTTCTGCTTG
		Tail with anchor
	idx_RT_primer	NNVTTTTTTTTTTTTTTTTTTCTAGCCTTCTCGTGTGCAGACTTGAGGTCAGTGNNNNNNTAGAGCATACGGCAGAAGACGAAC 5'
	oDP010	ACGGCAGAAGACGAAC 5'

## Sheet: 2. List RNA-seq exp
List of RNA-seq datasets generated to measure expression fitness landscapes. These datasets were acquired in parallel (same day) as competition experiments. Detailed information about inducer concentrations for the various conditions can be found in Dataset EV3 (note that conditions with the same label, e.g., C3, in different competition experiments correspond to different inducer conditions, ref…
Competition experiment	Condition	Strain	Type of data	dataset name	Included in average unperturbed mRNA levels
E3	C1	GLB426	RNA-seq	RNAseq_E3_C1_GLB426
E3	C2	GLB426	RNA-seq	RNAseq_E3_C2_GLB426
E3	C3	GLB426	RNA-seq	RNAseq_E3_C3_GLB426
E3	C4	GLB426	RNA-seq	RNAseq_E3_C4_GLB426
E3	C5	GLB426	RNA-seq	RNAseq_E3_C5_GLB426
E3	C6	GLB426	RNA-seq	RNAseq_E3_C6_GLB426
E3	C7	GLB426	RNA-seq	RNAseq_E3_C7_GLB426
E3	D1	GLB426	RNA-seq	RNAseq_E3_D1_GLB426
E3	D2	GLB426	RNA-seq	RNAseq_E3_D2_GLB426
E3	D3	GLB426	RNA-seq	RNAseq_E3_D3_GLB426
E3	D4	GLB426	RNA-seq	RNAseq_E3_D4_GLB426
E3	D5	GLB426	RNA-seq	RNAseq_E3_D5_GLB426
E3	D6	GLB426	RNA-seq	RNAseq_E3_D6_GLB426
E3	D7	GLB426	RNA-seq	RNAseq_E3_D7_GLB426
E3	C1	GLB430	RNA-seq	RNAseq_E3_C1_GLB430
E3	C3	GLB430	RNA-seq	RNAseq_E3_C3_GLB430
E3	C7	GLB430	RNA-seq	RNAseq_E3_C7_GLB430
E3	D1	GLB430	RNA-seq	RNAseq_E3_D1_GLB430
E3	D4	GLB430	RNA-seq	RNAseq_E3_D4_GLB430
E3	D7	GLB430	RNA-seq	RNAseq_E3_D7_GLB430
E2	C1	GLB438	RNA-seq	RNAseq_E2_C1_GLB438
E2	C2	GLB438	RNA-seq	RNAseq_E2_C2_GLB438
E2	C3	GLB438	RNA-seq	RNAseq_E2_C3_GLB438
E2	C4	GLB438	RNA-seq	RNAseq_E2_C4_GLB438
E2	C5	GLB438	RNA-seq	RNAseq_E2_C5_GLB438
E2	C6	GLB438	RNA-seq	RNAseq_E2_C6_GLB438
E2	C7	GLB438	RNA-seq	RNAseq_E2_C7_GLB438
E2	C8	GLB438	RNA-seq	RNAseq_E2_C8_GLB438
E2	C9	GLB438	RNA-seq	RNAseq_E2_C9_GLB438
E2	C1	GLB115	RNA-seq	RNAseq_E2_C1_GLB115	yes
E2	C5	GLB115	RNA-seq	RNAseq_E2_C5_GLB115	yes
E2	C9	GLB115	RNA-seq	RNAseq_E2_C9_GLB115	yes
E2	C1	GLB442	RNA-seq	RNAseq_E2_C1_GLB442
E2	C5	GLB442	RNA-seq	RNAseq_E2_C5_GLB442
E2	C9	GLB442	RNA-seq	RNAseq_E2_C9_GLB442
E2	C1	GLB446	RNA-seq	RNAseq_E2_C1_GLB446	yes
E2	C5	GLB446	RNA-seq	RNAseq_E2_C5_GLB446	yes
E2	C9	GLB446	RNA-seq	RNAseq_E2_C9_GLB446	yes
E2	C5	GLB424	RNA-seq	RNAseq_E2_C5_GLB424
E1	C1	GLB426	RNA-seq	RNAseq_E1_C1_GLB426
E1	C2	GLB426	RNA-seq	RNAseq_E1_C2_GLB426
E1	C3	GLB426	RNA-seq	RNAseq_E1_C3_GLB426
E1	C4	GLB426	RNA-seq	RNAseq_E1_C4_GLB426
E1	C5	GLB426	RNA-seq	RNAseq_E1_C5_GLB426
E1	C6	GLB426	RNA-seq	RNAseq_E1_C6_GLB426
E1	C7	GLB426	RNA-seq	RNAseq_E1_C7_GLB426
E1	C8	GLB426	RNA-seq	RNAseq_E1_C8_GLB426
E1	C9	GLB426	RNA-seq	RNAseq_E1_C9_GLB426
E1	C1	GLB430	RNA-seq	RNAseq_E1_C1_GLB430
E1	C5	GLB430	RNA-seq	RNAseq_E1_C5_GLB430
E1	C1	GLB115	RNA-seq	RNAseq_E1_C1_GLB115	yes
E1	C5	GLB115	RNA-seq	RNAseq_E1_C5_GLB115	yes
E1	C9	GLB115	RNA-seq	RNAseq_E1_C9_GLB115	yes
E1	C1	GLB434	RNA-seq	RNAseq_E1_C1_GLB434	yes
E1	C5	GLB434	RNA-seq	RNAseq_E1_C5_GLB434	yes
E1	C9	GLB434	RNA-seq	RNAseq_E1_C9_GLB434	yes

## Sheet: 3.  RNA-seq data
Quantification of mRNA levels using RNA-seq for samples related to competition experiments (see details in Methods). For each gene and dataset (see tab "List RNA-seq exp" for details of corresponding condition), the read density (units of rpkm) and read counts mapping to the gene are listed. Start position, end position, and strand (annotation NC_000964.3) are listed. Read density for RF1 and RF2…
Gene	Start	End	Strand	multi_E3_C1_GLB426_rpkm	multi_E3_C1_GLB426_reads	multi_E3_C2_GLB426_rpkm	multi_E3_C2_GLB426_reads	multi_E3_C3_GLB426_rpkm	multi_E3_C3_GLB426_reads	multi_E3_C4_GLB426_rpkm	multi_E3_C4_GLB426_reads	multi_E3_C5_GLB426_rpkm	multi_E3_C5_GLB426_reads	multi_E3_C6_GLB426_rpkm	multi_E3_C6_GLB426_reads	multi_E3_C7_GLB426_rpkm	multi_E3_C7_GLB426_reads	multi_E3_D1_GLB426_rpkm	multi_E3_D1_GLB426_reads	multi_E3_D2_GLB426_rpkm	multi_E3_D2_GLB426_reads	multi_E3_D3_GLB426_rpkm	multi_E3_D3_GLB426_reads	multi_E3_D4_GLB426_rpkm	multi_E3_D4_GLB426_reads	multi_E3_D5_GLB426_rpkm	multi_E3_D5_GLB426_reads	multi_E3_D6_GLB426_rpkm	multi_E3_D6_GLB426_reads	multi_E3_D7_GLB426_rpkm	multi_E3_D7_GLB426_reads	multi_E3_C1_GLB430_rpkm	multi_E3_C1_GLB430_reads	multi_E3_C3_GLB430_rpkm	multi_E3_C3_GLB430_reads	multi_E3_C7_GLB430_rpkm	multi_E3_C7_GLB430_reads	multi_E3_D1_GLB430_rpkm	multi_E3_D1_GLB430_reads	multi_E3_D4_GLB430_rpkm	multi_E3_D4_GLB430_reads	multi_E3_D7_GLB430_rpkm	multi_E3_D7_GLB430_reads	multi_E2_C1_GLB438_rpkm	multi_E2_C1_GLB438_reads	multi_E2_C2_GLB438_rpkm	multi_E2_C2_GLB438_reads	multi_E2_C3_GLB438_rpkm	multi_E2_C3_GLB438_reads
dnaA	410	1750	1	535.63	1088	457.125	1147	441.024	1019	497.002	584	472.969	1257	445.217	588	374.776	840	425.939	986	443.266	937	475.558	953	475.877	554	451.133	809	418.732	674	383.169	595	463.152	1098	463.657	1173	469.008	1084	438.908	1007	455.947	713	473.621	1076	404.925	516	459.941	689	458.894	289
dnaN	1939	3075	1	324.041	555	347.873	736	314.644	613	346.186	343	302.55	678	267.597	298	271.444	513	301.756	589	304.085	542	314.25	531	306.635	301	323.397	489	277.035	376	248.978	326	325.166	650	349.241	745	334.043	651	271.895	526	317.767	419	312.169	598	306.191	329	319.05	403	318.253	169
yaaA	3206	3421	1	393.029	108	430.12	146	422.305	132	364.87	58	456.148	164	548.51	98	560.669	170	482.183	151	454.603	130	405.759	110	355.58	56	403.968	98	436.279	95	423.67	89	408.467	131	388.611	133	374.198	117	325.409	101	326.166	69	351.404	108	429.261	74	503.324	102	422.553	36
recF	3437	4549	1	429.78	720	444.084	919	424.011	808	459.18	445	491.35	1077	456.277	497	447.92	828	391.263	747	432.488	754	387.834	641	391.607	376	478.028	707	392.456	521	384.163	492	428.079	837	448.114	935	423.877	808	394.24	746	427.997	552	436.032	817	409.139	430	425.742	526	460.14	239
yaaB	4567	4812	1	233.189	75	322.175	128	276.07	101	279.485	52	306.547	129	277.353	58	338.13	120	308.29	113	224.076	75	261.576	83	303.797	56	243.005	69	294.271	75	313.166	77	311.686	117	304.557	122	284.18	104	294.536	107	230.202	57	308.568	111	198.242	40	252.956	60	250.706	25
gyrB	4867	6783	1	471.582	1382	501.926	1817	505.776	1686	463.64	786	552.899	2120	542.135	1033	520.154	1682	499.136	1667	459.056	1400	471.086	1362	464.401	780	527.983	1366	502.527	1167	455.288	1020	487.675	1668	482.745	1762	485.824	1620	431.707	1429	468.946	1058	469.232	1538	369.868	680	440.024	951	479.859	436
gyrA	6994	9459	1	537.791	2037	513.371	2402	523.152	2254	491.07	1076	522.819	2591	483.201	1190	446.469	1866	499.698	2157	529.207	2086	509.791	1905	494.278	1073	520.345	1740	491.088	1474	415.802	1204	508.289	2247	529.091	2496	516.49	2226	503.006	2152	503.427	1468	518.839	2198	438.51	1042	484.359	1353	490.483	576
guaB	15915	17381	1	1599.21	3563	1667.41	4589	1632.8	4138	1647.21	2123	1399.96	4081	1260.52	1826	1057.6	2600	1206.74	3064	1438.38	3335	1502.7	3303	1558.44	1990	1486.57	2924	1309.53	2312	1012.19	1724	1605.19	4174	1698.08	4712	1711.57	4339	1219.93	3070	1582.88	2715	1582.74	3944	942.962	1318	1062.02	1745	1161.03	802
dacA	17534	18865	1	936.447	1889	862.027	2148	916.52	2103	869.813	1015	778.996	2056	648.841	851	519.356	1156	816.053	1876	777.903	1633	802.975	1598	754.252	872	658.11	1172	579.923	927	468.842	723	911.094	2145	926.211	2327	925.38	2124	836.53	1906	780.444	1212	774.33	1747	807.59	1022	901.418	1341	968.951	606
yaaD	19062	19946	1	527.553	696	592.747	966	594.392	892	556.871	425	485.469	838	525.765	451	452.688	659	786.156	1182	674.46	926	558.554	727	454.95	344	502.264	585	466.784	488	412.465	416	583.201	898	574.502	944	544.91	818	898.556	1339	502.129	510	500.822	739	439.792	364	549.867	535	647.86	265
yaaE	19968	20558	1	597.482	514	565.551	601	603.95	591	554.6	276	509.07	573	489.858	274	469.844	446	896.572	879	750.619	672	636.253	540	511.106	252	558.274	424	511.949	349	469.848	309	687.22	690	629.049	674	555.745	544	971.498	944	588.864	390	586.169	564	472.488	255	616.29	391	618.62	165
serS	20880	22157	1	375.086	725	425.522	1016	382.963	842	397.98	445	372.482	942	342.152	430	273.818	584	353.189	778	354.463	713	355.022	677	364.689	404	362.747	619	321.869	493	270.024	399	395.405	892	392.543	945	385.57	848	373.758	816	365.578	544	390.869	845	282.038	342	354.267	505	370.445	222
tadA	25852	26337	1	48.827	34	73.241	63	77.012	61	67.027	27	70.246	64	79.513	36	67.677	52	57.966	46	68.998	50	64.048	44	90.205	36	81.333	50	57.992	32	60.113	32	72.596	59	62.264	54	80.774	64	69.928	55	55.961	30	62.915	49	75.541	33	75.943	39	64.846	14
dnaX	26814	28505	1	290.78	750	271.491	865	282.9	830	273.447	408	261.653	883	250.444	420	199.576	568	259.915	764	244.769	657	279.02	710	233.384	345	268.327	611	224.083	458	186.633	368	290.003	873	276.426	888	263.389	773	260.527	759	280.509	557	269.344	777	186.02	301	198.72	378	221.338	177
yaaK	28529	28852	1	834.444	370	690.117	378	715.738	361	888.871	228	841.155	488	891.428	257	799.151	391	655.025	331	699.981	323	676.645	296	688.624	175	600.32	235	731.422	257	634.265	215	649.261	336	700.759	387	715.512	361	559.063	280	533.157	182	615.003	305	456.55	127	513.749	168	640.112	88
recR	28867	29463	1	402.463	350	362.113	389	364.936	361	331.958	167	362.09	412	415.608	235	373.077	358	322.881	320	381.211	345	358.991	308	323.023	161	389.448	299	319.242	220	370.025	246	373.407	379	391.46	424	369.874	366	314.575	309	358.474	240	352.642	343	262.11	143	308.724	198	267.036	72
yaaL	29481	29705	1	415.454	120	260.652	93	392.63	129	317.195	53	415.434	157	362.083	68	338.861	108	325.057	107	319.375	96	259.685	74	320.16	53	309.805	79	314.567	72	448.347	99	305.537	103	322.45	116	365.122	120	242.146	79	319.292	71	253.827	82	198.671	36	276.975	59	301.498	27
bofA	29772	30035	1	85.78	30	60.183	26	65.357	26	69.199	14	59.005	27	65.965	15	85.514	33	60.216	24	68.69	25	49.271	17	44.901	9	61.537	19	50.516	14	63.585	17	51.448	21	68.873	30	82.927	33	63.287	25	37.141	10	35.791	14	41.02	9	46.526	12	55.334	6
csfB	35531	35725	1	37.19	9	33.452	10	43.593	12	21.429	3	31.582	10	31.777	5	59.918	16	18.13	5	27.795	7	33.508	8	36.05	5	32.764	7	67.79	13	48.648	9	28.324	8	26.542	8	36.316	10	21.95	6	21.47	4	36.946	10	46.107	7	16.809	3	66.639	5
xpaC	35845	36459	1	59.037	53	58.613	65	51.901	53	42.362	22	50.229	59	41.116	24	61.579	61	43.006	44	61.011	57	44.034	39	68.024	35	36.59	29	37.953	27	49.541	34	37.222	39	45.612	51	46.99	48	32.544	33	41.96	29	34.857	35	67.471	38	60.416	40	46.705	13
yaaN	36478	37638	1	67.992	119	65.217	141	59.773	119	60.249	61	65.94	151	70.3	80	73.01	141	74.701	149	66.982	122	61.968	107	70.781	71	67.954	105	63.45	88	56.801	76	68.047	139	57.343	125	69.295	138	58.678	116	68.278	92	67.943	133	99.271	109	89.095	115	73.713	40
yaaO	37720	39162	1	132.39	290	128.239	347	134.849	336	128.633	163	116.188	333	115.148	164	115.843	280	142.607	356	118.004	269	120.31	260	121.87	153	124.621	241	95.056	165	100.323	168	145.507	372	151.38	413	139.621	348	102.659	254	127.492	215	119.593	293	155.725	214	133.708	216	139.881	95
tmk	39159	39797	1	150.767	141	160.138	185	152.284	162	151.569	82	178.975	219	223.658	136	223.849	231	169.824	181	131.518	128	179.916	166	147.388	79	157.453	130	172.717	128	233.582	167	169.49	185	158.826	185	171.03	182	125.906	133	134.725	97	153.92	161	182.373	107	146.438	101	148.297	43
yaaQ	39871	40200	1	251.78	114	248.523	139	238.821	123	236.71	62	361.235	214	380.445	112	592.467	296	271.318	140	294.998	139	210.435	94	246.629	64	330.224	132	367.899	132	548.916	190	291.421	154	198.608	112	287.271	148	273.748	140	203.686	71	229.063	116	168.984	48	188.67	63	292.064	41
yaaR	40213	40653	1	226.808	142	254.725	197	227.476	162	256.78	93	286.879	235	405.332	165	467.55	323	263.488	188	225.619	147	233.134	144	222.95	80	264.145	146	350.718	174	407.419	195	187.489	137	201.341	157	209.156	149	210.699	149	186.724	90	158.516	111	168.036	66	203.584	94	211.218	41
holB	40665	41654	1	302.042	448	279.445	512	271.461	458	299.524	257	340.091	660	400.254	386	486.973	797	312.954	529	296.718	458	226.2	331	252.917	215	294.779	386	377.757	444	469.179	532	247.24	428	293.394	542	264.265	446	275.765	462	250.463	286	230.269	382	264.371	246	237.689	260	269.643	124
yaaT	41657	42484	1	438.103	539	418.485	636	420.161	588	407.469	290	488.903	787	531.293	425	626.864	851	435.776	611	415.516	532	387.221	470	355.967	251	429.035	466	488.241	476	565.635	532	347.514	499	385.037	590	370.025	518	383.55	533	371.636	352	334.293	460	325.2	251	360.397	327	464.022	177
yabA	42499	42858	1	522.401	261	468.271	289	455.738	259	467.096	135	559.894	366	624.91	203	743.711	410	498.788	284	475.061	247	482.853	238	488.923	140	573.593	253	639.033	253	625.747	239	391.006	228	446.757	278	372.918	212	434.148	245	335.383	129	384.755	215	392.426	123	401.672	148	464.809	72
yabB	42917	43660	1	101.896	112	81.752	111	100.777	126	111.663	71	125.858	181	145.523	104	154.184	187	130.924	164	97.915	112	95.907	104	106.357	67	127.786	124	130.884	114	130.909	110	105.235	135	113.223	155	113.539	142	72.492	90	145.356	123	110.627	136	124.718	86	112.261	91	108.573	37
yazA	43647	43946	1	105.928	43	153.556	77	168.922	78	123.494	29	171.334	91	155.34	41	209.858	94	110.241	51	94.687	40	107.37	43	146.14	34	156.26	56	133.674	43	148.23	46	143.527	68	136.475	69	160.209	74	89.419	41	127.994	40	107.924	49	121.728	31	113.571	34	143.018	18
yabC	43921	44799	1	165.658	217	171.804	278	152.345	227	153.08	116	177.372	304	192.554	164	205.478	297	128.614	192	126.907	173	157.854	204	143.855	108	162.566	188	169.552	176	156.779	157	156.327	239	162.428	265	156.323	233	107.462	159	145.766	147	130.367	191	126.553	104	133.533	129	128.036	52
metS	45633	47627	1	339.084	1035	316.67	1194	319.123	1108	331.874	586	297.972	1190	284.187	564	260.092	876	336.347	1170	324.574	1031	295.218	889	316.112	553	289.084	779	269.146	651	234.418	547	307.092	1094	330.384	1256	327.372	1137	360.244	1242	287.249	675	301.415	1029	225.6	432	232.779	524	286.361	271
yabD	47706	48473	1	124.931	142	117.517	165	112.151	145	124.711	82	99.519	148	110.957	82	98.869	124	126.608	164	94.687	112	91.853	103	118.201	77	113.607	114	99.923	90	78.258	68	104.027	138	121.499	172	119.847	155	105.932	136	101.709	89	93.608	119	70.12	50	87.087	73	119.182	42
yabE	48629	49942	1	548.49	1091	480.244	1180	475.563	1076	540.559	622	471.081	1226	423.724	548	321.211	705	514.813	1167	458.94	950	445.379	874	463.156	528	455.569	800	388.271	612	290.672	442	459.614	1067	494.07	1224	463.041	1048	502.956	1130	432.305	662	449.946	1001	383.055	478	447.874	657	432.946	267
rnmV	50087	50647	1	159.816	130	154.256	155	176.163	163	159.384	75	144.696	154	132.352	70	127.01	114	148.864	138	150.026	127	185.668	149	169.454	79	130.895	94	128.764	83	128.648	80	161.158	153	160.889	163	151.258	140	118.634	109	162.879	102	167.071	152	150.888	77	153.359	92	174.464	44
ksgA	50640	51518	1	190.086	249	194.051	314	210.733	314	228.3	173	208.879	358	197.251	168	184.722	267	166.796	249	199.53	272	201.187	260	217.114	163	194.56	225	184.003	191	138.804	139	203.422	311	212.075	346	220.059	328	171.669	254	229.061	231	214.32	314	176.445	145	213.238	206	184.668	75
yabG	51680	52552	1	8.458	11	8.714	14	7.436	11	9.304	7	6.464	11	10.643	9	8.362	12	6.072	9	4.433	6	3.897	5	5.366	4	14.806	17	7.762	8	4.023	4	9.882	15	6.173	10	6.757	10	2.042	3	3.995	4	2.75	4	2.451	2	7.298	7	2.48	1
veg	52763	53023	1	933.205	322	912.655	389	761.805	299	741.467	148	936.963	423	878.103	197	835.228	318	905.327	356	868.889	312	787.282	268	874.815	173	948.722	289	804.606	220	966.715	255	881.525	355	847.004	364	756.471	297	831.331	324	730.317	194	764.408	295	1085.62	235	671.992	171	682.374	73
sspF	53183	53368	1	8.774	2	3.551	1	7.713	2	7.583	1	10.059	3	0	0	11.927	3	0	0	0	0	8.893	2	15.309	2	19.877	4	0	0	5.738	1	3.759	1	10.567	3	11.566	3	3.884	1	0	0	0	0	6.993	1	0	0	0	0
ipk	53516	54385	1	314.073	407	292.359	468	303.924	448	286.802	215	290.176	492	268.227	226	272.046	389	260.694	385	259.533	350	247.953	317	276.018	205	269.219	308	259.034	266	204.913	203	288.936	437	286.246	462	297.046	438	247.316	362	305.72	305	270.46	392	253.391	206	298.213	285	246.405	99
purR	54441	55298	1	479.977	613	467.158	737	472.211	686	416.888	308	433.87	725	387.77	322	364.028	513	386.128	562	435.639	579	441.275	556	460.404	337	450.551	508	419.941	425	350.287	342	480.35	716	468.359	745	465.868	677	438.112	632	473.952	466	422.143	603	389.407	312	391.772	369	436.903	173
yabJ	55295	55672	1	708.71	374	822.238	536	726.332	436	628.937	192	711.114	491	515.855	177	571.871	333	836.371	503	681.015	374	722.202	376	664.572	201	616.025	287	664.785	278	555.242	224	845.901	521	762.25	501	716.11	430	743.205	443	753.193	306	770.886	455	507.452	168	634.659	247	641.748	105
spoVG	55866	56159	1	395.895	157	469.508	230	438.931	198	335.644	77	277.526	144	232.696	60	201.103	88	542.101	245	414.347	171	431.957	169	338.781	77	348.465	122	235.478	74	197.91	60	412.665	191	496.031	245	463.17	209	578.212	259	448.734	137	446.403	198	663.213	165	526.559	154	496.121	61
glmU	56352	57722	1	1059.15	2201	1116.08	2865	1036.88	2451	1093.05	1314	899.975	2447	747.506	1010	536.847	1231	1003.69	2377	994.174	2150	982.356	2014	896.717	1068	856.311	1571	680.132	1120	482.171	766	1084.37	2630	1106.55	2864	1052.2	2488	1015.66	2384	948.845	1518	977.09	2271	694.182	905	909.588	1394	1061.62	684
prs	57745	58698	1	1191.29	1700	1098.27	1936	1033.12	1677	1126.57	930	935.131	1746	781.382	725	611.576	963	1111.73	1808	1065.95	1583	1100.25	1549	985.488	806	923.932	1164	733.981	830	555.491	606	1122.18	1869	1112.9	1978	1155.35	1876	1123.55	1811	1046.78	1150	1046.32	1670	641.163	574	875.132	921	989.965	438
ctc	58783	59397	1	1587.31	1425	1663.71	1845	1927.18	1968	2638	1370	3337.28	3920	4853.45	2833	7121.96	7055	2351.67	2406	2078.66	1942	1545.69	1369	1778.34	915	2840.15	2251	4949.39	3521	6983.77	4793	1363.84	1429	1367.46	1529	1364.65	1394	1464.47	1485	1319.56	912	1368.4	1374	850.492	479	1102.59	730	1332.9	371
pth	59504	60070	1	206.61	170	249.904	254	250.017	234	247.91	118	305.605	329	343.937	184	453.792	412	219.687	206	227.733	195	209.424	170	212.057	100	291.849	212	401.831	262	468.988	295	191.604	184	201.993	207	233.917	219	143.107	133	194.176	123	192.335	177	164.669	85	174.685	106	199.918	51
yabK	60130	60360	1	234.735	70	298.613	110	303.647	103	353.605	61	407.51	159	495.119	96	522.715	172	247.169	84	235.229	73	322.907	95	310.102	53	281.081	74	528.968	125	443.036	101	249.968	87	282.704	105	277.027	94	210.788	71	348.464	80	248.852	83	256.573	48	236.445	52	356.921	33
mfd	60430	63963	1	196.51	1072	212.06	1429	221.265	1373	242.099	764	237.617	1696	274.604	974	276.938	1667	172.111	1070	183.371	1041	200.115	1077	212.697	665	223.628	1077	276.901	1197	275.517	1149	196.958	1254	213.119	1448	198.157	1230	159.371	982	163.82	688	184.549	1126	135.581	464	156.844	631	186.243	315
spoVT	64099	64635	1	216.504	168	238.907	229	228.855	202	200.497	90	231.465	235	245.774	124	289.645	248	196.762	174	199.375	161	193.327	148	209.117	93	253.996	174	245.569	151	276.464	164	177.774	161	193.491	187	217.457	192	141.477	124	174.092	104	194.727	169	182.825	89	234.158	134	203.672	49
yabM	64817	66415	1	89.562	218	98.113	295	120.633	334	110.79	156	147.266	469	154.175	244	144.463	388	82.193	228	93.168	236	90.365	217	108.241	151	122.854	264	129.094	249	133.815	249	79.906	227	90.712	275	84.489	234	70.563	194	69.908	131	82.281	224	115.258	176	114.2	205	115.283	87
yabN	66405	67874	1	259.78	580	240.396	663	277.599	705	276.41	357	322.128	941	316.879	460	330.008	813	299.479	762	259.097	602	236.078	520	254.767	326	281.572	555	299.001	529	297.045	507	222.966	581	225.48	627	203.902	518	259.336	654	222.825	383	207.438	518	135.65	190	175.518	289	231.14	160
yabO	67877	68137	1	295.612	102	290.923	124	308.289	121	430.852	86	447.439	202	401.164	90	388.722	148	371.286	146	331.403	119	326.076	111	364.085	72	347.974	106	394.989	108	269.164	71	240.867	97	244.328	105	287.815	113	431.061	168	346.336	92	313.537	121	166.308	36	192.559	49	261.732	28
yabP	68216	68518	1	423.747	174	390.354	198	411.065	192	420.985	100	526.751	283	670.454	179	553.972	251	446.62	209	411.869	176	390.022	158	463.162	109	479.984	174	485.573	158	544.742	171	396.457	190	342.183	175	368.13	172	366.534	170	347.967	110	339.676	156	163.041	42	224.55	68	243.499	31
yabQ	68515	69150	1	212.781	198	292.309	336	226.741	240	256.363	138	335.932	409	391.718	237	532.735	547	288.551	306	244.739	237	237.464	218	283.135	151	325.011	267	370.228	273	480.762	342	258.737	281	207.944	241	212.503	225	253.079	266	226.136	162	249.817	260	118.197	69	155.919	107	187.171	54
divIC	69168	69545	1	488.896	258	452.538	295	506.433	304	563.422	172	625.665	432	647.005	222	836.339	487	565.341	340	497.105	273	439.852	229	449.66	136	549.486	256	545.219	228	728.755	294	418.891	258	462.523	304	413.012	248	473.101	282	411.056	167	393.067	232	314.137	104	287.781	112	397.272	65
yabR	69626	70012	1	2504.75	1357	1911.13	1279	2098.14	1293	2460.07	771	2568.95	1821	2674.19	942	2249.9	1345	2306.37	1424	2030.85	1145	1921.45	1027	2251.18	699	2433.64	1164	2299.01	987	2479.66	1027	2198.28	1390	2371.19	1600	1956.35	1206	1962.61	1201	1764.62	736	1851.65	1122	1632.92	555	1646.86	658	1702.66	286
spoIIE	70538	73021	1	12.841	49	15.275	72	17.51	76	16.762	37	18.227	91	31.036	77	41.326	174	7.819	34	15.11	60	14.876	56	13.718	30	21.67	73	27.78	84	42.851	125	12.125	54	14.729	70	14.971	65	7.425	32	12.595	37	15.23	65	21.722	52	19.189	54	22.822	27
yabS	73106	73843	1	23.858	26	26.742	36	20.974	26	33.311	21	42.781	61	70.564	50	96.466	116	24.155	30	22.926	26	19.532	21	16.011	10	44.694	43	48.635	42	99.626	83	25.159	32	24.313	33	29.032	36	23.559	29	17.879	15	22.972	28	32.179	22	29.862	24	14.798	5
yabT	73809	74825	1	17.7	27	15.39	29	16.714	29	20.399	18	32.067	64	62.513	62	136.648	230	19.558	34	17.009	27	7.974	12	9.151	8	26.733	36	74.456	90	138.922	162	15.166	27	12.633	24	14.404	25	11.028	19	9.367	11	12.895	22	20.9	20	19.556	22	19.03	9
tilS	74929	76347	1	342.308	737	354.19	942	378.921	928	337.215	420	435.567	1227	483.611	677	676.007	1606	365.982	898	358.834	804	343.203	729	324.159	400	364.062	692	440.178	751	548.623	903	347.813	874	337.863	906	308.593	756	302.646	736	348.711	578	318.928	768	332.418	449	331.27	526	358.035	239
hprT	76344	76886	1	890.067	699	865.886	840	887.708	793	858.458	390	1014.09	1042	1049.71	536	1105.52	958	890.509	797	814.907	666	771.829	598	859.816	387	918.766	637	928.78	578	909.443	546	778.984	714	810.74	793	821.402	734	747.424	663	732.719	443	724.077	636	763.172	376	833.949	483	833.719	203
ftsH	76984	78897	1	1773.83	5190	1934.83	6993	2013.42	6701	1802.58	3051	2255.63	8635	2343.9	4459	2504.58	8086	1961.95	6542	1949.84	5937	1775.12	5124	1919.02	3218	2060.34	5322	2293.68	5318	2144.18	4796	1786.9	6102	1760.64	6416	1709.11	5690	1820.67	6017	1780.67	4011	1731.42	5666	1835.96	3370	1843.09	3977	1788.02	1622
coaX	79092	79868	1	287.656	331	267.341	380	298.727	391	259.897	173	292.254	440	287.371	215	288.26	366	254.699	334	256.373	307	289.812	329	259.293	171	270.706	275	282.947	258	266.011	234	262.849	353	290.27	416	245.933	322	226.204	294	249.475	221	265.738	342	275.669	199	295.778	251	291.513	104
hslO	79880	80755	1	311.818	407	283.439	457	313.866	466	352.288	266	347.82	594	299.295	254	324.945	468	286.386	426	304.051	413	310.629	400	316.814	237	344.522	397	350.957	363	290.631	290	295.396	450	306.337	498	305.014	453	261.82	386	287.603	289	296.604	433	348.05	285	325.161	313	387.958	157
yacD	80802	81695	1	119.998	160	112.322	185	102.197	155	115.386	89	128.4	224	108.428	94	112.829	166	126.355	192	106.661	148	115.551	152	120.391	92	108.739	128	82.341	87	102.03	104	104.101	162	112.003	186	96.233	146	128.151	193	85.729	88	91.196	136	66.947	56	75.255	74	84.665	35
cysK	81771	82697	1	285.225	395	277.079	474	314.229	495	270.868	217	338.307	613	349.831	315	408.349	624	505.623	798	372.608	537	313.994	429	298.598	237	327.985	401	352.647	387	326.816	346	298.21	482	269.011	464	277.323	437	450.06	704	253.246	270	244.687	379	336.095	292	365.212	373	300.44	129
pabB	82864	84276	1	98.43	211	99.319	263	99.245	242	96.768	120	101.613	285	81.791	114	87.935	208	103.971	254	104.445	233	88.895	188	93.603	115	89.3	169	71.231	121	84.209	138	89.532	224	96.258	257	86.505	211	115.227	279	92.103	152	88.005	211	78.077	105	76.538	121	88.771	59
pabA	84290	84874	1	276.175	235	317.76	334	266.556	258	292.542	144	266.768	297	305.465	169	258.809	243	351.646	341	248.444	220	272.789	229	282.973	138	300.847	226	289.195	195	285.935	186	321.213	319	309.495	328	276.8	268	304.854	293	277.828	182	293.159	279	295.981	158	333.05	209	284.287	75
pabC	84874	85755	1	255.588	336	232.155	377	221.351	331	210.392	160	242.437	417	224.626	192	194.405	282	222.937	334	217.093	297	236.709	307	244.213	184	216.269	251	204.466	213	182.091	183	226.16	347	234.528	384	222.618	333	235.71	350	198.603	201	217.637	320	196.429	162	203.196	197	233.079	95
sul	85737	86594	1	281.879	360	290.944	459	268.458	390	270.707	200	272.889	456	236.034	196	231.331	326	278.259	405	269.359	358	239.685	302	259.575	190	248.335	280	257.893	261	230.452	225	276.403	412	278.501	443	245.665	357	292.537	422	258.334	254	239.424	342	205.936	165	225.083	212	257.596	102
folB	86587	86949	1	325.203	164	329.079	205	301.584	173	346.211	101	274.316	181	295.829	97	276.75	154	330.597	190	282.008	148	275.363	137	280.25	81	278.517	124	327.81	131	256.793	99	319.414	188	291.357	183	327.63	188	372.181	212	298.784	116	262.395	148	249.705	79	271.568	101	338.973	53
folK	86946	87449	1	441.719	320	426.869	382	390.754	322	427.127	179	431.499	409	377.897	178	336.515	269	406.976	336	424.457	320	418.351	299	411.851	171	340.857	218	378.003	217	357.518	198	417.499	353	431.13	389	367.581	303	364.183	298	380.119	212	402.342	326	334.448	152	379.96	203	436.315	98
yazB	87401	87610	1	557.605	148	713.701	234	672.376	203	612.211	94	705.491	245	538.897	93	542.898	159	532.261	161	702.352	194	607.206	159	624.507	95	597.465	140	584.803	123	433.695	88	658.536	204	623.153	206	648.986	196	627.091	188	504.069	103	542.341	161	588.545	98	689.676	135	850.63	70
dusB	87634	88635	1	651.81	979	688.819	1278	663.748	1134	641.066	557	639.13	1256	598.011	584	540.03	895	659.579	1129	642.973	1005	610.072	904	586.649	505	616.895	818	558.727	665	525.162	603	643.476	1128	666.603	1247	653.591	1117	594.165	1008	587.214	679	590.517	992	678.154	639	662.645	734	678.584	316
lysS	88727	90226	1	580.83	1324	600.893	1692	597.784	1550	559.662	738	555.912	1658	550.565	816	490.208	1233	659.405	1713	633.59	1503	621.2	1397	545.757	713	550.58	1108	499.906	903	421.205	734	617.566	1643	557.224	1582	585.643	1519	643.174	1656	547.611	961	581.287	1482	490.194	701	556.779	936	575.882	407
ctsR	101449	101913	1	144.676	96	164.7	135	161.635	122	273.541	105	252.249	219	299.001	129	463	339	212.904	161	218.67	151	158.866	104	170.918	65	223.623	131	351.832	185	453.408	230	118.795	92	111.32	92	117.877	89	137.426	103	127.241	65	148.217	110	276.256	115	147.131	72	126.379	26
mcsA	101927	102484	1	136.012	110	144.139	144	140.225	129	258.629	121	229.642	243	298.567	157	401.165	358	202.89	187	188.916	159	185.49	148	202.797	94	187.676	134	302.709	194	470.667	291	92.17	87	114.168	115	128.227	118	147.783	135	117.245	73	134.873	122	220.745	112	137.482	82	119.642	30
mcsB	102484	103575	1	156.47	257	157.226	319	166.995	312	222.07	211	252.673	543	308.072	329	446.378	809	267.117	500	237.527	406	199.331	323	217.771	205	243.44	353	366.485	477	509.7	640	169.016	324	172.558	353	151.96	284	191.352	355	187.428	237	186.168	342	259.118	267	179.145	217	161.024	82
clpC	103572	106004	1	202.613	757	211.257	975	220.006	935	275.757	596	311.348	1522	386.128	938	550.379	2269	285.118	1214	280.083	1089	249.865	921	275.999	591	318.028	1049	447.196	1324	594.842	1699	200.432	874	196.847	916	193.121	821	227.72	961	231.196	665	226.622	947	351.977	825	221.022	609	188.194	218
radA	106096	107472	1	73.774	154	77.174	199	80.86	192	67.905	82	106.18	290	120.096	163	141.098	325	89.956	214	80.558	175	73.807	152	71.048	85	89.534	165	108.816	180	156.034	249	87.017	212	78.465	204	69.467	165	82.28	194	75.293	121	74.527	174	80.943	106	61.71	95	74.165	48
yacK	107476	108558	1	100.096	163	116.327	234	94.475	175	105.093	99	107.48	229	129.392	137	139.688	251	100.764	187	105.626	179	95.857	154	100.718	94	97.382	140	105.392	136	122.098	152	88.92	169	106.499	216	82.572	153	88.619	163	84.552	106	83.455	152	90.055	92	89.929	108	108.936	55
yacL	108674	109774	1	179.289	297	193.521	396	206.443	389	245.231	235	315.123	683	381.591	411	460.646	842	213.47	403	234.932	405	162.762	266	194.858	185	247.529	362	352.711	463	431.939	547	151.031	292	149.283	308	151.732	286	154.456	289	128.597	164	143.569	266	147.224	153	135.879	166	161.605	83
ispD	109789	110487	1	231.316	238	243.121	309	227.28	266	297.379	177	326.845	440	396.125	265	444.812	505	232.823	273	251.228	269	199	202	254.371	150	320.362	291	339.741	277	498.369	392	198.194	238	209.134	268	172.542	202	194.466	226	203.255	161	209.424	241	201.401	130	147.602	112	169.278	54
ispF	110480	110956	1	142.169	97	153.059	129	141.735	110	210.29	83	212.837	190	196.114	87	239.09	180	144.04	112	173.231	123	164.903	111	186.683	73	212.501	128	266.339	144	268.409	140	153.206	122	114.148	97	136.538	106	169.985	131	104.709	55	138.906	106	93.45	40	139.116	70	108.727	23
gltX	111047	112498	1	706.265	1557	714.591	1946	697.063	1748	718.262	916	759.942	2192	726.95	1042	706.25	1718	690.976	1736	713.536	1637	698.87	1520	676.696	855	739.88	1440	705.8	1233	652.693	1100	679.368	1748	719.298	1975	688.072	1726	677.488	1687	635.164	1078	692.3	1707	487.335	674	588.008	956	591.069	404
cysE	112800	113453	1	194.025	186	182.404	216	161.402	176	207.373	115	171.413	215	173.271	108	156.931	166	152.861	167	138.329	138	166.004	157	174.729	96	176.056	149	142.17	108	165.108	121	180.543	202	208.549	249	159.518	174	148.689	161	165.308	122	153.89	165	144.662	87	147.104	104	171.591	51
cysS	113450	114850	1	171.77	365	178.294	468	178.314	431	179.786	221	182.358	507	184.567	255	182.966	429	168.894	409	160.084	354	168.385	353	161.76	197	172.711	324	170.442	287	192.68	313	162.497	403	163.986	434	170.813	413	137.909	331	171.771	281	158.628	377	129.025	172	141.663	222	179.108	118
mrnC	114854	115285	1	202.605	124	191.792	145	185.297	129	166.643	59	201.055	161	206.063	82	174.729	118	170.612	119	128.745	82	202.051	122	225.218	79	194.328	105	131.961	64	117.551	55	180.594	129	173.167	132	190.982	133	159.121	110	148.564	70	179.686	123	135.432	52	137.362	62	194.988	37
rlmB	115269	116018	1	247.176	274	218.354	299	237.918	300	261.983	168	238.557	346	215.053	155	205.204	251	209.766	265	208.044	240	213.052	233	203.046	129	242.172	237	245.894	216	228.925	194	228.787	296	259.299	358	218.023	275	206.853	259	208.576	178	209.706	260	172.554	120	160.241	131	212.401	73
yacP	116025	116537	1	226.136	167	215.951	197	228.563	192	215.352	92	196.638	190	224.923	108	211.075	172	226.945	191	188.673	145	220.98	161	184.287	78	220.869	144	205.056	120	196.613	111	233.203	201	237.013	218	192.789	162	179.826	150	181.166	103	177.972	147	179.151	83	212.989	116	231.476	53
sigH	116600	117256	1	429.763	414	383.203	456	339.487	372	375.045	209	349.887	441	293.768	184	301.047	320	388.036	426	366.086	367	385.109	366	345.948	191	360.983	307	280.338	214	300.094	221	435.822	490	450.075	540	379.521	416	382.322	416	386.989	287	367.541	396	575.833	348	558.812	397	462.047	138
rpmGB	117349	117498	1	366.827	63	546.782	116	465.815	91	372.419	37	409.421	92	259.703	29	248.014	47	475.158	93	481.18	86	554.783	94	467.334	46	428.7	65	448.219	61	228.496	30	334.257	67	364.652	78	475.903	93	433.02	84	536.991	71	504.981	97	575.442	62	615.832	78	356.823	19
secE	117532	117711	1	1463.98	320	729.604	197	780.259	194	1202.09	152	891.634	255	893.608	127	708.987	171	855.066	213	883.629	201	797.605	172	846.136	106	813.589	157	727.437	126	712.147	119	831.01	212	1094.62	298	800.116	199	773.618	191	647.739	109	744.456	182	1057.41	145	837.464	135	959.129	65
nusG	117890	118423	1	806.449	622	732.618	698	744.306	653	688.072	307	648.075	654	626.144	314	529.932	451	575.667	506	687.724	552	692.582	527	737.485	326	677.029	461	584.11	357	474.878	280	673.2	606	721.411	693	689.376	605	522.283	455	673.651	400	620.187	535	644.808	312	768.271	437	794.545	190
rplK	118591	119016	1	8115.66	4891	8938.09	6654	8399.42	5758	7810.57	2723	7509	5921	6808.79	2668	6118.86	4069	7544.98	5182	8020.15	5030	8322.04	4948	8280.2	2860	8326.25	4430	6899.56	3295	5662.88	2609	8753.47	6157	8747.62	6566	8838.63	6061	7248.25	4934	8862.73	4112	8729.33	5884	8074.99	3053	8198.82	3644	7738.79	1446
rplA	119111	119809	1	5414.54	5571	6112.64	7769	5983.62	7003	5453.63	3246	5469.45	7363	4774.42	3194	4448.12	5050	5035.96	5905	5561.58	5955	6040.94	6132	6189.7	3650	5857.89	5321	5181.96	4225	4496.77	3537	5941.65	7135	5982.96	7667	6158.54	7210	5084.52	5909	6239.06	4942	6182.8	7115	4929.66	3182	5694.55	4321	5445.1	1737
rplJ	120061	120561	1	10120	7284	10976.2	9759	10754.6	8805	10183.3	4240	9857.39	9283	8889.23	4160	7899.76	6274	9429.9	7735	9816.7	7353	11369	8073	10819	4463	10561.4	6711	9553.64	5449	7949.29	4374	11239.9	9442	10585.1	9489	11408.1	9343	9969.5	8105	11647.4	6454	11910.3	9588	9879.48	4461	10154.3	5390	10127.4	2260
rplL	120607	120978	1	11721.8	6076	11836.5	7579	11660	6875	12265.8	3678	11638	7893	10340.4	3485	8521.53	4874	10456.5	6177	11478.8	6192	12301.8	6291	11771.2	3497	11048.5	5056	10777.7	4427	9092.36	3603	10711.1	6480	11147.8	7197	12422.7	7327	10435.8	6110	11847.9	4728	12048.2	6985	10698.4	3479	11619.9	4442	11635.8	1870
ybxB	121068	121673	1	521.673	461	511.172	558	501.394	504	492.954	252	450.605	521	483.838	278	397.911	388	501.444	505	466.491	429	502.395	438	460.047	233	475.544	371	394.136	276	297.53	201	480.91	496	524.247	577	512.175	515	500.928	500	461.546	314	499.811	494	384.207	213	432.706	282	510.979	140
rpoB	121919	125500	1	2133.04	11796	2320.22	15850	2247.84	14140	2154.36	6892	2160.85	15635	2097.54	7542	2089.94	12753	1873.75	11809	2010.77	11572	2211.21	12064	2233.81	7080	2284.22	11152	2093.22	9173	1872.91	7918	2244.08	14484	2237.77	15413	2237.28	14078	1808.57	11297	2309.14	9831	2299.04	14220	1990.3	6905	2069.2	8439	2065.23	3541
rpoC	125562	129161	1	2365.68	13149	2591.78	17795	2488.12	15731	2296.8	7385	2360.58	17167	2300.27	8313	2391.61	14668	2131.55	13502	2206.5	12763	2420.33	13272	2521.68	8033	2561.44	12569	2452.26	10801	2232.46	9486	2481.69	16099	2493.83	17264	2559.75	16189	2007.13	12601	2578.14	11032	2611.55	16235	2175.24	7585	2309.53	9467	2258.47	3892
ybxF	129340	129588	1	11378.7	3713	11156.4	4497	11226.4	4167	10928.9	2063	10858.5	4636	9252.21	1963	7987.53	2876	9718.29	3614	10515.9	3571	11021.1	3548	10704.8	2002	10688	3079	9633.42	2491	7736.81	1930	10573.9	4027	10841.1	4406	11330.6	4207	9737.52	3589	11532	2897	11023	4023	11035	2259	11601.9	2792	11515.2	1165
rpsL	129702	130118	1	11664.8	6866	12851.1	9344	12475.7	8353	12766.5	4347	11534.3	8883	10234.9	3917	9438.2	6130	10767.7	7223	12017	7361	13056.6	7582	13499.4	4554	12283.3	6383	11367.1	5302	9340.47	4203	13805.4	9484	12583.5	9225	13566.2	9086	11216.2	7457	13366.5	6057	14017.2	9228	11942.6	4410	13566.3	5889	12734.6	2324
rpsG	130160	130630	1	13496.4	9082	13752.9	11432	14474	11079	14082.6	5482	13477.3	11866	11496.4	5030	10324.3	7666	11853.2	9090	13376	9367	14605	9696	13916.1	5367	12941	7688	12572.2	6704	9843.9	5064	13482.7	10589	12805	10732	14603.9	11182	12846.1	9764	14562.2	7544	14598.1	10987	13082.8	5523	14465.9	7179	15352.2	3203
fusA	130684	132762	1	13175.8	41945	14563.5	57271	13846.8	50142	13138	24195	12960.5	53984	11714.2	24247	10749.1	37759	12455.3	45188	13441.5	44531	14412.6	45266	14295.6	26083	13792.6	38764	12726.5	32105	10795.5	26273	14347.1	53307	13884.8	55053	14584.8	52831	12939.3	46527	14936.5	36607	15094.7	53746	14418.4	28796	15609.7	36648	14756.6	14565
tufA	132882	134072	1	17783.5	31958	19581.4	43468	18939	38714	17238.9	17921	17384.3	40875	16152.4	18873	14949.7	29644	18021.1	36907	18789.5	35139	19001.5	33688	19220.5	19796	18441.8	29258	17241.8	24553	15089.5	20730	19804.2	41537	18604.2	41640	19905.3	40702	18570.3	37694	20001	27671	20389.8	40982	20697.4	23334	22262.8	29505	21026.1	11715
ybaC	134171	135127	1	59.369	85	62.197	110	65.088	106	67.615	56	62.458	117	45.118	42	60.135	95	61.288	100	59.734	89	67.966	96	69.465	57	71.204	90	63.462	72	64.869	71	60.444	101	62.809	112	63.84	104	42.05	68	61.694	68	60.576	97	69.028	62	65.349	69	65.331	29
rpsJ	135364	135672	1	9714.52	4080	9572.02	4966	9392.23	4487	9100.36	2211	8842.38	4859	7796.41	2129	7707.78	3572	9063.27	4338	9165.59	4006	9388.26	3890	9048.32	2178	9539.29	3537	8283.95	2757	7151.06	2296	9363.95	4590	9694.32	5071	9908.22	4735	8320.25	3947	9058.76	2929	9552.11	4487	8547.1	2252	10508.9	3255	10206.2	1329
rplC	135712	136341	1	10303.2	9491	10519.4	11970	10390.1	10887	9337.93	4976	9542.41	11501	8426.61	5047	7816.49	7945	9350.41	9816	9800.47	9395	10520.6	9561	10362.8	5471	10243	8330	8959.4	6540	7166.91	5047	10378.5	11158	10269.4	11782	10662.6	11176	9102.59	9471	10706.9	7593	10700.9	11025	9891.06	5716	11028.2	7492	10882.3	3108
rplD	136369	136992	1	8620.32	7860	9066.66	10212	8922.4	9254	9221.53	4864	8276.66	9874	7560.15	4482	7090.72	7134	8001.98	8315	8660.75	8218	9494.75	8541	9357.47	4890	8565.54	6895	8093.71	5848	6539.01	4558	9027.62	9607	8516.86	9672	9463.2	9818	8033.85	8274	9494.87	6665	9234.11	9417	7080.19	4050	8119.7	5460	8171.3	2310
rplW	136992	137279	1	14857.9	5753	11933.9	5708	13892.9	6119	16130.2	3613	13509.3	6844	13294.6	3347	10209.5	4362	11405.7	5033	12329.1	4968	13795.8	5270	13870.1	3078	12304.1	4206	12088.1	3709	9736.28	2882	11327.4	5119	12547.3	6051	13775.1	6069	11009.5	4815	12798.1	3815	12543.1	5432	10740.5	2609	11665	3331	13794.3	1656
rplB	137311	138144	1	10080.1	12496	11089	16981	11019.6	15539	10731.7	7696	9701.1	15735	8962.49	7224	8240.44	11272	9803.41	13850	10410.9	13431	11585.3	14169	11250	7993	10711.5	11723	10084	9906	8171.38	7744	11499.5	16638	10945	16899	11563.5	16311	10270.5	14381	12089.6	11538	12266.7	17008	9871.28	7677	10978.5	10037	10896.3	4188
rpsS	138202	138480	1	10435.5	3894	11096.8	5115	10792.6	4581	10729.1	2316	9595.91	4685	8865.72	2151	8765.15	3609	9716.51	4132	11042.3	4288	11237.6	4137	11058.5	2365	10457.4	3445	9932.51	2937	8315.1	2372	11719.6	5104	10506.7	4883	10930.5	4641	10036.1	4230	11215.8	3222	11328.6	4728	10047.1	2352	10868.7	2991	11037.9	1277
rplV	138497	138838	1	10141.8	4782	10323.7	6013	10040.2	5385	9414.78	2568	8884.39	5481	8275.32	2537	7836.17	4077	9606.36	5162	9551.9	4687	10451.9	4862	10168.9	2748	10284.2	4281	9262.92	3461	7520.96	2711	10379.6	5712	10181.2	5979	10877.7	5836	10387.2	5532	10801.7	3921	10895.7	5746	9641.51	2852	10424.6	3625	11307.3	1653
rpsC	138842	139498	1	9745.44	9388	10570.9	12579	10167.3	11141	9625.56	5364	9071.68	11434	8466.58	5303	8065.25	8573	9663.56	10609	10354.1	10380	10817.8	10281	10351.3	5715	10360.3	8811	9306.17	7104	7856.77	5786	11026.3	12397	10001.7	12000	10924	11974	9763.92	10624	10905.8	8088	11347.4	12226	9206.71	5564	10506.2	7464	9920.61	2963
rplP	139500	139934	1	11313.2	6977	10921.3	8320	11128.9	7807	10135.7	3616	9755.79	7872	9948.06	3989	8340.95	5676	10682.6	7508	10836.8	6955	11419.6	6948	10884	3847	11233.2	6116	10221	4995	8787.56	4143	11591.1	8343	11527.1	8854	11364.8	7975	10817	7535	11761.2	5584	11925.8	8226	9901.88	3831	10439.4	4748	10815.5	2068
rpmC	139924	140124	1	9356.75	2352	9568.11	2971	9488.31	2713	10012.9	1456	9161.1	3013	8975.85	1467	7751.45	2150	7931.04	2272	9916.22	2594	9915.63	2459	9460.9	1363	8850.11	1964	8549.52	1703	6837.86	1314	9124.75	2677	8224.84	2575	10320.9	2952	8241.6	2340	9766.47	1890	9717.41	2732	7508.07	1184	8711.78	1615	9071.63	707
rpsQ	140147	140410	1	12566.8	4395	10048.3	4341	9843.73	3916	12134.6	2455	9447.39	4323	10004.7	2275	7996.83	3086	9044.93	3605	9622.1	3502	9917.9	3422	10447	2094	9713.19	2999	8890.9	2464	8191.19	2190	9655.1	3941	9378.22	4085	10541.7	4195	8715.86	3443	9277.82	2498	10182.6	3983	9411.84	2065	11011.1	2840	10163.1	1102
rplN	140451	140819	1	8838.4	4540	9608.81	6097	9409.66	5498	7598.89	2258	8113.61	5453	7168.03	2394	7044.88	3993	8785.54	5143	9342.32	4994	10160.5	5149	9123.73	2686	9078.59	4117	8500.28	3460	7115.1	2794	9974.79	5980	9204.96	5889	9887.46	5779	9045.22	5248	10221.2	4042	10005	5748	8570.98	2762	9643.04	3653	9173.73	1461
rplX	140857	141168	1	17020.1	7228	14106.3	7400	14724.8	7113	17857.5	4387	14777.5	8211	12889.3	3559	10753.4	5039	13686.7	6624	13909	6147	15600.2	6536	15427.8	3755	14405.8	5401	13279.9	4469	11550.8	3750	13884.9	6882	14741.3	7797	14465.6	6990	13811.4	6625	13476.5	4406	13339.6	6336	11320.5	3016	12519.5	3921	14749.3	1942
rplE	141195	141734	1	8808.05	6876	9214.79	8886	8808.72	7822	8737.95	3946	8424.72	8605	7782.13	3950	6815.73	5871	8703.36	7743	8906.98	7236	9455.15	7282	9217.45	4124	9073.02	6253	8242.67	5099	7282.33	4346	9176.7	8361	8833.83	8589	9669.42	8589	8596.48	7580	9832.09	5909	9430.54	8234	8177.77	4005	8917.56	5134	8746.67	2117
rpsN	141757	141942	1	8168.47	1862	8636.94	2432	8646.65	2242	8857.52	1168	7949.75	2371	7684.97	1139	6496.35	1634	8018.34	2083	8102.19	1922	9311.32	2094	8879.07	1160	7985.39	1607	7185.8	1298	6794.38	1184	8897.01	2367	8224.51	2335	8728.74	2264	8373.7	2156	9020.48	1583	8660.48	2208	7433.32	1063	8232.72	1384	8334.01	589
rpsH	141974	142372	1	7143.54	4004	7667.74	5309	6865.1	4377	6695.57	2171	6556.09	4808	5891.27	2147	5718.88	3537	6958.65	4445	7387.27	4309	7371.02	4076	6779.94	2178	7008.38	3468	6105.88	2712	5330.31	2284	7340.51	4802	7122.18	4972	7424.27	4735	6551.88	4148	6998.65	3020	7476.46	4687	7192.12	2529	7959.06	3290	7935.27	1379
rplF	142402	142941	1	12001.5	9369	11653.8	11238	11922.5	10587	13346.1	6027	11220.9	11461	10367	5262	9040.04	7787	11108.8	9883	12151.7	9872	12885.6	9924	13084.1	5854	11477.3	7910	11126.6	6883	9276.34	5536	12181.8	11099	11302.2	10989	12643.8	11231	11432.9	10081	12486	7504	12299.6	10739	10742.4	5261	11646.3	6705	12242	2963
rplR	142974	143336	1	8534.6	4304	9299.3	5793	9106.8	5224	8291.93	2419	7783.9	5136	7389.62	2423	6967.28	3877	8612.92	4950	8995.67	4721	9549.27	4751	9061.4	2619	9161.88	4079	8137.69	3252	7133.14	2750	9582.42	5640	8939.71	5615	9855.03	5655	8711.15	4962	10140.6	3937	10185.5	5745	8666.98	2742	9456.49	3517	8922.03	1395
rpsE	143361	143861	1	10056.1	7238	10490.4	9327	10146.3	8307	10418.6	4338	9325.39	8782	8681.95	4063	7608.9	6043	9982.17	8188	10173.2	7620	11184.5	7942	10183.9	4201	9939.73	6316	9185.45	5239	7971.1	4386	10850.6	9115	10321.9	9253	10737.8	8794	9588.19	7795	10360.7	5741	10763.7	8665	10380	4687	12115.4	6431	11476.3	2561
rpmD	143875	144054	1	7740.8	1692	7988.61	2157	7951.4	1977	7180.92	908	6919.78	1979	6403.02	910	5858.47	1413	7627.35	1900	8084.55	1839	9051.89	1952	7870.66	986	7586.58	1464	7020.35	1216	5936.55	992	8921.6	2276	7680.73	2091	8334.88	2073	8048.06	1987	8901.96	1498	8962.1	2191	6337.16	869	7425.51	1197	6256.47	424
rplO	144085	144525	1	12570.3	7870	12235.8	9463	11972	8526	12256.4	4439	11345.7	9294	10364.2	4219	8957.28	6188	11656.6	8317	12171.1	7930	13084.6	8082	12181.4	4371	12280.9	6788	10892.4	5404	9761.33	4672	12753.3	9319	12456.2	9713	12538.1	8932	11585.6	8193	12091.4	5828	12889.8	9026	11426.4	4488	12108.9	5591	12420.7	2411
secY	144527	145822	1	9554.34	18736	9333.84	22610	9055.8	20200	8790.53	9972	8339.85	21398	7649.27	9753	7063.46	15284	9180.62	20517	9143.74	18660	9647.75	18665	9492.85	10669	9541.74	16519	8233.22	12794	7446.32	11163	9848.77	22541	9618.48	23492	9690.68	21623	8808.69	19511	9932.5	14995	10115.4	22186	10153.4	12491	10230.2	14795	9853.75	5991
adk	145877	146530	1	10009	9595	9998.45	11840	9913.4	10810	9710.46	5385	9380.7	11766	8318.63	5185	7606.45	8046	9636.64	10528	9980.73	9957	10491	9922	9773.91	5370	9757.53	8258	9158.13	6957	7657.73	5612	9912.9	11091	9981.02	11917	10342.1	11281	9810.7	10623	10281.6	7588	10399.3	11150	10688.3	6428	10701.8	7566	10638.6	3162
mapA	146527	147273	1	11907.5	13144	10502.8	14321	10661	13386	10609.9	6775	10331.9	14922	9230.77	6625	7985.19	9726	10590	13322	10422	11972	11100.9	12089	10777.1	6818	11108.1	10825	9750.61	8529	9147.29	7719	11368.4	14646	11541.9	15868	10849.5	13627	10349.7	12904	10915.5	9276	11300.1	13951	13230.4	9162	12226.3	9953	12091	4138
ybzG	147312	147536	1	12380.5	3576	11891.9	4243	12734.6	4184	13112.7	2191	11777.7	4451	11373.7	2136	10294.5	3281	11033.7	3632	12296	3696	13377.3	3812	12655.4	2095	11553	2946	11761.3	2692	9510.39	2100	12847.4	4331	12439.3	4475	12192	4007	11638.3	3797	12551.3	2791	12555.1	4056	11506.3	2085	12130.6	2584	13991.7	1253
infA	147585	147803	1	10831.1	3027	10853.8	3747	10037.8	3191	9537.92	1542	9667.43	3535	7985.2	1451	7756.72	2392	10116.3	3222	10552.3	3069	10757.4	2966	10082.8	1615	10233.9	2525	9283.74	2056	8190.98	1750	10583.2	3452	10049.5	3498	10452.9	3324	9414.93	2972	9755.76	2099	10029.5	3135	11635.4	2040	12721.5	2622	11321.6	981
rpmJ	147837	147950	1	14991	1732	11589.2	1654	12334.4	1621	16981.9	1135	13415.6	2028	13098.9	984	9444.19	1204	11240.3	1480	11377.7	1368	12256.1	1397	11855	785	11254.9	1148	10289	942	9634.93	851	9967.04	1344	11494.2	1654	11547	1518	8973.18	1171	9016.63	802	8481.53	1096	11147.6	808	10621.3	905	12087.8	433
rpsM	147973	148338	1	8173.15	4160	7969.96	5011	8007.39	4636	7380.14	2173	7721.27	5142	6886.49	2279	6445.57	3620	7737.19	4488	7765.03	4113	8567.23	4302	7963.32	2323	7737.85	3477	7351.23	2965	6450.7	2510	8134.07	4832	7754.8	4916	8165.44	4729	7623.86	4383	7872.98	3085	8294.76	4722	8255.25	2636	8058.76	3025	7902.07	1247
rpsK	148359	148754	1	7074.2	3932	7404.65	5084	7038.42	4450	6313.47	2030	6505.45	4731	6082.04	2198	5873.05	3602	7085.18	4488	7098.57	4106	7458.66	4090	7041.12	2243	7218.25	3542	6316.26	2782	5855.32	2488	7624.35	4946	7144.64	4946	7690.8	4864	7081.75	4446	7945.67	3400	8612.4	5354	8279.41	2887	8296.92	3401	7363.82	1269
rpoA	148931	149875	1	8172.82	11548	8524.61	14879	8058.48	12952	7919.16	6473	7604.67	14059	6889.03	6329	6497.91	10131	7952.67	12806	8182.6	12032	8592.58	11978	8141.36	6593	7908.27	9865	7501.22	8399	6536.85	7061	8466.38	13962	8204.17	14438	8466.45	13612	7885.44	12585	8542.97	9293	8680.36	13718	9610.43	8519	9776.89	10188	8996	3941
rplQ	149953	150315	1	8473.13	4273	8572.12	5340	8596.02	4931	8374.2	2443	8015.78	5289	7170.04	2351	6891.81	3835	8301.47	4771	8542.17	4483	9147.28	4551	8542.42	2469	8667.73	3859	7824.89	3127	7197.99	2775	8831.45	5198	8563.97	5379	9147.49	5249	8748.02	4983	9017.61	3501	9660.73	5449	9583.61	3032	9260.21	3444	8851.67	1384
ybxA	150443	151288	1	338.523	426	279.193	434	299.002	428	244.516	178	254.48	419	267.658	219	276.545	384	258.694	371	265.733	348	304.47	378	285.624	206	308.74	343	281.789	281	285.857	275	281.199	413	303.702	476	270.972	388	218.8	311	267.342	259	303.381	427	559.873	442	437.473	406	328.07	128
ybaE	151303	152133	1	265.59	328	235.325	359	213.555	300	239.355	171	214.128	346	212.957	171	228.22	311	203.917	287	229.534	295	238.018	290	247.243	175	261.398	285	210.496	206	239.377	226	261.555	377	262.652	404	241.241	339	218.648	305	265.049	252	277.28	383	484.013	375	365.618	333	266.389	102
ybaF	152130	152927	1	232.368	275	222.996	326	245.138	330	204.494	140	225.388	349	274.211	211	255.003	333	243.935	329	224.1	276	291.204	340	249.161	169	278.52	291	231.389	217	226.587	205	278.734	385	240.844	355	238.377	321	219.938	294	256.832	234	276.508	366	499.698	371	409.034	357	324.317	119
truA	152937	153680	1	1102.66	1212	1056.15	1434	1019.77	1275	981.373	624	922.031	1326	908.121	649	765.148	928	818.275	1025	860.249	984	1149.03	1246	1109.6	699	1131.52	1098	970.146	845	908.035	763	1049.23	1346	1051.88	1440	1021.85	1278	713.645	886	1214.85	1028	1192.5	1466	1650.34	1138	1572.89	1275	1203.1	410
rplM	153842	154279	1	6221.46	3866	6625.86	5086	6493.74	4590	6192.48	2226	5980.07	4862	5655.55	2285	5146.82	3529	5423.87	3841	6035.56	3903	6446.46	3952	6424.44	2288	6310.7	3462	5655.81	2785	4757.47	2260	6338.55	4597	6331.25	4900	6726.46	4756	5622.06	3946	6822.9	3264	6938.09	4822	6297.54	2455	6166.65	2826	6296.07	1213
rpsI	154300	154692	1	6052.92	3336	6643.56	4523	6413.93	4021	5953.11	1898	5846.56	4216	5491.89	1968	5163.27	3140	5661.55	3556	6144.17	3524	6843.41	3721	6550.1	2069	6295.14	3063	5536.49	2418	4678.02	1971	6636.66	4269	6393.92	4389	6815.34	4274	5948.4	3703	7327.36	3109	7034.13	4336	6443.82	2228	5774.29	2347	5758.54	984
ybaJ	155156	155923	1	95.018	108	101.136	142	96.682	125	86.689	57	73.967	110	63.597	47	35.083	44	84.148	109	64.252	76	92.745	104	79.824	52	60.79	61	56.623	51	39.129	34	95.735	127	98.895	140	108.249	140	98.922	127	98.281	86	96.754	123	143.045	102	130.034	109	136.208	48
ybaK	156109	156552	1	14.268	9	16.684	13	9.756	7	16.443	6	8.482	7	12.192	5	10.057	7	8.347	6	9.141	6	1.607	1	8.299	3	14.366	8	10.003	5	8.295	4	10.867	8	11.456	9	9.753	7	9.825	7	26.771	13	9.922	7	2.527	1	2.15	1	0	0
cwlD	156612	157325	1	5.702	6	4.616	6	3.342	4	0	0	1.453	2	2.923	2	7.751	9	1.668	2	0.913	1	4.816	5	1.658	1	5.382	5	4.797	4	7.458	6	3.257	4	3.052	4	3.341	4	4.207	5	3.703	3	3.399	4	7.574	5	9.02	7	3.065	1
salA	157421	158479	1	725.346	1154	619.25	1217	613.358	1110	654.101	602	677.84	1411	599.362	620	509.823	895	625.993	1135	599.155	992	600.156	942	616.346	562	600.187	843	502.884	634	480.164	584	615.022	1142	631.334	1251	620.345	1123	641.061	1152	593.556	727	545.121	970	426.813	426	483.247	567	535.207	264
kbaA	159182	159778	1	52.895	46	41.89	45	39.425	39	29.817	15	27.245	31	42.445	24	26.053	25	27.243	27	38.674	35	37.298	32	32.102	16	36.47	28	29.022	20	15.042	10	47.292	48	39.7	43	40.423	40	48.866	48	44.809	30	39.068	38	93.48	51	68.605	44	63.05	17
ybaR	177083	178519	1	92.154	201	84.623	228	81.015	201	77.67	98	60.972	174	66.988	95	51.938	125	70.805	176	73.574	167	81.326	175	66.396	83	69.07	133	59.593	103	68.969	115	82.887	211	85.402	232	93.883	233	73.469	181	94.69	159	93.872	229	146.893	201	116.253	187	91.683	62
ybaS	178665	179585	1	61.068	84	55.911	95	48.574	76	49.013	39	47.23	85	40.253	36	38.214	58	46.569	73	49.6	71	68.532	93	57.082	45	59.291	72	49.542	54	30.432	32	63.536	102	65.96	113	61.337	96	50.204	78	62.326	66	68.901	106	85.755	74	54.218	55	63.311	27
sigW	194849	195412	1	396.029	324	421.529	426	395.441	368	297.927	141	245.697	263	90.236	48	94.158	85	268.137	250	304.208	259	485.671	392	375.356	176	299.058	216	132.654	86	84.741	53	412.632	394	518.178	528	504.887	470	352.783	326	539.82	340	532.223	487	1934.73	993	971.24	586	575.59	146
rsiW	195426	196052	1	519.377	476	476.985	540	450.843	470	447.026	237	265.194	318	135.931	81	95.919	97	340.847	356	387.941	370	508.753	460	493.088	259	304.04	246	145.956	106	99.91	70	556.259	595	573.825	655	532.21	555	402.828	417	591.017	417	612.657	628	2109.72	1213	1091.89	738	728.491	207
ybbP	196213	197034	1	183.466	224	164.435	248	189.371	263	172.733	122	190.927	305	162.5	129	168.496	227	182.547	254	203.056	258	187.624	226	190.067	133	200.392	216	136.433	132	138.208	129	190.178	271	190.05	289	209.466	291	199.41	275	198.947	187	187.469	256	270.25	207	226.56	204	187.561	71
ybbR	197027	198478	1	281.689	621	265.126	722	293.101	735	294.833	376	284.285	820	259.525	372	241.309	587	279.415	702	278.963	640	298.399	649	300.754	380	244.057	475	263.888	461	214.202	361	287.216	739	277.157	761	295.799	742	285.533	711	258.072	438	264.429	652	281.266	389	288.468	469	295.535	202
glmM	198497	199843	1	303.829	620	315.385	795	292.953	680	265.15	313	301.131	804	294.695	391	247.372	557	301.433	701	330.099	701	327.339	659	288.149	337	294.194	530	250.457	405	255.769	399	288.876	688	302.571	769	298.89	694	303.699	700	306.813	482	331.677	757	287.458	368	289.051	435	268.698	170
glmS	200277	202079	1	772.369	2126	827.307	2813	774.186	2424	719.077	1145	615.03	2215	588.366	1053	581.445	1766	869.322	2727	791.758	2268	826.707	2245	718.825	1134	666.236	1619	575.366	1255	521.321	1097	832.976	2676	828.987	2842	808.744	2533	982.286	3054	809.779	1716	801.007	2466	659.011	1138	736.952	1496	724.149	618
adaA	203729	204364	1	4.299	4	2.61	3	1.89	2	1.858	1	0	0	0	0	5.844	6	0	0	4.131	4	1.089	1	5.625	3	1.217	1	4.068	3	2.811	2	3.683	4	2.589	3	1.889	2	2.854	3	2.792	2	1.922	2	5.139	3	1.457	1	0	0
adaB	204351	204890	1	3.843	3	3.111	3	2.252	2	4.429	2	2.937	3	0	0	6.965	6	5.62	5	3.693	3	2.597	2	2.235	1	7.255	5	4.85	3	1.676	1	3.293	3	1.029	1	7.881	7	3.402	3	1.664	1	0	0	4.084	2	6.948	4	4.132	1
ndhF	205409	206926	1	21.668	50	25.96	74	30.859	81	32.961	44	22.191	67	22.661	34	35.739	91	22.435	59	32.064	77	28.551	65	29.488	39	32.397	66	31.171	57	32.311	57	28.219	76	35.142	101	31.991	84	27.624	72	36.025	64	27.122	70	44.209	64	37.019	63	16.773	12
ybcC	206941	209556	1	35.307	142	48.71	242	50.712	232	42.981	100	48.078	253	32.887	86	51.601	229	36.653	168	48.979	205	40.828	162	41.214	95	50.131	178	45.496	145	44.883	138	44.738	210	53.102	266	49.166	225	45.346	206	43.923	136	49.129	221	68.169	172	49.56	147	31.276	39
ybcF	209633	210160	1	55.124	42	46.75	44	54.23	47	47.645	21	57.178	57	44.409	22	58.284	49	35.702	31	58.015	46	41.241	31	57.251	25	34.193	23	48.032	29	51.505	30	40.484	36	57.959	55	64.595	56	41.832	36	39.211	23	34.031	29	58.579	28	60.509	34	33.866	8
ybcH	210224	210514	1	56.139	22	101.221	49	44.866	20	83.811	19	48.757	25	39.246	10	69.377	30	62.695	28	71.109	29	87.941	34	57.88	13	54.918	19	54.743	17	53.407	16	39.355	18	57.367	28	74.006	33	47.442	21	76.235	23	36.504	16	117.958	29	65.742	19	82.303	10
ybcI	210572	210946	1	84.124	44	89.77	58	92.445	55	62.796	19	78.908	54	38.227	13	62.377	36	53.685	32	90.023	49	73.642	38	63.383	19	64.97	30	67.556	28	45.017	18	75.355	46	52.193	34	48.728	29	72.786	43	72.02	29	59.83	35	100.571	33	67.404	26	30.833	5
ybzH	211429	211731	1	85.237	35	104.489	53	115.612	54	84.197	20	106.095	57	56.183	15	90.49	41	106.847	50	128.709	55	71.586	29	97.731	23	104.824	38	126.003	41	127.425	40	95.984	46	89.945	46	96.313	45	88.399	41	117.044	37	126.29	58	139.749	36	132.088	40	109.967	14
ybcL	211859	213031	1	18.655	33	14.644	32	12.921	26	13.681	14	10.369	24	12.172	14	12.296	24	20.834	42	10.321	19	16.044	28	17.754	18	10.886	17	11.414	16	11.092	15	16.468	34	17.702	39	9.44	19	16.016	32	13.217	18	18.196	36	23.429	26	20.696	27	21.88	12
ybcM	213155	213469	1	34.936	15	24.511	13	26.618	13	24.157	6	33.822	19	28.657	8	37.994	18	32.699	16	22.38	10	35.412	15	52.829	13	34.296	13	35.27	12	15.233	5	37.916	19	41.14	22	42.985	21	35.054	17	24.202	8	45.813	22	11.138	3	15.791	5	15.024	2
skfA	213941	214108	1	25.019	5	20.254	5	21.995	5	17.3	2	26.771	7	7.696	1	18.139	4	13.172	3	19.233	4	45.648	9	17.462	2	39.675	7	6.315	1	13.091	2	25.724	6	32.141	8	17.59	4	8.86	2	38.998	6	8.948	2	79.761	10	27.14	4	0	0
skfB	214175	215407	1	10.201	19	9.127	21	8.496	18	3.712	4	5.334	13	4.129	5	4.379	9	8.009	17	9.802	19	8.707	16	5.62	6	7.297	12	3.388	5	7.725	11	7.36	16	6.897	16	8.493	18	5.704	12	4.184	6	7.2	15	14.548	17	12.376	17	1.732	1
skfC	215404	216894	1	7.504	17	8.934	25	9.701	25	6.867	9	5.735	17	4.752	7	4.4	11	6.972	18	7.635	18	4.922	11	7.702	10	6.5	13	4.456	8	5.197	9	7.564	20	6.379	18	5.043	13	5.862	15	8.601	15	5.525	14	11.961	17	7.781	13	4.271	3
skfE	216913	217632	1	13.187	14	12.963	17	19.045	23	11.398	7	5.759	8	4.346	3	5.975	7	11.571	14	9.956	11	15.276	16	9.861	6	11.736	11	7.132	6	8.625	7	7.263	9	12.856	17	8.278	10	7.505	9	11.011	9	12.632	15	13.513	9	19.158	15	9.114	3
skfF	217697	219040	1	6.385	13	8.35	21	6.477	15	10.189	12	8.634	23	5.288	7	7.567	17	4.31	10	7.552	16	7.468	15	5.999	7	3.895	7	8.678	14	7.067	11	10.521	25	7.099	18	5.612	13	9.132	21	5.104	8	13.175	30	12.527	16	7.326	11	6.337	4
skfG	219087	219602	1	8.073	6	10.893	10	14.195	12	9.304	4	13.369	13	20.695	10	18.292	15	11.807	10	9.051	7	10.911	8	9.391	4	13.717	9	5.094	3	14.081	8	3.459	3	8.643	8	11.826	10	4.765	4	3.496	2	7.218	6	12.869	6	16.421	9	21.7	5
skfH	219607	220032	1	13.274	8	9.403	7	8.752	6	20.079	7	12.682	10	15.312	6	19.549	13	16.016	11	17.539	11	10.091	6	17.371	6	18.795	10	12.564	6	28.217	13	4.265	3	11.99	9	14.583	10	14.69	10	4.311	2	5.934	4	18.515	7	13.5	6	5.352	1
ybdG	220279	221256	1	13.657	20	16.583	30	15.007	25	16.525	14	7.828	15	10.502	10	9.282	15	11.983	20	11.154	17	8.998	13	19.062	16	11.602	15	15.51	18	6.252	7	16.382	28	12.61	23	19.803	33	13.3	22	13.304	15	11.6	19	23.945	22	21.295	23	15.417	7
ybdJ	221258	221929	1	22.296	22	16.408	20	15.146	17	3.504	2	17.815	23	18.704	12	13.777	15	19.564	22	16.555	17	22.599	22	33.597	19	10.331	9	19.183	15	11.931	9	16.498	19	20.342	25	21.376	24	26.02	29	13.164	10	13.592	15	12.923	8	26.109	19	16.343	5
ybdK	221950	222912	1	20.124	29	16.853	30	23.792	39	16.794	14	22.275	42	16.009	15	28.929	46	28.618	47	15.337	23	15.474	22	16.951	14	22.794	29	12.26	14	15.431	17	21.404	36	15.043	27	22.565	37	20.274	33	13.52	15	17.993	29	21.016	19	17.878	19	26.858	12
ybzI	222971	223234	1	308.809	108	270.824	117	329.297	131	405.311	82	360.587	165	391.393	89	357.603	138	270.972	108	283.003	103	272.438	94	249.45	50	401.612	124	393.307	109	388.988	104	289.09	118	289.267	126	226.163	90	243.021	96	274.843	74	273.547	107	373.739	82	232.629	60	313.561	34
ybdO	225064	226248	1	22.935	41	40.303	89	25.08	51	28.042	29	23.942	56	15.486	18	11.66	23	28.469	58	26.876	50	30.618	54	28.304	29	24.077	38	20.471	29	22.683	31	32.591	68	32.337	72	26.547	54	29.714	60	34.877	48	36.01	72	11.592	13	18.962	25	28.867	16
ybxG	226566	227954	1	120.597	254	115.308	300	106.437	255	107.518	131	95.8	264	85.437	117	99.827	232	91.656	220	90.791	199	96.732	201	92.783	112	103.258	192	98.861	165	86.949	140	133.025	327	116.269	305	108.073	259	89.114	212	99.909	162	108.673	256	96.873	128	109.445	170	124.041	81
csgA	228066	228314	1	3.065	1	0	0	2.694	1	0	0	7.027	3	4.713	1	5.555	2	0	0	0	0	3.106	1	0	0	3.471	1	3.867	1	8.017	2	2.626	1	0	0	0	0	0	0	0	0	0	0	0	0	0	0	0	0
ybxH	228331	228522	1	4.214	1	6.822	2	0	0	7.284	1	3.221	1	6.481	1	11.456	3	7.395	2	4.049	1	0	0	0	0	0	0	5.318	1	0	0	0	0	0	0	0	0	0	0	0	0	0	0	0	0	0	0	0	0
cypC	229525	230778	1	14.772	28	15.803	37	21.336	46	55.633	61	103.631	257	218.276	269	431.757	903	38.424	83	32.446	64	15.508	29	23.014	25	83.067	139	246.341	370	483.782	701	1.356	3	1.271	3	0.927	2	2.335	5	0.685	1	3.302	7	3.364	4	2.146	3	3.403	2
ybeC	231348	232967	1	290.248	716	268.111	817	278.686	782	254.373	363	259.634	838	238.788	383	232.183	632	354.639	997	273.453	702	212.843	518	230.581	326	231.882	505	209.228	409	175.518	331	269.875	777	233.692	718	233.352	655	366.07	1020	206.937	393	209.491	578	131.172	203	142.365	259	142.515	109
ybeF	235625	235873	1	3.065	1	2.481	1	2.694	1	5.298	1	7.027	3	9.427	2	11.109	4	8.067	3	2.945	1	0	0	0	0	3.471	1	11.602	3	0	0	5.251	2	2.461	1	5.387	2	2.713	1	3.981	1	0	0	4.885	1	4.155	1	0	0
ybfA	235965	236882	1	10.942	15	9.449	16	12.185	19	12.61	10	15.054	27	11.22	10	10.578	16	14.082	22	14.721	21	15.528	21	12.728	10	7.437	9	12.888	14	7.634	8	14.376	23	14.643	25	11.54	18	14.854	23	10.423	11	12.392	19	24.419	21	21.761	22	11.764	5
ybfB	236879	238129	1	13.751	26	17.126	40	13.484	29	12.8	14	8.893	22	13.015	16	10.545	22	15.779	34	17.28	34	17.691	33	19.379	21	12.581	21	6.674	10	13.145	19	17.673	39	13.164	31	11.156	24	18.73	40	19.923	29	12.768	27	19.39	23	16.495	23	17.059	10
purT	243892	245046	1	148.204	258	139.972	301	125.24	248	131.075	132	113.271	258	129.872	147	93.186	179	219.261	435	170.011	308	121.109	208	110.25	110	114.517	176	86.263	119	58.61	78	136.826	278	127.295	276	117.123	232	262.928	517	102.969	138	103.233	201	56.77	62	52.966	68	42.613	23
mpr	245190	246131	1	14.912	21	11.497	20	16.855	27	11.047	9	14.11	26	14.197	13	18.662	29	19.315	31	17.741	26	15.115	21	12.39	10	6.435	8	17.026	19	13.004	14	15.818	26	10.832	19	11.857	19	16.345	26	11.068	12	13.967	22	14.714	13	11.554	12	18.322	8
ybfJ	246094	246492	1	14.273	8	7.221	5	15.684	10	21.589	7	9.545	7	8.232	3	12.935	8	17.221	11	12.001	7	16.276	9	12.452	4	12.125	6	9.006	4	7.001	3	13.758	9	15.757	11	10.976	7	12.636	8	9.27	4	9.571	6	11.375	4	12.096	5	11.509	2
ybfK	246658	247548	1	72.253	96	84.081	138	77.414	117	67.654	52	73.055	127	48.617	42	52.521	77	79.91	121	77.385	107	72.474	95	66.973	51	72.464	85	48.439	51	50.21	51	70.29	109	69.494	115	58.208	88	77.295	116	85.053	87	70.657	105	77.981	65	72.458	71	72.826	30
pssA	247744	248277	1	197.074	152	193.126	184	209.728	184	177.061	79	155.578	157	129.616	65	109.276	93	185.442	163	160.718	129	231.299	176	212.649	94	180.639	123	119.44	73	133.983	79	222.178	200	237.347	228	222.196	195	214.653	187	200.411	119	228.368	197	299.67	145	256.676	146	242.545	58
ybfM	248268	248756	1	164.046	115	191.695	166	151.741	121	170.147	69	148.275	136	122.861	56	104.715	81	194.014	155	171.343	125	148.929	103	151.826	61	135.727	84	104.408	58	76.505	41	189.445	155	193.56	169	199.333	159	188.175	149	137.116	74	186.21	146	316.061	139	268.862	139	285.258	62
psd	248749	249540	1	210.374	247	188.922	274	172.217	230	166.373	113	171.203	263	115.275	88	98.801	128	198.798	266	175.145	214	207.196	240	199.136	134	183.303	190	125.754	117	110.298	99	216.739	297	216.095	316	208.84	279	219.43	291	231.223	209	228.454	300	237.587	175	218.275	189	162.079	59
ybfN	249595	249873	1	61.637	23	43.389	20	25.916	11	41.693	9	32.772	16	12.365	3	34.002	14	28.218	12	38.627	15	46.178	17	32.731	7	24.284	8	30.437	9	21.033	6	29.85	13	34.427	16	37.683	16	42.707	18	31.329	9	47.921	20	55.533	13	54.507	15	34.574	4
ybfO	249979	251319	1	6.4	13	7.174	18	2.597	6	3.404	4	2.634	7	0.757	1	1.785	4	3.888	9	6.15	13	5.988	12	2.577	3	2.788	5	1.243	2	0.644	1	9.28	22	4.743	12	7.788	18	4.359	10	4.476	7	8.363	19	43.945	56	16.689	25	15.879	10
ybfP	251427	252314	1	10.574	14	15.286	25	10.624	16	16.973	13	5.773	10	13.94	12	5.476	8	9.941	15	5.08	7	17.608	23	10.543	8	11.122	13	6.672	7	4.94	5	8.413	13	16.98	28	14.603	22	13.374	20	11.773	12	12.155	18	26.487	22	15.362	15	17.053	7
ybfQ	252514	253482	1	224.069	325	209.298	375	231.533	382	212.142	178	219.733	417	200.409	189	129.962	208	183.305	303	206.038	311	240.398	344	210.516	175	221.787	284	162.697	187	122.652	136	198.482	336	230.832	417	206.011	340	217.298	356	217.617	243	203.42	330	271.446	247	254.281	272	266.844	120
ybgA	257791	258498	1	60.406	63	50.453	65	50.575	60	34.807	21	36.641	50	32.443	22	47.792	55	48.798	58	46.068	50	58.313	60	50.189	30	40.184	37	43.559	36	41.389	33	60.793	74	54.659	71	58.143	69	45.839	54	72.236	58	50.579	59	70.305	46	62.406	48	46.388	15
ybgB	258532	258807	1	56.993	21	65.911	30	85.893	36	37.532	8	58.079	28	54.263	13	61.489	25	66.68	28	86.061	33	44.014	16	33.147	7	61.482	20	71.922	21	74.552	21	74.411	32	80.624	37	81.095	34	86.499	36	56.404	16	67.943	28	181.694	42	106.72	29	122.548	14
ybgE	259016	260086	1	14.288	23	12.573	25	16.384	30	11.813	11	9.971	21	14.332	15	9.571	17	8.722	16	11.342	19	17.002	27	14.091	13	14.777	21	12.543	16	16.253	20	17.565	33	16.959	34	13.649	25	13.75	25	7.262	9	12.22	22	13.863	14	10.108	12	10.019	5
glnJ	265476	266708	1	26.307	49	23.469	54	18.407	39	19.49	21	16.413	40	17.34	21	19.462	40	22.613	48	18.572	36	16.87	31	21.545	23	20.068	33	13.55	20	14.748	21	17.94	39	19.398	45	24.063	51	22.815	48	11.158	16	23.041	48	24.818	29	19.655	27	25.974	15
glnL	266719	267663	1	29.724	42	34.949	61	34.842	56	25.692	21	29.75	55	41.362	38	19.883	31	37.261	60	19.042	28	27.26	38	35.811	29	26.454	33	30.366	34	17.59	19	31.532	52	41.481	73	37.319	60	40.101	64	31.256	34	27.842	44	34.972	31	37.426	39	29.675	13
ycbC	267890	268816	1	3.61	5	3.507	6	4.444	7	3.745	3	3.311	6	2.221	2	1.309	2	5.069	8	2.775	4	2.928	4	5.04	4	3.272	4	1.822	2	2.834	3	4.331	7	1.739	3	1.269	2	2.557	4	5.628	6	3.874	6	3.453	3	2.937	3	0	0
ycbD	268846	270312	1	2.693	6	3.634	10	2.762	7	3.879	5	2.401	7	4.142	6	2.441	6	4.332	11	3.019	7	0.91	2	3.133	4	4.067	8	3.965	7	4.11	7	3.846	10	5.766	16	2.367	6	6.755	17	3.498	6	2.408	6	0.715	1	2.434	4	1.448	1
gudP	270396	271763	1	8.681	18	6.637	17	8.48	20	10.005	12	8.847	24	8.901	12	7.868	18	7.618	18	7.879	17	6.355	13	5.049	6	9.287	17	6.695	11	3.785	6	5.785	14	8.519	22	8.901	21	9.821	23	11.277	18	6.468	15	17.682	23	9.156	14	12.445	8
gudD	271800	273167	1	0.965	2	1.171	3	1.272	3	2.501	3	1.106	3	0.742	1	0.437	1	1.27	3	2.781	6	1.467	3	2.525	3	2.732	5	0.609	1	3.154	5	2.066	5	2.711	7	2.543	6	1.708	4	0.626	1	1.294	3	2.306	3	0.654	1	3.111	2
ycbG	273237	273938	1	58.051	60	79.107	101	62.942	74	68.572	41	49.544	67	40.177	27	53.486	61	48.391	57	52.993	57	60.802	62	74.277	44	61.371	56	51.28	42	37.968	30	81.239	98	56.708	73	73.125	86	66.813	78	71.634	57	77.854	90	75.568	49	74.779	57	78.014	25
garD	274029	275561	1	9.867	23	10.419	30	10.56	28	8.157	11	11.476	35	9.237	14	5.832	15	7.529	20	10.718	26	8.697	20	10.479	14	7.775	16	9.745	18	8.417	15	7.351	20	11.367	33	11.688	31	4.937	13	7.801	14	10.74	28	11.625	17	7.562	13	8.302	6
ycbJ	275838	276758	1	45.074	62	41.198	70	45.378	71	31.419	25	23.337	42	16.772	15	20.425	31	37	58	38.423	55	35.371	48	30.444	24	32.116	39	15.596	17	19.971	21	44.849	72	37.358	64	31.946	50	39.906	62	46.272	49	40.951	63	110.091	95	74.92	76	60.966	26
rtpA	277160	277321	1	21	4	68	16	60	13	81.678	9	44.137	11	24.223	3	33.305	7	27.64	6	15.134	3	31.929	6	45.801	5	53.52	9	39.751	6	61.806	9	31.487	7	21.076	5	23.069	5	13.944	3	40.916	6	46.939	10	58.579	7	28.475	4	16.933	1
ycbK	277342	278280	1	29.923	42	27.107	47	28.185	45	25.863	21	29.404	54	24.107	22	18.079	28	17.504	28	20.538	30	25.275	35	29.834	24	20.982	26	22.477	25	16.775	18	27.47	45	24.025	42	33.811	54	17.03	27	24.987	27	22.932	36	26.12	23	19.321	20	29.873	13
ycbL	278377	279057	1	20.983	21	21.031	26	23.718	27	12.091	7	24.438	32	13.831	9	17.205	19	21.043	24	22.084	23	13.167	13	13.947	8	19.241	17	15.131	12	11.763	9	23.972	28	24.068	30	20.198	23	24.77	28	20.767	16	19.654	22	27.077	17	13.549	10	22.56	7
ycbM	279059	279994	1	25.734	36	16.782	29	16.339	26	30.893	25	16.39	30	12.094	11	10.365	16	22.581	36	29.537	43	27.534	38	17.462	14	17.813	22	11.727	13	17.766	19	21.437	35	18.366	32	19.475	31	20.252	32	17.642	19	26.204	41	15.952	14	24.232	25	39.195	17
ycbN	280086	281009	1	19.563	27	18.183	31	29.937	47	11.272	9	17.167	31	17.83	16	7.223	11	27.338	43	24.368	35	20.563	28	15.17	12	18.876	23	19.201	21	8.53	9	32.902	53	27.341	47	24.834	39	26.3	41	16.94	18	22.025	34	16.169	14	21.614	22	30.38	13
ycbO	281028	281714	1	23.759	24	25.645	32	20.887	24	17.113	10	16.645	22	13.703	9	14.354	16	25.191	29	26.635	28	34.116	34	15.545	9	16.82	15	19.988	16	14.244	11	36.472	43	27.024	34	23.49	27	30.675	35	25.717	20	38.944	44	22.092	14	22.819	17	12.772	4
cwlJ	282469	282897	1	3.293	2	10.663	8	2.895	2	5.692	2	1.258	1	2.532	1	5.969	4	8.669	6	3.164	2	8.345	5	2.873	1	11.19	6	6.233	3	0	0	9.875	7	10.576	8	8.682	6	5.831	4	4.277	2	7.361	5	15.747	6	8.93	4	15.932	3
ycbR	283003	283734	1	16.66	18	12.738	17	10.578	13	8	5	9.904	14	11.388	8	10.905	13	12.182	15	16.009	18	15.949	17	8.075	5	17.823	17	10.512	9	7.264	6	13.482	17	12.633	17	10.575	13	13.93	17	16.832	14	9.103	11	14.754	10	16.315	13	17.912	6
yczK	283816	283992	1	4.675	1	3.785	1	4.11	1	0	0	0	0	7.19	1	0	0	0	0	4.492	1	0	0	0	0	0	0	5.9	1	0	0	0	0	0	0	4.109	1	0	0	0	0	0	0	7.452	1	6.339	1	0	0
phoD	284011	285762	1	1.122	3	0.909	3	0.658	2	1.94	3	4.861	17	2.877	5	4.069	12	1.313	4	2.876	8	2.654	7	1.958	3	1.271	3	3.305	7	4.894	10	1.282	4	2.403	8	1.315	4	0.994	3	2.916	6	1.003	3	3.578	6	3.044	6	2.413	2
tatAD	285775	285987	1	0	0	2.997	1	9.764	3	0	0	2.83	1	0	0	10.066	3	0	0	7.115	2	0	0	0	0	0	0	4.672	1	4.843	1	3.172	1	2.973	1	3.254	1	0	0	0	0	3.31	1	0	0	5.02	1	0	0
tatCD	286048	286776	1	0	0	0.753	1	1.634	2	1.607	1	0.71	1	1.43	1	2.527	3	0	0	0	0	0	0	1.622	1	0	0	2.346	2	1.216	1	0.796	1	1.493	2	1.634	2	0	0	1.207	1	2.493	3	1.482	1	1.26	1	0	0
ycbU	287499	288611	1	11.341	19	12.564	26	11.02	21	12.382	12	8.668	19	8.263	9	15.688	29	10.476	20	8.604	15	12.706	21	7.291	7	10.818	16	12.052	16	18.74	24	9.206	18	17.254	36	11.541	22	10.041	19	12.406	16	13.342	25	32.351	34	18.616	23	17.327	9
ansZ	290915	292042	1	4.121	7	6.672	14	5.175	10	8.141	8	8.549	19	6.338	7	9.603	18	4.649	9	3.96	7	6.564	11	3.081	3	8.002	12	6.686	9	6.16	8	2.018	4	4.254	9	3.622	7	1.564	3	1.529	2	4.211	8	3.753	4	4.789	6	1.899	1
estA	292205	292843	1	32.078	30	22.506	26	18.8	20	24.029	13	10.624	13	4.934	3	2.907	3	16.889	18	23.632	23	39.018	36	27.985	15	19.379	16	9.445	7	4.196	3	33.898	37	36.916	43	30.071	32	23.667	25	40.278	29	42.065	44	218.165	128	91.343	63	86.219	25
yccF	293499	294575	1	311.908	505	316	632	300.813	554	328.847	308	321	680	267.881	282	194.232	347	272.065	502	295.565	498	310.521	496	287.736	267	305.728	437	240.842	309	180.976	224	278.359	526	325.809	657	305.06	562	247.162	452	288.016	359	296.545	537	246.13	250	265.485	317	304.793	153
natA	296429	297169	1	28.324	31	22.929	31	17.671	22	17.374	11	8.38	12	2.81	2	3.312	4	18.44	23	14.926	17	13.892	15	28.696	18	11.384	11	3.459	3	7.171	6	21.137	27	27.877	38	18.469	23	24.267	30	14.242	12	27.775	34	8.738	6	23.539	19	11.788	4
natB	297170	298330	1	19.426	34	21.739	47	14.567	29	20.741	21	8.297	19	1.758	2	4.142	8	13.035	26	17.02	31	17.374	30	13.957	14	3.883	6	12.978	18	3.737	5	20.071	41	22.02	48	18.077	36	24.28	48	10.39	14	22.477	44	9.107	10	11.621	15	20.271	11
yccK	298466	299398	1	17.931	25	19.161	33	21.438	34	19.838	16	10.415	19	16.547	15	8.45	13	32.097	51	14.473	21	21.083	29	15.017	12	12.186	15	16.292	18	15.011	16	28.883	47	23.035	40	18.28	29	28.575	45	10.248	11	17.956	28	16.006	14	10.698	11	11.567	5
ycdB	300830	302248	1	13.469	29	13.912	37	15.108	37	15.255	19	14.199	40	17.859	25	21.467	51	13.449	33	19.638	44	17.419	37	7.294	9	9.996	19	12.895	22	12.759	21	14.326	36	17.154	46	15.511	38	14.803	36	13.876	23	12.458	30	13.326	18	11.336	18	13.482	9
ycdC	302435	303796	1	20.348	42	24.709	63	28.111	66	20.1	24	23.328	63	14.158	19	18.002	41	24.232	57	30.727	66	19.643	40	32.968	39	20.305	37	20.176	33	16.478	26	24.077	58	22.951	59	33.637	79	18.873	44	18.25	29	26.424	61	26.257	34	33.504	51	17.189	11
rapJ	304430	305551	1	82.873	140	81.944	171	91.591	176	79.816	78	92.747	205	92.863	102	103.002	192	75.316	145	75.653	133	81.602	136	96.055	93	89.178	133	85.159	114	116.149	150	63.906	126	67.49	142	75.434	145	68.654	131	92.269	120	68.274	129	93.414	99	97.925	122	70.643	37
ycdF	305658	306434	1	26.941	31	32.362	46	55.009	72	102.156	68	261.7	394	624.196	467	1087.67	1381	96.847	127	86.85	104	22.903	26	59.137	39	189.002	192	566.991	517	1140.21	1003	5.957	8	9.769	14	6.11	8	2.308	3	11.288	10	6.993	9	1.385	1	3.535	3	2.803	1
ycdG	306459	308144	1	25.682	66	28.036	89	46.524	136	67.266	100	192.419	647	472.192	789	838.948	2379	91.848	269	63.565	170	20.115	51	48.884	72	141.044	320	422.301	860	815.424	1602	5.334	16	6.249	20	4.788	14	2.756	8	4.044	8	4.175	12	8.684	14	8.442	16	7.53	6
adcA	308332	309291	1	210.248	302	199.51	354	216.661	354	204.59	170	199.535	375	190.592	178	157.102	249	160.663	263	163.231	244	191.236	271	168.845	139	182.95	232	180.102	205	169.385	186	194.459	326	199.552	357	183.553	300	155.322	252	197.138	218	207.277	333	219.725	198	221.84	235	188.618	84
adcC	309347	310042	1	148.407	152	117.769	149	135.618	158	94.516	56	119.396	160	105.115	70	63.709	72	93.384	109	103.203	110	106.883	108	117.546	69	82.945	75	86.248	70	71.521	56	123.81	148	132.483	169	136.434	159	101.135	117	107.8	85	116.103	133	126.062	81	154.897	117	116.517	37
adcB	310000	310842	1	133.203	167	160.78	249	156.37	223	119.957	87	121.314	199	94.46	77	83.129	115	101.485	145	123.399	161	140.676	174	148.912	107	113.838	126	116.76	116	95.989	92	168.803	247	179.316	280	160.527	229	98.863	140	128.472	124	152.614	214	132.227	104	166.558	154	126.059	49
yceC	312159	312758	1	393.445	344	429.615	464	404.206	402	399.379	202	313.82	359	258.583	147	246.694	238	388.392	387	394.556	359	476.476	411	397.125	199	340.723	263	303.099	210	191.502	128	429.225	438	410.483	447	403.074	401	455.665	450	435.293	293	432.562	423	663.615	364	499.376	322	512.765	139
yceD	312780	313361	1	610.949	517	608.425	636	563.074	542	467.798	229	497.653	551	378.038	208	322.357	301	636.674	614	639.309	563	664.785	555	579.388	281	505.971	378	396.676	266	353.987	229	644.969	637	667.01	703	585.744	564	702.012	671	715.3	466	723.747	685	1081.22	574	797.977	498	762.294	200
yceE	313396	313974	1	489.578	412	502.147	522	503.528	482	468.348	228	377.815	416	277.796	152	331.69	308	502.581	482	508.128	445	561.287	466	503.825	243	407.837	303	307.41	205	231.605	149	572.198	562	552.416	579	503.369	482	634.381	603	575.734	373	611.969	576	901.614	476	702.519	436	590.233	154
yceF	314025	314798	1	607.333	696	607.508	860	622.143	811	502.308	333	445.507	668	433.489	323	302.091	382	604.128	789	580.246	692	643.022	727	654.689	430	505.078	511	428.358	389	356.131	312	610.836	817	680.999	972	567.497	740	708.426	917	691.41	610	712.312	913	1018.16	732	773.823	654	655.77	233
yceG	314883	316496	1	141.608	348	138.355	420	149.175	417	135.058	192	106.364	342	97.632	156	95.882	260	137.112	384	128.254	328	148.486	360	127.09	179	130.902	284	99.621	194	85.698	161	144.342	414	136.568	418	142.333	398	164.639	457	153.812	291	149.895	412	178.374	275	139.597	253	108.934	83
yceH	316512	317603	1	180.823	297	171.519	348	171.277	320	185.233	176	148.905	320	130.158	139	121.388	220	181.106	339	157.376	269	169.092	274	158.283	149	182.063	264	125.235	163	116.275	146	183.101	351	181.846	372	170.688	319	197.821	367	202.454	256	181.269	333	201.86	208	170.889	207	125.677	64
yceI	317725	318927	1	42.406	77	41.462	93	34.859	72	45.697	48	23.15	55	27.952	33	16.47	33	28.995	60	35.986	68	35.726	64	40.358	42	20.586	33	17.375	25	21.612	30	45.299	96	34.932	79	30.976	64	41.444	85	42.921	60	35.945	73	44.771	51	44.059	59	37.302	21
opuAA	321013	322269	1	266.301	506	271.393	637	300.275	649	296.585	326	311.333	774	265.494	328	240.387	504	489.512	1060	359.062	710	285.398	535	310.376	338	311.181	522	263.665	397	156.962	228	265.146	588	263.253	623	253.927	549	509.739	1094	283.7	415	270.095	574	109.896	131	92.771	130	157.864	93
opuAB	322271	323119	1	332.517	420	337.762	527	355.662	511	302.459	221	347.932	575	297.107	244	278.39	388	577.993	832	467.874	615	361.12	450	403.364	292	385.614	430	317.711	318	201.947	195	342.564	505	321.646	506	326.326	469	581.769	830	341.422	332	355.345	502	100.959	80	126.676	118	199.176	78
opuAC	323119	324000	1	410.006	539	429.826	698	434.677	650	457.604	348	460.456	792	384.907	329	368.818	535	705.522	1057	566.489	775	444.118	576	476.48	359	473.897	550	369.574	385	284.58	286	382.582	587	408.592	669	367.687	550	785.25	1166	395.23	400	386.306	568	175.816	145	180.504	175	262.521	107
ycgA	325339	326772	1	6.432	14	6.695	18	6.463	16	5.56	7	3.16	9	7.773	11	4.997	12	6.451	16	3.974	9	9.314	20	8.017	10	6.766	13	4.059	7	6.01	10	5.905	15	4.427	12	5.249	13	4.881	12	4.775	8	4.108	10	2.93	4	4.984	8	4.446	3
ycgB	326888	327469	1	67.358	57	53.572	56	55.061	53	63.326	31	92.125	102	89.057	49	130.656	122	55.994	54	47.693	42	46.715	39	65.98	32	70.943	53	83.511	56	91.202	59	53.663	53	56.928	60	47.773	46	32.433	31	49.119	32	31.697	30	56.51	30	54.48	34	34.303	9
amyE	327618	329597	1	46.551	141	42.496	159	46.439	160	59.355	104	60.812	241	70.073	138	87.368	292	82.564	285	80.581	254	85.335	255	89.864	156	81.524	218	129.156	310	127.4	295	50.635	179	52.486	198	44.974	155	83.011	284	69.044	161	75.862	257	43.68	83	38.052	85	43.659	41
ldh	329774	330739	1	12.45	18	14.558	26	15.202	25	14.348	12	12.159	23	15.957	15	11.91	19	15.78	26	13.958	21	11.919	17	7.241	6	11.752	15	13.093	15	16.286	18	10.667	18	8.33	15	8.51	14	17.146	28	7.188	8	7.421	12	9.923	9	9.379	10	13.385	6
lctP	330771	332396	1	17.365	43	18.308	56	22.012	62	5.585	8	14.815	48	27.329	44	17.567	48	15.237	43	19.403	50	14.327	35	14.093	20	19.67	43	14.779	29	20.602	39	14.879	43	16.536	51	11.712	33	20.737	58	11.016	21	11.915	33	7.081	11	2.738	5	11.723	9
ycgE	334092	334556	1	64.803	43	62.22	51	45.046	34	65.129	25	59.895	52	62.582	27	47.802	35	54.218	41	60.822	42	67.213	44	68.367	26	58.039	34	60.858	32	57.169	29	61.98	48	70.18	58	60.925	46	69.38	52	66.557	34	80.846	60	84.078	35	61.305	30	53.468	11
ycgF	334630	335259	1	78.162	72	65.032	74	62.988	66	46.915	25	66.376	80	63.446	38	52.143	53	59.059	62	49.028	47	70.423	64	70.083	37	65.171	53	54.798	40	58.221	41	70.69	76	74.087	85	62.014	65	49.016	51	88.836	63	78.619	81	58.834	34	85.376	58	91.036	26
ycgG	335329	336090	1	60.323	68	60.324	84	49.912	64	69.008	45	48.139	71	39.567	29	47.433	59	57.603	74	38.36	45	48.556	54	51.079	33	67.324	67	43.66	39	38.294	33	53.966	71	59.83	84	59.252	76	36.913	47	70.29	61	59.487	75	59.39	42	61.347	51	94.421	33
ycgI	337562	338158	1	4.6	4	2.793	3	4.044	4	0	0	0.879	1	0	0	2.084	2	1.009	1	3.315	3	1.166	1	0	0	1.303	1	1.451	1	3.008	2	3.941	4	0.923	1	1.011	1	2.036	2	0	0	0	0	5.499	3	4.678	3	0	0
nadE	338288	339106	1	514.696	626	551.115	828	594.877	823	496.033	349	631.543	1005	765.049	605	1059.58	1422	621.896	862	532.506	674	466.7	560	456.197	318	537.368	577	744.972	718	1120.68	1042	513.557	729	490.487	743	498.585	690	576.513	792	508.36	476	457.98	623	311.919	238	411.386	369	477.339	180
aroK	340025	340585	1	52.862	43	48.765	49	55.119	51	53.128	25	59.194	63	77.521	41	47.907	43	69.038	64	79.148	67	53.582	43	45.045	21	43.168	31	57.401	37	40.202	25	65.306	62	57.249	58	46.458	43	66.392	61	49.502	31	60.453	55	54.868	28	35.006	21	63.442	16
ycgK	341492	342466	1	21.236	31	21.073	38	22.884	38	24.867	21	21.466	41	24.232	23	14.899	24	14.426	24	20.406	31	19.442	28	33.466	28	16.294	21	15.56	18	17.025	19	28.76	49	23.1	42	21.071	35	18.801	31	22.245	25	22.049	36	24.022	22	12.075	13	15.466	7
cah	342538	343494	1	21.652	31	18.659	33	29.474	48	31.393	26	21.353	40	23.633	22	20.889	33	20.225	33	24.833	37	23.363	33	30.467	25	30.064	38	24.68	28	13.705	15	29.324	49	26.918	48	25.781	42	27.827	45	26.311	29	24.98	40	22.267	20	25.571	27	22.528	10
ycgL	343578	344360	1	27.585	32	33.497	48	40.165	53	31.293	21	27.672	42	17.236	13	14.062	18	20.423	27	27.336	33	31.456	36	22.561	15	23.434	24	20.669	19	12.404	11	23.635	32	24.917	36	17.425	23	25.185	33	31.352	28	28.517	37	41.223	30	33.898	29	27.804	10
ycgM	344551	345462	1	2.204	3	5.351	9	15.497	24	7.618	6	12.35	22	44.057	39	57.913	87	13.535	21	11.999	17	8.19	11	10.253	8	17.472	21	35.223	38	58.609	61	6.293	10	6.487	11	4.519	7	4.552	7	0.954	1	1.97	3	0	0	0	0	0	0
ycgN	345479	347026	1	28.457	67	40.572	118	46.3	124	49.192	67	39.603	122	82.308	126	103.928	270	31.306	84	35.507	87	41.329	96	42.241	57	34.639	72	62.174	116	80.56	145	33.48	92	31.714	93	27.622	74	27.074	72	27.033	49	36.456	96	30.466	45	29.372	51	23.288	17
ycgO	347150	348571	1	184.454	398	187.215	499	202.087	496	188.27	235	186.671	527	192.454	270	204.966	488	143.147	352	154.534	347	170.055	362	185.178	229	209.459	399	194.17	332	164.29	271	198.149	499	204.287	549	180.843	444	137.454	335	166.151	276	168.234	406	140.362	190	123.799	197	142.006	95
ycgP	348724	349959	1	43.913	82	32.515	75	33.897	72	27.772	30	33.153	81	34.593	42	20.384	42	33.364	71	25.215	49	28.227	52	26.163	28	21.231	35	25.005	37	25.919	37	36.249	79	37.838	88	31.063	66	34.611	73	30.607	44	24.898	52	20.487	24	29.772	41	34.545	20
ycgT	352858	353868	1	58.047	88	53.399	100	48.131	83	51.312	45	36.298	72	38.551	38	32.879	55	45.146	78	32.326	51	52.82	79	44.886	39	50.06	67	45.782	55	25.885	30	44.648	79	58.787	111	49.855	86	40.879	70	68.544	80	53.668	91	124.07	118	76.026	85	48.933	23
nasA	362937	364142	1	15.93	29	12.006	27	14.487	30	13.294	14	7.557	18	9.293	11	6.472	13	12.05	25	10.029	19	12.249	22	8.626	9	13.689	22	8.318	12	9.341	13	13.178	28	13.231	30	9.172	19	6.808	14	11.416	16	11.296	23	24.517	28	8.938	12	26.576	15
yciA	364259	365173	1	2.928	4	4.741	8	3.861	6	1.265	1	2.238	4	0	0	1.99	3	0.642	1	2.814	4	0.742	1	1.277	1	1.658	2	0	0	3.83	4	3.136	5	1.763	3	2.573	4	6.481	10	1.902	2	3.272	5	2.334	2	0.993	1	2.361	1
yciB	365170	365754	1	2.35	2	0.951	1	3.099	3	0	0	0.898	1	1.807	1	0	0	0	0	1.129	1	4.765	4	0	0	0	0	1.483	1	1.537	1	2.014	2	0.944	1	1.033	1	1.04	1	0	0	1.051	1	1.873	1	4.781	3	0	0
yczL	365850	366035	1	13.161	3	3.551	1	3.857	1	7.583	1	0	0	20.241	3	7.951	2	0	0	4.216	1	0	0	15.309	2	14.907	3	0	0	0	0	22.553	6	0	0	15.422	4	11.652	3	5.698	1	31.379	8	20.978	3	0	0	14.149	1
yciC	366063	367256	1	2.22	4	1.348	3	3.416	7	0.959	1	0.848	2	5.975	7	1.006	2	2.922	6	2.133	4	1.688	3	1.937	2	3.772	6	3.502	5	6.534	9	3.329	7	1.783	4	2.439	5	2.457	5	5.047	7	18.857	38	5.308	6	3.01	4	0	0
yckC	369236	369691	1	43.11	28	38.638	31	47.374	35	37.261	14	80.018	68	89.983	38	191.16	137	44.583	33	47.343	32	53.061	34	42.982	16	59.295	34	64.117	33	145.007	72	32.98	25	44.503	36	47.359	35	46.345	34	47.998	24	48.18	35	19.634	8	43.842	21	44.693	9
yckD	369773	370105	1	2.186	1	1.77	1	3.844	2	0	0	1.671	1	0	0	1.981	1	0	0	0	0	0	0	0	0	4.952	2	5.517	2	8.578	3	1.873	1	3.51	2	7.685	4	3.871	2	0	0	0	0	0	0	0	0	0	0
bglC	370259	371692	1	9.649	21	4.463	12	5.655	14	4.766	6	6.672	19	7.067	10	8.744	21	16.933	42	7.947	18	5.123	11	5.612	7	7.286	14	8.117	14	6.01	10	6.692	17	6.64	18	4.442	11	16.678	41	4.775	8	4.519	11	2.93	4	8.099	13	8.892	6
hxlR	376032	376394	1	27.761	14	30.5	19	27.892	16	27.423	8	28.796	19	27.448	9	30.55	17	31.32	18	32.393	17	30.149	15	20.759	6	15.723	7	22.521	9	33.72	13	28.883	17	30.25	19	20.913	12	42.134	24	20.606	8	26.594	15	53.734	17	21.51	8	25.583	4
srfAA	376968	387731	1	92.992	1557	118.601	2453	101.126	1926	99.011	959	60.027	1315	36.467	397	23.166	428	34.222	653	39.772	693	101.462	1676	119.007	1142	77.461	1145	37.836	502	34.219	438	71.54	1398	101.469	2116	121.565	2316	35.692	675	171.14	2206	189.462	3548	299.791	3149	233.884	2888	253.7	1317
srfAB	387744	398495	1	110.496	1848	138.096	2853	122.213	2325	118.76	1149	71.656	1568	44.877	488	29.207	539	45.331	864	50.561	880	131.94	2177	148.038	1419	91.77	1355	50.931	675	41.453	530	86.17	1682	116.657	2430	138.254	2631	48.331	913	199.369	2567	209.187	3913	376.469	3950	279.71	3450	265.555	1377
comS	390880	391020	1	164.879	26	184.812	36	66.9	12	153.472	14	67.855	14	68.273	7	57.471	10	72.339	13	121.874	20	141.413	22	143.842	13	86.197	12	48.016	6	41.476	5	130.403	24	66.191	13	78.025	14	67.372	12	230.642	28	221.125	39	434.66	43	266.563	31	306.804	15
srfAC	398532	402359	1	108.89	644	146.461	1070	133.782	900	116.331	398	86.455	669	61.372	236	40.914	267	50.742	342	60.766	374	135.738	792	166.982	566	105.53	551	62.732	294	49.986	226	84.606	584	119.467	880	149.937	1009	43.711	292	220.728	1005	210.438	1392	398.352	1478	294.385	1284	282.496	518
srfAD	402388	403116	1	96.678	104	147.498	196	134.026	164	89.989	56	71.759	101	64.338	45	38.753	46	45.679	56	53.596	60	122.493	130	133.002	82	81.078	77	53.962	46	58.368	48	69.294	87	114.942	154	121.729	149	37.858	46	205.273	170	200.306	241	333.4	225	245.796	195	260.851	87
ycxA	403217	404443	1	13.49	25	11.794	27	10.436	22	8.395	9	7.836	19	6.639	8	6.846	14	8.049	17	9.333	18	10.939	20	14.122	15	13.446	22	7.49	11	10.587	15	13.407	29	11.697	27	8.536	18	17.198	36	21.728	31	13.508	28	21.503	25	14.633	20	13.923	8
ycxD	406131	407465	1	5.935	12	5.605	14	8.696	20	5.13	6	9.828	26	7.607	10	8.068	18	6.944	16	9.03	19	9.024	18	8.63	10	5.602	10	5.617	9	3.882	6	6.78	16	5.162	13	6.955	16	5.692	13	5.14	8	7.075	16	7.884	10	9.389	14	4.786	3
yclB	412540	413154	1	2.228	2	7.214	8	4.896	5	1.926	1	4.257	5	5.14	3	3.028	3	2.932	3	6.422	6	7.903	7	1.944	1	5.047	4	1.406	1	5.828	4	10.498	11	3.577	4	6.853	7	6.903	7	5.788	4	5.976	6	8.878	5	4.531	3	3.593	1
ubiD	413157	414578	1	8.342	18	6.003	16	2.445	6	1.602	2	6.022	17	3.564	5	7.56	18	6.1	15	6.235	14	1.879	4	4.852	6	3.15	6	5.264	9	3.031	5	5.559	14	5.954	16	4.48	11	6.155	15	5.418	9	3.315	8	3.694	5	3.142	5	2.99	2
bsdD	414595	414822	1	3.407	1	8.274	3	17.97	6	5.889	1	7.812	3	5.24	1	12.35	4	2.989	1	0	0	3.453	1	11.889	2	19.295	5	4.299	1	8.913	2	20.433	7	5.471	2	8.982	3	0	0	13.276	3	9.138	3	0	0	0	0	0	0
yclD	414819	415283	1	3.014	2	10.98	9	7.949	6	13.026	5	12.67	11	16.225	7	23.218	17	6.612	5	17.378	12	7.638	5	5.259	2	11.949	7	15.214	8	15.771	8	9.039	7	9.68	8	10.596	8	4.003	3	19.575	10	2.695	2	0	0	2.043	1	0	0
yclE	415350	416195	1	14.304	18	25.732	40	27.944	40	21.979	16	18.828	31	12.222	10	16.564	23	27.194	39	15.272	20	20.137	25	16.638	12	16.202	18	16.045	16	12.474	12	23.15	34	18.503	29	23.047	33	26.734	38	22.709	22	21.315	30	16.467	13	20.473	19	17.941	7
yclG	417993	419747	1	3.361	9	3.93	13	4.268	13	3.874	6	4.282	15	5.744	10	5.415	16	3.605	11	1.435	4	3.786	10	3.91	6	3.384	8	5.184	11	8.793	18	4.8	15	3.598	12	1.969	6	0.992	3	2.911	6	4.675	14	10.715	18	6.077	12	3.614	3
gerKA	420110	421744	1	5.22	13	3.251	10	2.824	8	8.33	12	2.148	7	1.853	3	4.003	11	2.114	6	4.245	11	2.849	7	3.503	5	3.184	7	3.547	7	1.051	2	3.441	10	3.869	12	1.765	5	2.133	6	4.694	9	6.822	19	8.321	13	1.089	2	3.886	3
gerKC	421734	422957	1	6.491	12	8.321	19	6.182	13	8.416	9	6.202	15	9.152	11	5.883	12	7.595	16	3.639	7	6.032	11	6.607	7	6.74	11	4.779	7	6.369	9	9.27	20	9.555	22	7.607	16	7.184	15	8.432	12	6.288	13	10.347	12	10.269	14	8.724	5
gerKB	422982	424103	1	4.144	7	3.354	7	9.367	18	11.256	11	7.239	16	5.463	6	8.047	15	5.194	10	6.257	11	10.2	17	7.23	7	8.046	12	6.723	9	6.969	9	7.101	14	8.555	18	12.486	24	7.861	15	3.845	5	10.585	20	11.323	12	11.237	14	13.365	7
yclJ	426577	427260	1	38.788	39	49.918	62	39.345	45	36.104	21	46.368	61	36.711	24	37.856	42	41.017	47	48.74	51	37.3	37	27.765	16	38.302	34	25.101	20	28.621	22	40.903	48	56.696	71	37.585	43	47.548	54	41.34	32	32.901	37	49.145	31	53.943	40	54.532	17
yclK	427247	428668	1	53.297	115	50.649	135	43.188	106	46.467	58	43.568	123	39.916	56	39.061	93	49.207	121	48.542	109	43.218	92	41.241	51	41.472	79	42.109	72	38.799	64	46.46	117	52.467	141	54.579	134	48.006	117	54.18	90	46.409	112	53.19	72	50.902	81	49.328	33
rapC	428831	429979	1	129.369	224	116.885	250	107.639	212	109.821	110	82.544	187	60.402	68	59.668	114	110.477	218	96.01	173	110.641	189	111.855	111	80.465	123	73.611	101	55.905	74	106.886	216	121.028	261	129.938	256	108.91	213	114.779	153	120.315	233	76.41	83	86.143	110	78.237	42
phrC	429963	430085	1	115.752	15	168.669	27	101.76	15	160.076	12	100.264	17	106.816	9	20.98	3	169.282	25	133.474	18	86.04	11	67.322	5	131.113	15	48.691	5	90.848	9	152.072	23	167.287	27	94.946	14	170.798	25	160.378	16	103.492	15	172.208	14	209.272	20	99.557	4
yclN	432372	433322	1	139.91	199	142.858	251	125.471	203	89.936	74	114.455	213	94.075	87	94.938	149	97.474	158	106.743	158	130.413	183	150.886	123	137.772	173	106.467	120	74.493	81	159.634	265	150.719	267	137.789	223	126.357	203	139.725	153	133.893	213	345.172	308	251.678	264	188.214	83
yclO	433315	434262	1	152.364	216	179.876	315	148.21	239	121.937	100	139.094	258	113.913	105	97.808	153	112.651	182	136.92	202	155.868	218	178.461	145	164.594	206	142.425	160	109.802	119	180.106	298	168.774	298	168.001	271	136.142	218	187.832	205	169.653	269	396.91	353	349.114	365	245.714	108
yclP	434256	435014	1	176.38	198	177.401	246	170.723	218	146.291	95	167.487	246	143.857	105	119.482	148	125.066	160	157.504	184	202.258	224	180.298	116	172.544	171	160.753	143	118.856	102	197.683	259	170.225	238	182.413	233	138.805	176	196.708	170	205.488	258	387.647	273	283.857	235	270.079	94
yclQ	435036	435989	1	183.598	262	188.339	332	181.12	294	170.803	141	175.136	327	163.821	152	140.351	221	156.184	254	169.69	252	214.51	302	218.861	179	193.676	244	167.135	189	156.747	171	172.319	287	191.86	341	192.764	313	176.815	285	208.445	229	196.734	314	355.209	318	298.362	314	266.703	118
yczG	439709	440023	1	202.628	87	230.026	122	231.372	113	221.438	55	243.872	137	290.151	81	236.404	112	196.194	96	214.853	96	259.685	110	235.699	58	203.138	77	264.523	90	158.424	52	189.579	95	188.871	101	186.267	91	185.58	90	248.075	82	222.816	107	141.076	38	110.534	35	217.85	29
gabT	441571	442881	1	3.527	7	2.856	7	3.987	9	4.356	5	1.926	5	2.325	3	10.504	23	2.653	6	3.39	7	3.065	6	2.638	3	1.142	2	8.267	13	9.229	14	2.591	6	2.832	7	2.657	6	1.785	4	2.618	4	1.352	3	1.607	2	4.783	7	0	0
gabD	442950	444338	1	69.794	147	66.879	174	94.333	226	57.452	70	131	361	224.911	308	410.494	954	107.07	257	89.422	196	61.119	127	85.327	103	123.694	230	207.309	346	329.787	531	64.682	159	55.657	146	55.497	133	70.619	168	49.955	81	49.667	117	56.004	74	74.68	116	47.472	31
glcU	444461	445324	1	0.777	1	0	0	1.367	2	1.344	1	1.782	3	1.195	1	1.409	2	0	0	0.747	1	0.788	1	0	0	0	0	0.981	1	2.034	2	0	0	0.624	1	0	0	0	0	2.019	2	0.695	1	0	0	1.054	1	0	0
gdh	445344	446129	1	1.717	2	0	0	0.755	1	0	0	1.312	2	3.961	3	2.334	3	3.013	4	0.825	1	0.87	1	1.498	1	3.89	4	2.167	2	3.369	3	0	0	1.379	2	0	0	0.76	1	1.115	1	3.071	4	0	0	1.164	1	0	0
ycnL	449198	449551	1	38.756	19	37.979	23	35.865	20	28.209	8	26.503	17	37.646	12	22.183	12	37.587	21	27.441	14	26.878	13	28.472	8	30.036	13	28.315	11	24.014	9	24.468	14	34.393	21	30.475	17	32.506	18	42.393	16	36.475	20	42.268	13	47.02	17	6.579	1
mtlA	449724	451160	1	28.426	62	30.806	83	29.423	73	26.947	34	40.648	116	37.372	53	40.304	97	32.586	81	27.315	62	20.448	44	23.199	29	29.601	57	34.136	59	49.777	83	18.856	48	25.768	70	19.744	49	22.731	56	19.653	33	18.446	45	13.885	19	8.703	14	36.969	25
mtlF	451185	451616	1	31.044	19	35.713	27	47.402	33	53.665	19	69.932	56	72.876	29	66.634	45	47.312	33	29.831	19	23.186	14	34.21	12	40.716	22	51.547	25	106.865	50	20.999	15	31.485	24	25.847	18	36.164	25	44.569	21	23.374	16	26.045	10	17.724	8	15.81	3
mtlD	451618	452739	1	34.333	58	34.982	73	37.469	72	30.698	30	51.577	114	73.744	81	61.694	115	46.229	89	37.542	66	36.001	60	26.854	26	38.219	57	42.58	57	64.269	83	37.532	74	28.041	59	26.532	51	37.733	72	26.143	34	25.934	49	15.097	16	24.08	30	36.276	19
ycsA	452830	453894	1	98.729	158	102.688	203	95.585	174	64.811	60	74.981	157	83.612	87	60.594	107	97.05	177	78.059	130	82.973	131	71.959	66	84.936	120	67.815	86	60.487	74	109.221	204	92.315	184	96.653	176	93.494	169	77.92	96	87.714	157	73.707	74	91.508	108	96.741	48
sipU	454029	454592	1	74.561	61	55.412	56	49.43	46	65.502	31	43.908	47	26.319	14	23.263	21	36.467	34	54.029	46	63.187	51	29.858	14	34.613	25	20.052	13	9.593	6	60.743	58	58.884	60	78.419	73	69.258	64	80.973	51	65.572	60	68.193	35	62.981	38	51.251	13
ycsD	455346	455738	1	134.267	74	124.851	85	121.228	76	131.734	42	95.686	69	83.718	30	54.264	33	103.487	65	104.611	60	152.648	83	72.814	23	113.037	55	93.878	41	78.323	33	153.907	99	148.594	102	145.109	91	125.297	78	172.048	73	160.604	99	199.562	69	199.283	81	163.861	28
ycsE	456068	456817	1	192.148	213	194.255	266	200.645	253	193.368	124	231.662	336	281.65	203	307.397	376	243.804	308	222.78	257	154.531	169	196.75	125	239.106	234	248.171	218	261.966	222	157.678	204	195.561	270	177.59	224	193.276	242	179.281	153	168.571	209	148.109	103	166.357	136	218.22	75
ycsF	457023	457796	1	12.216	14	15.541	22	14.575	19	9.051	6	14.005	21	21.473	16	7.908	10	11.485	15	12.578	15	13.267	15	7.613	5	14.826	15	20.922	19	13.697	12	15.701	21	17.515	25	9.97	13	13.133	17	17.002	15	16.384	21	4.173	3	14.199	12	5.629	2
ycsG	457811	459025	1	9.812	18	14.562	33	12.459	26	15.077	16	16.665	40	15.091	18	14.326	29	11.479	24	10.476	20	9.393	17	7.609	8	14.819	24	15.133	22	14.974	21	13.077	28	11.817	27	12.456	26	15.443	32	13.453	19	12.672	26	9.558	11	8.13	11	14.065	8
ycsI	459049	459822	1	19.197	22	17.66	25	13.041	17	4.525	3	12.672	19	14.763	11	14.235	18	8.423	11	8.385	10	8.845	10	6.09	4	11.861	12	9.911	9	14.839	13	15.701	21	15.414	22	12.27	16	14.678	19	10.201	9	13.263	17	8.346	6	10.649	9	8.443	3
kipI	459867	460589	1	9.378	10	15.942	21	12.366	15	29.179	18	11.468	16	17.307	12	9.349	11	15.634	19	9.912	11	4.753	5	16.362	10	8.498	8	11.834	10	8.587	7	14.463	18	12.8	17	9.89	12	11.623	14	12.181	10	11.738	14	8.969	6	2.543	2	24.197	8
kipA	460592	461599	1	8.602	13	17.676	33	18.032	31	13.726	12	18.205	36	16.282	16	14.392	24	12.192	21	15.895	25	14.084	21	4.618	4	7.495	10	18.37	22	10.386	12	23.244	41	19.656	37	15.701	27	19.917	34	20.627	24	15.973	27	12.656	12	8.972	10	17.073	8
kipR	461615	462367	1	10.78	12	14.544	20	7.897	10	6.211	4	13.731	20	17.961	13	12.212	15	12.612	16	12.085	14	23.674	26	7.837	5	24.421	24	17.004	15	5.875	5	13.085	17	16.589	23	19.737	25	11.93	15	17.503	15	9.638	12	11.455	8	8.526	7	26.076	9
lipC	462431	463072	1	17.023	16	14.642	17	18.707	20	12.874	7	15.45	19	9.818	6	14.463	15	20.539	22	12.268	12	14.02	13	16.707	9	7.231	6	12.084	9	16.701	12	21.878	24	17.085	20	21.506	23	11.303	12	17.966	13	10.464	11	8.48	5	12.984	9	6.863	2
yczI	463245	463490	1	152.35	49	135.918	54	98.401	36	91.37	17	42.774	18	38.256	8	16.907	6	128.227	47	119.507	40	157.576	50	157.323	29	59.871	17	35.312	9	24.403	6	197.135	74	149.782	60	158.485	58	189.934	69	197.893	49	164.014	59	203.198	41	193.933	46	230.649	23
pbpC	463934	465940	1	245.191	753	236.713	898	228.722	799	219.524	390	173.461	697	139.724	279	83.808	284	201.148	704	215.271	688	236.318	716	220.44	388	164.499	446	111.768	272	86.891	204	229.612	823	260.917	998	232.084	811	242.733	842	237.702	562	224.172	770	173.877	335	221.204	501	249.956	238
ycsN	466042	466944	1	219.682	296	231.913	386	214.66	329	218.102	170	175.276	309	120.995	106	92.147	137	231.839	356	225.361	316	222.674	296	207.191	160	172.336	205	117.072	125	103.878	107	263.262	414	243.719	409	249.814	383	243.115	370	251.612	261	242.866	366	202.296	171	232.467	231	229.801	96
mtlR	467130	469214	1	43.221	138	38.032	150	40.2	146	41.147	76	43.566	182	36.128	75	33.777	119	38.75	141	32.203	107	38.096	120	40.986	75	42.572	120	39.129	99	37.692	92	45.352	169	38.726	154	40.738	148	40.761	147	40.276	99	36.964	132	20.469	41	23.358	55	36.366	36
ydaB	469426	470937	1	16.97	39	14.794	42	16.831	44	19.556	26	23.279	70	31.453	47	44.56	113	11.072	29	12.125	29	18.965	43	16.702	22	21.686	44	36.789	67	65.455	115	15.285	41	20.612	59	20.65	54	8.86	23	22.608	40	21.786	56	45.083	65	20.06	34	22.455	16
ydaD	471709	472569	1	22.624	29	25.893	41	40.464	59	80.915	60	428.707	719	1189.06	991	2782.09	3935	93.783	137	82.462	110	18.978	24	50.364	37	238.591	270	1042.57	1059	2659.39	2606	1.337	2	2.505	4	2.057	3	2.072	3	3.04	3	6.278	9	0	0	0	0	0	0
ydaE	472585	473088	1	30.368	22	29.054	26	69.171	57	109.765	46	574.98	545	1757.86	828	3661.63	2927	145.349	120	111.42	84	25.185	18	74.663	31	362.747	232	1609.56	924	3614.9	2002	7.096	6	6.65	6	10.918	9	6.11	5	12.551	7	7.405	6	0	0	0	0	0	0
ydaF	473174	473725	1	23.768	19	26.33	26	25.294	23	25.95	12	23.903	25	19.24	10	40.813	36	21.954	20	10.819	9	22.824	18	19.644	9	19.838	14	20.522	13	32.727	20	23.58	22	33.145	33	28.585	26	13.29	12	17.874	11	26.843	24	43.869	22	20.355	12	20.174	5
ydaG	473803	474225	1	90.304	54	124.548	92	204.353	139	375.809	130	1007.17	788	2322.53	903	4767.93	3146	350.709	239	326.211	203	96.619	57	195.496	67	706.551	373	2274.96	1078	4018.47	1837	24.358	17	34.91	26	35.273	24	28.13	19	34.755	16	22.428	15	21.325	8	43.084	19	10.788	2
ydaH	474731	475540	1	38.263	46	42.423	63	53.382	73	41.699	29	100.448	158	99.787	78	134.937	179	48.903	67	39.166	49	40.47	48	52.249	36	89.509	95	99.721	95	104.455	96	37.773	53	36.064	54	29.241	40	19.147	26	20.529	19	22.311	30	17.237	13	30.453	27	21.463	8
lrpC	476059	476493	1	79.453	49	49.881	38	41.34	29	39.242	14	47.094	38	34.914	14	33.799	23	39.839	28	51.418	33	37.802	23	62.243	22	55.101	30	26.601	13	31.816	15	43.069	31	50.774	39	52.727	37	53.116	37	56.868	27	69.589	48	59.447	23	41.775	19	47.069	9
topB	476558	478741	1	153.849	515	152.842	632	163.092	621	157.506	305	145.898	639	124.513	271	109.919	406	134.213	512	130.04	453	147.163	486	140.214	269	148.888	440	128.553	341	114.497	293	167.654	655	168.379	702	157.264	599	160.276	606	149.784	386	158.923	595	131.904	277	134.485	332	143.567	149
ydaJ	478944	480032	1	47.014	77	39.542	80	44.015	82	53.829	51	52.266	112	68.552	73	80.235	145	44.468	83	48.111	82	43.941	71	50.071	47	53.254	77	68.575	89	89.453	112	50.745	97	45.591	93	44.538	83	35.677	66	43.62	55	49.678	91	31.144	32	49.675	60	45.294	23
ydaK	480013	480864	1	28.396	36	21.072	33	18.029	26	31.361	23	25.32	42	50.952	42	44.321	62	20.764	30	28.044	37	18.389	23	22.02	16	25.017	28	41.807	42	71.194	69	22.303	33	32.299	51	17.331	25	18.855	27	16.393	16	21.157	30	15.088	12	12.835	12	12.721	5
ydaL	480875	482584	1	30.682	80	30.737	99	26.299	78	31.16	47	32.244	110	44.24	75	48.314	139	22.548	67	20.27	55	24.88	64	14.722	22	22.59	52	38.719	80	70.236	140	25.303	77	22.479	73	26.291	78	18.675	55	24.411	49	21.603	63	7.336	12	19.242	37	30.925	25
ydaM	482577	483839	1	28.804	55	25.861	61	25.322	55	29.875	33	22.415	56	32.218	40	54.581	115	16.543	36	26.169	52	20.172	38	27.413	30	32.626	55	37.01	56	58.23	85	19.744	44	22.706	54	25.314	55	18.083	39	18.367	27	17.793	38	13.357	16	14.913	21	27.026	16
ydaN	483845	485956	1	31.839	103	33.783	135	30.165	111	25.649	48	41.581	176	61.805	130	61.632	220	30.922	114	24.357	82	27.573	88	33.44	62	38.866	111	48.761	125	74.805	185	30.458	115	28.294	114	27.167	100	20.252	74	30.917	77	27.638	100	14.289	29	23.053	55	34.896	35
ydaO	486432	488255	1	58.879	164	64.231	221	68.175	216	55.235	89	66.953	244	70.126	127	74.835	230	82.223	261	75.898	220	83.699	230	87.699	140	93.127	229	95.143	210	85.942	183	59.984	195	64.282	223	54.27	172	64.842	204	58.293	125	67.409	210	19.457	34	32.13	66	46.319	40
mutT	488314	488763	1	1.562	1	3.794	3	6.867	5	8.101	3	5.97	5	2.403	1	7.079	5	5.483	4	10.508	7	3.167	2	2.726	1	7.078	4	15.771	8	10.217	5	5.354	4	2.509	2	1.373	1	5.532	4	8.117	4	6.984	5	4.98	2	2.118	1	5.039	1
ydaP	488830	490554	1	41.432	109	66.467	216	87.552	262	142.588	217	346.299	1192	667.633	1142	1078.93	3132	163.768	491	132.955	364	46.62	121	118.718	179	255.322	593	691.701	1442	1114.77	2242	8.794	27	9.156	30	12.026	36	7.404	22	16.294	33	9.856	29	3.03	5	3.093	6	3.678	3
ydbA	493559	494377	1	56.732	69	41.267	62	29.635	41	31.269	22	38.961	62	32.878	26	20.864	28	46.173	64	40.293	51	33.336	40	35.865	25	36.321	39	26.977	26	19.359	18	38.041	54	36.308	55	32.516	45	44.403	61	29.904	28	37.491	51	44.56	34	26.757	24	45.082	17
gsiB	494506	494877	1	127.327	66	154.613	99	541.025	319	787.039	236	4734.53	3211	12838.7	4327	22907.1	13102	658.506	389	695.177	375	170.125	87	491.448	146	2672.52	1223	10142.2	4166	22621.1	8964	34.712	21	30.979	20	32.214	19	27.328	16	60.142	24	32.773	19	0	0	10.464	4	6.222	1
ydbB	495009	495350	1	16.967	8	10.301	6	16.78	9	14.665	4	35.661	22	61.975	19	78.804	41	29.776	16	18.342	9	19.347	9	3.7	1	26.425	11	69.586	26	55.485	20	9.086	5	10.217	6	1.864	1	26.287	14	19.284	7	11.377	6	10.142	3	23.006	8	6.84	1
ydbC	495344	495703	1	32.025	16	25.925	16	21.115	12	31.14	9	55.072	36	64.646	21	79.813	44	31.613	18	30.773	16	14.202	7	10.477	3	40.809	18	80.826	32	83.782	32	15.434	9	17.677	11	21.109	12	24.808	14	12.999	5	14.316	8	19.143	6	8.142	3	19.367	3
dctS	497768	499375	1	35.537	87	41.004	124	36.269	101	29.657	42	33.717	108	37.694	60	21.101	57	32.975	92	24.728	63	37.264	90	29.221	41	32.851	71	26.289	51	28.319	53	34.649	99	41.652	127	38.771	108	35.802	99	42.447	80	39.078	107	38.416	59	24.925	45	38.207	29
dctR	499365	500045	1	38.969	39	39.636	49	35.137	40	27.637	16	37.421	49	33.809	22	25.355	28	26.303	30	25.924	27	34.436	34	19.178	11	37.35	33	30.263	24	13.071	10	24.828	29	33.695	42	41.273	47	30.962	35	29.852	23	33.055	37	33.448	21	35.227	26	45.119	14
dctP	500166	501431	1	517.722	991	444.912	1052	424.372	924	417.228	462	394.095	987	294.078	366	207.374	438	368.564	804	315.262	628	360.086	680	306.275	336	300.612	508	200.418	304	202.963	297	539.828	1206	459.304	1095	436.634	951	421.356	911	322.333	475	338.644	725	277.304	333	397.404	561	433.046	257
ydbI	501579	502631	1	173.875	275	227.772	445	171.757	309	146.46	134	151.738	314	113.775	117	90.535	158	159.783	288	176.801	291	162.784	254	167.686	152	161.857	226	111.705	140	80.226	97	221.029	408	202.046	398	221.713	399	205.996	368	200.393	244	219.905	389	173.349	172	175.754	205	167.223	82
ydbJ	502908	503834	1	117.7	163	132.694	227	127.596	201	114.838	92	110.378	200	116.61	105	81.146	124	117.218	185	126.284	182	111.984	153	134.81	107	125.959	154	90.212	99	80.287	85	136.112	220	118.272	204	117.402	185	135.529	212	114.429	122	125.894	195	96.685	84	89.1	91	142.069	61
ydbK	503854	504594	1	106.901	117	109.469	148	115.667	144	91.608	58	91.48	131	78.694	56	74.524	90	109.036	136	100.968	115	95.391	103	97.247	61	103.494	100	86.476	75	63.344	53	114.297	146	119.576	163	113.222	141	100.306	124	99.693	84	106.199	130	94.667	65	111.503	90	103.143	35
ydbL	504689	505024	1	127.666	59	152.397	87	117.941	62	127.177	34	119.074	72	83.199	25	88.245	45	134.808	71	126.835	61	177.656	81	158.57	42	112.746	46	103.764	38	87.745	31	161.297	87	165.047	95	159.741	84	137.931	72	154.587	55	156.707	81	210.398	61	193.648	66	181.457	26
ydbM	505152	506297	1	41.117	71	42.193	90	37.165	73	41.044	41	55.769	126	47.205	53	62.979	120	41.668	82	38.397	69	34.633	59	51.532	51	43.293	66	46.04	63	50.754	67	48.626	98	40.917	88	40.716	80	37.427	73	39.868	53	39.351	76	119.08	129	72.243	92	57.903	31
ydbO	506866	507738	1	79.965	104	77.806	125	68.948	102	66.458	50	76.984	131	70.954	60	57.14	82	62.746	93	79.057	107	63.908	82	44.272	33	53.998	62	60.159	62	45.26	45	69.174	105	79.638	129	75.683	112	85.092	125	57.927	58	63.934	93	87.019	71	91.748	88	66.959	27
ddl	508248	509312	1	388.669	622	412.271	815	385.637	702	372.664	345	397.351	832	329.641	343	276.354	488	394.781	720	411.309	685	381.928	603	400.133	367	367.347	519	339.865	431	262.381	321	437.418	817	428.962	855	410.227	747	412.702	746	392.035	483	403.375	722	358.576	360	395.688	467	415.179	206
murF	509384	510757	1	138.277	288	166.744	429	160.396	380	146.906	177	146.784	400	97.474	132	74.406	171	136.08	323	137.487	298	159.627	328	132.362	158	119.647	220	103.608	171	85.415	136	170.311	414	186.966	485	180.177	427	159.828	376	152.796	245	155.399	362	179.086	234	180.337	277	159.505	103
cshA	511106	512641	1	1043.37	2437	1147.91	3312	1183.36	3144	1028.74	1390	1341.28	4099	1436.79	2182	1505.08	3879	968.875	2579	1040.86	2530	1018.95	2348	1104.84	1479	1292.89	2666	1313.43	2431	1314.41	2347	1025.66	2796	1069.07	3110	1007.27	2677	911.222	2404	1036.06	1863	1061.48	2773	962.937	1411	1011.87	1743	991.482	718
ydbS	512814	513293	1	168.857	116	155.55	132	145.887	114	118.268	47	115.706	104	127.613	57	129.284	98	169.882	133	169.252	121	178.534	121	157.471	62	169.831	103	93.685	51	85.686	45	187.084	150	165.963	142	152.238	119	173.981	135	155.047	82	177.003	136	526.715	227	315.811	160	187.802	40
ydbT	513283	514764	1	197.211	444	163.605	455	180.402	462	145.885	190	162.27	478	142.092	208	123.579	307	185.13	475	183.529	430	195.394	434	175.923	227	141.376	281	150.218	268	128.985	222	197.515	519	198.996	558	180.736	463	169.879	432	198.47	344	184.664	465	475.073	671	291.501	484	171.913	120
acpS	515710	516075	1	66.8	34	68.391	43	44.908	26	57.737	17	51.055	34	42.304	14	46.294	26	31.032	18	39.646	21	41.821	21	47.992	14	62.312	28	64.463	26	35.98	14	31.984	19	36.282	23	56.98	33	64.358	37	40.832	16	50.942	29	87.689	28	74.593	28	19.011	3
ydcC	516241	517257	1	57.035	87	45.641	86	50.717	88	44.197	39	51.608	103	43.356	43	38.618	65	52.347	91	42.837	68	44.521	67	38.891	34	47.525	64	38.883	47	32.587	38	60.102	107	39.477	75	54.734	95	41.208	71	43.429	51	43.96	75	102.408	98	72.003	81	50.747	24
alrA	517372	518541	1	191.581	338	186.752	407	194.833	391	168.528	172	175.016	404	163.018	187	138.693	270	182.033	366	168.844	310	197.062	343	189.883	192	166.286	259	141.625	198	137.907	186	191.345	394	182.491	401	179.33	360	188.18	375	194.369	264	178.892	353	157.208	174	183.688	239	162.706	89
endB	518657	518938	1	2554.03	965	2217.55	1035	2408.19	1035	2511.77	549	2014.74	996	1856.18	456	1417.56	591	3056.25	1316	2700.92	1062	2583.44	963	2295.11	497	1903.67	635	1753.46	525	1419.45	410	2469.51	1089	2390.64	1125	2086.44	897	3036.76	1296	2021.45	588	1954.61	826	2472.21	586	2318.34	646	2501.18	293
ndoA	518943	519293	1	1433.38	696	1425.46	855	1459.28	806	1420.48	399	1267.1	805	1314.5	415	918.28	492	1807.12	1000	1790.98	905	1582.33	758	1329.55	370	1257.37	539	1083.75	417	821.656	305	1519.29	861	1365.83	826	1457.01	805	2180.68	1196	1401.76	524	1327.61	721	1221.2	372	1426.99	511	1328.5	200
rsbRA	519408	520232	1	240.694	295	219.289	332	249.617	348	252.468	179	298.704	479	301.171	240	360.105	487	241.989	338	240.697	307	224.95	272	214.966	151	260.623	282	281.09	273	258.283	242	195.044	279	186.703	285	192.173	268	194.314	269	173.81	164	186.023	255	145.664	112	160.42	145	165.792	63
rsbS	520237	520602	1	208.258	106	249.707	157	262.537	152	207.174	61	307.83	205	335.411	111	347.206	195	277.56	161	243.542	129	244.949	123	233.106	68	291.532	131	357.024	144	295.55	115	227.256	135	203.492	129	229.648	133	191.336	110	211.818	83	205.525	117	150.323	48	194.476	73	253.474	40
rsbT	520606	521007	1	320.246	181	260.683	182	262.871	169	290.561	95	397.57	294	435.394	160	429.731	268	327.583	211	302.631	178	267.218	149	327.235	106	316.652	158	406.365	182	379.565	164	239.523	158	258.547	182	222.359	143	233.399	149	229.823	100	246.781	156	234.084	83	146.346	61	279.627	49
rsbU	521019	522026	1	224.304	339	253.894	474	255.943	440	259.641	227	316.067	625	384.67	378	383.174	639	257.203	443	257.503	405	233.395	348	258.604	224	276.557	369	339.838	407	262.251	303	214.296	378	212.501	400	207.597	357	200.342	342	178.768	208	193.45	327	170.861	162	195.588	218	226.215	106
rsbV	522088	522417	1	424.05	192	520.289	291	656.272	338	1328.63	348	1870.32	1108	2748.03	809	3907.08	1952	899.224	464	895.605	422	407.438	182	547.208	142	1355.92	542	2753.67	988	4064.87	1407	172.203	91	198.608	112	225.158	116	199.445	102	218.031	76	175.747	89	204.189	58	236.586	79	121.1	17
rsbW	522414	522896	1	543.623	376	635.544	543	810.928	638	1684.53	674	2290.71	2073	3640.13	1637	5290.94	4038	1168.43	921	1222.59	880	584.732	399	1001.5	397	1631.13	996	3722.03	2040	5450.56	2882	273.771	221	256.546	221	292.248	230	238.084	186	253.531	135	259.829	201	285.773	124	311.712	159	265.805	57
sigB	522862	523650	1	353.168	413	427.123	617	587.13	781	1201.8	813	1458.77	2232	2341.05	1780	3196.78	4125	766.111	1021	713.247	868	370.979	428	613.229	411	1132.31	1169	2408.6	2232	3570.52	3192	9.525	13	10.985	16	12.776	17	15.899	21	17.772	16	12.233	16	197.646	145	157.695	136	143.421	52
rsbX	523650	524249	1	283.646	248	358.321	387	463.53	461	820.507	415	1095.31	1253	1797.77	1022	2746.81	2650	669.4	667	638.543	581	265.482	229	504.888	253	927.595	716	1954.27	1354	3022.14	2020	191.093	195	191.926	209	185.957	185	152.901	151	178.277	120	167.707	164	173.196	95	173.696	112	129.114	35
ydcF	524492	524785	1	15.13	6	8.165	4	22.168	10	8.718	2	19.273	10	34.904	9	43.42	19	13.276	6	16.962	7	7.668	3	21.999	5	17.138	6	38.186	12	56.075	17	6.482	3	14.172	7	15.513	7	6.697	3	0	0	6.764	3	16.078	4	20.515	6	16.266	2
ydcG	524782	525222	1	35.139	22	40.084	31	39.317	28	35.894	13	36.623	30	61.414	25	55.006	38	30.834	22	23.022	15	27.523	17	41.803	15	32.566	18	48.375	24	54.322	26	36.95	27	39.755	31	28.075	20	31.11	22	31.121	15	27.133	19	30.552	12	30.321	14	20.607	4
ydcH	525206	525649	1	45.976	29	37.219	29	41.812	30	49.33	18	53.315	44	56.081	23	94.827	66	34.778	25	35.039	23	41.781	26	33.194	12	48.486	27	92.03	46	95.395	46	40.751	30	31.823	25	33.439	24	43.511	31	35.008	17	48.194	34	45.488	18	53.743	25	51.134	10
ydcI	525743	527902	1	74.321	246	65.302	267	69.322	261	69.461	133	85.205	369	88.75	191	95.83	350	89.869	339	86.223	297	79.621	260	60.094	114	81.447	238	89.595	235	77.854	197	71.963	278	77.623	320	70.362	265	93.617	350	72.993	186	69.151	256	60.679	126	54.895	134	72.109	74
ydcK	528129	528581	1	38.771	25	35.153	28	36.811	27	48.255	18	42.67	36	45.318	19	59.03	42	44.907	33	49.177	33	31.439	20	27.059	10	33.376	19	62.626	32	64.916	32	30.562	23	36.11	29	38.162	28	53.547	39	46.332	23	33.278	24	37.08	15	33.646	16	55.022	11
sacV	531787	531981	1	0	0	13.381	4	3.633	1	0	0	9.475	3	0	0	3.745	1	0	0	0	0	0	0	0	0	0	0	5.215	1	0	0	7.081	2	9.953	3	3.632	1	0	0	0	0	0	0	6.587	1	11.206	2	13.328	1
ydzL	531978	532238	1	0	0	0	0	2.548	1	5.01	1	2.215	1	4.457	1	5.253	2	2.543	1	2.785	1	5.875	2	0	0	6.566	2	3.657	1	0	0	2.483	1	4.654	2	5.094	2	0	0	3.765	1	12.956	5	4.62	1	7.86	2	0	0
ydcO	532292	532552	1	2.898	1	4.692	2	5.096	2	0	0	0	0	4.457	1	0	0	2.543	1	5.57	2	0	0	0	0	0	0	0	0	11.373	3	4.966	2	9.308	4	2.547	1	0	0	0	0	0	0	0	0	0	0	0	0
ydcP	532922	533302	1	9.391	5	6.082	4	4.954	3	12.988	4	7.178	5	8.666	3	8.511	5	4.944	3	1.805	1	9.519	5	9.832	3	4.255	2	11.851	5	12.285	5	12.875	8	3.016	2	3.301	2	1.663	1	7.319	3	10.076	6	11.976	4	7.641	3	6.058	1
ydcQ	533338	534780	1	2.283	5	3.326	9	0.401	1	3.157	4	1.396	4	2.106	3	0.827	2	2.003	5	0	0	0.925	2	0	0	0.517	1	0.576	1	0	0	1.956	5	1.1	3	0	0	1.213	3	1.779	3	1.225	3	0	0	1.857	3	1.472	1
ydcR	534773	535831	1	0.629	1	1.526	3	1.105	2	0	0	1.441	3	0	0	0	0	1.655	3	0.604	1	0	0	0	0	0	0	0	0	0.822	1	0.539	1	0.505	1	0	0	0.556	1	0	0	1.124	2	0	0	0.852	1	0	0
ydcS	536096	536365	1	2.785	1	2.254	1	2.448	1	0	0	0	0	0	0	5.047	2	0	0	2.676	1	0	0	0	0	3.154	1	3.514	1	10.928	3	0	0	0	0	0	0	0	0	0	0	0	0	0	0	3.776	1	8.982	1
ydcT	536404	536670	1	0	0	2.284	1	2.481	1	0	0	0	0	0	0	5.114	2	0	0	0	0	2.86	1	0	0	0	0	0	0	0	0	0	0	0	0	2.48	1	0	0	7.33	2	0	0	0	0	0	0	18.201	2
yddA	536687	536995	1	4.762	2	5.783	3	6.28	3	4.116	1	0	0	0	0	0	0	2.089	1	0	0	2.413	1	0	0	2.697	1	0	0	0	0	0	0	1.912	1	0	0	0	0	0	0	0	0	0	0	0	0	0	0
yddB	536985	538049	1	9.998	16	6.07	12	12.635	23	7.561	7	12.895	27	10.572	11	9.061	16	13.159	24	18.014	30	10.767	17	17.444	16	18.403	26	12.617	16	18.8	23	13.385	25	11.038	22	17.024	31	14.384	26	10.552	13	18.995	34	2.988	3	0	0	0	0
yddC	538061	538309	1	0	0	0	0	0	0	0	0	0	0	4.713	1	2.777	1	0	0	0	0	0	0	0	0	3.471	1	0	0	0	0	0	0	0	0	0	0	0	0	0	0	0	0	0	0	0	0	0	0
yddD	538322	538846	1	1.321	1	1.069	1	2.322	2	0	0	2.019	2	0	0	2.394	2	0	0	0	0	0	0	0	0	0	0	0	0	0	0	1.132	1	0	0	1.161	1	0	0	0	0	1.181	1	0	0	0	0	0	0
yddE	538836	541229	1	0.272	1	0.661	3	0.718	3	0.941	2	0.832	4	0.418	1	1.726	7	0.239	1	0	0	0	0	0	0	0	0	0.687	2	0.712	2	0.699	3	0.655	3	1.196	5	0	0	0.353	1	0.243	1	0.434	1	0	0	0	0
yddF	541248	541574	1	2.232	1	1.807	1	1.962	1	0	0	1.706	1	0	0	2.022	1	1.958	1	2.144	1	0	0	0	0	0	0	0	0	0	0	0	0	1.792	1	1.961	1	0	0	2.899	1	0	0	0	0	0	0	0	0
yddG	541578	544025	1	1.064	4	1.507	7	0.702	3	1.839	4	1.626	8	1.227	3	0.964	4	1.4	6	1.789	7	1.618	6	1.856	4	1.506	5	2.35	7	1.392	4	0.684	3	0.214	1	1.87	8	1.884	8	1.382	4	3.092	13	0	0	1.803	5	0	0
yddH	544022	545011	1	0	0	0.546	1	0	0	0	0	1.031	2	0	0	1.222	2	0.592	1	1.296	2	2.05	3	1.176	1	0	0	0.851	1	0.882	1	1.733	3	0.541	1	0	0	0	0	0	0	0.603	1	1.075	1	0.914	1	2.175	1
yddI	545026	545532	1	0	0	0	0	0	0	0	0	1.048	1	0	0	1.243	1	0	0	0	0	0	0	0	0	0	0	3.462	2	1.794	1	0	0	0	0	0	0	0	0	0	0	0	0	0	0	0	0	0	0
yddJ	545595	545975	1	31.931	17	31.931	21	21.466	13	25.975	8	25.84	18	28.888	10	28.938	17	14.833	9	28.878	16	17.135	9	19.663	6	10.638	5	26.073	11	14.742	6	25.749	16	21.113	14	28.062	17	31.595	19	21.958	9	23.511	14	53.892	18	43.297	17	42.407	7
rapI	547306	548481	1	12.404	22	9.129	20	19.827	40	13.645	14	15.082	35	13.874	16	14.307	28	23.747	48	22.755	42	16.573	29	10.821	11	12.773	20	12.095	17	14.75	20	14.009	29	15.844	35	17.343	35	25.957	52	9.521	13	12.603	25	6.291	7	8.41	11	7.274	4
phrI	548438	548557	1	56.043	7	58.331	9	35.192	5	41.52	3	42.833	7	12.313	1	50.79	7	70.252	10	38.466	5	48.691	6	27.938	2	9.069	1	50.516	5	41.891	4	54.878	8	57.853	9	49.253	7	77.969	11	62.397	6	42.949	6	25.524	2	0	0	0	0
yddM	548710	549651	1	24.853	35	19.544	34	19.352	31	36.825	30	17.367	32	14.197	13	15.445	24	15.577	25	25.246	37	21.592	30	21.062	17	20.108	25	11.649	13	13.933	15	14.602	24	20.524	36	23.714	38	17.602	28	20.292	22	15.872	25	6.791	6	15.405	16	6.871	3
lrpA	551519	551929	1	34.528	20	34.939	25	48.567	32	56.702	19	48.821	37	34.518	13	29.727	19	49.991	33	49.768	30	33.248	19	30.122	10	39.11	20	32.679	15	27.099	12	45.855	31	41.584	30	40.965	27	51.967	34	35.88	16	43.219	28	33.023	12	63.205	27	27.841	5
yddQ	552616	553158	1	19.1	15	25.77	25	31.344	28	28.615	13	22.384	23	17.626	9	17.31	15	24.581	22	14.683	12	20.651	16	26.661	12	31.731	22	17.676	11	26.65	16	24.002	22	31.693	31	24.62	22	19.165	17	26.464	16	22.77	20	16.238	8	36.259	21	12.321	3
yddR	553711	554475	1	14.135	16	14.303	20	17.086	22	16.799	11	14.179	21	16.305	12	15.212	19	16.279	21	14.432	17	11.641	13	10.79	7	14.01	14	25.641	23	21.957	19	9.84	13	12.058	17	10.093	13	17.207	22	4.59	4	7.899	10	12.674	9	9.583	8	8.548	3
yddS	554669	555979	1	7.559	15	7.343	18	9.303	21	2.613	3	4.622	12	3.1	4	5.937	13	4.422	10	7.264	15	6.129	12	6.155	7	9.133	16	7.631	12	5.933	9	9.499	22	6.474	16	5.315	12	9.369	21	5.891	9	7.659	17	5.623	7	2.733	4	9.752	6
ydzM	556562	556738	1	23.376	5	64.339	17	36.99	9	16.163	2	175.085	49	172.569	24	262.689	62	86.148	21	94.341	21	23.694	5	106.044	13	148.276	28	147.493	25	207.926	34	0	0	7.507	2	16.435	4	28.973	7	12.145	2	12.54	3	14.904	2	12.679	2	0	0
yddT	556763	557449	1	55.437	56	58.502	73	101.823	117	68.451	40	226.225	299	338.003	222	425.25	474	162.437	187	133.176	140	41.14	41	67.363	39	156.985	140	297.321	238	384.594	297	22.053	26	17.486	22	19.14	22	20.158	23	18.002	14	14.162	16	25.247	16	12.081	9	6.386	2
ydzN	557873	558058	1	57.03	13	56.822	16	34.71	9	37.917	5	36.882	11	26.988	4	15.903	4	19.247	5	33.724	8	62.253	14	38.272	5	39.753	8	16.608	3	0	0	41.346	11	35.223	10	42.41	11	27.187	7	74.078	13	35.301	9	76.921	11	89.227	15	141.494	10
ydeA	558408	559001	1	10.405	9	10.295	11	5.082	5	5.996	3	6.185	7	1.778	1	2.096	2	5.072	5	7.777	7	10.547	9	2.017	1	2.619	2	2.918	2	3.025	2	8.915	9	7.426	8	4.064	4	5.118	5	13.516	9	5.168	5	3.686	2	10.974	7	7.458	2
cspC	559264	559464	1	1245.18	313	1284.98	399	1196.09	342	1361.64	198	1085.47	357	819.88	134	594.878	165	925.056	265	928.929	243	1084.71	269	1103.66	159	1004.88	223	622.514	124	509.977	98	1046.43	307	1220.15	382	1083.84	310	1028.44	292	1193.68	231	1099.08	309	2479.44	391	2486.77	461	2168.47	169
ydeD	562502	563461	1	14.62	21	16.344	29	17.749	29	8.424	7	10.642	20	10.707	10	10.095	16	9.774	16	9.366	14	11.996	17	14.577	12	10.252	13	12.3	14	10.017	11	10.141	17	15.651	28	12.849	21	14.793	24	8.139	9	14.316	23	17.756	16	16.992	18	13.473	6
ydeF	564704	566101	1	21.224	45	19.854	52	14.098	34	9.784	12	19.105	53	20.311	28	15.388	36	20.279	49	16.316	36	19.123	40	19.75	24	18.698	35	16.665	28	14.807	24	18.185	45	13.254	35	14.093	34	18.373	44	17.766	29	18.133	43	16.54	22	22.384	35	16.733	11
ydeG	566211	567503	1	7.156	14	5.379	13	5.842	13	6.185	7	11.72	30	7.076	9	8.802	19	5.382	12	7.368	15	6.736	13	12.486	14	9.264	16	7.741	12	2.006	3	4.818	11	8.619	21	10.782	24	6.336	14	8.632	13	9.141	20	8.148	10	9.011	13	9.892	6
ydeH	567662	568108	1	20.458	13	28.027	22	16.602	12	40.806	15	30.069	25	12.102	5	15.688	11	30.379	22	12.098	8	20.737	13	21.966	8	24.956	14	13.901	7	24.702	12	16.18	12	26.534	21	22.129	16	15.326	11	24.529	12	8.442	6	55.186	22	29.874	14	20.303	4
ydeI	568345	568938	1	17.342	15	17.783	19	21.344	21	21.984	11	16.789	19	19.559	11	27.242	26	17.246	17	26.663	24	30.469	26	22.189	11	24.882	19	11.672	8	15.123	10	16.84	17	21.35	23	18.289	18	19.448	19	33.038	22	13.438	13	12.9	7	15.677	10	29.831	8
ydeL	571389	572780	1	9.948	21	4.986	13	9.579	23	8.189	10	5.431	15	2.914	4	9.016	21	7.482	18	7.284	16	2.881	6	5.786	7	5.366	10	7.174	12	4.958	8	9.336	23	2.663	7	7.911	19	8.808	21	6.154	10	6.353	15	6.796	9	3.212	5	6.112	4
ydeM	572974	573399	1	43.142	26	53.731	40	43.762	30	51.631	18	48.192	38	51.04	20	48.121	32	58.24	40	44.645	28	45.411	27	49.218	17	54.506	29	50.255	24	34.728	16	48.338	34	46.629	35	52.498	36	47.009	32	30.175	14	25.221	17	39.674	15	44.999	20	32.111	6
ydeO	574690	575562	1	122.255	159	115.153	185	121.673	180	110.32	83	129.286	220	114.709	97	98.253	141	119.42	177	136.687	185	107.553	138	128.792	96	126.286	145	99.941	103	88.509	88	127.807	194	114.827	186	116.228	172	123.893	182	121.847	122	109.994	160	106.629	87	107.387	103	123.999	50
ydeQ	576209	576802	1	5.781	5	5.616	6	7.115	7	7.994	4	7.953	9	5.334	3	13.621	13	6.087	6	5.555	5	12.891	11	4.034	2	3.929	3	17.508	12	9.074	6	6.934	7	4.641	5	8.128	8	4.094	4	7.509	5	7.236	7	9.214	5	15.677	10	0	0
ydeS	578337	578933	1	67.844	59	73.54	79	52.567	52	57.645	29	60.641	69	68.973	39	58.358	56	70.63	70	55.248	50	64.105	55	52.165	26	54.705	42	71.104	49	43.621	29	64.041	65	69.244	75	73.773	73	68.209	67	83.644	56	65.799	64	82.482	45	74.842	48	63.05	17
ydzO	579047	579232	1	122.834	28	46.168	13	69.42	18	68.251	9	77.117	23	87.713	13	47.709	12	84.687	22	101.172	24	84.487	19	84.198	11	64.599	13	71.969	13	17.215	3	71.417	19	73.968	21	69.398	18	73.794	19	34.19	6	70.602	18	97.899	14	65.433	11	99.046	7
aseR	579541	579876	1	38.949	18	29.779	17	36.143	19	44.886	12	28.115	17	23.296	7	21.571	11	20.886	11	54.061	26	46.059	21	56.632	15	22.059	9	38.229	14	11.322	4	27.81	15	46.908	27	41.837	22	26.82	14	39.349	14	40.628	21	68.983	20	76.285	26	62.812	9
ydfA	579889	581196	1	53.543	106	45.389	111	53.732	121	46.278	53	38.22	99	25.637	33	26.093	57	49.198	111	42.714	88	50.688	99	43.186	49	49.205	86	31.234	49	29.073	44	52.801	122	47.451	117	59.93	135	42.931	96	51.833	79	47.42	105	54.751	68	61.643	90	45.617	28
ydfB	581694	582479	1	8.586	10	7.645	11	8.303	11	8.905	6	8.531	13	2.641	2	2.334	3	5.274	7	6.6	8	6.962	8	1.498	1	3.89	4	4.334	4	8.985	8	8.092	11	7.583	11	12.073	16	9.882	13	7.807	7	5.373	7	4.106	3	3.493	3	2.769	1
ydfD	583589	585037	1	7.273	16	6.256	17	6.394	16	7.858	10	7.296	21	9.089	13	9.063	22	6.382	16	8.299	19	8.294	18	9.518	12	11.328	22	8.605	15	11.298	19	10.905	28	10.584	29	5.194	13	10.464	26	14.171	24	9.754	24	7.97	11	8.629	14	5.865	4
ydfF	585868	586548	1	37.97	38	48.534	60	36.894	42	25.909	15	31.311	41	26.125	17	26.261	29	31.564	36	43.207	45	30.384	30	40.099	23	29.427	26	39.089	31	23.527	18	49.656	58	40.916	51	49.177	56	30.078	34	40.235	31	50.923	57	62.117	39	47.421	35	48.342	15
ydfH	587744	588967	1	25.425	47	19.707	45	19.498	41	31.794	34	21.499	52	22.464	27	20.591	42	21.835	46	23.392	45	20.288	37	25.484	27	15.931	26	18.432	27	9.907	14	23.638	51	21.717	50	19.968	42	19.157	40	17.567	25	20.314	42	18.108	21	16.871	23	17.448	10
ydfI	588960	589601	1	22.343	21	27.561	32	29.931	32	20.231	11	25.208	31	16.363	10	25.07	26	25.207	27	18.403	18	31.274	29	25.989	14	30.128	25	22.825	17	25.051	18	26.436	29	25.627	30	21.506	23	14.129	15	24.876	18	22.83	24	6.784	4	33.181	23	13.726	4
ydfJ	589717	591891	1	0.9	3	3.4	14	1.846	7	2.074	4	4.356	19	2.768	6	3.534	13	2.632	10	1.73	6	2.433	8	2.617	5	2.039	6	2.65	7	1.962	5	2.57	10	1.927	8	2.9	11	1.328	5	2.338	6	1.878	7	1.913	4	2.034	5	0.968	1
ydfN	596478	597098	1	4.41	4	1.785	2	1.938	2	1.906	1	5.055	6	6.782	4	15.985	16	3.869	4	4.237	4	4.47	4	7.694	4	3.746	3	11.129	8	11.536	8	1.889	2	5.311	6	3.875	4	3.904	4	2.864	2	0	0	0	0	2.99	2	0	0
ydfO	597114	598052	1	3.562	5	2.307	4	3.132	5	8.621	7	10.346	19	14.245	13	27.764	43	5.001	8	4.792	7	2.889	4	4.972	4	5.649	7	14.385	16	34.482	37	4.883	8	4.004	7	1.878	3	6.938	11	4.627	5	3.185	5	1.136	1	0.966	1	0	0
ydfP	598154	598543	1	18.3	10	26.666	18	27.349	17	22.144	7	18.182	13	36.589	13	46.437	28	20.875	13	17.585	10	22.259	12	19.158	6	8.291	4	36.949	16	38.3	16	29.791	19	14.693	10	28.949	18	29.163	18	19.016	8	24.542	15	8.751	3	19.851	8	29.512	5
ydfQ	598729	599067	1	4.284	2	1.734	1	1.883	1	7.406	2	4.912	3	6.589	2	1.941	1	0	0	4.117	2	4.343	2	3.738	1	2.426	1	2.703	1	2.802	1	3.671	2	0	0	3.765	2	3.793	2	2.782	1	5.746	3	3.415	1	2.905	1	0	0
ydfS	601019	601726	1	2.876	3	3.105	4	5.9	7	4.972	3	5.13	7	8.848	6	6.952	8	3.365	4	4.607	5	2.916	3	1.673	1	8.689	8	7.26	6	6.271	5	3.286	4	6.159	8	3.371	4	3.396	4	3.736	3	3.429	4	4.585	3	3.9	3	3.093	1
ydgC	603012	603599	1	87.659	75	90.832	96	96.586	94	86.878	43	84.863	95	35.952	20	72.028	68	101.532	99	89.849	80	97.145	82	91.769	45	60.899	46	67.847	46	38.222	25	96.137	96	85.396	91	86.283	84	73.468	71	92.609	61	90.915	87	283.182	152	209.196	132	128.171	34
ydgD	603596	603940	1	98.699	47	79.9	47	92.307	50	76.233	21	83.46	52	54.906	17	89.447	47	88.448	48	72.645	36	76.628	36	80.609	22	66.603	28	74.201	28	49.445	18	102.559	57	92.734	55	116.27	63	120.847	65	133.659	49	93.878	50	358.168	107	230.646	81	149.01	22
ydgE	604103	604576	1	30.992	21	40.62	34	28.543	22	43.369	17	42.862	38	34.047	15	41.461	31	32.374	25	29.78	21	32.909	22	36.05	14	40.119	24	27.935	15	30.887	16	42.992	34	36.732	31	54.474	42	37.89	29	51.758	27	32.987	25	127.03	54	64.035	32	57.119	12
ydgG	608933	609391	1	16.815	11	17.325	14	16.126	12	15.855	6	22.198	19	23.51	10	13.853	10	25.485	19	24.971	17	23.242	15	24.004	9	20.778	12	21.219	11	15.997	8	17.027	13	12.273	10	18.808	14	14.887	11	23.827	12	17.767	13	14.62	6	14.509	7	34.512	7
ydgH	609388	612045	1	31.07	127	34.461	174	29.681	138	29.604	70	27.861	149	30.478	81	33.479	151	29.84	139	32.207	137	41.165	166	28.6	67	26.88	97	31.182	101	23.042	72	33.12	158	33.393	170	29.671	138	30.324	140	38.77	122	36.967	169	30.808	79	30.52	92	27.618	35
ydgK	613641	614849	1	83.28	152	91.37	206	97.298	202	83.347	88	69.095	165	56.459	67	46.178	93	74.519	155	71.602	136	87.191	157	92.73	97	89.368	144	68.45	99	51.602	72	87.786	187	83.143	189	80.895	168	77.612	160	98.212	138	90.136	184	68.121	78	71.321	96	77.755	44
ydhC	615871	616545	1	57.493	57	56.341	69	63.845	72	76.719	44	67.069	87	66.706	43	56.675	62	69.035	78	74.631	77	61.343	60	56.317	32	54.84	48	71.28	56	65.97	50	53.582	62	60.738	75	58.506	66	71.439	80	55.027	42	41.484	46	61.096	38	39.663	29	42.292	13
ydhD	616672	617934	1	9.427	18	10.175	24	11.05	24	8.148	9	12.008	30	11.276	14	19.459	41	7.812	17	4.529	9	9.024	17	3.655	4	10.678	18	11.235	17	23.292	34	9.872	22	5.466	13	8.285	18	8.809	19	4.082	6	10.301	22	10.017	12	9.232	13	3.378	2
ydhE	618095	619282	1	41.286	74	42.456	94	35.805	73	36.649	38	34.54	81	41.188	48	22.753	45	37.207	76	32.167	60	30.538	54	31.151	32	34.126	54	28.162	40	31.382	43	47.325	99	37.18	83	32.852	67	31.613	64	31.887	44	25.44	51	27.569	31	38.582	51	34.19	19
ydhG	621847	622218	1	104.176	54	85.896	55	96.672	57	83.373	25	97.315	66	103.849	35	71.683	41	86.334	51	113.082	61	97.773	50	94.25	28	89.594	41	90.078	37	70.66	28	76.036	46	92.937	60	71.21	42	52.947	31	82.695	33	74.17	43	92.254	30	112.484	43	74.668	12
ydhJ	623373	624350	1	17.754	26	11.608	21	20.41	34	16.525	14	18.788	36	14.703	14	17.327	28	19.173	32	17.06	26	14.535	21	13.105	11	16.242	21	22.404	26	17.864	20	22.232	38	12.61	23	12.002	20	22.368	37	15.078	17	20.147	33	21.769	20	11.111	12	6.607	3
ydhK	624492	625109	1	56.514	51	63.691	71	94.495	97	164.738	86	370.955	438	647.63	380	787.333	784	176.967	182	137.361	129	50.544	45	92.806	48	317.56	253	587.32	420	717.51	495	21.837	23	16.904	19	17.53	18	20.602	21	25.909	18	14.861	15	17.663	10	13.523	9	21.444	6
gmuB	626622	626933	1	23.547	10	26.688	14	33.122	16	28.494	7	30.595	17	18.108	5	12.804	6	8.265	4	20.365	9	21.481	9	32.869	8	8.002	3	17.829	6	21.562	7	48.422	24	26.469	14	33.112	16	16.678	8	36.704	12	35.791	17	33.781	9	41.508	13	15.19	2
gmuA	626933	627265	1	30.604	14	26.544	15	26.905	14	15.115	4	28.402	17	10.086	3	15.849	8	7.673	4	10.503	5	31.02	14	26.699	7	14.857	6	30.344	11	20.016	7	22.476	12	17.551	10	34.581	18	17.418	9	48.271	17	27.363	14	13.938	4	20.749	7	35.253	5
gmuC	627284	628612	1	20.373	41	14.481	36	21.841	50	18.897	22	12.153	32	6.878	9	9.457	21	8.284	19	12.414	26	23.168	46	19.941	23	12.945	23	8.152	13	8.45	13	20.861	49	15.958	40	16.594	38	11.878	27	18.717	29	23.546	53	16.633	21	21.56	32	22.437	14
gmuD	628630	630027	1	21.696	46	17.182	45	11.61	28	15.491	19	16.582	46	10.881	15	7.694	18	14.485	35	9.971	22	22.469	47	22.219	27	14.424	27	12.499	21	12.339	20	18.993	47	20.828	55	19.067	46	10.857	26	17.766	29	20.241	48	6.766	9	12.151	19	7.606	5
gmuR	630170	630883	1	34.21	36	35.387	46	20.886	25	24.641	15	26.147	36	23.385	16	18.947	22	21.68	26	31.047	34	34.676	36	21.555	13	35.521	33	34.777	29	24.861	20	36.64	45	26.704	35	32.571	39	28.605	34	37.031	30	26.339	31	31.81	21	24.482	19	18.39	6
gmuE	630912	631811	1	23.087	31	19.896	33	18.333	28	11.587	9	20.492	36	8.018	7	15.524	23	16.991	26	18.607	26	27.931	37	14.294	11	19.403	23	16.917	18	19.484	20	20.42	32	27.507	46	17.672	27	20.44	31	24.185	25	18.645	28	20.181	17	21.207	21	26.423	11
gmuF	631808	632755	1	8.465	12	10.85	19	12.403	20	15.852	13	5.93	11	8.679	8	7.032	11	14.855	24	10.845	16	9.295	13	8.615	7	9.588	12	2.67	3	8.304	9	13.901	23	18.69	33	13.019	21	8.743	14	15.576	17	19.551	31	3.373	3	5.739	6	15.926	7
gmuG	632774	633862	1	7.327	12	11.368	23	9.125	17	9.499	9	4.667	10	5.634	6	9.407	17	10.179	19	9.387	16	11.14	18	10.653	10	8.991	13	9.246	12	11.182	14	10.986	21	12.256	25	11.269	21	7.568	14	12.69	16	18.015	33	15.572	16	7.451	9	3.939	2
thiL	640662	641639	1	186.412	273	173.018	313	180.688	301	180.597	153	177.962	341	175.382	167	181.316	293	168.964	282	169.285	258	173.031	250	197.773	166	187.174	242	175.784	204	170.601	191	183.707	314	191.885	350	184.231	307	139.647	231	152.555	172	189.869	311	155.645	143	187.955	203	215.832	98
ydiB	641654	642130	1	168.55	115	170.856	144	175.236	136	177.353	70	163.548	146	180.335	80	147.439	111	162.046	126	170.414	121	191.644	129	163.667	64	207.521	125	175.709	95	178.3	93	189.624	151	211.82	180	167.452	130	134.95	104	169.438	89	163.804	125	182.228	78	188.8	95	170.182	36
ydiC	642111	642800	1	183.279	186	194.637	244	209.637	242	189.074	111	186.019	247	175.799	116	155.384	174	198.867	230	169.489	179	167.797	168	183.964	107	202.022	181	182.792	147	170.142	132	198.405	235	190.669	241	180.993	209	170.987	196	181.751	142	204.395	232	157.069	100	180.377	135	174.8	55
rimI	642810	643265	1	200.154	130	215.626	173	171.9	127	180.983	68	192.986	164	198.91	84	126.975	91	163.471	121	190.853	129	182.591	117	163.87	61	209.277	120	157.378	81	130.909	65	203.154	154	186.664	151	173.199	128	167.661	123	185.991	93	207.864	151	213.515	87	187.892	90	144.011	29
gcp	643258	644298	1	254.021	397	242.934	469	234.005	416	215.686	195	219.088	448	240.119	244	217.454	375	231.88	413	198.596	323	223.755	345	235.565	211	204.385	282	209.131	259	196.691	235	220.938	403	235.806	459	232.806	414	198.269	350	225.236	271	233.983	409	263.141	258	226.447	261	262.097	127
moaC	646582	647094	1	236.968	175	222.528	203	232.134	195	269.19	115	215.267	208	172.858	83	148.489	121	192.487	162	180.865	139	204.509	149	217.365	92	184.057	120	152.083	89	152.331	86	192.595	166	239.187	220	188.029	158	163.042	136	182.925	104	194.922	161	196.419	91	211.153	115	165.964	38
ydiH	647091	647738	1	205.421	195	202.113	237	216.709	234	167.535	92	171.495	213	150.678	93	169.936	178	192.268	208	205.492	203	175.117	164	185.644	101	170.634	143	160.855	121	141.933	103	181.422	201	196.228	232	207.383	224	169.742	182	135.467	99	196.851	209	177.994	106	195.694	137	207.261	61
tatAY	647760	647933	1	994.196	208	642.322	166	789.984	188	1016.3	123	865.801	237	926.269	126	602.116	139	889.158	212	785.404	171	789.715	163	817.304	98	736.321	136	705.723	117	581.472	93	835.457	204	736.839	192	756.129	180	918.282	217	639.491	103	782.063	183	693.329	91	719.413	111	863.326	56
tatCY	647940	648704	1	229.694	260	266.76	373	258.625	333	219.911	144	226.869	336	228.267	168	214.569	268	266.666	344	237.696	280	256.999	287	226.591	147	205.139	205	215.165	193	151.385	131	267.199	353	261.737	369	237.581	306	258.888	331	223.768	195	234.592	297	235.17	167	261.143	218	302.037	106
groES	649903	650187	1	2368.51	906	2287.75	1081	2341.93	1019	1952.27	432	2117.94	1060	1881.7	468	1433.37	605	2452.22	1069	2522.14	1004	2490.86	940	2289.81	502	1895.16	640	1817.77	551	1367.87	400	2213.04	988	2187.15	1042	2348.08	1022	2270.51	981	2156.3	635	2335.04	999	2025.22	486	1974.46	557	1728.54	205
groEL	650234	651868	1	2154.38	5365	2251.82	6927	2320.07	6572	2138.02	3080	2075.34	6762	1703.36	2758	1353.07	3718	2247.36	6378	2348.02	6085	2381.94	5852	2340.17	3340	2144.18	4714	1716.86	3388	1373.08	2614	2312.79	6722	2313.65	7176	2370.87	6718	2315.13	6512	2358.17	4521	2461.17	6855	2423.39	3786	2332.1	4283	2108.56	1628
ydiM	653432	653812	1	60.105	32	42.575	28	36.327	22	51.95	16	34.453	24	40.443	14	37.449	22	28.018	17	14.439	8	45.692	24	49.159	15	55.316	26	33.184	14	34.397	14	54.717	34	55.799	37	46.22	28	34.921	21	68.313	28	45.342	27	56.886	19	45.844	18	42.407	7
ydzU	654071	654343	1	27.489	10	31.155	14	38.666	16	23.759	5	23.111	11	21.139	5	44.842	18	16.885	7	34.339	13	33.436	12	62.352	13	43.592	14	20.814	6	28.766	8	32.974	14	39.728	18	36.238	15	9.735	4	28.565	8	27.035	11	21.909	5	18.637	5	26.599	3
ydiO	655223	656506	1	137.469	267	142.129	341	144.842	320	165.545	186	151.501	385	134.617	170	154.913	332	131.468	291	144.96	293	115.335	221	133.853	149	139.967	240	142.291	219	153.555	228	143.812	326	145.512	352	158.823	351	110.31	242	134.424	201	124.291	270	132.132	161	123.57	177	129.529	78
ydiP	656528	657697	1	217.087	383	233.096	508	223.236	448	202.822	207	247.795	572	221.425	254	247.593	482	212.869	428	207.515	381	202.807	353	227.464	230	218.932	341	212.437	297	211.309	285	196.687	405	207.066	455	216.192	434	173.126	345	179.644	244	206.258	407	201.479	223	235.95	307	287.021	157
ydiR	659623	660564	1	98.701	139	110.943	193	101.753	163	89.606	73	76.522	141	58.974	54	41.829	65	91.592	147	88.703	130	101.485	141	92.922	75	90.083	112	53.765	60	61.304	66	90.044	148	104.333	183	101.721	163	96.185	153	93.157	101	100.945	159	114.319	101	130.946	136	103.062	45
ydiS	660596	661627	1	99.431	154	110.286	211	93.656	165	108.264	97	75.501	153	55.609	56	47.981	82	88.948	157	85.619	138	104.057	159	101.39	90	82.642	113	64.368	79	49.83	59	101.79	184	103.68	200	89.087	157	101.177	177	98.124	117	78.51	136	96.743	94	100.681	115	120.784	58
ydjA	661630	663027	1	105.648	224	79.799	209	70.073	169	72.563	89	58.036	161	50.777	70	38.469	90	64.561	156	70.248	155	82.705	173	85.585	104	71.053	133	51.186	86	38.868	63	85.671	212	77.63	205	75.854	183	63.47	152	75.354	123	80.122	190	108.259	144	117.673	184	103.443	68
ydjB	663601	663936	1	23.802	11	15.765	9	20.925	11	29.924	8	19.846	12	39.936	12	19.61	10	26.582	14	18.713	9	35.093	16	30.204	8	24.51	10	16.384	6	8.491	3	20.394	11	31.272	18	20.918	11	9.579	5	28.107	10	11.608	6	20.695	6	44.011	15	41.875	6
ydjC	664319	664669	1	26.773	13	16.672	10	38.021	21	46.281	13	11.018	7	9.502	3	20.531	11	21.685	12	29.685	15	18.788	9	50.307	14	23.328	10	20.791	8	18.858	7	31.762	18	38.032	23	32.579	18	25.526	14	18.726	7	29.462	16	45.959	14	25.133	9	39.855	6
gutB	667466	668527	1	14.414	23	17.25	34	10.468	19	11.917	11	10.059	21	14.458	15	13.063	23	14.298	26	12.044	20	13.975	22	13.122	12	8.519	12	7.118	9	8.198	10	11.813	22	10.064	20	15.422	28	14.981	27	9.769	12	10.646	19	8.991	9	10.197	12	18.192	9
gutP	668601	669992	1	5.211	11	4.602	12	6.247	15	3.276	4	6.155	17	4.372	6	6.011	14	6.235	15	8.194	18	6.723	14	6.613	8	5.366	10	5.978	10	1.859	3	3.653	9	7.227	19	3.747	9	6.291	15	5.538	9	4.659	11	9.062	12	7.708	12	4.584	3
ydjE	670087	671049	1	122.131	176	121.901	217	120.789	198	101.962	85	125.166	236	133.407	125	113.827	181	156.487	257	136.029	204	101.286	144	107.758	89	113.186	144	101.58	116	109.833	121	114.75	193	134.274	241	103.675	170	152.36	248	94.643	105	86.24	139	94.02	85	61.161	65	76.097	34
pspA	671245	671928	1	109.401	110	101.446	126	111.915	128	94.558	55	83.614	110	45.889	30	36.053	40	83.779	96	71.677	75	132.061	131	111.06	64	54.074	48	51.458	41	36.427	28	94.588	111	123.772	155	118.872	136	99.498	113	131.77	102	123.602	139	642.054	405	320.96	238	128.312	40
ydjG	671994	673019	1	90.942	140	90.974	173	82.234	144	64.006	57	57.095	115	28.973	29	19.427	33	58.709	103	70.535	113	101.398	154	81.605	72	41.204	56	39.348	48	22.942	27	74.581	134	98.574	189	99.905	175	69.587	121	91.127	108	146.94	253	399.681	386	209.633	238	125.709	60
ydjH	673019	673783	1	78.626	89	110.852	155	88.538	114	82.467	54	56.042	83	29.892	22	24.019	30	65.891	85	83.194	98	99.397	111	107.9	70	67.046	67	30.101	27	28.89	25	90.076	119	100.723	142	97.051	125	84.471	108	107.868	94	116.901	148	423.868	301	226.404	189	227.952	80
ydjI	673814	674785	1	132.634	193	124.618	224	100.894	167	111.669	94	68.281	130	54.962	52	41.105	66	96.483	160	105.659	160	161.607	232	128.301	107	84.848	109	58.105	67	37.756	42	143.083	243	162.221	294	120.189	199	102.823	169	145.503	163	158.526	258	602.489	550	285.145	306	190.623	86
iolT	676442	677863	1	2.317	5	3.377	9	3.667	9	3.205	4	3.188	9	3.564	5	4.2	10	3.66	9	3.117	7	3.288	7	0	0	5.775	11	8.773	15	6.062	10	5.559	14	2.977	8	2.037	5	3.693	9	3.612	6	3.729	9	3.694	5	1.257	2	0	0
ydjM	679390	679761	1	1398.66	725	1172.87	751	1222.82	721	1040.49	312	896.479	608	777.382	262	652.14	373	1254.38	741	1179.02	636	1161.55	594	1137.73	338	852.236	390	815.567	335	613.224	243	1282.69	776	1330.55	859	1215.65	717	1321.98	774	1175.27	469	1172.91	680	1257.73	409	1166.69	446	1456.03	234
ydjN	679827	680873	1	138.657	218	150.865	293	152.091	272	145.133	132	98.683	203	97.823	100	102.603	178	136.178	244	137.517	225	156.018	242	136.502	123	100.863	140	94.712	118	94.016	113	153.68	282	153.714	301	169.931	304	127.262	226	135.493	164	132.502	233	102.399	101	100.906	117	75.904	37
yeaB	686962	687834	1	32.294	42	36.725	59	45.289	67	27.912	21	35.848	61	30.747	26	46.687	67	39.807	59	33.987	46	27.278	35	34.881	26	45.289	52	32.02	33	58.336	58	31.622	48	26.546	43	38.517	57	34.037	50	23.97	24	28.186	41	36.769	30	42.746	41	27.28	11
yeaC	688184	689146	1	93.68	135	66.287	118	75.036	123	79.171	66	70.008	132	55.497	52	70.435	112	70.024	115	80.684	121	62.6	89	79.911	66	72.313	92	75.31	86	51.74	57	73.726	124	79.673	143	75.622	124	70.651	115	63.997	71	73.211	118	53.094	48	73.393	78	71.621	32
yeaD	689146	690342	1	77.501	140	74.84	167	68.62	141	70.814	74	77.427	183	83.438	98	65.722	131	71.406	147	59.578	112	74.068	132	78.237	81	71.483	114	58.681	84	54.31	75	89.645	189	76.449	172	76.383	157	66.654	136	79.816	111	72.263	146	75.887	86	69.809	93	48.208	27
yebA	690364	692577	1	84.849	288	82.998	348	78.219	302	79.449	156	80.161	356	79.749	176	75.294	282	78.072	302	71.908	254	79.136	265	78.135	152	74.418	223	75.473	203	73.993	192	81.787	324	83.501	353	84.667	327	78.25	300	72.71	190	79.287	301	64.807	138	68.711	172	84.571	89
guaA	692740	694281	1	1360.72	3191	1491.29	4320	1446.67	3859	1396.89	1895	1257.06	3857	1252.01	1909	1111.06	2875	1105.32	2954	1219.45	2976	1351.59	3127	1300.57	1748	1324.92	2743	1184.41	2201	1012.97	1816	1452.33	3975	1498.59	4377	1512.17	4035	1072.18	2840	1406.91	2540	1456.81	3821	825.865	1215	1159.32	2005	1418.01	1031
pbuG	694662	695984	1	287.547	576	303.099	750	309.405	705	265.795	308	262.123	687	216.518	282	152.466	337	259.762	593	257.602	537	305.631	604	316.186	363	303.09	536	229.313	364	179.579	275	321.227	751	341.098	851	337.825	770	291.259	659	333.951	515	343.684	770	183.818	231	247.074	365	293.047	182
yebC	696195	696998	1	100.601	120	110.623	163	123.08	167	113.038	78	135.837	212	113.465	88	131.439	173	108.136	147	95.058	118	124.064	146	111.169	76	115.851	122	134.358	127	116.242	106	119.238	166	104.331	155	111.99	152	88.323	119	80.582	74	110.934	148	130.959	98	135.274	119	113.566	42
yebD	697157	697324	1	0	0	12.152	3	13.197	3	8.65	1	7.649	2	7.696	1	13.604	3	13.172	3	0	0	5.072	1	17.462	2	0	0	6.315	1	6.545	1	12.862	3	4.018	1	4.398	1	13.29	3	19.499	3	13.422	3	15.952	2	13.57	2	0	0
yebE	697538	698092	1	26.117	21	24.163	24	30.614	28	32.248	15	50.378	53	63.122	33	77.77	69	30.556	28	37.047	31	20.17	16	36.89	17	43.67	31	73.764	47	79.715	49	23.443	22	24.964	25	24.046	22	20.92	19	21.001	13	30.023	27	35.684	18	43.846	26	28.079	7
yebG	698092	698289	1	72.967	18	55.788	17	78.403	22	84.09	12	74.358	24	168.336	27	99.192	27	78.255	22	46.744	12	82.179	20	49.511	7	105.61	23	127.89	25	206.804	39	69.466	20	74.86	23	85.503	24	68.19	19	52.656	10	68.864	19	38.77	6	27.484	5	78.449	6
purE	698612	699100	1	136.943	96	103.931	90	120.39	96	133.159	54	104.665	96	125.055	57	106.008	82	118.912	95	91.84	67	111.335	77	64.713	26	116.337	72	81.006	45	134.35	72	166.223	136	119.114	104	109.069	87	136.395	108	101.91	55	118.613	93	97.774	43	102.516	53	64.413	14
purK	699093	700235	1	118.459	204	117.521	250	121.497	238	128.486	128	118.054	266	102.706	115	77.359	147	119.74	235	99.88	179	114.186	194	117.529	116	96.031	146	112.116	153	108.62	143	131.349	264	115.625	248	106.149	208	117.214	228	116.912	155	104.875	202	63.867	69	81.888	104	76.789	41
purB	700232	701527	1	129.526	254	143.248	347	132.699	296	140.162	159	123.161	316	126.272	161	104.907	227	131.554	294	131.325	268	147.314	285	122.787	138	142.673	247	127.417	198	122.071	183	160.352	367	129.791	317	138.035	308	160.273	355	153.011	231	148.18	325	93.478	115	109.252	158	105.265	64
purC	701601	702326	1	30.811	33	36.28	48	30.37	37	29.052	18	32.825	46	25.848	18	38.077	45	35.228	43	27.812	31	40.694	43	26.065	16	30.67	29	31.812	27	30.533	25	37.599	47	23.988	32	30.36	37	49.596	60	41.234	34	37.565	45	28.277	19	15.192	12	21.08	7
purS	702319	702573	1	38.727	13	40.998	17	31.427	12	46.348	9	27.322	12	50.399	11	40.497	15	57.509	22	48.665	17	42.274	14	15.594	3	33.744	10	22.556	6	46.762	12	30.63	12	19.135	8	36.654	14	50.111	19	15.478	4	50.607	19	23.743	5	20.197	5	19.217	2
purQ	702570	703253	1	40.777	41	33.01	41	29.727	34	22.35	13	24.324	32	24.474	16	37.856	42	48.871	56	37.272	39	28.227	28	20.824	12	39.429	35	31.377	25	42.932	33	45.164	53	29.546	37	30.592	35	59.875	68	29.713	23	38.237	43	11.097	7	10.789	8	22.455	7
purL	703237	705465	1	37.452	128	38.372	162	31.382	122	35.406	70	29.072	130	37.351	83	45.609	172	45.701	178	34.864	124	35.59	120	22.463	44	29.828	90	36.555	99	45.546	119	41.365	165	31.48	134	39.344	153	44.297	171	33.446	88	30.608	117	14.458	31	14.68	37	20.762	22
purF	705441	706871	1	40.06	87	37.648	101	41.694	103	53.33	67	33.081	94	42.491	60	52.162	125	61.414	152	32.742	74	34.538	74	30.529	38	32.337	62	40.675	70	46.981	78	50.104	127	32.534	88	35.206	87	52.995	130	43.661	73	41.992	102	16.881	23	14.36	23	17.822	12
purM	706973	708013	1	37.751	59	30.043	58	37.126	66	39.819	36	26.408	54	27.555	28	27.254	47	33.126	59	28.898	47	20.106	31	22.328	20	35.514	49	25.031	31	32.642	39	37.828	69	24.146	47	29.804	53	44.752	79	29.089	35	31.465	55	19.379	19	9.544	11	18.574	9
purN	708010	708597	1	28.051	24	33.116	35	24.66	24	42.429	21	25.012	28	23.369	13	28.599	27	28.716	28	33.693	30	27.248	23	26.511	13	33.097	25	35.398	24	39.751	26	25.036	25	16.891	18	28.761	28	45.53	44	28.845	19	27.17	26	7.452	4	11.094	7	15.079	4
purH	708594	710132	1	34.182	80	39.086	113	34.558	92	41.363	56	22.86	70	26.286	40	43.37	112	47.991	128	37.363	91	26.419	61	32.803	44	26.135	54	39.362	73	48.067	86	38.074	104	30.876	90	27.788	74	60.147	159	26.64	48	37.057	97	17.027	25	18.54	32	22.05	16
purD	710148	711416	1	37.002	71	25.735	61	36.194	79	36.936	41	32.263	81	33.664	42	38.729	82	38.87	85	31.549	63	33.808	64	35.463	39	36.009	61	33.541	51	36.812	54	35.276	79	35.985	86	36.641	80	53.983	117	39.262	58	37.276	80	17.445	21	12.72	18	20.171	12
yecA	712019	713293	1	6.223	12	4.618	11	6.383	14	5.379	6	3.171	8	3.191	4	0.94	2	4.551	10	2.99	6	5.782	11	8.144	9	5.874	10	2.618	4	6.106	9	2.666	6	6.662	16	7.293	16	2.755	6	5.389	8	5.564	12	4.96	6	7.032	10	8.364	5
yerA	713664	715406	1	69.954	186	63.633	209	65.466	198	49.411	76	56.627	197	57.265	99	40.56	119	59.733	181	56.74	157	54.514	143	53.81	82	48.139	113	56.479	119	33.454	68	71.86	223	68.547	227	68.751	208	62.932	189	57.157	117	54.475	162	87.527	146	67.316	132	71.57	59
yerB	715433	716428	1	403.322	602	418.706	772	435.263	739	397.245	343	439.855	859	395.681	384	391.626	645	447.378	761	412.025	640	370.785	546	418.492	358	434.84	573	387.223	458	382.978	437	388.624	677	419.578	780	374.479	636	425.287	717	442.087	508	391.157	653	542.511	508	466.036	513	406.249	188
yerC	716431	716745	1	451.838	194	452.51	240	432.031	211	406.641	101	471.724	265	469.256	131	434.815	206	478.224	234	425.229	190	469.795	199	447.015	110	445.848	169	426.175	145	405.2	133	492.904	247	463.762	248	435.988	213	435.082	211	432.618	143	410.232	197	493.766	133	524.247	166	533.356	71
pcrB	718622	719308	1	153.441	155	137.038	171	162.743	187	155.725	91	146.782	194	140.073	92	148.927	166	149.407	172	170.275	179	144.493	144	158.908	92	150.257	134	162.402	130	104.889	81	159.46	188	147.043	185	142.681	164	149.869	171	183.88	143	142.501	161	148.329	94	167.79	125	197.961	62
pcrA	719370	721589	1	192.441	655	217.628	915	223.938	867	217.375	428	207.487	924	215.091	476	187.45	704	207.533	805	204.119	723	209.357	703	207.616	405	221.641	666	186.494	503	179.094	466	209.694	833	210.419	892	202.178	783	184.421	709	202.265	530	194.914	742	174.216	372	180.07	452	199.948	211
ligA	721613	723619	1	244.54	751	251.211	953	259.924	908	243.728	433	272.262	1094	251.904	503	255.555	866	237.435	831	260.641	833	281.205	852	248.847	438	282.894	767	251.478	612	238.525	560	252.768	906	252.028	964	272.434	952	252.823	877	265.618	628	262.311	901	209.691	404	259.617	588	232.102	221
yerH	723635	724825	1	339.444	610	304.974	677	324.831	664	309.744	322	328.335	772	320.943	375	312.67	620	299.806	614	316.02	591	287.098	509	320.406	330	322.091	511	311.087	443	315.911	434	313.725	658	330.176	739	307.123	628	282.786	574	296.354	410	288.071	579	263.441	297	278.427	369	276.399	154
yerI	724987	725997	1	71.239	108	79.03	148	86.404	149	68.415	60	62.01	123	50.725	50	34.074	57	54.407	94	65.92	104	78.227	117	71.357	62	65.003	87	39.123	47	32.788	38	84.776	150	73.616	139	70.724	122	71.83	123	78.826	92	92.593	157	225.008	214	146.685	164	125.523	59
gatC	728732	729022	1	880.357	345	799.441	387	856.949	382	899.868	204	826.926	424	710.356	181	529.58	229	779.208	348	887.64	362	832.856	322	779.16	175	719.712	249	734.2	228	567.448	170	741.181	339	743.719	363	897.045	400	741.006	328	881.677	266	832.75	365	728.085	179	761.218	220	707.81	86
gatA	729038	730495	1	729.023	1614	767.513	2099	836.271	2106	819.852	1050	717.026	2077	662.046	953	555.487	1357	717.382	1810	738.295	1701	824.108	1800	795.202	1009	760.796	1487	624.153	1095	524.081	887	779.825	2015	811.271	2237	779.241	1963	765.797	1915	843.693	1438	856.564	2121	717.11	996	798.659	1304	773.589	531
gatB	730509	731939	1	795.665	1728	845.779	2269	895.817	2213	871.584	1095	791.123	2248	740.757	1046	663.082	1589	794.336	1966	831.384	1879	926.915	1986	856.431	1066	827.719	1587	771.075	1327	581.234	965	872.683	2212	884.322	2392	924.671	2285	891.137	2186	918.683	1536	912.301	2216	718.552	979	811.04	1299	718.803	484
swrC	732916	736113	1	294.083	1450	295.536	1800	279.219	1566	272.065	776	223.526	1442	185.599	595	157.889	859	267.482	1503	276.744	1420	322.14	1567	283.808	802	223.07	971	195.795	765	154.14	581	283.6	1632	302.559	1858	292.855	1643	337.932	1882	324.037	1230	318.244	1755	344.302	1065	299.486	1089	289.79	443
yerQ	736436	737347	1	350.361	477	389.47	655	382.27	592	328.856	259	359.846	641	320.829	284	308.867	464	300.987	467	336.67	477	383.423	515	321.677	251	363.579	437	339.248	366	259.417	270	390.188	620	388.048	658	359.556	557	317.34	488	384.495	403	355.941	542	402.758	344	383.446	385	438.275	185
yefA	737603	738982	1	176.852	370	176.445	456	184.47	439	175.167	212	185.216	507	171.286	233	154.211	356	152.247	363	146.976	320	161.334	333	170.967	205	159.717	295	167.685	278	148.807	238	197.807	483	195.723	510	184.831	440	135.415	320	182.534	294	157.695	369	166.094	218	143.883	222	186.54	121
yefC	739878	740213	1	34.621	16	40.289	23	43.752	23	59.848	16	38.037	23	33.28	10	35.298	18	32.278	17	35.348	17	32.899	15	33.979	9	34.314	14	30.037	11	28.305	10	29.664	16	48.645	28	41.837	22	15.326	8	28.107	10	23.216	12	17.246	5	32.275	11	55.833	8
yeeA	740288	742927	1	47.544	193	54.243	272	49.377	228	51.527	121	55.73	296	50.391	133	50.455	226	48.636	225	42.609	180	38.453	154	47.28	110	46.878	168	52.226	168	35.446	110	47.702	226	48.854	247	48.712	225	39.039	179	38.078	119	40.306	183	34.555	88	43.09	129	42.905	54
yeeB	742939	744738	1	72.055	198	82.194	279	63.986	200	88.072	140	81.495	293	75.56	135	76.845	233	47.899	150	59.098	169	68.241	185	67.306	106	70.9	172	66.131	144	70.929	149	49.889	160	51.133	175	64.285	201	45.751	142	50.579	107	54.337	167	56.268	97	66.123	134	64.557	55
yeeC	744851	745999	1	65.262	113	69.196	148	64.482	127	71.883	72	67.977	154	68.396	77	63.332	121	62.84	124	56.052	101	59.711	102	71.547	71	73.923	113	58.306	80	56.66	75	62.845	127	64.455	139	59.893	118	50.109	98	43.511	58	49.055	95	53.395	58	50.903	65	46.569	25
yeeG	749775	750797	1	0.652	1	0	0	0	0	0	0	0	0	2.004	2	1.181	2	1.143	2	0.626	1	0	0	1.137	1	0.738	1	0.822	1	1.705	2	0.558	1	1.569	3	4.008	7	0.577	1	1.693	2	0.583	1	2.077	2	0.884	1	2.102	1
rapH	750959	752089	1	12.328	21	22.337	47	15.999	31	17.252	17	21.537	48	21.67	24	26.07	49	19.06	37	14.667	26	17.852	30	20.486	20	20.614	31	22.966	31	26.878	35	13.078	26	12.727	27	17.542	34	20.79	40	7.626	10	15.222	29	18.716	20	22.289	28	11.361	6
phrH	752079	752252	1	14.339	3	11.608	3	8.404	2	33.05	4	36.532	10	14.703	2	43.318	10	4.194	1	9.186	2	19.38	4	16.68	2	48.727	9	36.191	6	56.271	9	8.191	2	30.702	8	37.806	9	12.695	3	18.626	3	17.094	4	38.095	5	38.887	6	15.417	1
yeeI	752412	753131	1	342.852	364	372.1	488	375.106	453	366.35	225	377.942	525	352.021	243	355.957	417	433.909	525	424.488	469	346.566	363	345.122	210	407.556	382	326.871	275	293.237	238	328.461	407	435.602	576	356.777	431	479.491	575	367.041	300	368.017	437	264.245	176	352.501	276	410.125	135
yeeK	753265	753702	1	24.139	15	11.725	9	11.318	8	19.473	7	11.07	9	9.9	4	17.501	12	16.945	12	17.01	11	4.894	3	14.039	5	5.469	3	6.092	3	6.315	3	11.031	8	11.629	9	9.9	7	21.371	15	31.355	15	12.95	9	5.13	2	13.093	6	0	0
yezE	753817	754401	1	128.098	109	128.436	135	119.847	116	107.672	53	104.192	116	103.027	57	116.091	109	123.746	120	107.283	95	125.078	105	110.729	54	135.78	102	131.992	89	104.535	68	124.86	124	122.666	130	105.349	102	131.098	126	138.914	91	117.684	112	316.587	169	183.257	115	128.877	34
yesE	754480	754923	1	14.268	9	11.551	9	20.906	15	10.962	4	13.329	11	0	0	8.621	6	16.694	12	9.141	6	11.249	7	5.532	2	17.958	10	4.001	2	12.443	6	14.942	11	15.275	12	12.54	9	12.632	9	22.652	11	12.757	9	17.69	7	10.749	5	5.113	1
yesF	754920	755780	1	21.844	28	18.946	30	17.832	26	24.275	18	16.099	27	21.597	18	11.312	16	19.167	28	32.235	43	25.304	32	14.973	11	23.859	27	13.783	14	22.451	22	36.764	55	23.176	37	24.682	36	29.699	43	31.414	31	20.228	29	22.384	18	13.752	13	22.646	9
cotJA	755907	756155	1	0	0	4.962	2	0	0	0	0	2.342	1	0	0	0	0	2.689	1	5.89	2	0	0	5.347	1	0	0	3.867	1	0	0	2.626	1	2.461	1	0	0	0	0	3.981	1	2.74	1	0	0	0	0	0	0
cotJB	756139	756402	1	0	0	0	0	2.514	1	0	0	0	0	8.795	2	2.591	1	0	0	0	0	5.797	2	0	0	3.239	1	0	0	7.481	2	2.45	1	4.592	2	2.513	1	0	0	0	0	2.557	1	0	0	3.877	1	0	0
cotJC	756417	756986	1	6.042	5	4.892	5	2.125	2	6.267	3	1.847	2	3.717	2	0	0	4.242	4	1.161	1	3.675	3	2.109	1	1.369	1	0	0	1.581	1	4.142	4	6.792	7	3.186	3	2.14	2	6.279	4	6.483	6	3.853	2	0	0	0	0
yesJ	757111	757653	1	90.407	71	97.928	95	91.793	82	134.272	61	72.018	74	94.004	48	64.623	56	112.85	101	92.992	76	83.894	65	91.092	41	83.655	58	80.344	50	83.282	50	90.554	83	104.282	102	101.836	91	121.752	108	95.932	58	94.494	83	109.605	54	94.963	55	110.889	27
yesK	757676	757978	1	12.177	5	9.857	5	4.282	2	4.21	1	13.029	7	0	0	4.414	2	6.411	3	14.041	6	4.937	2	4.249	1	11.034	4	3.073	1	6.371	2	10.433	5	11.732	6	0	0	10.78	5	0	0	13.064	6	19.41	5	13.209	4	15.71	2
yesL	758093	758722	1	3.257	3	0.879	1	2.863	3	5.63	3	1.659	2	1.67	1	4.919	5	4.763	5	5.216	5	6.602	6	5.682	3	1.23	1	0	0	2.84	2	9.301	10	0.872	1	10.495	11	3.844	4	4.23	3	2.912	3	3.461	2	0	0	7.003	2
yesM	758719	760452	1	3.025	8	1.836	6	4.321	13	2.614	4	2.601	9	2.326	4	2.399	7	5.64	17	3.633	10	3.066	8	1.979	3	3.426	8	1.909	4	2.473	5	4.859	15	4.857	16	4.652	14	4.352	13	5.893	12	4.057	12	6.63	11	7.178	14	6.097	5
yesN	760452	761558	1	5.402	9	3.402	7	2.111	4	3.113	3	7.341	16	5.539	6	11.968	22	3.687	7	5.768	10	3.651	6	6.284	6	5.439	8	6.06	8	11.778	15	4.629	9	3.856	8	4.748	9	6.377	12	6.238	8	3.757	7	3.827	4	1.628	2	5.808	3
yesO	761662	762945	1	2.574	5	0.834	2	2.263	5	2.67	3	1.181	3	1.584	2	2.333	5	1.807	4	1.484	3	2.088	4	0.898	1	1.166	2	1.299	2	0	0	1.765	4	1.654	4	0.905	2	2.279	5	4.681	7	1.381	3	0.821	1	1.396	2	0	0
yesP	762942	763871	1	1.439	2	1.748	3	3.163	5	1.244	1	1.1	2	2.214	2	0.652	1	1.263	2	1.383	2	0	0	1.256	1	1.63	2	1.816	2	2.824	3	4.933	8	2.889	5	0.632	1	2.549	4	0.935	1	1.287	2	3.441	3	1.952	2	2.321	1
yesQ	763875	764765	1	1.505	2	1.828	3	2.647	4	1.301	1	1.726	3	0	0	3.41	5	5.283	8	2.893	4	3.052	4	1.313	1	2.558	3	2.849	3	1.969	2	0.645	1	2.417	4	1.323	2	1.333	2	0.978	1	3.365	5	1.2	1	5.103	5	0	0
yesR	764781	765815	1	5.15	8	3.127	6	4.527	8	10.015	9	3.936	8	6.93	7	3.5	6	3.389	6	5.567	9	4.567	7	5.616	5	2.917	4	4.062	5	4.21	5	7.17	13	3.618	7	5.092	9	5.699	10	1.672	2	1.727	3	7.183	7	6.983	8	6.229	3
yesS	765838	768123	1	5.133	18	5.541	24	2.507	10	2.958	6	3.923	18	3.509	8	4.135	16	2.502	10	6.577	24	3.469	12	4.478	9	3.876	12	4.318	12	8.58	23	4.887	20	2.977	13	5.263	21	2.777	11	3.704	10	6.374	25	5.455	12	3.867	10	1.84	2
rhgT	768137	768835	1	0.972	1	2.36	3	0	0	1.68	1	2.228	3	4.484	3	1.762	2	0.853	1	0.934	1	0.985	1	3.392	2	0	0	0	0	0	0	0.833	1	0	0	0	0	1.721	2	2.525	2	1.738	2	1.549	1	0	0	3.135	1
yesU	768828	769490	1	1.028	1	1.665	2	0	0	0	0	3.143	4	0	0	1.863	2	0.902	1	1.976	2	2.084	2	0	0	1.165	1	0	0	5.379	4	0.881	1	0	0	0.904	1	0	0	0	0	3.677	4	0	0	1.394	1	3.316	1
yesV	769487	770113	1	1.091	1	2.65	3	0	0	0	0	1.668	2	0	0	0.989	1	0.957	1	1.048	1	1.106	1	0	0	2.472	2	1.377	1	1.427	1	0.935	1	0.876	1	0	0	4.83	5	0	0	0	0	0	0	0	0	0	0
yesW	770234	772096	1	1.405	4	0.569	2	2.78	9	1.822	3	0.806	3	3.242	6	3.184	10	1.541	5	0.675	2	1.068	3	0	0	0.796	2	2.217	5	2.757	6	3.311	11	0.846	3	1.235	4	0.622	2	0	0	0.942	3	0	0	1.906	4	2.266	2
yesX	772142	773980	1	1.068	3	2.306	8	1.878	6	1.846	3	2.449	9	4.381	8	2.904	9	2.499	8	0.684	2	1.083	3	2.485	4	0.403	1	0.899	2	2.329	5	1.525	5	0.858	3	0.939	3	0.946	3	0.925	2	2.547	8	0.568	1	1.448	3	1.148	1
yesY	774138	774791	1	3.129	3	2.533	3	2.751	3	1.803	1	2.392	3	4.813	3	2.836	3	2.746	3	2.005	2	2.115	2	0	0	0	0	2.633	2	5.458	4	3.575	4	1.675	2	0.917	1	0.924	1	0	0	3.731	4	1.663	1	1.414	1	0	0
yesZ	774799	776790	1	3.281	10	2.125	8	2.596	9	4.538	8	4.263	17	5.047	10	5.65	19	4.319	15	0.946	3	0.665	2	1.145	2	2.23	6	2.484	6	3.863	9	1.125	4	2.898	11	2.019	7	2.324	8	0.852	2	3.814	13	2.092	4	3.559	8	1.058	1
yetA	776834	779407	1	4.55	18	4.911	24	3.778	17	2.622	6	4.25	22	2.721	7	3.436	15	4.436	20	3.4	14	2.562	10	3.969	9	3.436	12	3.19	10	3.306	10	7.796	36	3.856	19	4.443	20	2.685	12	4.268	13	3.39	15	3.626	9	4.113	12	1.63	2
lplA	779529	781037	1	3.488	8	2.118	6	1.917	5	1.507	2	1.666	5	4.023	6	1.976	5	2.678	7	1.676	4	0.884	2	1.521	2	3.457	7	2.751	5	0.57	1	3.736	10	1.05	3	1.533	4	4.632	12	1.133	2	1.559	4	0	0	1.774	3	1.406	1
lplB	781092	782048	1	1.397	2	0	0	3.07	5	0	0	3.737	7	2.148	2	2.532	4	4.903	8	2.014	3	1.416	2	2.437	2	2.373	3	5.289	6	3.655	4	1.197	2	2.243	4	1.228	2	7.421	12	3.629	4	1.249	2	3.34	3	3.788	4	4.506	2
lplC	782062	782949	1	6.042	8	4.892	8	3.984	6	5.223	4	5.195	9	5.808	5	6.161	9	2.651	4	1.452	2	6.89	9	6.589	5	5.133	6	4.766	5	1.976	2	9.06	14	6.064	10	3.983	6	3.343	5	4.905	5	6.753	10	7.224	6	4.097	4	2.436	1
lplD	782958	784298	1	8.369	17	4.782	12	9.954	23	4.255	5	11.664	31	6.057	8	8.477	19	4.32	10	5.677	12	3.992	8	6.872	8	7.807	14	10.561	17	7.084	11	6.749	16	3.953	10	9.951	23	6.974	16	10.871	17	2.641	6	9.417	12	8.011	12	6.351	4
yetF	784381	785076	1	12.693	13	8.694	11	11.158	13	10.127	6	7.462	10	15.016	10	10.618	12	11.137	13	11.258	12	9.897	10	8.518	5	5.53	5	8.625	7	12.772	10	11.712	14	10.975	14	10.297	12	11.237	13	8.878	7	6.984	8	10.894	7	9.267	7	3.149	1
yezD	787715	787882	1	15.012	3	12.152	3	0	0	8.65	1	7.649	2	7.696	1	13.604	3	8.781	2	4.808	1	5.072	1	17.462	2	11.336	2	0	0	19.636	3	4.287	1	4.018	1	13.193	3	26.58	6	6.5	1	0	0	7.976	1	33.925	5	0	0
yetJ	787992	788636	1	341.949	323	438.797	512	359.25	386	333.072	182	301.806	373	187.247	115	143.915	150	266.609	287	273.652	269	428.159	399	458.098	248	321.375	268	208.412	156	170.334	123	407.277	449	454.752	535	432.639	465	300.865	321	522.552	380	506.4	535	482.629	286	482.33	336	402.92	118
yetK	788636	789628	1	38.309	57	40.805	75	40.768	69	30.207	26	15.41	30	15.505	15	7.309	12	45.409	77	38.103	59	27.249	40	21.108	18	18.271	24	11.026	13	7.033	8	43.188	75	40.471	75	34.849	59	49.386	83	54.125	62	38.458	64	56.779	53	50.122	55	45.522	21
yetM	790318	791427	1	8.979	15	8.722	18	8.946	17	13.452	13	10.065	22	4.603	5	10.307	19	7.879	15	6.902	12	4.247	7	11.489	11	11.527	17	8.309	11	7.047	9	9.745	19	4.806	10	7.891	15	12.189	23	10.108	13	9.098	17	8.587	9	4.87	6	9.653	5
yetO	792682	795867	1	2.443	12	2.472	15	2.327	13	2.464	7	5.446	35	15.343	49	23.432	127	4.823	27	2.152	11	2.27	11	2.131	6	5.996	26	18.241	71	24.234	91	1.047	6	2.452	15	2.326	13	1.081	6	1.322	5	1.456	8	3.245	10	0.552	2	0.657	1
ltaSA	796314	798233	1	465.038	1365	488.163	1770	502.274	1677	416.374	707	567.64	2180	433.854	828	414.656	1343	521.956	1746	476.002	1454	475.169	1376	482.681	812	535.244	1387	463.892	1079	413.562	928	512.876	1757	524.373	1917	481.755	1609	510.043	1691	470.411	1063	449.598	1476	308.999	569	371.876	805	442.832	403
yfnH	798469	799233	1	4.417	5	0.715	1	1.553	2	0	0	2.026	3	0	0	1.601	2	0.775	1	0.849	1	1.791	2	1.541	1	1.001	1	2.23	2	3.467	3	3.028	4	1.419	2	0	0	0	0	0	0	1.58	2	1.408	1	1.198	1	0	0
yfnG	799303	800208	1	0.74	1	2.395	4	0	0	0	0	0.565	1	2.275	2	0.67	1	0.649	1	0	0	0	0	0	0	2.513	3	3.733	4	0.967	1	1.267	2	2.375	4	0.65	1	0.655	1	5.764	6	1.984	3	2.358	2	2.006	2	4.771	2
yfnF	800232	801143	1	0.735	1	1.784	3	3.874	6	3.809	3	3.368	6	4.519	4	4.66	7	1.289	2	0.706	1	1.489	2	2.563	2	0	0	2.781	3	3.843	4	1.888	3	1.179	2	3.873	6	0.65	1	0	0	1.97	3	7.025	6	1.992	2	0	0
yfnE	801172	802350	1	4.499	8	3.642	8	4.449	9	3.888	4	9.025	21	6.054	7	6.625	13	4.441	9	5.404	10	5.7	10	5.887	6	4.459	7	6.387	9	8.091	11	4.336	9	6.321	14	5.93	12	0.996	2	5.843	8	6.536	13	1.793	2	2.287	3	3.627	2
yfnD	802351	803286	1	6.434	9	14.467	25	16.968	27	11.121	9	9.288	17	7.696	7	16.196	25	13.172	21	13.051	19	9.419	13	11.225	9	11.336	14	10.825	12	15.896	17	9.187	15	13.201	23	15.078	24	5.063	8	10.214	11	5.752	9	14.813	13	12.601	13	13.834	6
yfmT	807091	808548	1	271.915	602	272.78	746	264.065	665	311.544	399	249.25	722	220.219	317	184.616	451	437.167	1103	358.08	825	293.932	642	300.269	381	254.792	498	225.721	396	213.295	361	271.681	702	281.787	777	273.906	690	525.461	1314	292.183	498	298.041	738	33.12	46	56.347	92	151.513	104
yfmS	808562	809422	1	354.962	455	346.72	549	348.406	508	368.164	273	292.165	490	262.768	219	240.384	340	560.646	819	425.052	567	393.008	497	372.966	274	319.005	361	303.222	308	284.716	279	352.931	528	344.505	550	321.557	469	715.547	1036	412.433	407	389.212	558	39.793	32	71.933	68	176.135	70
yfmR	809557	811446	1	101.094	292	95.012	339	95.266	313	89.772	150	83.616	316	66.559	125	74.675	238	88.707	292	91.155	274	91.592	261	100.276	166	84.706	216	64.661	148	72.913	161	97.297	328	103.406	372	97.974	322	95.326	311	102.533	228	94.102	304	91.057	165	100.932	215	90.449	81
yfmQ	811569	812015	1	272.248	173	267.531	210	268.394	194	277.478	102	174.401	145	208.15	86	124.078	87	183.656	133	267.658	177	271.17	170	280.071	102	190.732	107	178.732	90	162.624	79	258.884	192	271.657	215	266.926	193	252.177	181	233.03	114	271.555	193	426.439	170	435.307	204	370.527	73
yfmP	812140	812562	1	60.203	36	77.166	57	64.687	44	83.834	29	54.96	43	51.44	20	46.982	31	77.772	53	72.313	45	59.328	35	52.521	18	60.616	32	71.752	34	50.313	23	73.075	51	63.107	47	67.606	46	54.78	37	62.994	29	74.76	50	95.964	36	79.365	35	64.725	12
yfmO	812628	813818	1	17.807	32	17.118	38	15.655	32	9.619	10	13.184	31	11.982	14	9.078	18	13.672	28	18.18	34	8.461	15	16.506	17	18.279	29	10.533	15	7.279	10	20.025	42	24.573	55	21.029	43	18.228	37	23.853	33	25.374	51	9.757	11	10.564	14	16.153	9
yfmN	814109	814264	1	0	0	0	0	0	0	0	0	0	0	0	0	10.008	2	0	0	0	0	5.597	1	0	0	0	0	0	0	7.223	1	4.731	1	4.433	1	0	0	0	0	7.172	1	0	0	0	0	0	0	0	0
yfmL	816113	817243	1	137.961	235	133.546	281	151.22	293	121.781	120	129.224	288	124.602	138	111.197	209	124.663	242	121.852	216	121.393	204	128.041	125	136.986	206	124.462	168	100.6	131	127.261	253	139.994	297	124.343	241	126.82	244	134.974	177	127.549	243	130.075	139	132.143	166	145.8	77
yfmK	817311	817757	1	11.016	7	20.383	16	13.835	10	2.72	1	10.825	9	9.681	4	17.114	12	28.998	21	18.146	12	19.141	12	10.983	4	12.478	7	7.944	4	10.293	5	12.135	9	22.743	18	27.661	20	16.719	12	16.353	8	28.14	20	27.593	11	32.008	15	15.227	3
yfmG	820867	822330	1	9.895	22	6.554	18	7.118	18	5.443	7	4.813	14	5.534	8	5.299	13	3.947	10	6.483	15	5.471	12	3.139	4	6.623	13	5.676	10	5.295	9	9.634	25	7.584	21	7.511	19	4.38	11	7.011	12	9.652	24	11.471	16	6.099	10	8.704	6
yfmA	827252	827419	1	0	0	0	0	0	0	0	0	0	0	0	0	0	0	4.391	1	4.808	1	0	0	0	0	0	0	0	0	0	0	0	0	0	0	0	0	0	0	0	0	0	0	0	0	0	0	0	0
yflT	827455	827802	1	76.942	37	48.82	29	170.019	93	301.961	84	1212.69	763	3332.64	1042	5998.69	3183	324.801	178	221.806	111	54.804	26	199.56	55	798.513	339	2737.07	1043	6343.49	2332	7.127	4	15.027	9	16.448	9	16.57	9	5.402	2	18.593	10	3.315	1	2.82	1	20.122	3
pel	827993	829255	1	83.793	160	116.588	275	78.269	170	88.72	98	78.052	195	89.406	111	92.076	194	53.766	117	42.775	85	64.762	122	75.843	83	67.032	113	79.967	121	113.719	166	78.525	175	85.779	204	108.161	235	61.202	132	105.44	155	101.608	217	136.07	163	137.054	193	135.131	80
yflS	829382	830818	1	3.668	8	8.165	22	6.449	16	15.058	19	22.426	64	61.347	87	104.707	252	13.678	34	6.168	14	5.577	12	7.2	9	20.254	39	63.643	110	104.952	175	2.75	7	3.313	9	3.223	8	6.089	15	1.787	3	3.279	8	4.385	6	3.108	5	1.479	1
citS	830945	832573	1	14.108	35	13.705	42	15.237	43	8.361	12	8.01	26	9.299	15	6.941	19	13.087	37	10.845	28	9.397	23	12.659	18	5.022	11	6.104	12	7.382	14	15.887	46	8.738	27	9.565	27	16.416	46	10.471	20	13.695	38	18.633	29	9.291	17	13.001	10
citT	832545	833225	1	18.985	19	7.28	9	11.42	13	12.091	7	12.219	16	7.684	5	11.772	13	19.289	22	11.522	12	14.179	14	19.178	11	10.186	9	2.522	2	5.228	4	8.561	10	16.045	20	10.538	12	13.27	15	12.979	10	15.188	17	17.52	11	12.194	9	9.668	3
yflP	833228	834187	1	11.835	17	10.708	19	10.405	17	13.238	11	16.495	31	7.495	7	9.464	15	12.829	21	11.373	17	9.174	13	6.074	5	9.463	12	7.028	8	10.017	11	11.93	20	11.738	21	6.73	11	17.258	28	9.043	10	11.827	19	17.756	16	2.832	3	4.491	2
citM	834383	835684	1	12.688	25	13.147	32	11.601	26	19.301	22	11.637	30	7.806	10	6.899	15	8.016	18	7.315	15	12.861	25	8.855	10	15.522	27	6.405	10	7.967	12	11.741	27	15.077	37	7.583	17	6.291	14	9.889	15	9.983	22	20.225	25	15.828	23	14.732	9
yflN	835740	836534	1	14.422	17	6.868	10	11.933	16	7.332	5	9.726	15	14.352	11	19.22	25	8.933	12	13.043	16	15.478	18	10.361	7	8.648	9	22.482	21	15.536	14	18.172	25	17.028	25	17.148	23	13.519	18	11.019	10	13.653	18	18.931	14	13.804	12	21.889	8
nosA	836653	837744	1	66.972	110	60.623	123	60.482	113	52.623	50	54.909	118	48.692	52	35.313	64	51.287	96	47.973	82	66.032	107	54.177	51	47.585	69	37.647	49	36.635	46	54.774	105	60.615	124	55.112	103	45.278	84	56.94	72	58.79	108	84.432	87	70.172	85	70.693	36
yflK	838077	838742	1	57.296	56	68.747	83	52.17	58	65.441	37	46.919	60	45.635	29	36.163	39	54.765	61	37.36	38	58.077	56	53.556	30	55.629	48	43.899	34	53.535	40	73.638	84	67.362	82	54.851	61	73.372	81	70.437	53	66.78	73	52.189	32	59.656	43	29.7	9
nagP	840656	842014	1	115.085	237	108.496	276	129.349	303	113.321	135	85.732	231	91.861	123	34.766	79	80.531	189	89.123	191	119.113	242	122.006	144	111.657	203	84.564	138	47.639	75	128.562	309	122.812	315	121.2	284	92.43	215	129.934	206	136.327	314	236.079	305	182.388	277	126.862	81
yflD	844097	844234	1	0	0	0	0	5.746	1	0	0	4.995	1	0	0	35.538	6	0	0	0	0	6.625	1	0	0	14.806	2	0	0	76.943	9	0	0	0	0	0	0	0	0	0	0	5.843	1	0	0	0	0	0	0
yflB	844253	844645	1	21.773	12	22.033	15	6.38	4	12.546	4	24.962	18	55.812	20	98.661	60	6.368	4	10.461	6	11.035	6	15.829	5	28.773	14	25.187	11	111.551	47	17.101	11	11.654	8	9.568	6	20.883	13	25.925	11	19.467	12	26.03	9	19.682	8	23.409	4
yflA	844770	846185	1	7.913	17	12.812	34	27.417	67	54.716	68	104.949	295	177.543	248	309.633	734	28.182	69	28.179	63	13.211	28	30.05	37	82.778	157	181.507	309	336.711	553	3.589	9	1.869	5	1.227	3	4.121	10	3.628	6	2.497	6	1.484	2	1.262	2	1.501	1
treP	850367	851779	1	9.33	20	4.532	12	4.101	10	6.451	8	3.922	11	2.87	4	5.919	14	3.275	8	4.483	10	5.674	12	3.256	4	7.398	14	4.121	7	4.882	8	4.397	11	4.495	12	5.33	13	3.717	9	7.877	13	2.92	7	6.692	9	7.591	12	6.018	4
treA	851850	853535	1	9.728	25	6.93	22	5.131	15	3.363	5	5.056	17	5.386	9	8.464	24	4.439	13	7.104	19	3.155	8	6.11	9	8.374	19	6.875	14	9.162	18	8.002	24	7.811	25	6.84	20	6.546	19	7.582	15	8.002	23	7.443	12	3.693	7	3.765	3
treR	853556	854272	1	233.68	247	228.232	298	212.088	255	250.222	153	248.016	343	309.929	213	287.228	335	224.142	270	200.003	220	203.299	212	217.895	132	259.334	242	282.952	237	277.211	224	239.129	295	215.728	284	213.684	257	191.809	229	195.394	159	164.946	195	259.384	172	246.305	192	149.52	49
yfkO	854412	855077	1	126.871	124	132.524	160	125.927	140	116.733	66	142.322	182	163.655	104	152.069	164	136.464	152	137.643	140	112.005	108	137.461	77	162.251	140	174.306	135	124.468	93	131.497	150	130.617	159	130.383	145	136.78	151	126.256	95	126.241	138	153.305	94	120.699	87	128.701	39
yfkM	859745	860263	1	61.509	46	86.597	80	175.152	149	210.343	91	639.755	626	1460.14	710	2524.2	2083	276.901	236	197.873	154	48.793	36	135.318	58	548.285	362	1353.29	802	2551.94	1459	11.457	10	9.662	9	11.751	10	14.206	12	8.684	5	10.76	9	12.788	6	5.439	3	8.626	2
yfkJ	862004	862474	1	112.941	76	125.114	104	147.627	113	241.475	94	718.954	633	1766.74	773	2511.72	1865	233.412	179	198.49	139	66.277	44	191.874	74	518.45	308	1449.62	773	2729.23	1404	35.652	28	50.113	42	35.263	27	42.101	32	36.676	19	43.846	33	28.425	12	22.165	11	19.172	4
yfkI	862492	862812	1	79.777	35	110.712	60	124.237	62	252.171	64	651.538	374	1563.51	446	2617.22	1267	258.007	129	201.504	92	83.173	36	222.712	56	624.802	242	1305.88	454	2623.78	880	41.012	21	40.262	22	44.07	22	58.521	29	29.607	10	40.759	20	32.699	9	64.904	21	58.813	8
yfkH	862836	863663	1	68.276	84	87.513	133	120.761	169	119.43	85	447.281	720	1006.33	805	1894.59	2572	203.98	286	153.866	197	63.438	77	148.911	105	436.401	474	940.581	917	1826.62	1718	25.071	36	29.367	45	35.002	49	25.186	35	17.948	17	34.156	47	28.504	22	34.166	31	15.73	6
yfkE	865205	866260	1	18.912	30	28.068	55	45.999	83	107.886	99	204.29	424	502.236	518	815.839	1428	64.72	117	59.971	99	22.365	35	48.397	44	201.367	282	451.864	568	961.514	1166	10.263	19	4.555	9	6.094	11	2.791	5	3.275	4	7.327	13	7.034	7	4.274	5	0	0
yfkD	866331	867125	1	27.147	32	36.398	53	52.951	71	111.452	76	239.9	370	558.429	428	863.382	1123	61.784	83	62.769	77	26.656	31	71.049	48	196.027	204	498.875	466	1034.24	932	7.269	10	8.174	12	15.657	21	8.262	11	7.714	7	14.411	19	16.227	12	4.601	4	8.209	3
yfjT	869273	869458	1	179.864	41	174.017	49	150.41	39	166.837	22	117.352	35	114.701	17	107.345	27	188.621	49	181.267	43	177.867	40	160.742	21	178.889	36	116.257	21	131.985	23	172.903	46	169.069	48	131.085	34	170.892	44	193.744	34	156.893	40	125.87	18	160.609	27	212.241	15
pdaA	869559	870350	1	28.107	33	17.237	25	20.966	28	29.447	20	24.737	38	19.649	15	27.016	35	20.179	27	24.553	30	12.086	14	17.833	12	25.084	26	12.898	12	21.168	19	20.433	28	34.192	50	25.45	34	12.065	16	18.808	17	12.184	16	16.292	12	12.704	11	8.241	3
yfjP	872425	873288	1	23.319	30	33.35	53	27.334	40	29.561	22	30.298	51	33.474	28	24.655	35	30.693	45	41.081	55	34.667	44	36.618	27	37.859	43	25.503	26	37.621	37	33.3	50	28.708	46	29.374	43	41.29	60	36.348	36	25.714	37	35.931	29	25.296	24	15.042	6
yfjO	873402	874802	1	114.827	244	99.052	260	112.946	273	113.078	139	114.378	318	112.188	155	89.564	210	94.977	230	105.366	233	113.052	237	96.892	118	109.277	205	118.181	199	112.038	182	105.643	262	128.091	339	99.675	241	90.411	217	107.586	176	116.551	277	93.018	124	83.594	131	100.179	66
yfzA	875428	875694	1	14.108	5	22.841	10	14.883	6	9.755	2	21.565	10	8.679	2	12.785	5	22.283	9	18.979	7	28.6	10	19.692	4	25.568	8	21.364	6	14.763	4	7.253	3	22.654	10	24.797	10	7.494	3	32.985	9	10.091	4	13.493	3	7.652	2	27.302	3
dusC	876426	877403	1	124.957	183	114.424	207	125.461	209	107.414	91	111.683	214	96.618	92	89.111	144	100.659	168	99.734	152	108.664	157	116.758	98	106.736	138	77.552	90	68.776	77	124.616	213	128.837	235	99.617	166	81.612	135	130.382	147	123.323	202	139.319	128	150.919	163	114.523	52
yfjM	877599	878051	1	44.974	29	40.174	32	38.174	28	40.213	15	30.818	26	26.237	11	19.677	14	27.216	20	29.805	20	34.583	22	40.589	15	38.646	22	23.485	12	14.2	7	41.192	31	41.09	33	32.711	24	19.222	14	50.361	25	40.211	29	56.857	23	35.749	17	25.01	5
yfjL	878081	878770	1	39.415	40	34.301	43	39.848	46	40.881	24	32.384	43	33.341	22	26.79	30	35.45	41	47.343	50	38.953	39	53.298	31	44.646	40	28.6	23	24.49	19	46.435	55	49.052	62	37.238	43	34.023	39	40.958	32	30.835	35	36.126	23	57.453	43	31.782	10
acoA	879002	880003	1	0.666	1	0.539	1	0.585	1	1.151	1	0.509	1	1.024	1	1.207	2	1.168	2	0	0	1.35	2	1.162	1	0	0	1.68	2	2.613	3	0.57	1	1.069	2	0.585	1	0	0	0	0	0.595	1	0	0	1.806	2	0	0
acoB	880007	881035	1	0.648	1	0.524	1	1.139	2	1.12	1	1.98	4	2.988	3	4.695	8	0.568	1	0	0	1.969	3	1.13	1	1.467	2	1.635	2	3.389	4	3.884	7	1.56	3	1.138	2	0	0	1.682	2	5.211	9	0	0	0	0	0	0
acoC	881049	882245	1	5.536	10	3.585	8	2.433	5	4.785	5	7.193	17	4.257	5	6.522	13	6.801	14	6.383	12	5.05	9	4.829	5	5.016	8	8.383	12	5.069	7	2.372	5	4.889	11	5.352	11	1.96	4	5.033	7	3.96	8	2.647	3	6.005	8	3.571	2
acoL	882266	883642	1	8.144	17	6.981	18	5.896	14	4.141	5	4.76	13	11.052	15	12.59	29	6.726	16	7.365	16	5.341	11	9.194	11	8.139	15	7.859	13	8.146	13	4.105	10	5	13	7.157	17	5.514	13	6.223	10	5.996	14	6.109	8	2.598	4	6.18	4
acoR	883758	885575	1	21.974	61	18.664	64	17.101	54	16.813	27	21.475	78	16.621	30	16.65	51	23.707	75	16.615	48	20.448	56	20.113	32	15.505	38	15.911	35	22.147	47	19.445	63	14.172	49	16.779	53	19.454	61	16.377	35	20.935	65	22.968	40	22.469	46	19.752	17
sspH	885629	885808	1	13.725	3	18.518	5	12.066	3	15.817	2	27.973	8	14.073	2	16.584	4	24.086	6	21.981	5	32.461	7	15.965	2	31.093	6	11.547	2	11.969	2	7.84	2	14.693	4	28.145	7	12.151	3	35.655	6	20.452	5	21.877	3	24.814	4	44.268	3
malA	890022	891371	1	12.712	26	15.436	39	24.93	58	26.201	31	19.805	53	19.551	26	17.281	39	13.729	32	16.913	36	15.859	32	22.18	26	9.415	17	19.127	31	13.431	21	22.203	53	12.954	33	20.625	48	15.15	35	22.228	35	13.114	30	15.587	20	9.281	14	4.731	3
malR	891436	892200	1	15.018	17	12.158	17	13.203	17	6.109	4	12.829	19	6.794	5	13.611	17	18.605	24	6.791	8	10.746	12	6.166	4	14.01	14	11.148	10	23.112	20	14.382	19	16.314	23	13.199	17	13.296	17	12.623	11	11.058	14	18.307	13	11.979	10	8.548	3
malP	892215	893798	1	4.563	11	4.701	14	5.835	16	6.454	9	6.341	20	6.38	10	5.263	14	7.28	20	6.378	16	6.728	16	7.238	10	7.518	16	2.094	4	3.798	7	5.331	15	6.994	21	6.927	19	6.611	18	5.388	10	7.047	19	1.984	3	6.187	11	2.676	2
malQ	893904	895625	1	21.324	56	15.413	50	20.755	62	23.697	36	36.38	125	51.538	88	63.153	183	29.404	88	22.687	62	18.527	48	24.583	37	31.487	73	48.054	100	46.822	94	14.029	43	15.593	51	13.386	40	14.834	44	15.333	31	13.619	40	25.493	42	26.333	51	18.423	15
yfiC	895619	897433	1	22.372	62	18.695	64	19.985	63	18.713	30	35.301	128	35.518	64	61.806	189	30.396	96	28.779	83	16.825	46	23.925	38	31.063	76	40.527	89	45.785	97	15.768	51	18.542	64	13.636	43	25.238	79	13.593	29	14.518	45	17.255	30	20.55	42	10.475	9
catD	897588	897992	1	42.115	24	35.514	25	37.024	24	42.468	14	37.553	28	32.386	12	20.674	13	30.795	20	35.41	21	23.123	13	30.617	10	25.839	13	24.359	11	16.068	7	30.07	20	40.858	29	40.097	26	20.196	13	36.469	16	36.085	23	8.391	3	16.656	7	39.618	7
catE	898010	898867	1	39.15	50	37.398	59	30.288	44	31.131	23	20.347	34	26.494	22	26.965	38	15.802	23	27.086	36	19.841	25	20.493	15	45.232	51	31.619	32	16.388	16	35.557	53	39.606	63	36.471	53	29.808	43	40.683	40	42.004	60	11.233	9	20.173	19	22.729	9
yfiF	898961	899905	1	5.662	8	4.011	7	5.6	9	1.223	1	3.786	7	2.177	2	3.207	5	3.105	5	8.161	12	2.152	3	2.47	2	6.413	8	3.572	4	1.852	2	3.032	5	6.819	12	6.22	10	7.519	12	6.435	7	1.898	3	4.512	4	4.798	5	0	0
yfiG	900080	901528	1	3.182	7	6.624	18	3.597	9	3.929	5	3.474	10	6.292	9	4.944	12	5.185	13	5.679	13	5.529	12	3.173	4	5.149	10	2.295	4	5.946	10	5.453	14	5.11	14	5.593	14	6.842	17	2.362	4	4.064	10	3.623	5	3.698	6	7.331	5
yfiH	901555	902496	1	2.84	4	1.15	2	4.994	8	7.365	6	3.799	7	5.461	5	4.505	7	3.738	6	4.094	6	5.758	8	3.717	3	3.217	4	6.273	7	3.715	4	3.65	6	4.561	8	3.744	6	5.029	8	3.689	4	3.174	5	0	0	6.74	7	4.581	2
yfiI	902506	903687	1	6.169	11	6.356	14	4.438	9	4.848	5	3.858	9	5.176	6	6.608	13	5.906	12	2.156	4	5.116	9	4.893	5	4.447	7	4.247	6	10.271	14	2.883	6	6.755	15	7.394	15	8.938	18	5.1	7	2.507	5	3.576	4	5.323	7	9.045	5
yfiJ	903811	905013	1	25.333	46	26.75	60	19.366	40	25.704	27	20.625	49	16.093	19	12.977	26	27.545	57	24.343	46	29.586	53	26.905	28	22.457	36	18.07	26	18.01	25	30.199	64	26.531	60	23.232	48	31.205	64	22.891	32	34.96	71	45.648	52	53.767	72	31.973	18
yfiK	905010	905672	1	25.702	25	39.949	48	24.403	27	23.103	13	22.787	29	15.812	10	12.112	13	27.063	30	21.734	22	30.22	29	26.907	15	31.442	27	23.353	18	10.759	8	35.235	40	34.669	42	25.299	28	29.126	32	32.05	24	37.687	41	52.44	32	50.185	36	36.475	11
yfiL	905816	906751	1	0	0	0	0	1.885	3	0	0	3.278	6	1.099	1	1.296	2	0.627	1	0.687	1	0	0	2.495	2	0	0	0	0	0.935	1	0	0	1.722	3	1.256	2	1.899	3	3.714	4	1.278	2	0	0	1.939	2	0	0
yfiM	906764	907954	1	1.669	3	2.252	5	2.446	5	2.886	3	2.127	5	1.712	2	5.547	11	1.953	4	1.604	3	2.256	4	0	0	2.521	4	4.916	7	5.095	7	1.907	4	0.447	1	1.467	3	0.493	1	2.168	3	1.493	3	1.774	2	3.018	4	3.59	2
yfiN	907968	909125	1	1.719	3	1.855	4	1.007	2	0.99	1	2.627	6	6.168	7	10.384	20	3.016	6	2.202	4	2.323	4	2.999	3	4.542	7	5.784	8	5.995	8	1.963	4	2.76	6	4.531	9	1.014	2	1.488	2	2.561	5	3.653	4	2.33	3	1.848	1
estB	910019	910651	1	64.805	60	62.955	72	52.224	55	41.076	22	33.846	41	26.579	16	10.767	11	50.231	53	49.818	48	55.835	51	58.421	31	30.586	25	19.082	14	15.541	11	62.004	67	65.04	75	63.599	67	87.974	92	74.357	53	58.908	61	34.433	20	39.543	27	38.32	11
yfiQ	910840	911928	1	3.663	6	1.483	3	8.052	15	3.166	3	2.333	5	3.756	4	3.873	7	3.215	6	2.347	4	4.332	7	5.327	5	2.766	4	7.705	10	3.993	5	3.139	6	3.922	8	4.829	9	6.487	12	6.345	8	3.821	7	3.893	4	4.14	5	1.969	1
yfiT	913924	914460	1	54.126	42	47.99	46	41.919	37	33.416	15	23.639	24	29.731	15	19.855	17	50.887	45	50.773	41	43.107	33	47.22	21	39.413	27	24.394	15	18.543	11	56.313	51	43.458	42	47.569	42	77.584	68	41.849	25	32.262	28	69.843	34	62.908	36	87.288	21
mprF	916778	919348	1	127.795	505	127.833	624	131.925	593	118.987	272	167.494	866	162.688	418	160.767	701	144.112	649	120.369	495	115.94	452	134.228	304	161.38	563	149.773	469	147.967	447	117.952	544	129.02	635	104.306	469	124.791	557	116.691	355	114.034	504	164.981	409	129.02	376	88.966	109
yfiZ	920474	921475	1	107.858	162	100.79	187	98.918	169	98.98	86	92.104	181	90.111	88	66.372	110	95.811	164	94.687	148	95.83	142	131.27	113	96.531	128	85.699	102	53.126	61	130.064	228	112.793	211	113.515	194	107.28	182	116.751	135	105.364	177	147.517	139	137.224	152	98.781	46
yfhA	921472	922503	1	103.305	160	102.968	197	115.226	203	80.361	72	97.214	197	89.372	90	66.706	114	95.18	168	90.582	146	117.146	179	110.402	98	108.239	148	86.367	106	72.634	86	119.492	216	100.569	194	92.492	163	103.464	181	122.446	146	124.114	215	151.289	147	143.579	164	104.124	50
yfhB	922618	923499	1	24.342	32	33.869	55	24.743	37	21.039	16	14.535	25	8.19	7	11.03	16	28.701	43	17.543	24	27.757	36	27.872	21	16.371	19	19.199	20	15.921	16	24.767	38	25.041	41	27.409	41	39.734	59	27.666	28	21.764	32	15.763	13	21.66	21	14.721	6
yfhC	923587	924171	1	357.265	304	401.481	422	391.569	379	355.52	175	353.895	394	363.305	201	238.573	224	307.304	298	376.054	333	425.265	357	328.085	160	310.165	233	280.297	189	287.472	187	353.435	351	356.674	378	354.263	343	321.502	309	401.477	263	367.762	350	502.043	268	419.102	263	333.563	88
recX	925633	926427	1	108.587	128	94.086	137	82.783	111	120.251	82	86.234	133	91.332	70	86.876	113	106.448	143	105.159	129	107.486	125	93.252	63	102.818	107	90.997	85	82.117	74	101.034	139	93.315	137	106.615	143	95.385	127	98.072	89	91.019	120	105.475	78	74.77	65	87.558	32
yfhH	926429	926743	1	158.376	68	122.555	65	131.043	64	136.889	34	128.166	72	125.374	35	118.202	56	192.107	94	136.521	61	132.204	56	138.168	34	126.632	48	123.444	42	124.911	41	153.658	77	119.681	64	151.47	74	164.96	80	114.962	38	112.449	54	122.513	33	126.324	40	82.633	11
yfhI	926886	928079	1	114.334	206	137.488	306	153.699	315	141.997	148	225.249	531	277.427	325	363.163	722	112.013	230	129.599	243	100.701	179	143.324	148	220.037	350	281.562	402	307.83	424	104.62	220	108.733	244	105.36	216	80.586	164	97.326	135	90.812	183	51.313	58	93.32	124	105.618	59
yfhJ	928389	928658	1	38.986	14	67.631	30	80.789	33	62.58	13	131.959	62	145.621	34	206.946	82	95.298	39	82.954	31	62.099	22	48.589	10	135.636	43	172.195	49	174.849	48	57.264	24	58.133	26	88.105	36	46.843	19	32.555	9	47.307	19	57.706	13	79.296	21	44.909	5
yfhK	928803	929321	1	17.383	13	23.814	22	64.654	55	122.508	53	204.394	200	349.611	170	569.551	470	83.305	71	83.518	65	28.462	21	72.325	31	121.168	80	359.416	213	627.928	359	5.728	5	3.221	3	1.175	1	2.368	2	0	0	1.196	1	4.263	2	0	0	0	0
yfhL	929406	929738	1	28.418	13	30.084	17	38.435	20	102.028	27	93.561	56	171.464	51	215.938	109	53.708	28	33.609	16	33.236	15	53.398	14	89.139	36	157.239	57	268.789	94	31.84	17	29.837	17	40.344	21	23.224	12	11.358	4	35.18	18	188.161	54	68.174	23	70.506	10
yfhM	929725	930585	1	26.525	34	37.893	60	35.664	52	71.475	53	87.649	147	149.982	125	203.62	288	51.341	75	48.727	65	27.677	35	57.17	42	71.577	81	134.875	137	261.245	256	22.727	34	20.67	33	30.853	45	26.937	39	25.334	25	25.808	37	121.867	98	55.007	52	47.808	19
csbB	930818	931807	1	100.456	149	106.975	196	129.211	218	216.776	186	230.334	447	347.37	335	499.193	817	173.337	293	145.768	225	95.674	140	132.928	113	201.611	264	411.789	484	478.88	543	94.737	164	79.032	146	85.323	144	85.953	144	82.32	94	72.336	120	81.676	76	73.135	80	54.364	25
yfhO	931879	934464	1	100.376	399	99.79	490	120.753	546	185.691	427	202.462	1053	256.136	662	295.016	1294	158.936	720	132.955	550	97.153	381	115.002	262	181.516	637	281.591	887	337.629	1026	94.409	438	83.622	414	80.698	365	79.289	356	75.484	231	75.8	337	76.992	192	80.162	235	74.649	92
yfhQ	935656	936765	1	109.542	183	122.599	253	133.138	253	114.858	111	136.335	298	129.81	141	116.634	215	122.383	233	120.217	209	101.326	167	154.575	148	121.368	179	119.351	158	113.536	145	115.398	225	124.958	260	125.205	238	120.829	228	117.407	151	120.954	226	112.59	118	124.185	153	144.8	75
fabL	937079	937831	1	307.221	342	304.701	419	303.254	384	301.255	194	336.419	490	308.097	223	282.495	347	357.073	453	330.606	383	320.509	352	264.886	169	345.957	340	295.872	261	287.89	245	287.859	374	294.271	408	266.053	337	346.751	436	298.712	256	319.661	398	274.925	192	235.087	193	327.402	113
sspE	937900	938154	1	235.344	79	245.986	102	327.368	125	288.384	56	270.946	119	293.233	64	310.477	115	282.315	108	291.987	102	280.823	93	270.288	52	195.714	58	296.99	79	249.398	64	227.17	89	246.363	103	246.103	94	290.119	110	297.957	77	316.96	119	246.926	52	234.288	58	336.296	35
ygaB	938243	938587	1	0	0	3.4	2	3.692	2	3.63	1	4.815	3	3.23	1	3.806	2	0	0	10.09	5	8.514	4	3.664	1	4.757	2	7.95	3	0	0	0	0	5.058	3	3.691	2	5.578	3	0	0	0	0	3.347	1	0	0	0	0
ygaC	938731	939261	1	133.055	102	137.281	130	160.55	140	148.828	66	215.351	216	246.772	123	368.844	312	159.104	139	164.207	131	119	90	143.391	63	186.175	126	230.462	140	291.787	171	105.062	94	124.635	119	138.718	121	127.038	110	145.72	86	118.964	102	172.583	83	139.735	79	147.258	35
ygaD	939322	941091	1	76.267	206	80.323	268	82.996	255	79.999	125	99.886	353	107.619	189	135.552	404	65.947	203	74.354	209	68.674	183	69.765	108	96.453	230	118.67	254	121.557	251	69.787	220	83.826	282	71.582	220	51.133	156	76.463	159	62.231	188	79.079	134	83.836	167	78.812	66
ygaF	943891	944364	1	147.579	100	101.55	85	103.792	80	63.778	25	98.131	87	99.87	44	56.173	42	104.892	81	95.014	67	101.72	68	61.799	24	100.299	60	70.77	38	83.01	43	77.133	61	80.574	68	77.82	60	94.073	72	101.599	53	101.601	77	79.982	34	86.048	43	66.639	14
perR	944487	944924	1	450.597	280	475.509	365	506.483	358	392.246	141	452.626	368	420.763	170	379.193	260	489.998	347	545.875	353	554.605	340	513.843	183	486.7	267	448.81	221	427.33	203	525.34	381	480.658	372	478.037	338	547.103	384	480.78	230	532.371	370	525.864	205	432.058	198	467.145	90
ygxA	945520	946404	1	198.59	262	193.287	315	172.587	259	166.406	127	210.293	363	185.358	159	160.055	233	185.565	279	180.633	248	164.416	214	171.929	130	179.441	209	186.522	195	180.454	182	164.959	254	197.789	325	176.529	265	177.161	264	167.376	170	170.103	251	242.852	201	229.197	223	180.912	74
ygzA	954291	954494	1	0	0	18.97	6	0	0	0	0	2.985	1	6.007	1	0	0	0	0	7.506	2	0	0	6.814	1	17.695	4	4.928	1	5.109	1	3.346	1	6.271	2	0	0	3.458	1	5.073	1	0	0	6.225	1	5.296	1	0	0
ygaJ	954893	955585	1	29.425	30	30.967	39	28.455	33	25.433	15	26.988	36	19.611	13	27.556	31	28.402	33	21.678	23	12.925	13	22.248	13	22.22	20	21.042	17	20.529	16	17.648	21	27.563	35	21.55	25	26.051	30	20.385	16	26.309	30	21.889	14	26.6	20	9.491	3
thiC	955895	957667	1	14.783	40	13.464	45	14.946	46	11.5	18	10.734	38	10.232	18	15.742	47	12.323	38	13.851	39	10.115	27	8.383	13	12.978	31	15.857	34	12.086	25	14.25	45	13.353	45	11.368	35	17.342	53	11.522	24	11.566	35	14.139	24	16.037	32	9.536	8
senS	959290	959508	1	0	0	0	0	0	0	6.185	1	0	0	0	0	0	0	0	0	0	0	0	0	0	0	0	0	0	0	4.681	1	0	0	0	0	0	0	0	0	0	0	0	0	0	0	0	0	11.541	1
ssuB	961394	962161	1	0.88	1	0.712	1	0.773	1	0	0	0.672	1	0	0	0	0	0	0	0.845	1	1.784	2	0	0	0	0	1.11	1	0	0	0	0	0.706	1	0	0	0.779	1	0	0	0	0	0	0	0	0	0	0
ssuA	962179	963177	1	0.668	1	0	0	0	0	1.155	1	0	0	0	0	3.632	6	0	0	0	0	1.354	2	1.165	1	0.757	1	0.843	1	3.495	4	0.572	1	0.536	1	0	0	0	0	0.868	1	0	0	0	0	0.906	1	0	0
ssuC	963174	964004	1	0.81	1	0.656	1	0.712	1	1.4	1	2.475	4	6.227	5	7.338	10	2.132	3	0.778	1	0.821	1	0	0	3.669	4	3.065	3	10.592	10	0	0	0	0	0	0	0.717	1	0	0	0.724	1	1.291	1	1.098	1	0	0
ssuD	964027	965157	1	0	0	1.901	4	2.064	4	1.015	1	3.141	7	8.126	9	7.449	14	1.03	2	1.692	3	0	0	1.024	1	2.66	4	5.186	7	6.911	9	0.503	1	0	0	1.548	3	1.04	2	2.288	3	0	0	0.936	1	0	0	0	0
ygaN	965261	965797	1	15.465	12	27.125	26	20.393	18	28.961	13	13.789	14	19.821	10	24.526	21	10.177	9	17.337	14	20.9	16	17.989	8	16.057	11	19.515	12	25.286	15	17.667	16	13.451	13	22.652	20	21.678	19	18.414	11	17.283	15	16.434	8	13.98	8	33.253	8
rpsN2	965909	966178	1	2.785	1	2.254	1	12.241	5	9.628	2	2.128	1	8.566	2	17.666	7	7.331	3	13.38	5	5.645	2	9.718	2	9.463	3	7.028	2	10.928	3	7.158	3	6.708	3	4.895	2	0	0	7.234	2	22.408	9	0	0	7.552	2	8.982	1
yhbA	967935	969095	1	41.709	73	34.69	75	36.165	72	30.618	31	39.738	91	30.756	35	19.159	37	21.558	43	26.902	49	31.853	55	36.886	37	31.065	48	31.004	43	20.179	27	37.205	76	40.828	89	40.171	80	25.292	50	32.655	44	34.738	68	63.752	70	41.836	54	57.128	31
yhbB	969162	970097	1	2.859	4	7.523	13	4.399	7	6.179	5	4.917	9	4.398	4	3.887	6	2.509	4	2.748	4	2.174	3	0	0	6.478	8	7.217	8	2.805	3	3.675	6	6.887	12	5.654	9	3.797	6	2.786	3	6.391	10	1.139	1	11.631	12	6.917	3
cspR	970135	970617	1	238.558	165	251.643	215	294.883	232	234.934	94	281.781	255	271.286	122	237.162	181	268.955	212	252.854	182	238.875	163	297.674	118	281.681	172	251.784	138	192.907	102	241.562	195	286.728	247	302.413	238	271.365	212	259.165	138	255.951	198	172.846	75	168.599	86	303.111	65
yhbD	970667	971383	1	23.652	25	21.445	28	21.625	26	24.532	15	27.477	38	23.281	16	21.435	25	19.924	24	29.091	32	23.015	24	28.062	17	26.791	25	32.235	27	25.989	21	24.318	30	30.384	40	27.438	33	20.94	25	18.433	15	17.763	21	34.685	23	33.354	26	30.514	10
yhbE	971374	972087	1	42.763	45	39.234	51	37.594	45	36.14	22	44.304	61	32.154	22	31.865	37	36.689	44	38.352	42	38.529	40	46.426	28	33.368	31	41.972	35	26.104	21	38.268	47	37.386	49	40.088	48	44.59	53	37.031	30	50.978	60	45.443	30	55.408	43	30.65	10
yhbF	972099	972806	1	61.364	64	66.753	86	53.104	63	64.641	39	66.687	91	47.189	32	46.054	53	61.418	73	70.023	76	76.778	79	61.9	37	54.303	50	45.979	38	61.457	49	48.47	59	66.206	86	48.874	58	67.061	79	48.572	39	59.152	69	55.021	36	88.408	68	37.11	12
prkA	973156	975051	1	3.796	11	5.029	18	2.124	7	1.193	2	2.901	11	2.654	5	2.502	8	0.303	1	3.979	12	2.798	8	3.011	5	1.564	4	2.177	5	3.16	7	1.478	5	1.94	7	1.213	4	2.139	7	2.241	5	1.234	4	3.3	6	1.404	3	4.452	4
yhbH	975231	976409	1	5.061	9	5.918	13	6.427	13	7.777	8	5.587	13	5.189	6	7.644	15	3.947	8	7.025	13	3.42	6	6.868	7	5.096	8	5.677	8	5.149	7	3.373	7	6.321	14	4.448	9	4.481	9	4.383	6	4.525	9	8.067	9	6.1	8	7.255	4
yhbI	976569	977033	1	34.662	23	57.34	47	59.62	45	39.077	15	59.895	52	30.132	13	66.923	49	40.994	31	34.756	24	53.465	35	36.813	14	46.09	27	47.545	25	37.455	19	33.572	26	45.98	38	38.409	29	46.698	35	45.024	23	40.423	30	33.631	14	38.826	19	19.443	4
yhbJ	977069	977734	1	35.81	35	44.727	54	50.371	56	49.523	28	71.943	92	50.356	32	98.288	106	59.254	66	55.057	56	42.52	41	71.408	40	77.649	67	52.937	41	124.468	93	31.559	36	42.717	52	47.657	53	54.35	60	54.489	41	31.103	34	27.725	17	45.783	33	62.701	19
yhcA	977775	979373	1	37.797	92	41.573	125	43.341	120	48.293	68	57.776	184	72.033	114	99.039	266	51.912	144	41.847	106	35.813	86	39.426	55	57.704	124	71.546	138	76.312	142	39.777	113	39.583	120	38.995	108	40.737	112	33.62	63	46.283	126	43.876	67	44.566	80	39.753	30
yhcB	979396	979926	1	70.441	54	73.921	70	63.073	55	54.119	24	89.73	90	110.345	55	112.308	95	90.426	79	83.984	67	70.078	53	81.938	36	78.312	53	105.354	64	145.04	85	71.531	64	58.652	56	61.907	54	86.617	75	79.638	47	72.311	62	49.904	24	93.746	53	96.769	23
yhcC	979939	980313	1	65.005	34	69.649	45	84.041	50	89.236	27	93.521	64	164.67	56	131.686	76	75.495	45	101.046	55	71.704	37	83.398	25	84.46	39	86.858	36	180.069	72	63.888	39	62.938	41	70.572	42	77.864	46	62.086	25	75.215	44	64	21	64.812	25	67.833	11
yhcD	980313	980468	1	5.521	1	22.349	5	63.103	13	28.634	3	21.1	5	50.952	6	35.028	7	53.295	11	21.223	4	22.387	4	57.804	6	62.543	10	41.807	6	65.003	9	37.847	8	13.3	3	29.115	6	39.107	8	57.376	8	34.557	7	17.603	2	7.487	1	0	0
yhcE	980473	981234	1	49.678	56	35.189	49	39.774	51	30.67	20	48.139	71	25.923	19	32.158	40	36.585	47	40.917	48	43.161	48	66.557	43	36.174	36	26.867	24	35.973	31	47.885	63	46.297	65	45.998	59	36.913	47	57.615	50	45.21	57	49.492	35	61.347	51	45.78	16
yhcF	981237	981602	1	78.588	40	73.163	46	82.907	48	81.511	24	81.087	54	42.304	14	39.172	22	70.683	41	58.526	31	63.726	32	106.269	31	77.89	35	57.025	23	35.98	14	70.702	42	82.028	52	89.787	52	66.098	38	71.457	28	84.318	48	72.03	23	79.922	30	101.39	16
yhcG	981604	982302	1	84.557	87	77.106	98	70.918	83	55.444	33	61.655	83	50.824	34	41.398	47	63.109	74	63.508	68	77.827	79	69.528	41	57.247	52	42.928	35	39.412	31	61.623	74	63.209	81	77.729	91	70.559	82	69.435	55	72.994	84	86.757	56	77.755	59	72.1	23
yhcH	982319	983236	1	79.514	109	86.81	147	88.501	138	79.445	63	64.675	116	50.488	45	37.683	57	62.09	97	66.593	95	71.724	97	82.733	65	70.236	85	59.837	65	42.941	45	76.254	122	83.171	142	63.47	99	69.105	107	90.966	96	76.311	117	105.816	91	86.057	87	68.233	29
yhcI	983229	984170	1	93.731	132	74.154	129	73.037	117	74.877	61	53.728	99	63.342	58	52.769	82	90.346	145	68.915	101	73.414	102	85.488	69	73.193	91	55.557	62	52.944	57	93.694	154	79.817	140	77.383	124	80.468	128	81.167	88	88.248	139	87.154	77	85.693	89	82.449	36
yhcJ	984901	985731	1	77.734	96	76.038	116	82.575	116	74.186	53	108.921	176	113.328	91	138.693	189	71.762	101	85.589	110	75.509	92	77.705	55	99.973	109	111.379	109	109.097	103	54.809	79	61.112	94	77.567	109	57.35	80	75.728	72	71.673	99	70.989	55	62.583	57	78.35	30
tcyP	986986	988377	1	46.9	99	42.186	110	41.647	100	49.136	60	50.69	140	40.802	56	28.336	66	59.86	144	55.082	121	48.499	101	69.433	84	44.002	82	35.87	60	30.984	50	53.579	132	51.73	136	46.63	112	56.621	135	36.306	59	49.981	118	156.313	207	179.863	280	114.598	75
yhcN	989022	989591	1	6.042	5	8.805	9	6.374	6	6.267	3	1.847	2	3.717	2	5.476	5	8.483	8	8.129	7	4.9	4	4.217	2	10.951	8	4.575	3	9.485	6	7.248	7	7.762	8	6.372	6	2.14	2	10.988	7	4.322	4	7.705	4	11.471	7	0	0
yhcO	989712	990680	1	1.379	2	1.116	2	1.212	2	1.192	1	0.527	1	3.181	3	1.25	2	0	0	0	0	0	0	0	0	0	0	0	0	0.902	1	1.181	2	1.107	2	0.606	1	2.442	4	0	0	0	0	0	0	0	0	2.224	1
yhcR	991348	995001	1	8.507	48	10.33	72	7.79	50	8.884	29	11.513	85	7.087	26	11.404	71	8.553	55	10.899	64	8.084	45	10.823	35	10.84	54	8.722	39	11.823	51	9.111	60	9.107	64	8.878	57	13.494	86	6.906	30	5.704	36	9.887	35	10.814	45	6.288	11
yhcS	994998	995594	1	11.499	10	10.24	11	14.153	14	11.927	6	7.031	8	8.843	5	14.59	14	22.198	22	12.155	11	17.483	15	12.038	6	7.815	6	15.962	11	9.025	6	7.882	8	12.002	13	13.138	13	21.379	21	2.987	2	12.337	12	16.496	9	15.592	10	3.709	1
yhcU	996643	997038	1	8.996	5	14.565	10	17.398	11	18.661	6	22.001	16	41.506	15	66.85	41	23.68	15	17.288	10	10.942	6	6.278	2	38.72	19	38.597	17	28.241	12	3.083	2	4.334	3	4.744	3	6.371	4	2.337	1	6.434	4	2.868	1	2.44	1	0	0
yhcV	997175	997597	1	40.135	24	21.661	16	22.052	15	43.363	15	35.788	28	33.436	13	34.858	23	38.152	26	27.318	17	20.341	12	17.507	6	28.414	15	33.766	16	24.063	11	17.194	12	20.14	15	20.576	14	20.728	14	23.894	11	34.389	23	26.657	10	29.478	13	16.181	3
yhcW	997724	998386	1	139.818	136	144.814	174	193.415	214	133.289	75	358.304	456	425.34	269	513.374	551	217.409	241	187.701	190	140.68	135	181.174	101	294.622	253	390.509	301	398.065	296	70.469	80	59.432	72	61.44	68	89.199	98	48.075	36	60.667	66	50.801	31	61.337	44	92.846	28
yhcX	998402	999943	1	130.913	307	163.973	475	208.81	557	135.635	184	380.995	1169	517.462	789	568.477	1471	238.725	638	191.359	467	143.501	332	180.056	242	308.165	638	450.949	838	450.147	807	75.265	206	82.856	242	71.58	191	103.066	273	65.914	119	69.39	182	79.528	117	72.855	126	67.393	49
yhxA	1000364	1001716	1	144.879	297	157.564	399	176.255	411	149.256	177	148.386	398	158.303	211	164.455	372	142.965	334	147.655	315	161.191	326	146.395	172	156.371	283	138.507	225	147.4	231	150.883	361	188.389	481	162.481	379	161.953	375	145.735	230	153.959	353	174.175	224	148.826	225	144.749	92
glpP	1001744	1002322	1	196.069	165	170.268	177	208.933	200	215.686	105	175.284	193	193.726	106	188.46	175	138.679	133	167.854	147	187.899	156	151.355	73	168.25	125	136.46	91	164.766	106	156.794	154	181.276	190	196.335	188	145.182	138	175.962	114	175.304	165	178.05	94	170.796	106	183.969	48
glpF	1002501	1003325	1	1395.21	1710	1364.61	2066	1337.03	1864	1156.56	820	1281.49	2055	922.336	735	659.577	892	1175.58	1642	1114.11	1421	1301.73	1574	1301.18	914	1152.47	1247	946.235	919	739.63	693	1482.76	2121	1389.46	2121	1352.38	1886	1212.11	1678	1461.49	1379	1391.89	1908	1223.83	941	1265.66	1144	1347.39	512
glpK	1003344	1004834	1	2339.49	5300	2139.75	5988	2232.11	5752	2254.06	2954	2630.14	7796	2699.3	3976	2613.46	6533	1932	4988	1908.74	4500	2050.55	4583	2146.51	2787	2144.48	4289	2359.62	4236	2730.57	4729	2138.77	5655	2247.33	6341	2101.84	5418	1952.04	4995	1995.9	3481	2074.75	5257	1747.78	2484	1656.16	2767	1873.62	1316
glpD	1004975	1006642	1	2408.53	6122	2301.09	7225	2395.83	6927	2315.72	3405	2468.67	8210	2322.32	3838	2031.96	5699	3367.95	9756	3064.46	8106	2495.17	6257	2321.57	3382	2198.32	4933	2122.93	4276	2026.1	3937	2337.37	6934	2377.31	7526	2247.78	6501	3310	9503	2234.74	4373	2279.73	6481	1642.42	2619	1792.44	3360	2131.8	1680
pgcA	1006774	1008519	1	690.425	1839	680.19	2238	748.894	2269	689.236	1062	853.655	2975	943.506	1634	1127.91	3315	940.535	2855	859.339	2382	698.304	1835	708.124	1081	787.581	1852	970.295	2048	1111.86	2264	692.57	2153	702.349	2330	645.383	1956	885.475	2664	682.733	1400	652.884	1945	557.152	931	574.745	1129	607.878	502
yhcY	1008668	1009807	1	21.544	37	22.625	48	18.428	36	29.19	29	20.026	45	15.224	17	11.081	21	20.437	40	19.583	35	25.969	44	19.303	19	21.105	32	16.165	22	15.233	20	21.452	43	26.18	56	23.539	46	22.166	43	22.69	30	18.742	36	41.766	45	22.107	28	20.658	11
yhcZ	1009804	1010448	1	19.056	18	16.283	19	28.852	31	14.641	8	15.374	19	8.141	5	16.31	17	20.437	22	19.329	19	35.412	33	18.472	10	21.585	18	14.696	11	19.388	14	29.933	33	28.05	33	27.912	30	17.808	19	31.628	23	18.931	20	43.875	26	40.194	28	17.073	5
yhdA	1010445	1010969	1	26.412	20	18.174	17	17.415	15	18.263	8	13.121	13	18.28	9	13.165	11	19.699	17	24.111	19	21.417	16	25.346	11	13.463	9	13.332	8	13.82	8	26.025	23	20.146	19	12.767	11	32.737	28	13.723	8	25.976	22	27.366	13	28.651	16	42.594	10
yhdC	1011427	1011750	1	0	0	3.651	2	0	0	3.899	1	0	0	0	0	0	0	0	0	2.167	1	2.286	1	3.935	1	0	0	2.846	1	2.95	1	5.797	3	1.811	1	7.928	4	1.997	1	2.929	1	4.033	2	10.785	3	6.116	2	0	0
spoVR	1015647	1017053	1	4.685	10	4.931	13	4.943	12	2.43	3	4.297	12	5.044	7	5.945	14	4.111	10	3.152	7	6.174	13	7.358	9	4.246	8	4.73	8	5.516	9	3.613	9	2.257	6	2.471	6	3.319	8	4.26	7	2.513	6	4.481	6	6.989	11	0	0
lytE	1018998	1020002	1	294.029	443	268.653	500	264.324	453	266.185	232	242.987	479	194.974	191	174.438	290	443.788	762	368.64	578	226.047	336	196.872	170	205.243	273	175.892	210	126.758	146	330.974	582	306.42	575	285.239	489	476.557	811	225.879	262	243.306	410	100.508	95	124.197	138	173.4	81
citA	1021057	1022157	1	27.165	45	28.833	59	28.127	53	26.088	25	24.453	53	25.068	27	34.466	63	19.069	36	24.363	42	30.594	50	22.119	21	23.932	35	28.186	37	28.427	36	22.758	44	27.142	56	24.405	46	22.981	43	22.74	29	23.748	44	56.773	59	46.657	57	25.312	13
yhdF	1022231	1023100	1	36.269	47	30.61	49	42.061	62	53.359	40	135.062	229	359.614	303	1009.86	1444	71.098	105	45.233	61	48.495	62	39.047	29	112.757	129	352.52	362	972.073	963	31.737	48	28.501	46	21.024	31	27.328	40	25.059	25	28.978	42	55.352	45	52.318	50	44.801	18
ctrA	1023350	1024747	1	0.943	2	3.818	10	6.22	15	6.522	8	7.209	20	5.078	7	19.235	45	2.483	6	4.532	10	4.303	9	2.469	3	5.877	11	11.309	19	24.061	39	6.062	15	1.136	3	4.56	11	4.176	10	3.063	5	3.795	9	3.759	5	1.279	2	0	0
yhdH	1024865	1026220	1	105.613	217	83.133	211	88.996	208	96.753	115	84.067	226	73.357	98	71.013	161	98.652	231	85.585	183	100.145	203	102.752	121	73.321	133	77.387	126	60.481	95	95.077	228	109.025	279	95.384	223	89.625	208	101.15	160	111.399	256	126.455	163	100.311	152	91.047	58
yhdJ	1027774	1028202	1	8.233	5	9.33	7	5.79	4	5.692	2	7.551	6	2.532	1	4.477	3	10.113	7	9.493	6	6.676	4	8.619	3	9.325	5	2.078	1	15.076	7	11.286	8	5.288	4	13.023	9	10.204	7	8.555	4	4.416	3	10.498	4	15.628	7	15.932	3
yhdN	1030265	1031260	1	89.776	134	106.846	197	164.328	279	293.012	253	566.333	1106	1087.09	1055	1769.3	2914	225.747	384	226.614	352	73.342	108	204.57	175	478.856	631	1128.69	1335	1859.68	2122	3.444	6	5.379	10	5.299	9	2.373	4	3.481	4	5.391	9	8.543	8	0.908	1	2.161	1
plsC	1031395	1031994	1	236.753	207	211.104	228	220.202	219	193.758	98	226.405	259	255.065	145	160.662	155	210.756	210	180.243	164	201.72	174	185.591	93	251.332	194	173.199	120	194.494	130	239.111	244	230.495	251	241.241	240	183.279	181	262.958	177	201.453	197	153.142	84	178.349	115	140.18	38
yhdR	1034046	1035227	1	61.133	109	64.472	142	48.813	99	63.988	66	51.439	120	43.992	51	36.596	72	67.422	137	60.9	113	40.363	71	46.972	48	47.011	74	41.758	59	33.748	46	61.51	128	54.938	122	59.641	121	72.992	147	58.281	80	61.177	122	25.926	29	25.096	33	43.415	24
yhdT	1035554	1036939	1	76.612	161	86.674	225	83.666	200	87.193	106	70.919	195	85.627	117	81.937	190	108.144	259	105.626	231	77.172	160	59.779	72	75.999	141	78.665	131	59.755	96	72.98	179	71.063	186	75.276	180	133.547	317	74.79	121	65.945	155	78.884	104	48.392	75	49.113	32
yhdX	1038653	1038760	1	28.257	3	68.625	9	91.085	11	130.258	8	237.563	33	130.378	9	435.343	51	49.59	6	144.815	16	85.925	9	65.738	4	160.035	15	320.928	27	234.097	19	24.211	3	7.563	1	91.057	11	58.373	7	85.643	7	33.686	4	105.097	7	25.544	2	0	0
yhdY	1038909	1040024	1	54.763	92	67.945	141	69.076	132	47.333	46	69.152	152	73.24	80	74.445	138	45.442	87	50.907	89	59.129	98	51.93	50	65.402	97	72.864	97	73.971	95	60.182	118	65.476	137	54.406	104	36.89	70	49.485	64	50.56	95	105.321	111	83.135	103	30.718	16
yhdZ	1040094	1040837	1	24.564	27	19.149	26	24.794	31	28.309	18	25.728	37	23.787	17	14.841	18	26.344	33	26.227	30	27.665	30	20.636	13	25.763	25	14.925	13	24.992	21	24.945	32	21.914	30	20.789	26	28.191	35	28.362	24	30.097	37	66.71	46	37.009	30	32.278	11
dat	1041994	1042842	1	51.461	65	55.119	86	57.769	83	50.638	37	45.987	76	36.53	30	39.462	55	67.386	97	43.364	57	50.557	63	56.637	41	45.736	51	43.96	44	39.354	38	42.736	63	46.403	73	38.964	56	58.878	84	63.759	62	48.842	69	58.051	46	56.897	53	43.41	17
yheJ	1045037	1045198	1	183.748	35	114.75	27	96.922	21	108.904	12	84.262	21	88.819	11	66.61	14	105.954	23	105.94	21	143.678	27	164.883	18	83.253	14	66.251	10	34.337	5	166.433	37	202.329	48	152.259	33	120.847	26	136.387	20	178.369	38	443.526	53	199.323	28	287.86	17
yheI	1045318	1047075	1	6.338	17	9.96	33	13.11	40	12.245	19	9.403	33	8.601	15	8.109	24	21.918	67	14.688	41	11.337	30	16.913	26	14.358	34	11.762	25	10.241	21	14.374	45	16.763	56	9.174	28	23.765	72	27.603	57	19	57	377.952	636	201.196	398	67.337	56
yheH	1047072	1049093	1	11.31	35	15.173	58	11.08	39	16.2	29	15.56	63	15.904	32	20.208	69	23.535	83	14.595	47	17.688	54	21.99	39	21.23	58	19.167	47	18.599	44	14.121	51	17.903	69	15.336	54	23.746	83	22.667	54	21.381	74	380.15	738	192.801	440	88.595	85
yheB	1053520	1054653	1	92.502	158	76.306	161	76.689	149	78.94	78	88.15	197	85.542	95	98.158	185	92.47	180	86.075	153	76.553	129	69.463	68	80.905	122	82.008	111	87.305	114	84.775	169	85.082	181	85.412	166	97.446	188	83.652	110	82.182	157	64.392	69	65.89	83	81.198	43
yheA	1054746	1055099	1	685.367	336	619.228	375	582.799	325	669.956	190	731.169	469	596.068	190	598.943	324	674.776	377	697.786	356	601.66	291	637.068	179	586.864	254	504.521	196	506.961	190	581.987	333	540.456	330	586.2	327	651.927	361	545.807	206	696.673	382	559.244	172	605.724	219	710.536	108
yhaX	1056702	1057568	1	25.558	33	32.602	52	30.639	45	32.131	24	30.78	52	29.779	25	21.758	31	27.863	41	23.071	31	20.411	26	25.675	19	24.563	28	21.502	22	22.288	22	31.188	47	23.008	37	21.1	31	17.142	25	28.168	28	19.389	28	20.987	17	26.254	25	24.98	10
hemZ	1057680	1059185	1	114.03	261	107.166	303	125.981	328	94.406	125	112.197	336	118.263	176	85.524	216	98.909	258	102.437	244	123.111	278	118.919	156	120.751	244	113.576	206	97.727	171	106.686	285	123.477	352	110.199	287	110.238	285	111.798	197	128.516	329	135.105	194	103.08	174	104.277	74
yhaR	1061491	1062258	1	1.76	2	2.137	3	2.32	3	3.042	2	4.035	6	4.059	3	5.581	7	1.544	2	5.918	7	1.784	2	1.535	1	0	0	4.441	4	8.056	7	2.261	3	2.826	4	0.773	1	6.231	8	1.143	1	0	0	4.207	3	1.193	1	0	0
yhaQ	1062591	1063487	1	78.473	105	80.467	133	69.645	106	62.013	48	57.121	100	29.886	26	25.061	37	68.203	104	77.561	108	90.148	119	71.721	55	57.565	68	30.18	32	40.082	41	80.684	126	75.008	125	91.955	140	89.987	136	98.049	101	102.905	154	183.46	154	152.009	150	86.779	36
yhaP	1063480	1064739	1	82.949	158	76.925	181	75.692	164	78.048	86	56.576	141	45.217	56	32.829	69	70.943	154	72.645	144	106.961	201	83.357	91	65.413	110	47.701	72	37.771	55	84.566	188	72.923	173	83.05	180	88.776	191	109.109	160	109.838	234	161.51	193	135.967	191	108.371	64
yhaO	1064846	1066072	1	58.815	109	70.327	161	58.347	123	64.361	69	51.963	126	58.922	71	57.214	117	64.866	137	59.628	115	62.351	114	52.723	56	78.845	129	50.389	74	54.349	77	73.972	160	61.953	143	68.761	145	59.715	125	60.277	86	54.998	114	103.213	120	86.336	118	55.692	32
yhaN	1066077	1068968	1	58.39	260	57.631	317	63.375	321	67.161	173	62.478	364	89.459	259	111.736	549	85.918	436	78.336	363	60.551	266	64.654	165	67.411	265	88.422	312	112.512	383	60.227	313	61.487	341	60	304	80.723	406	64.468	221	61.643	307	69.805	195	75.52	248	53.601	74
yhaM	1069042	1069986	1	136.591	193	169.014	295	164.256	264	179.842	147	156.323	289	148.034	136	164.837	257	181.956	293	192.46	283	171.45	239	170.409	138	177.165	221	148.256	166	162.935	176	160.086	264	173.88	306	164.826	265	185.466	296	159.957	174	153.764	243	171.474	152	176.575	184	191.744	84
yhaL	1070111	1070323	1	48.129	13	38.962	13	19.529	6	57.6	9	16.978	6	17.082	3	36.908	11	22.74	7	35.576	10	33.774	9	32.299	5	25.162	6	28.032	6	38.743	8	22.205	7	38.643	13	32.537	10	36.055	11	9.618	2	29.791	9	23.606	4	45.181	9	59.706	5
yhzE	1071402	1071488	1	0	0	0	0	0	0	0	0	0	0	20.959	1	0	0	0	0	0	0	0	0	0	0	15.436	1	0	0	0	0	0	0	0	0	0	0	0	0	0	0	24.368	2	0	0	0	0	0	0
yhaI	1072768	1073109	1	152.7	72	118.465	69	160.345	86	95.321	26	163.715	101	159.831	49	171.062	89	184.237	99	181.378	89	144.031	67	148.018	40	134.529	56	179.317	67	163.68	59	125.384	69	139.631	82	117.425	63	146.457	78	93.664	34	127.047	67	226.501	67	175.422	61	123.128	18
yhzF	1074381	1074572	1	0	0	0	0	0	0	0	0	0	0	0	0	0	0	3.697	1	0	0	0	0	0	0	0	0	0	0	0	0	0	0	0	0	0	0	0	0	0	0	0	0	0	0	0	0	0	0
ecsA	1077440	1078183	1	70.964	78	67.759	92	65.585	82	55.045	35	66.753	96	44.776	32	55.242	67	85.42	107	100.537	115	82.996	90	74.608	47	57.71	56	67.738	59	48.793	41	70.157	90	87.657	120	79.957	100	78.936	98	75.633	64	82.157	101	66.71	46	70.317	57	44.016	15
ecsB	1078176	1079402	1	90.111	167	90.858	208	91.553	193	91.411	98	62.273	151	73.03	88	66.017	135	85.226	180	82.96	160	86.416	158	84.733	90	74.566	122	61.965	91	61.407	87	92.927	201	93.146	215	94.369	199	105.098	220	82.004	117	79.603	165	111.814	130	84.141	115	100.941	58
ecsC	1079422	1080132	1	100.226	105	100.455	130	93.985	112	94.053	57	91.193	125	74.872	51	79.586	92	123.962	148	101.813	111	95.786	99	116.584	70	99.471	92	77.092	64	81.16	65	91.6	112	96.566	126	86.406	103	103.945	123	59.514	48	87.904	103	104.985	69	95.779	74	55.417	18
pbpF	1083851	1085995	1	47.466	156	47.786	194	58.314	218	50.494	96	81.859	352	70.196	150	86.035	312	52.864	198	49.412	169	43.487	141	61.584	116	80.993	235	79.482	207	72.439	182	41.191	158	38.111	156	37.972	142	38.791	144	43.475	110	33.462	123	42.681	88	38.37	93	60.846	62
hemE	1086117	1087178	1	157.93	252	139.011	274	163.082	296	153.837	142	189.2	395	172.534	179	184.588	325	134.73	245	139.714	232	151.187	238	167.303	153	183.858	259	174.781	221	179.533	219	144.981	270	155.483	309	142.652	259	139.821	252	140.831	173	142.324	254	161.833	162	196.3	231	161.708	80
hemH	1087250	1088182	1	220.192	307	245.025	422	233.931	371	259.13	209	289.439	528	323.212	293	328.254	505	239.785	381	233.642	339	244.273	336	224.008	179	248.601	306	257.956	285	280.524	299	226.764	369	230.348	400	227.554	361	232.408	366	236.638	254	226.37	353	284.676	249	320.939	330	303.048	131
hemY	1088197	1089609	1	170.269	365	166.162	440	176.345	430	137.088	170	190.034	533	192.998	269	223.22	528	156.775	383	138.961	310	147.054	311	166.857	205	191.809	363	184.847	314	211.133	346	153.483	384	173.04	462	159.89	390	124.726	302	146.638	242	152.236	365	175.487	236	204.311	323	176.038	117
yhgD	1089755	1090330	1	76.477	64	77.388	80	77.738	74	53.707	26	145.213	159	229.729	125	305.39	282	77.592	74	80.378	70	53.294	44	81.313	39	143.474	106	196.034	130	261.037	167	74.741	73	65.241	68	79.814	76	87.808	83	76.056	49	68.377	64	83.809	44	79.395	49	77.083	20
yhgE	1090401	1092728	1	71.104	254	80.223	354	83.92	341	74.039	153	138.642	648	172.217	400	226.551	893	75.165	306	72.091	268	75.761	267	71.8	147	111.297	351	150.843	427	162.95	445	65.479	273	71.923	320	58.553	238	59.481	240	72.724	200	70.081	280	49.976	112	78.573	207	72.231	80
yhfC	1093874	1094650	1	3.476	4	2.111	3	3.82	5	1.502	1	2.657	4	1.337	1	3.15	4	3.813	5	2.505	3	3.524	4	4.549	3	3.938	4	4.387	4	2.274	2	3.723	5	2.093	3	3.055	4	6.155	8	3.387	3	0	0	1.385	1	0	0	2.803	1
yhfE	1095063	1096103	1	33.272	52	41.957	81	41.063	73	44.243	40	26.897	55	41.332	42	42.331	73	52.215	93	43.654	71	41.508	64	35.725	32	43.486	60	33.106	41	36.827	44	41.666	76	34.934	68	38.239	68	48.151	85	42.387	51	29.176	51	53.036	52	46.851	54	39.211	19
yhfF	1096116	1096523	1	69.619	40	42.269	30	50.493	33	57.165	19	34.586	26	48.183	18	64.67	41	62.616	41	48.501	29	49.397	28	51.625	17	41.4	21	50.516	23	47.81	21	68.598	46	47.512	34	58.125	38	66.259	43	56.519	25	46.684	30	80.455	29	61.36	26	72.977	13
yhfI	1098412	1099146	1	118.883	129	120.859	162	128.818	159	108.329	68	167.636	238	231.033	163	239.7	287	175.478	217	106.267	120	89.676	96	122.206	76	162.844	156	193.053	166	243.51	202	112.914	143	96.931	131	88.281	109	111.778	137	86.189	72	81.573	99	70.511	48	111.216	89	112.951	38
yhfJ	1099159	1100154	1	150.743	225	149.693	276	157.849	268	135.503	117	244.762	478	299.852	291	320.587	528	211.637	360	195.068	303	120.879	178	151.966	130	219.317	289	236.73	280	297.093	339	125.714	219	110.274	205	99.508	169	131.086	221	106.17	122	104.828	175	124.948	117	113.557	125	149.102	69
yhfK	1100219	1100863	1	172.562	163	203.972	238	222.437	239	170.196	93	301.806	373	371.237	228	444.218	463	300.98	324	251.272	247	174.912	163	206.883	112	261.417	218	335.329	251	394.675	285	158.738	175	175.101	206	161.891	174	209.012	223	165.017	120	166.592	176	187.314	111	166.519	116	105.852	31
yhfL	1100980	1102521	1	11.94	28	10.701	31	12.746	34	11.794	16	12.385	38	13.773	21	13.14	34	16.464	44	14.342	35	14.264	33	14.881	20	15.457	32	11.301	21	17.85	32	12.057	33	16.777	49	10.493	28	14.346	38	16.063	29	9.913	26	20.392	30	14.455	25	16.505	12
yhfN	1103104	1104384	1	9.29	18	9.61	23	9.528	21	5.353	6	16.567	42	10.319	13	15.903	34	14.945	33	12.894	26	9.416	18	11.707	13	11.692	20	20.19	31	14.177	21	4.864	11	9.116	22	9.979	22	9.596	21	10.726	16	5.999	13	6.581	8	8.398	12	9.988	6
yhfO	1106003	1106452	1	34.368	22	37.939	30	17.854	13	24.304	9	31.043	26	14.416	6	8.494	6	30.157	22	36.027	24	30.086	19	16.354	6	15.925	9	5.914	3	16.348	8	25.431	19	40.137	32	20.594	15	42.875	31	30.438	15	22.348	16	24.901	10	21.182	10	15.116	3
yhfP	1106524	1107516	1	74.601	111	74.538	137	84.491	143	80.164	69	128.93	251	147.814	143	209.525	344	123.254	209	95.581	148	65.398	96	66.841	57	147.687	194	145.029	171	169.674	193	71.405	124	64.214	119	61.428	104	101.748	171	65.474	75	57.686	96	71.777	67	75.639	83	58.528	27
yhfQ	1107733	1108704	1	162.185	236	122.949	221	138.956	230	125.925	106	136.563	260	108.866	103	83.456	134	116.383	193	113.583	172	141.406	203	137.894	115	145.566	187	89.325	103	88.996	99	153.682	261	133.529	242	133.476	221	134.461	221	118.724	133	130.876	213	247.568	226	161.209	173	106.394	48
yhxC	1115698	1116555	1	0.783	1	1.268	2	0.688	1	2.707	2	0.598	1	2.409	2	2.838	4	1.374	2	1.505	2	3.968	5	1.366	1	3.548	4	0	0	4.097	4	0	0	2.515	4	0	0	0	0	3.051	3	1.4	2	0	0	3.185	3	0	0
comK	1117109	1117687	1	30.896	26	40.403	42	26.117	25	26.704	13	19.072	21	27.414	15	15.077	14	23.982	23	21.695	19	44.566	37	26.954	13	14.806	11	13.496	9	9.326	6	50.907	50	31.485	33	38.64	37	28.405	27	35.501	23	42.498	40	32.201	17	48.338	30	34.494	9
yhjA	1118850	1119119	1	384.295	138	455.379	202	499.422	204	471.759	98	308.613	145	248.411	58	148.9	59	342.096	140	358.574	134	403.642	143	383.85	79	318.586	101	260.05	74	189.42	52	415.164	174	462.827	207	428.29	175	394.47	160	455.769	126	435.718	175	852.268	192	691.009	183	718.545	80
yhjE	1121550	1122173	1	48.256	44	51.495	58	47.244	49	45.501	24	44.426	53	48.917	29	69.575	70	63.515	66	45.317	43	55.583	50	51.667	27	38.511	31	47.056	34	65.993	46	62.959	67	56.356	64	52.049	54	51.462	53	52.71	37	62.757	64	122.374	70	87.74	59	49.523	14
sipV	1122175	1122681	1	50.746	37	45.521	41	40.995	34	33.192	14	46.122	44	46.406	22	47.232	38	55.359	46	61.942	47	50.046	36	57.432	24	52.82	34	41.538	24	48.439	27	49.355	42	62.767	57	42.187	35	63.14	52	49.882	28	49.05	40	78.702	36	61.37	33	48.659	11
yhjG	1122862	1124361	1	7.458	17	9.234	26	8.485	22	8.342	11	5.365	16	4.048	6	1.59	4	7.314	19	5.48	13	8.893	20	12.247	16	6.957	14	6.643	12	8.608	15	11.652	31	8.806	25	14.265	37	8.545	22	9.117	16	7.845	20	9.79	14	8.328	14	11.32	8
yhjH	1124438	1124965	1	18.375	14	18.063	17	20.769	18	9.075	4	15.047	15	18.167	9	22.6	19	14.972	13	23.963	19	18.625	14	32.061	14	17.84	12	18.219	11	22.319	13	25.865	23	20.022	19	32.297	28	15.106	13	27.277	16	23.47	20	41.842	20	24.915	14	25.399	6
yhjM	1129715	1130704	1	15.507	23	10.37	19	9.483	16	16.316	14	13.398	26	6.222	6	9.165	15	13.015	22	11.014	17	15.718	23	14.116	12	7.637	10	6.806	8	14.993	17	15.597	27	8.12	15	13.035	22	11.341	19	13.136	15	17.481	29	35.464	33	14.627	16	26.095	12
yhjP	1133498	1135225	1	20.11	53	15.973	52	19.347	58	9.183	14	15.66	54	16.34	28	12.379	36	18.645	56	18.231	50	15.769	41	17.875	27	17.622	41	16.28	34	11.416	23	22.107	68	18.279	60	27.011	81	24.187	72	17.25	35	20.694	61	27.217	45	21.609	42	23.253	19
addB	1136320	1139820	1	47.56	257	45.992	307	47.668	293	48.626	152	52.757	373	55.501	195	70.272	419	52.775	325	51.214	288	50.647	270	44.882	139	49.47	236	58.851	252	69.475	287	47.41	299	44.13	297	41.798	257	55.05	336	40.865	170	43.682	264	62.242	211	42.91	171	39.991	67
addA	1139807	1143505	1	79.296	453	74.395	525	80.791	525	72.32	239	92.982	695	110.111	409	127.862	806	102.603	668	90.494	538	77.891	439	79.41	260	93.983	474	94.323	427	113.343	495	72.891	486	83.202	592	69.535	452	96.549	623	78.898	347	73.402	469	91.799	329	86.397	364	72.831	129
sbcD	1143577	1144752	1	66.53	118	62.987	138	67.41	136	54.58	56	69.809	162	83.246	96	96.573	189	69.262	140	67.181	124	53.149	93	47.22	48	74.721	117	65.458	92	82.602	112	62.317	129	53.87	119	51.533	104	70.881	142	52.73	72	54.947	109	39.544	44	63.454	83	41.826	23
sbcC	1144749	1148141	1	69.914	366	67.577	437	72.882	434	73.306	222	80.882	554	108.703	370	117.546	679	80.958	483	84.986	463	74.351	384	72.992	219	89.794	415	98.833	410	105.696	423	61.376	375	68.097	444	65.305	389	82.698	489	66.745	269	68.999	404	64.551	212	66.308	256	52.369	85
yisB	1148155	1148457	1	92.543	38	88.717	45	96.343	45	63.148	15	93.066	50	134.84	36	156.701	71	113.258	53	81.906	35	83.929	34	89.233	21	110.341	40	64.538	21	127.425	40	100.158	48	89.945	46	98.453	46	107.804	50	72.757	23	102.338	47	50.465	13	49.533	15	54.984	7
yisK	1152244	1153149	1	37.719	51	38.319	64	35.761	55	29.406	23	52.005	92	67.113	59	56.303	84	77.877	120	41.22	58	39.732	53	47.747	37	46.076	55	53.2	57	40.633	42	36.121	57	34.442	58	22.75	35	71.372	109	30.742	32	21.822	33	27.115	23	25.072	25	16.698	7
yisL	1153265	1153621	1	303.072	150	317.316	194	362.356	204	251.475	72	330.468	214	313.858	101	276.495	151	397.134	224	374.714	193	311.295	152	317.282	90	313.541	137	313.617	123	277.511	105	339.309	196	379.606	234	291.214	164	411.424	230	338.557	129	326.975	181	334.947	104	246.572	90	312.805	48
wprA	1153789	1156473	1	442.896	1829	395.59	2018	382.549	1797	381.761	912	227.643	1230	105.77	284	50.913	232	335.297	1578	401.854	1727	485.744	1979	424.622	1005	268.803	980	125.9	412	80.139	253	444.626	2143	467.979	2407	468.193	2200	496.731	2317	513.644	1633	518.965	2397	355.498	921	423.241	1289	520.164	666
asnO	1157237	1159081	1	2.484	7	0.575	2	0.312	1	0	0	1.085	4	0.546	1	0.322	1	0.311	1	1.023	3	0.36	1	0	0	1.206	3	0.896	2	0.464	1	0.912	3	0.855	3	0.624	2	0.628	2	0.461	1	0.317	1	0.566	1	0	0	2.289	2
yisP	1159922	1160746	1	35.9	44	30.383	46	35.147	49	26.798	19	60.489	97	101.645	81	164.155	222	47.968	67	27.441	35	28.119	34	29.896	21	58.224	63	80.312	78	160.093	150	17.477	25	21.618	33	22.229	31	22.393	31	21.196	20	21.885	30	22.11	17	23.233	21	18.421	7
yisR	1162267	1163130	1	33.424	43	27.058	43	26.65	39	29.561	22	39.804	67	65.752	55	95.804	136	33.421	49	28.383	38	33.879	43	32.55	24	35.218	40	71.606	73	86.426	85	27.972	42	36.821	59	31.424	46	37.161	54	33.319	33	20.849	30	27.258	22	18.972	18	32.592	13
degA	1163148	1164161	1	40.771	62	39.393	74	37.577	65	32.966	29	53.777	107	65.739	65	97.14	163	46.161	80	36.018	57	33.994	51	42.453	37	55.864	75	61.408	74	142.791	166	41.13	73	45.934	87	37.565	65	47.739	82	41	48	24.106	41	42.976	41	32.992	37	48.782	23
yisS	1164370	1165398	1	34.971	54	40.893	78	34.16	60	29.107	26	28.708	58	16.933	17	13.499	23	17.616	31	20.536	33	42.668	65	35.029	31	21.273	29	18.797	23	9.319	11	37.732	68	40.038	77	38.133	67	18.921	33	44.584	53	38.795	67	89.81	87	66.739	76	45.953	22
yisV	1166737	1168191	1	8.148	18	10.993	30	5.173	13	11.737	15	10.033	29	7.658	11	10.255	25	10.724	27	11.309	26	12.388	27	12.636	16	6.153	12	8.568	15	4.737	8	6.981	18	11.266	31	7.956	20	7.213	18	11.171	19	9.713	24	12.987	18	5.524	9	10.22	7
yisY	1169043	1169849	1	13.361	16	6.76	10	6.607	9	4.331	3	8.297	13	10.275	8	3.784	5	12.457	17	6.419	8	10.157	12	8.742	6	12.296	13	4.215	4	4.369	4	10.017	14	8.716	13	11.008	15	4.436	6	10.847	10	10.453	14	15.973	12	16.985	15	13.467	5
yitC	1172650	1173336	1	1.98	2	0.801	1	2.611	3	0	0	0	0	1.523	1	1.794	2	0.869	1	0.951	1	0	0	1.727	1	2.243	2	0	0	1.295	1	0.848	1	2.384	3	0.87	1	2.629	3	1.286	1	1.77	2	0	0	2.685	2	6.386	2
yitD	1173333	1174091	1	2.672	3	1.442	2	0.783	1	0	0	1.362	2	1.37	1	0	0	1.563	2	3.424	4	0.903	1	0	0	4.036	4	3.372	3	0	0	0.763	1	0.715	1	3.132	4	0.789	1	0	0	3.982	5	4.26	3	0	0	5.746	2
yitL	1181499	1182395	1	171.894	230	155.49	257	169.513	258	142.113	110	190.783	334	164.372	143	165.264	244	176.408	269	163.022	227	160.599	212	159.089	122	154.072	182	168.821	179	161.307	165	147.281	230	151.815	253	147.128	224	144.244	218	162.12	167	149.011	223	104.835	88	141.876	140	122.937	51
yizB	1184657	1185004	1	27.034	13	30.302	18	23.766	13	17.974	5	33.377	21	22.388	7	33.923	18	21.897	12	7.993	4	23.186	11	36.284	10	30.621	13	26.242	10	27.202	10	21.381	12	25.045	15	31.069	17	22.093	12	18.908	7	14.874	8	29.833	9	28.197	10	40.243	6
yitQ	1185001	1185588	1	37.401	32	32.17	34	33.908	33	28.286	14	28.585	32	30.559	17	37.073	35	25.639	25	30.324	27	39.095	33	32.629	16	39.717	30	35.398	24	27.52	18	27.038	27	20.645	22	26.707	26	39.321	38	31.882	21	28.215	27	33.535	18	25.357	16	15.079	4
yitR	1185608	1185901	1	45.389	18	24.496	12	55.421	25	13.077	3	36.618	19	31.026	8	43.42	19	53.104	24	21.808	9	20.448	8	43.998	10	22.85	8	35.004	11	59.373	18	28.087	13	40.492	20	28.81	13	40.185	18	36.03	11	40.582	18	56.273	14	17.096	5	48.799	6
nprB	1186037	1187653	1	2.843	7	4.274	13	3.213	9	2.106	3	3.415	11	2.499	4	3.681	10	6.059	17	3.512	9	1.647	4	2.126	3	3.68	8	3.075	6	3.719	7	3.132	9	3.913	12	3.212	9	3.955	11	2.638	5	2.179	6	5.827	9	4.956	9	2.62	2
yitT	1188689	1189531	1	130.013	163	120.747	187	109.389	156	117.199	85	138.993	228	185.239	151	247.941	343	100.085	143	119.567	156	106.72	132	119.687	86	144.557	160	186.213	185	271.274	260	123.014	180	115.274	180	117.065	167	95.332	135	116.039	112	91.996	129	118.242	93	121.133	112	110.623	43
ipi	1189646	1190005	1	166.128	83	139.347	86	153.086	87	145.319	42	162.155	106	190.859	62	297.484	164	159.823	91	138.479	72	139.987	69	178.108	51	142.831	63	229.85	91	345.601	132	132.05	77	136.598	85	131.929	75	106.322	60	114.394	44	137.796	77	140.38	44	111.274	41	129.114	20
yitV	1191423	1192190	1	54.547	62	64.813	91	63.423	82	57.793	38	64.553	96	52.772	39	69.368	87	78.744	102	69.324	82	57.966	65	47.587	31	75.738	76	67.725	61	59.844	52	76.136	101	68.52	97	57.991	75	80.228	103	73.139	64	70.796	90	75.729	54	82.315	69	56.753	20
yitW	1192254	1192562	1	240.482	101	265.997	138	305.609	146	238.725	58	496.804	273	699.443	191	856.66	397	336.373	161	283.708	124	270.305	112	361.434	87	409.944	152	537.841	179	685.206	220	271.33	133	237.053	124	232.273	111	257.175	122	228.866	74	255.461	120	444.054	117	274.427	85	307.185	40
yitY	1192858	1194288	1	65.385	142	60.386	162	66.387	164	68.453	86	72.144	205	85.69	121	68.436	164	70.706	175	62.387	141	59.274	127	57.845	72	75.105	144	65.661	113	67.459	112	63.913	162	53.606	145	52.202	129	79.901	196	53.231	89	65.047	158	90.278	123	74.923	120	54.95	37
yitZ	1194333	1194827	1	66.161	47	54.699	48	56.926	46	53.534	22	69.932	65	71.445	33	81.647	64	70.406	57	63.575	47	45.659	32	73.684	30	68.563	43	92.373	52	46.034	25	67.542	56	49.73	44	54.434	44	54.836	44	49.369	27	54.119	43	69.559	31	78.259	41	40.862	9
argC	1195034	1196071	1	1.925	3	5.715	11	9.027	16	5.547	5	9.81	20	11.845	12	16.867	29	5.631	10	3.083	5	10.408	16	3.359	3	2.181	3	25.916	32	24.345	29	8.248	15	3.092	6	3.948	7	4.545	8	2.501	3	2.295	4	3.069	3	1.74	2	2.07	1
argJ	1196091	1197311	1	1.627	3	3.951	9	12.396	26	12.188	13	8.29	20	18.35	22	24.083	49	12.849	27	6.775	13	11.544	21	11.355	12	9.829	16	32.166	47	42.565	60	12.082	26	8.709	20	4.766	10	4.321	9	5.636	8	6.788	14	3.458	4	2.206	3	1.749	1
argB	1197326	1198102	1	2.607	3	6.332	9	15.28	20	13.521	9	13.284	20	18.713	14	36.229	46	13.726	18	7.516	9	7.047	8	9.098	6	10.828	11	35.094	32	37.514	33	6.702	9	4.187	6	3.055	4	4.616	6	1.129	1	3.885	5	0	0	0	0	2.803	1
argD	1198099	1199256	1	2.292	4	4.638	10	16.62	33	11.884	12	12.698	29	32.601	37	27.517	53	9.049	18	6.606	12	13.937	24	5.998	6	8.436	13	39.763	55	30.725	41	6.381	13	3.22	7	5.035	10	3.043	6	6.697	9	6.659	13	0.913	1	0.777	1	0	0
carA	1199327	1200388	1	1.253	2	3.551	7	19.283	35	6.5	6	12.933	27	20.241	21	24.422	43	16.498	30	4.818	8	6.352	10	12.028	11	12.068	17	29.262	37	38.53	47	5.37	10	0	0	1.652	3	2.219	4	4.884	6	5.603	10	0	0	0	0	0	0
carB	1200381	1203473	1	5.455	26	5.944	35	13.464	73	10.154	28	14.591	91	26.781	83	36.314	191	22.274	121	8.668	43	14.247	67	13.178	36	16.872	71	32.299	122	29.638	108	7.909	44	3.369	20	8.666	47	5.201	28	6.54	24	9.754	52	4.682	14	2.56	9	2.03	3
argF	1203461	1204420	1	2.785	4	6.763	12	17.749	29	14.442	12	15.963	30	29.981	28	41.641	66	23.825	39	9.366	14	7.057	10	13.362	11	19.714	25	21.964	25	34.606	38	10.737	18	5.031	9	7.954	13	6.78	11	1.809	2	9.959	16	4.439	4	4.72	5	6.736	3
yjzC	1204506	1204685	1	0	0	3.704	1	0	0	0	0	0	0	0	0	0	0	0	0	0	0	0	0	0	0	0	0	0	0	5.984	1	0	0	0	0	0	0	0	0	0	0	0	0	0	0	0	0	0	0
yjaU	1205165	1205899	1	4.608	5	9.699	13	6.481	8	9.558	6	8.452	12	7.087	5	2.506	3	6.469	8	5.313	6	7.473	8	6.432	4	7.307	7	9.304	8	6.027	5	5.527	7	6.659	9	4.05	5	8.159	10	5.985	5	9.888	12	11.752	8	7.498	6	5.945	2
yjaV	1205981	1206538	1	3.709	3	4.004	4	5.435	5	6.412	3	3.78	4	1.902	1	0	0	3.255	3	7.129	6	2.507	2	4.315	2	7.003	5	4.681	3	3.235	2	2.119	2	7.942	8	3.26	3	4.379	4	4.818	3	5.528	5	1.971	1	8.383	5	3.988	1
med	1206629	1207582	1	224.943	321	211.031	372	228.556	371	211.989	175	229.766	429	199.387	185	221.641	349	252.107	410	250.495	372	226.586	319	235.979	193	215.108	271	224.616	254	211.747	231	223.355	372	256.563	456	234.027	380	258.709	417	233.021	256	231.82	370	194.359	174	248.002	261	228.28	101
comZ	1207597	1207788	1	391.88	93	347.941	102	400.079	108	400.628	55	344.6	107	395.328	61	309.323	81	439.999	119	469.695	116	439.928	103	389.668	53	400.93	84	377.544	71	369.302	67	418.806	116	338.324	100	370.326	100	387.982	104	388.612	71	448.331	119	355.988	53	479.95	84	407.727	30
fabHA	1208222	1209160	1	528.637	742	577.329	1001	548.668	876	488.937	397	518.929	953	470.077	429	420.331	651	432.608	692	451.157	659	518.504	718	540.744	435	568.935	705	471.113	524	397.941	427	523.142	857	550.862	963	550.999	880	408.73	648	502.507	543	569.473	894	444.038	391	503.313	521	494.05	215
fabF	1209183	1210424	1	679.923	1276	725.124	1681	752.326	1606	616.232	669	737.138	1810	687.589	839	635.509	1316	575.574	1231	664.106	1297	742.653	1375	736.348	792	755.672	1252	677.139	1007	559.708	803	717.706	1572	771.806	1804	729.142	1557	577.9	1225	705.296	1019	762.75	1601	684.594	806	648.832	898	646.212	376
yjaZ	1210500	1211285	1	4.293	5	0.695	1	0	0	2.968	2	1.312	2	1.32	1	0.778	1	0.753	1	4.125	5	5.222	6	4.494	3	2.918	3	3.25	3	3.369	3	2.943	4	2.757	4	0.755	1	1.52	2	3.346	3	1.535	2	0	0	0	0	0	0
appD	1211477	1212463	1	0.676	1	5.475	10	7.73	13	5.846	5	7.754	15	3.121	3	3.678	6	3.561	6	5.849	9	6.17	9	1.18	1	3.83	5	4.267	5	2.654	3	2.897	5	0	0	2.972	5	1.796	3	2.636	3	2.419	4	3.234	3	0	0	0	0
appF	1212460	1213449	1	1.348	2	5.458	10	7.113	12	4.662	4	6.183	12	3.111	3	5.499	9	0.592	1	7.774	12	4.784	7	1.176	1	4.582	6	6.806	8	0.882	1	4.044	7	3.248	6	4.74	8	1.194	2	4.379	5	0.603	1	1.075	1	1.828	2	2.175	1
appB	1215243	1216193	1	2.109	3	5.122	9	10.507	17	9.723	8	6.986	13	3.244	3	5.734	9	6.786	11	8.107	12	2.851	4	1.227	1	10.353	13	10.647	12	7.357	8	10.843	18	5.645	10	6.179	10	3.735	6	9.132	10	3.143	5	2.241	2	1.907	2	6.803	3
appC	1216210	1217121	1	2.938	4	6.541	11	9.686	15	8.888	7	7.298	13	7.908	7	9.985	15	4.512	7	5.646	8	11.912	16	7.689	6	7.488	9	10.196	11	3.843	4	4.405	7	4.718	8	7.101	11	8.454	13	2.862	3	5.254	8	5.854	5	4.98	5	2.369	1
yjbA	1217326	1218078	1	1.797	2	2.909	4	2.369	3	1.553	1	3.433	5	2.763	2	0.814	1	0.788	1	4.316	5	3.642	4	0	0	0	0	0	0	1.175	1	6.157	8	1.443	2	3.947	5	1.591	2	8.168	7	2.41	3	1.432	1	4.872	4	0	0
oppA	1219849	1221486	1	105.813	264	92.798	286	103.594	294	85.222	123	96.496	315	69.658	113	95.169	262	156.858	446	110.922	288	72.315	178	70.633	101	80.358	177	92.561	183	104.859	200	108.52	316	79.487	247	79.256	225	160.747	453	54.145	104	69.522	194	40.25	63	33.152	61	29.733	23
oppB	1221594	1222529	1	27.164	38	28.356	49	21.995	35	24.714	20	22.946	42	14.292	13	16.844	26	45.162	72	19.92	29	18.839	26	16.214	13	17.004	21	12.629	14	24.312	26	30.011	49	23.532	41	18.847	30	41.136	65	24.142	26	21.73	34	9.116	8	7.754	8	13.834	6
oppC	1222533	1223450	1	31.368	43	36.614	62	19.239	30	32.787	26	7.806	14	20.195	18	12.561	19	44.808	70	31.544	45	23.662	32	22.911	18	23.963	29	13.809	15	18.13	19	35.002	56	26.943	46	25.644	40	47.792	74	29.374	31	30.003	46	15.117	13	15.827	16	21.176	9
oppD	1223455	1224531	1	25.323	41	32.5	65	35.837	66	40.572	38	23.603	50	32.298	34	23.509	42	44.983	83	32.049	54	36.311	58	23.709	22	22.387	32	20.265	26	25.046	31	35.986	68	29.258	59	28.769	53	66.165	121	28.08	35	30.372	55	12.799	13	10.05	12	7.968	4
oppF	1224533	1225450	1	39.392	54	46.653	79	41.044	64	46.658	37	30.665	55	30.293	27	42.311	64	58.89	92	43.461	62	30.316	41	43.276	34	33.052	40	25.776	28	45.803	48	50.003	80	39.242	67	36.543	57	74.272	115	35.06	37	37.829	58	16.279	14	17.805	18	4.706	2
yjbB	1225557	1226774	1	3.806	7	3.081	7	3.346	7	1.88	2	2.078	5	0.836	1	1.971	4	5.248	11	2.612	5	1.102	2	5.692	6	4.311	7	1.372	2	0.711	1	4.193	9	2.619	6	2.389	5	3.37	7	4.237	6	2.431	5	9.533	11	5.898	8	0	0
yjbC	1226938	1227516	1	129.524	109	149.105	155	186.995	179	330.719	161	511.322	563	771.25	422	1278.3	1187	241.906	232	287.749	252	130.084	108	213.556	103	327.078	243	800.766	534	1212.43	780	120.141	118	109.72	115	127.409	122	166.222	158	97.242	63	98.807	93	159.108	84	114.401	71	99.65	26
spxA	1227697	1228092	1	408.404	227	463.155	318	476.082	301	562.925	181	848.418	617	1236.88	447	1871.81	1148	650.422	412	646.582	374	488.734	268	489.708	156	713.266	350	1314.56	579	1739.18	739	462.455	300	407.357	282	414.266	262	533.6	335	521.143	223	390.888	243	481.795	168	475.713	195	348.171	60
mecA	1229068	1229724	1	262.633	253	272.276	324	301.158	330	301.472	168	377.656	476	507.707	318	714.988	760	315.166	346	297.258	298	271.47	258	248.141	137	346.873	295	496.486	379	718.325	529	220.579	248	238.373	286	274.606	301	243.547	265	199.562	148	256.165	276	248.204	150	268.849	191	234.371	70
coiA	1229915	1231036	1	1.776	3	3.834	8	4.684	9	4.093	4	13.573	30	29.134	32	87.981	164	2.597	5	7.963	14	3.6	6	6.197	6	8.717	13	42.58	57	85.176	110	0.507	1	2.376	5	2.601	5	2.096	4	1.538	2	2.117	4	0.944	1	4.816	6	1.909	1
pepF	1231083	1233095	1	123.683	381	115.106	438	138.414	485	101.572	181	184.347	743	281.594	564	492.197	1673	156.384	549	141.31	453	125.039	380	114.416	202	187.165	509	265.871	649	388.973	916	119.324	429	117.03	449	105.846	371	126.171	439	115.116	273	105.94	365	186.285	360	178.714	406	143.445	137
yjbL	1236609	1236977	1	266.709	137	258.462	164	289.238	169	242.303	72	300.559	202	350.317	117	276.996	157	382.648	224	329.245	176	268.368	136	288.726	85	271.233	123	316.918	129	292.855	115	221.847	133	250.092	160	191.624	112	298.175	173	227.587	90	233.241	134	192.397	62	184.783	70	213.489	34
yjbM	1237006	1237641	1	308.425	287	275.78	317	348.614	369	310.236	167	365.501	445	375.19	227	314.577	323	408.31	433	356.266	345	274.5	252	318.761	170	335.967	276	330.9	244	288.176	205	260.579	283	301.131	349	272.003	288	362.493	381	291.744	209	267.112	278	190.143	111	215.663	148	232.231	67
nadF	1237660	1238460	1	225.561	268	243.92	358	218.274	295	219.692	151	286.896	446	270.541	209	259.337	340	306.486	415	309.753	383	233.751	274	248.179	169	280.282	294	274.024	258	245.511	223	220.666	306	231.785	343	201.193	272	294.329	395	210.996	193	232.525	309	190.505	142	141.513	124	195.452	72
yjbO	1238523	1239374	1	237.424	301	287.346	450	275.296	397	239.982	176	332.78	552	308.141	254	315.248	441	389.673	563	341.082	450	271.838	340	271.127	197	359.173	402	321.514	323	291.999	283	287.231	425	255.859	404	243.321	351	331.012	474	276.636	270	256.709	364	230.09	183	195.729	183	239.146	94
yjbQ	1240356	1242200	1	33.355	94	41.365	144	42.425	136	30.67	50	47.732	176	57.85	106	50.489	157	30.202	97	30.688	90	39.205	109	37.767	61	47.83	119	48.809	109	56.164	121	28.883	95	34.189	120	36.175	116	18.221	58	35.491	77	32.995	104	28.847	51	31.275	65	25.179	22
tenA	1242449	1243159	1	12.409	13	8.5	11	12.587	15	11.55	7	8.025	11	19.085	13	20.762	24	9.213	11	9.172	10	14.513	15	11.658	7	18.381	17	20.478	17	11.238	9	13.904	17	15.328	20	16.778	20	7.606	9	12.399	10	10.241	12	7.608	5	12.943	10	24.63	8
tenI	1243134	1243751	1	11.081	10	17.044	19	15.587	16	9.578	5	9.316	11	6.817	4	17.072	17	10.696	11	12.778	12	14.602	13	15.468	8	12.552	10	20.976	15	17.394	12	7.596	8	19.574	22	12.66	13	9.811	10	12.954	9	16.843	17	7.065	4	4.508	3	14.296	4
thiO	1243735	1244844	1	11.373	19	15.507	32	10.525	20	10.348	10	18.757	41	13.81	15	16.275	30	11.03	21	9.203	16	13.348	22	12.533	12	14.917	22	12.086	16	14.877	19	16.412	32	14.418	30	16.834	32	11.129	21	13.996	18	17.126	32	12.404	13	8.928	11	21.237	11
thiS	1244844	1245044	1	3.978	1	22.544	7	6.995	2	20.631	3	24.324	8	0	0	14.421	4	10.472	3	3.823	1	0	0	6.941	1	22.531	5	0	0	10.408	2	13.634	4	12.776	4	20.977	6	0	0	5.167	1	21.341	6	12.683	2	5.394	1	12.831	1
thiG	1245041	1245811	1	14.895	17	21.279	30	17.716	23	24.234	16	15.402	23	18.866	14	17.469	22	12.301	16	13.471	16	16.874	19	19.874	13	19.849	20	23.22	21	14.9	13	13.513	18	19.698	28	14.631	19	13.187	17	18.21	16	10.184	13	13.966	10	17.821	15	16.956	6
thiF	1245808	1246818	1	13.852	21	20.291	38	16.817	29	7.982	7	13.108	26	5.073	5	15.543	26	10.997	19	8.874	14	16.715	25	14.962	13	18.679	25	8.324	10	10.354	12	17.52	31	19.596	37	16.812	29	12.848	22	11.138	13	14.154	24	16.823	16	12.522	14	0	0
yjbV	1246837	1247652	1	18.158	22	18.709	28	18.866	26	19.975	14	20.817	33	19.041	15	27.676	37	18.106	25	9.517	12	19.242	23	10.081	7	21.503	23	24.998	24	19.434	18	12.729	18	18.555	28	9.43	13	14.615	20	22.514	21	21.401	29	13.157	10	16.788	15	13.311	5
fabI	1247788	1248564	1	744.778	857	726.745	1033	779.288	1020	679.037	452	644.95	971	556.029	416	412.7	524	634.459	832	643.021	770	724.97	823	732.389	483	751.087	763	562.604	513	416.068	366	807.161	1084	842.899	1208	812.647	1064	711.698	925	833.087	738	840.728	1082	584.585	422	657.547	558	683.934	244
cotO	1248665	1249348	1	2.984	3	5.636	7	5.246	6	8.596	5	3.041	4	9.178	6	4.507	5	5.236	6	5.734	6	8.065	8	3.471	2	2.253	2	3.765	3	6.505	5	9.374	11	7.187	9	6.118	7	3.522	4	1.292	1	0.889	1	4.756	3	9.44	7	3.208	1
yjcA	1252177	1252533	1	6.061	3	0	0	0	0	6.985	2	4.633	3	9.323	3	9.155	5	1.773	1	3.883	2	2.048	1	3.525	1	0	0	12.749	5	13.215	5	3.462	2	1.622	1	3.551	2	5.366	3	5.249	2	5.419	3	3.221	1	8.219	3	0	0
yjzK	1252815	1253021	1	0	0	3.105	1	0	0	0	0	0	0	0	0	3.476	1	0	0	0	0	0	0	0	0	0	0	0	0	0	0	0	0	0	0	0	0	0	0	9.964	2	0	0	0	0	0	0	0	0
yjcZ	1253103	1253252	1	0	0	0	0	0	0	0	0	0	0	0	0	0	0	5.109	1	0	0	5.902	1	10.159	1	0	0	0	0	0	0	0	0	4.675	1	0	0	0	0	0	0	0	0	0	0	0	0	0	0
spoVIF	1253385	1253639	1	8.937	3	12.058	5	13.095	5	0	0	6.831	3	0	0	5.4	2	10.456	4	8.588	3	3.02	1	5.198	1	10.123	3	7.519	2	3.897	1	0	0	2.392	1	5.236	2	7.912	3	3.87	1	7.991	3	0	0	8.079	2	0	0
yjzE	1256109	1256363	1	83.413	28	65.114	27	89.044	34	272.935	53	366.574	161	714.756	156	947.63	351	148.999	57	114.505	40	57.372	19	150.738	29	293.572	87	612.777	163	1091.11	280	15.315	6	35.878	15	15.709	6	23.737	9	19.348	5	18.645	7	33.24	7	8.079	2	19.217	2
yjcI	1258492	1259613	1	5.92	10	12.939	27	27.061	52	20.466	20	32.575	72	31.865	35	47.746	89	16.622	32	21.046	37	17.4	29	12.394	12	37.549	56	44.074	59	71.238	92	13.694	27	1.901	4	10.925	21	18.867	36	15.378	20	15.878	30	5.661	6	1.605	2	3.819	2
yjcJ	1259606	1260778	1	6.784	12	16.933	37	26.34	53	22.476	23	18.579	43	22.606	26	56.355	110	16.369	33	24.445	45	18.336	32	13.809	14	28.174	44	33.529	47	59.897	81	15.015	31	10.439	23	12.917	26	17.017	34	11.014	15	10.614	21	7.209	8	3.833	5	0	0
yjcN	1265057	1265377	1	268.961	118	284.16	154	260.497	130	307.334	78	196.855	113	108.674	31	61.971	30	182.005	91	240.929	110	311.9	135	270.436	68	209.128	81	140.943	49	98.392	33	287.084	147	290.983	159	304.485	152	195.743	97	307.913	104	305.689	150	432.358	119	429.604	139	345.528	47
yjzF	1265530	1265661	1	6.962	1	5.636	1	12.241	2	12.035	1	0	0	10.707	1	0	0	18.327	3	0	0	0	0	0	0	15.772	2	0	0	0	0	0	0	11.179	2	0	0	6.164	1	9.043	1	12.449	2	11.097	1	0	0	0	0
yjzG	1265677	1265850	1	4.78	1	3.869	1	4.202	1	16.525	2	0	0	7.351	1	8.664	2	4.194	1	13.779	3	0	0	0	0	5.414	1	6.032	1	6.252	1	4.095	1	7.675	2	0	0	0	0	6.209	1	4.274	1	0	0	0	0	0	0
yjcO	1265887	1266348	1	12.142	8	12.287	10	5.337	4	7.871	3	4.64	4	9.337	4	6.877	5	7.991	6	10.209	7	9.231	6	2.648	1	5.158	3	13.407	7	3.971	2	7.803	6	8.53	7	12.005	9	13.437	10	9.857	5	8.142	6	7.258	3	8.232	4	4.895	1
yjcP	1266614	1267117	1	15.184	11	30.171	27	16.989	14	45.338	19	11.605	11	14.861	7	12.51	10	25.436	21	25.202	19	26.584	19	36.127	15	10.945	7	5.226	3	14.445	8	26.02	22	22.166	20	23.05	19	15.887	13	23.309	13	17.278	14	13.202	6	9.359	5	31.165	7
yjcQ	1267129	1267413	1	31.371	12	25.396	12	32.176	14	18.077	4	17.983	9	24.124	6	16.584	7	32.115	14	15.073	6	29.148	11	22.807	5	23.69	8	13.196	4	20.518	6	20.159	9	25.188	12	25.273	11	23.145	10	37.353	11	18.699	8	8.334	2	14.179	4	8.432	1
yjcR	1267574	1268101	1	3.937	3	4.25	4	2.308	2	0	0	2.006	2	4.037	2	2.379	2	2.303	2	2.522	2	2.661	2	2.29	1	0	0	1.656	1	5.151	3	3.374	3	4.215	4	0	0	1.162	1	3.41	2	1.173	1	0	0	0	0	4.233	1
yjcS	1268275	1268592	1	94.461	41	76.47	41	117.476	58	103.55	26	73.957	42	106.304	30	104.399	50	88.952	44	115.123	52	95.747	41	104.518	26	75.681	29	84.315	29	108.495	36	86.857	44	122.089	66	87.067	43	112.186	55	83.794	28	90.637	44	73.449	20	62.481	20	59.448	8
yjdA	1268829	1269584	1	98.4	110	88.348	122	89.651	114	75.771	49	86.829	127	90.803	66	81.88	101	85.558	109	83.38	97	80.698	89	60.871	39	67.888	67	85.793	76	62.017	53	95.807	125	80.442	112	88.051	112	83.157	105	70.879	61	75.181	94	98.387	69	111.592	92	98.097	34
manR	1270631	1272577	1	31.571	94	29.364	108	27.755	94	29.61	51	29.264	114	25.828	50	18.263	60	21.809	74	24.205	75	33.363	98	23.441	40	23.587	62	23.735	56	22.406	51	34.245	119	31.551	117	30.403	103	23.193	78	30.975	71	23.723	79	26.768	50	30.513	67	31.415	29
manP	1272725	1274677	1	30.133	90	29.001	107	20.015	68	23.151	40	27.125	106	23.172	45	13.654	45	28.791	98	24.129	75	23.077	68	22.199	38	20.1	53	19.013	45	21.898	50	24.671	86	30.108	112	22.951	78	21.342	72	20.005	46	26.642	89	11.741	22	22.699	50	25.917	24
manA	1274692	1275639	1	37.386	53	30.265	53	24.805	40	42.678	35	28.574	53	32.547	30	17.9	28	28.472	46	23.724	35	22.88	32	34.462	28	27.166	34	24.924	28	19.377	21	31.428	52	33.415	59	30.377	49	18.735	30	21.99	24	23.335	37	11.244	10	21.999	23	34.127	15
yjdF	1275809	1276291	1	130.123	90	115.873	99	99.142	78	132.463	53	75.141	68	82.275	37	56.342	43	74.851	59	104.198	75	82.068	56	121.088	48	90.072	55	62.034	34	34.042	18	107.774	87	112.602	97	85.133	67	111.362	87	105.169	56	122.805	95	202.806	88	148.994	76	149.224	32
yjdI	1277686	1278165	1	58.227	40	57.742	49	76.783	60	55.36	22	62.303	56	71.642	32	56.726	43	52.37	41	65.743	47	44.265	30	40.638	16	57.71	35	56.946	31	41.891	22	46.147	37	44.413	38	47.334	37	57.994	45	62.397	33	48.155	37	53.368	23	41.45	21	23.475	5
yjeA	1281128	1282531	1	20.661	44	19.007	50	18.989	46	19.481	24	19.739	55	22.388	31	13.618	32	11.125	27	10.829	24	20.466	43	19.663	24	24.999	47	18.37	31	19.656	32	11.668	29	15.835	42	18.983	46	13.719	33	14.639	24	18.473	44	39.67	53	29.289	46	33.32	22
yjfC	1283463	1284362	1	0	0	0	0	0	0	1.287	1	0	0	0	0	0	0	0	0	1.431	2	0.755	1	0	0	0	0	0	0	0.974	1	0	0	0	0	1.964	3	0	0	0	0	1.998	3	1.187	1	1.01	1	0	0
yjgC	1285591	1288548	1	16.901	77	24.877	140	44.768	232	60.71	160	268.584	1601	644.454	1909	1365.41	6864	89.175	463	63.487	301	19.801	89	59.362	155	208.598	839	619.909	2238	1253.28	4365	3.761	20	2.82	16	2.894	15	1.749	9	1.996	7	4.318	22	1.05	3	1.191	4	0	0
yjgD	1288541	1289101	1	7.376	6	42.794	43	56.199	52	68.004	32	341.07	363	934.03	494	1639.99	1472	97.085	90	75.604	64	16.199	13	60.06	28	246.473	177	736.901	475	1662.78	1034	4.213	4	11.845	12	3.241	3	1.088	1	6.387	4	4.397	4	1.96	1	0	0	3.965	1
yjhA	1289298	1289939	1	32.982	31	25.839	30	29.931	32	25.749	14	23.582	29	37.636	23	39.533	41	23.339	25	26.581	26	18.333	17	20.42	11	21.692	18	41.622	31	47.319	34	29.171	32	25.627	30	29.921	32	26.374	28	30.404	22	20.928	22	59.357	35	54.821	38	34.316	10
yjhB	1290018	1290644	1	8.729	8	6.183	7	3.837	4	9.431	5	7.505	9	10.069	6	6.922	7	6.702	7	6.291	6	6.636	6	3.808	2	4.944	4	9.639	7	4.282	3	5.609	6	3.504	4	3.836	4	6.762	7	4.252	3	4.878	5	15.653	9	5.918	4	3.519	1
yjiB	1291344	1292534	1	2.782	5	6.307	14	11.252	23	7.696	8	5.954	14	6.847	8	17.146	34	8.301	17	8.556	16	4.512	8	10.68	11	8.824	14	8.427	12	13.83	19	3.814	8	7.595	17	4.89	10	1.971	4	1.446	2	2.488	5	16.853	19	8.3	11	3.59	2
yjiC	1292557	1293735	1	13.496	24	12.746	28	7.415	15	8.749	9	11.174	26	15.568	18	21.914	43	14.803	30	9.186	17	6.84	12	9.812	10	9.554	15	17.031	24	16.183	22	7.709	16	7.675	17	6.425	13	7.966	16	6.574	9	6.033	12	19.72	22	9.912	13	3.627	2
yjjA	1294138	1294950	1	125.115	151	128.116	191	112.906	155	105.992	74	99.425	157	112.144	88	98.37	131	117.056	161	104.302	131	127.659	152	98.309	68	130.457	139	103.516	99	110.553	102	95.131	134	117.752	177	118.696	163	123.24	168	113.009	105	108.161	146	96.415	73	60.67	54	93.536	35
yjlB	1297726	1298223	1	20.977	15	12.453	11	28.277	23	38.679	16	58.786	55	116.145	54	250.94	198	45.403	37	24.189	18	17.01	12	19.52	8	31.681	20	142.946	81	254.273	139	3.595	3	11.228	10	8.603	7	16.095	13	19.982	11	11.253	9	13.375	6	15.17	8	0	0
rex	1298612	1299034	1	973.28	582	935.467	691	926.204	630	916.395	317	788.608	617	820.471	319	666.844	440	1147.51	782	1060.59	660	945.852	558	773.231	265	797.474	421	768.167	364	735.006	336	891.231	622	825.758	615	914.154	622	1476.11	997	881.919	406	932.999	624	813.025	305	752.834	332	738.948	137
ndh	1299074	1300252	1	1153.9	2052	1204.52	2646	1140.98	2308	1183.01	1217	1020.74	2375	1006.7	1164	932.095	1829	1573.05	3188	1393.03	2578	1228.89	2156	1147.95	1170	1079.64	1695	1037.47	1462	937.858	1275	1323.05	2746	1187.43	2630	1208.82	2446	1704.14	3423	1219.09	1669	1218.72	2424	1006.6	1123	1177.29	1544	1086.41	599
uxaC	1300450	1301871	1	3.244	7	2.626	7	2.445	6	1.602	2	2.834	8	2.138	3	2.1	5	1.22	3	1.781	4	1.879	4	1.617	2	1.05	2	0.585	1	2.425	4	1.985	5	3.349	9	2.037	5	1.641	4	3.612	6	2.072	5	5.171	7	3.142	5	1.495	1
exuM	1301939	1303318	1	0.478	1	1.161	3	0	0	0	0	1.096	3	0.735	1	1.3	3	0.839	2	1.378	3	1.453	3	0	0	1.083	2	0.603	1	2.501	4	1.638	4	0.768	2	0.42	1	0.423	1	1.242	2	0.427	1	0.762	1	0.648	1	0	0
yjmC	1303423	1304436	1	0.658	1	0.532	1	0.578	1	1.137	1	0	0	1.011	1	0.596	1	2.885	5	0.632	1	0.667	1	0	0	0.745	1	0	0	1.72	2	1.127	2	0.528	1	0.578	1	0	0	1.708	2	0.588	1	0	0	2.675	3	0	0
yjmD	1304442	1305461	1	1.307	2	1.587	3	0.575	1	0	0	0.999	2	1.005	1	0	0	0.573	1	1.256	2	0.662	1	1.14	1	1.481	2	2.474	3	0	0	0	0	0	0	1.149	2	0	0	1.698	2	1.169	2	2.084	2	0	0	0	0
uxuA	1305486	1306565	1	0	0	0.997	2	2.166	4	0	0	0.941	2	0	0	1.674	3	0	0	0	0	0.624	1	1.075	1	0.698	1	0.777	1	3.222	4	0.528	1	0.989	2	1.082	2	1.09	2	0	0	0.551	1	3.927	4	1.67	2	3.973	2
yjmF	1306562	1307398	1	1.607	2	0.651	1	0.706	1	1.389	1	2.457	4	0	0	4.37	6	1.41	2	0.772	1	0	0	0	0	0	0	1.014	1	3.154	3	2.066	3	2.581	4	1.413	2	0.711	1	1.044	1	0	0	0	0	3.269	3	0	0
exuT	1307446	1308714	1	1.042	2	0.422	1	1.833	4	0.901	1	1.195	3	2.405	3	0.472	1	0.915	2	0	0	0.528	1	0	0	1.181	2	2.631	4	0.682	1	1.34	3	2.092	5	0.916	2	0.923	2	1.354	2	0.466	1	1.661	2	1.413	2	0	0
exuR	1308802	1309803	1	12.65	19	20.481	38	10.536	18	5.755	5	11.195	22	3.072	3	15.688	26	13.437	23	15.355	24	17.546	26	11.617	10	9.804	13	12.603	15	11.322	13	12.55	22	16.572	31	15.213	26	14.147	24	17.296	20	20.239	34	32.899	31	19.861	22	19.327	9
uxaB	1309880	1311322	1	1.37	3	3.326	9	1.204	3	0.789	1	1.047	3	2.808	4	4.137	10	2.003	5	2.632	6	1.388	3	3.186	4	3.103	6	1.152	2	2.986	5	2.738	7	1.466	4	1.605	4	2.021	5	2.372	4	1.225	3	2.911	4	3.714	6	1.472	1
uxaA	1311319	1312812	1	1.762	4	1.07	3	2.711	7	2.284	3	3.03	9	2.71	4	4.791	12	3.092	8	2.54	6	1.786	4	0	0	1.996	4	0.556	1	4.034	7	1.132	3	2.476	7	1.936	5	2.34	6	1.144	2	1.969	5	3.511	5	1.195	2	5.683	4
yjoB	1314453	1315724	1	58.227	112	63.129	150	64.9	142	55.719	62	48.476	122	24.787	31	27.327	58	60.672	133	64.943	130	70.613	134	68.032	75	48.288	82	22.306	34	26.522	39	57.016	128	64.282	154	68.991	151	57.994	126	77.658	115	80.879	174	203.029	245	121.249	172	80.486	48
rapA	1315869	1317005	1	39.702	68	53.882	114	48.762	95	59.548	59	25.436	57	27.837	31	39.685	75	34.325	67	35.346	63	43.202	73	39.73	39	37.035	56	33.893	46	58.044	76	52.027	104	42.19	90	46.181	90	35.667	69	47.779	63	58.989	113	108.888	117	95.794	121	47.079	25
phrA	1316995	1317129	1	33.71	5	49.121	9	65.198	11	58.273	5	46.376	9	82.954	8	97.761	16	47.328	8	25.914	4	41.003	6	47.054	4	45.821	6	93.588	11	88.192	10	46.213	8	27.066	5	29.626	5	23.876	4	43.787	5	30.14	5	150.455	14	45.71	5	43.491	2
xlyB	1317535	1318488	1	56.761	81	53.325	94	71.462	116	70.259	58	27.85	52	15.089	14	27.943	44	62.719	102	68.011	101	50.431	71	59.912	49	41.275	52	21.224	24	10.083	11	106.274	177	77.082	137	50.5	82	107.33	173	78.281	86	58.895	94	25.691	23	67.464	71	108.489	48
yjqB	1319011	1319613	1	46.643	41	48.811	53	51.007	51	45.232	23	39.997	46	13.998	8	34.023	33	50.911	51	52.473	48	48.432	42	33.744	17	21.907	17	22.97	16	20.834	14	64.333	66	63.026	69	48.991	49	74.532	74	42.854	29	56.961	56	79.79	44	72.502	47	95.402	26
yjqC	1319690	1320526	1	61.076	76	57.9	89	54.4	77	59.735	43	30.71	50	32.136	26	19.664	27	58.529	83	57.145	74	45.616	56	56.087	40	41.873	46	25.353	25	33.639	32	66.79	97	73.557	114	57.208	81	77.551	109	60.544	58	53.889	75	107.603	84	62.112	57	69.984	27
yjzJ	1321848	1322027	1	4.575	1	11.111	3	20.11	5	0	0	0	0	14.073	2	0	0	16.058	4	17.585	4	9.274	2	15.965	2	0	0	0	0	0	0	15.679	4	3.673	1	8.041	2	8.101	2	0	0	8.181	2	7.292	1	12.407	2	14.756	1
xkdB	1322014	1322850	1	8.84	11	7.156	11	7.771	11	16.67	12	12.284	20	0	0	2.185	3	9.872	14	9.267	12	10.589	13	7.011	5	2.731	3	2.028	2	1.051	1	8.951	13	9.033	14	13.419	19	12.095	17	5.219	5	7.185	10	1.281	1	4.359	4	15.552	6
xkdC	1322750	1323550	1	14.308	17	6.813	10	15.538	21	13.094	9	8.362	13	2.589	2	5.339	7	13.293	18	13.749	17	11.943	14	14.685	10	8.58	9	2.124	2	1.101	1	19.471	27	20.273	30	8.876	12	12.667	17	10.932	10	13.545	18	5.366	4	7.989	7	21.717	8
ykzK	1323550	1323717	1	20.015	4	20.254	5	8.798	2	25.95	3	11.473	3	7.696	1	4.535	1	8.781	2	14.425	3	10.144	2	8.731	1	17.004	3	0	0	0	0	8.575	2	20.088	5	8.795	2	8.86	2	6.5	1	17.896	4	0	0	0	0	16.139	1
xkdD	1323802	1324152	1	12.357	6	21.674	13	18.105	10	10.68	3	15.74	10	3.167	1	7.466	4	5.421	3	19.79	10	16.7	8	3.593	1	11.664	5	5.198	2	2.694	1	17.646	10	8.268	5	10.86	6	14.586	8	2.675	1	18.413	10	6.566	2	5.585	2	6.642	1
xtrA	1324149	1324355	1	42.188	11	15.524	5	26.974	8	46.409	7	8.794	3	0	0	17.379	5	26.923	8	29.483	8	23.325	6	6.692	1	4.344	1	9.68	2	0	0	55.864	17	9.238	3	23.594	7	33.955	10	19.927	4	13.716	4	0	0	20.802	4	24.74	2
xpf	1324471	1324980	1	8.176	6	13.238	12	14.376	12	9.423	4	8.332	8	2.096	1	1.235	1	11.958	10	11.785	9	4.144	3	9.511	4	4.631	3	3.439	2	0	0	10.509	9	9.847	9	8.384	7	14.478	12	3.54	2	9.747	8	2.172	1	5.543	3	13.186	3
xtmA	1325096	1325893	1	107.312	127	112.866	165	114.398	154	131.461	90	67.81	105	19.494	15	44.415	58	98.612	133	171.323	211	101.065	118	88.459	60	70.826	74	28.79	27	24.317	22	147.693	204	118.726	175	114.361	154	155.602	208	117.44	107	101.991	135	43.101	32	96.243	84	106.289	39
xtmB	1325890	1327191	1	121.298	239	117.916	287	153.484	344	153.533	175	77.967	201	39.809	51	42.315	92	122.468	275	187.272	384	116.776	227	99.179	112	55.763	97	30.742	48	20.58	31	181.332	417	152.809	375	129.796	291	175.687	391	139.758	212	108.905	240	43.685	54	121.119	176	230.808	141
xkdE	1327195	1328682	1	130.045	294	109.215	305	142.713	367	126.165	165	68.628	203	31.974	47	35.276	88	125.755	324	169.592	399	121.055	270	82.581	107	64.633	129	30.701	55	24.301	42	169.788	448	162.657	458	137.225	353	179.749	459	122.955	214	108.362	274	54.291	77	118.756	198	182.614	128
xkdF	1328702	1329529	1	241.404	297	210.559	320	256.527	359	240.266	171	114.926	185	63.755	51	105.337	143	215.392	302	339.754	435	212.56	258	157.42	111	128.895	140	62.569	61	30.833	29	302.247	434	274.094	420	212.872	298	352.607	490	248.109	235	196.215	270	119.197	92	281.044	255	440.428	168
xkdG	1329555	1330490	1	265.204	371	222.215	384	296.619	472	296.569	240	134.401	246	75.86	69	95.879	148	248.391	396	360.623	525	217.371	300	208.291	167	137.649	170	57.733	64	39.273	42	357.075	583	284.675	496	233.702	372	368.962	583	320.341	345	234.56	367	136.734	120	268.492	277	465.731	202
ykzL	1330512	1330895	1	230.875	124	238.149	158	238.979	146	234.956	73	119.535	84	85.908	30	89.431	53	207.488	127	286.262	160	241.568	128	185.173	57	126.539	60	65.789	28	36.533	15	331.821	208	290.014	194	204.541	125	365.945	222	268.452	111	234.723	141	100.907	34	275.187	109	522.46	87
xkdH	1330892	1331248	1	260.642	129	220.813	135	207.822	117	230.519	66	126.628	82	52.828	17	89.724	49	225.161	127	297.053	153	202.751	99	225.623	64	105.277	46	63.743	25	42.287	16	313.341	181	279.026	172	195.327	110	338.083	189	291.317	111	211.36	117	96.619	30	287.667	105	364.939	56
xkdI	1331245	1331730	1	238.389	166	201.122	173	234.824	186	228.389	92	99.881	91	55.217	25	81.993	63	201.62	160	300.832	218	208.156	143	177.904	71	107.36	66	74.302	41	39.449	21	296.538	241	279.034	242	210.77	167	349.638	275	263.018	141	242.674	189	139.636	61	282.354	145	370.55	80
xkdJ	1331743	1332183	1	231.599	145	231.45	179	224.668	160	248.497	90	115.972	95	63.871	26	102.774	71	221.442	158	336.126	219	186.183	115	167.213	60	124.835	69	66.515	33	39.697	19	333.921	244	235.966	184	228.808	163	346.452	245	327.804	158	199.931	140	122.208	48	305.376	141	443.043	86
ykzM	1332187	1332405	1	203.956	57	147.729	51	169.866	54	167.006	27	92.982	34	44.026	8	48.642	15	178.966	57	306.012	89	199.479	55	112.378	18	113.485	28	54.185	12	23.403	5	251.397	82	218.342	76	179.246	57	262.934	83	311.403	67	191.953	60	79.851	14	218.333	45	484.717	42
xkdK	1332402	1333802	1	267.774	569	257.917	677	292.087	706	320.524	394	142.433	396	78.893	109	99.799	234	246.114	596	401.114	887	236.121	495	215.953	263	135.397	254	75.422	127	48.016	78	365.316	906	301.901	799	273.383	661	400.81	962	341.708	559	235.627	560	143.277	191	415.416	651	564.647	372
xkdM	1333804	1334247	1	294.88	186	252.833	197	262.024	188	315.166	115	147.827	122	56.081	23	90.517	63	221.189	159	367.145	241	194.443	121	226.827	82	131.092	73	52.017	26	39.402	19	326.008	240	268.582	211	203.423	146	348.09	248	319.192	155	194.194	137	136.463	54	318.156	148	429.526	84
xkdN	1334339	1334785	1	144.779	92	124.848	98	135.58	98	149.62	55	85.396	71	36.305	15	49.916	35	122.898	89	145.171	96	113.253	71	126.307	46	64.171	36	23.831	12	12.351	6	163.151	121	149.095	118	125.856	91	150.47	108	130.824	64	111.155	79	72.746	29	128.032	60	223.332	44
xkzB	1334815	1334964	1	98.985	17	117.841	25	117.734	23	50.327	5	22.251	5	26.866	3	31.661	6	86.857	17	89.522	16	76.725	13	30.478	3	52.763	8	7.348	1	0	0	154.656	31	84.15	18	76.759	15	103.1	20	98.322	13	62.472	12	27.844	3	63.162	8	150.241	8
xkdO	1334966	1338964	1	101.599	628	86.832	663	106.527	749	102.357	366	52.18	422	24.384	98	31.669	216	91.847	647	140.224	902	84.288	514	80.449	285	45.446	248	27.357	134	17.988	85	126.418	912	107.553	828	101.375	713	126.043	880	109.065	519	91.851	635	52.607	204	118.459	540	195.676	375
xkdP	1338957	1339616	1	104.338	101	88.647	106	121.697	134	116.076	65	40.267	51	25.421	16	32.768	35	107.871	119	147.91	149	85.864	82	73.902	41	60.848	52	18.251	14	14.865	11	121.263	137	101.192	122	89.882	99	148.165	162	115.401	86	90.517	98	54.341	33	137.276	98	159.934	48
xkdQ	1339632	1340609	1	93.547	137	77.388	140	89.443	149	101.512	86	30.791	59	18.903	18	22.896	37	86.279	144	129.917	198	80.287	116	70.293	59	47.18	61	20.681	24	12.505	14	138.658	237	112.39	205	101.417	169	103.979	172	104.66	118	90.355	148	56.598	52	101.847	110	182.796	83
xkdR	1340609	1340875	1	70.539	25	59.388	26	91.779	37	68.285	14	32.347	15	8.679	2	23.014	9	86.654	35	127.431	47	65.779	23	54.154	11	70.312	22	28.485	8	3.691	1	123.294	51	115.537	51	76.871	31	139.889	56	95.29	26	75.682	30	44.976	10	87.996	23	109.206	12
xkdS	1340932	1341357	1	109.514	66	102.088	76	83.148	57	114.735	40	46.923	37	15.312	6	33.083	22	69.888	48	149.88	94	74.004	44	69.484	24	33.831	18	29.315	14	26.046	12	137.906	97	83.932	63	96.246	66	88.142	60	71.126	33	62.31	42	68.768	26	105.748	47	160.556	30
xkdT	1341350	1342396	1	85.229	134	84.958	165	100.09	179	90.159	82	50.071	103	18.586	19	27.092	47	92.646	166	154.019	252	90.903	141	66.586	60	46.109	64	30.501	38	9.984	12	147.686	271	128.18	251	87.201	156	129.515	230	120.622	146	89.282	157	47.651	47	143.166	166	184.631	90
xkdU	1342380	1342958	1	64.168	54	72.148	75	80.439	77	65.733	32	26.338	29	18.276	10	23.692	22	70.904	68	97.058	85	74.678	62	68.421	33	30.958	23	14.996	10	4.663	3	104.869	103	86.822	91	78.325	75	98.892	94	78.72	51	74.371	70	39.777	21	91.843	57	141.809	37
xkzA	1342955	1343227	1	104.458	38	86.788	39	101.498	42	99.79	21	50.423	24	21.139	5	9.965	4	86.835	36	108.3	41	80.803	29	57.556	12	37.364	12	13.876	4	32.362	9	96.566	41	103.733	47	101.466	42	121.685	50	96.407	27	66.36	27	43.817	10	89.457	24	115.26	13
xkdV	1343230	1345293	1	97.783	309	83.257	325	92.64	333	107.218	196	38.214	158	19.955	41	28.105	98	83.025	299	137.141	451	89.491	279	77.3	140	44.447	124	23.561	59	13.66	33	122.554	452	99.09	390	90.386	325	128.035	457	94.13	229	74.129	262	56.999	113	119.287	278	180.657	177
xkdW	1345305	1345634	1	108.221	49	103.7	58	110.673	57	141.262	37	62.457	37	33.968	10	36.028	18	81.395	42	182.517	86	96.263	43	61.657	16	52.536	21	22.297	8	14.445	5	124.895	66	88.664	50	81.523	42	132.963	68	140.572	49	94.785	48	31.685	9	146.743	49	113.976	16
xkdX	1345631	1345795	1	117.851	23	103.7	25	94.596	21	132.863	15	62.659	16	23.642	3	69.655	15	71.938	16	128.016	26	88.293	17	134.105	15	23.216	4	19.398	3	13.405	2	171.219	39	102.85	25	126.089	28	117.946	26	119.802	18	114.532	25	106.178	13	118.113	17	198.318	12
xepA	1345839	1346678	1	92.071	115	86.849	134	82.35	117	106.567	77	48.341	79	23.396	19	37.73	52	82.195	117	139.249	181	99.817	123	68.449	49	45.343	50	25.258	25	16.756	16	117.302	171	124.063	193	98.507	140	146.015	206	106.075	102	91.625	128	26.8	21	132.443	122	173.012	67
xhlA	1346731	1347000	1	144.807	52	117.226	52	166.474	68	178.113	37	65.979	31	59.961	14	78.236	31	105.072	43	214.074	80	146.779	52	140.907	29	82.012	26	31.628	9	25.499	7	167.02	70	165.455	74	144.395	59	268.732	109	227.884	63	149.389	60	97.656	22	196.352	52	404.182	45
xhlB	1347013	1347276	1	171.56	60	150.458	65	150.823	60	237.255	48	104.898	48	52.772	12	90.696	35	160.576	64	219.808	80	220.269	76	159.648	32	93.925	29	54.125	15	48.623	13	254.791	104	211.211	92	178.418	71	308.84	122	293.414	79	214.747	84	100.271	22	252.015	65	332.006	36
xlyA	1347289	1348182	1	146.998	196	135.393	223	156.922	238	172.431	133	76.237	133	61.135	53	71.368	105	134.252	204	229.177	318	145.199	191	155.723	119	93.448	110	63.412	67	27.47	28	204.989	319	166.801	277	132.485	201	221.774	334	220.167	226	150.205	224	115.962	97	222.713	219	324.145	134
mhqA	1353080	1354030	1	17.577	25	15.367	27	21.015	34	10.938	9	19.345	36	30.277	28	53.522	84	24.677	40	14.187	21	12.115	17	20.854	17	20.706	26	25.73	29	43.225	47	15.06	25	20.886	37	12.976	21	21.786	35	11.872	13	13.829	22	16.81	15	12.393	13	22.676	10
ykcB	1354285	1356435	1	4.248	14	1.965	8	4.268	16	4.72	9	2.087	9	1.867	4	3.85	14	1.864	7	2.624	9	2.153	7	2.647	5	3.093	9	1.532	4	1.984	5	5.719	22	4.872	20	2.666	10	3.492	13	4.335	11	3.527	13	2.418	5	7.405	18	7.829	8
ykcC	1356447	1357418	1	2.749	4	4.451	8	2.417	4	3.564	3	0.525	1	2.114	2	1.246	2	1.206	2	4.623	7	1.393	2	0	0	3.892	5	1.734	2	4.495	5	4.122	7	4.414	8	0.604	1	6.693	11	5.356	6	0.614	1	4.382	4	3.727	4	2.217	1
proG	1359454	1360272	1	50.976	62	43.264	65	39.755	55	51.167	36	63.469	101	78.402	62	71.533	96	56.274	78	45.034	57	43.336	52	37.299	26	53.085	57	63.292	61	52.7	49	45.086	64	41.589	63	45.523	63	51.682	71	37.379	35	36.756	50	41.939	32	46.824	42	55.69	21
dppA	1360401	1361225	1	1.632	2	3.303	5	6.456	9	2.821	2	3.742	6	1.255	1	3.697	5	2.148	3	1.568	2	4.962	6	2.847	2	2.773	3	4.119	4	0	0	4.194	6	1.31	2	4.302	6	1.445	2	5.299	5	1.459	2	3.902	3	3.319	3	5.263	2
dppB	1361242	1362168	1	1.444	2	3.507	6	1.904	3	1.248	1	0	0	1.111	1	1.963	3	1.901	3	3.469	5	0.732	1	0	0	0.818	1	0	0	0	0	5.568	9	0	0	0.635	1	0	0	0.938	1	3.228	5	0	0	0.979	1	2.329	1
dppC	1362174	1363136	1	0	0	1.685	3	2.44	4	0	0	1.061	2	0	0	1.887	3	3.045	5	2	3	0.703	1	0	0	2.358	3	0.876	1	2.723	3	1.189	2	2.786	5	1.83	3	1.843	3	1.803	2	1.241	2	1.106	1	0.941	1	0	0
dppD	1363141	1364148	1	0.662	1	0.536	1	5.235	9	6.863	6	3.54	7	1.018	1	2.399	4	2.903	5	0.636	1	1.341	2	2.309	2	2.998	4	3.34	4	5.193	6	1.701	3	0	0	1.163	2	1.172	2	0.859	1	0.592	1	3.164	3	0.897	1	0	0
dppE	1364151	1365800	1	2.387	6	4.831	15	2.448	7	3.438	5	3.649	12	5.507	9	7.932	22	5.585	16	3.44	9	9.678	24	1.388	2	3.154	7	5.02	10	6.765	13	4.09	12	3.514	11	3.147	9	3.17	9	3.1	6	4.624	13	2.537	4	2.697	5	2.566	2
ykfA	1365888	1366847	1	3.481	5	3.382	6	7.344	12	4.814	4	4.257	8	3.212	3	6.309	10	4.276	7	4.014	6	5.645	8	8.503	7	3.943	5	6.15	7	10.928	12	7.158	12	2.795	5	4.283	7	4.315	7	5.426	6	4.357	7	3.329	3	3.776	4	4.491	2
ykfB	1366844	1367944	1	3.018	5	5.864	12	6.899	13	4.174	4	5.537	12	9.284	10	8.206	15	4.767	9	6.381	11	3.671	6	1.053	1	6.838	10	3.809	5	3.159	4	5.172	10	5.332	11	6.366	12	7.482	14	1.568	2	4.858	9	4.811	5	6.548	8	1.947	1
ykfC	1367941	1368831	1	1.505	2	6.093	10	2.647	4	7.806	6	9.204	16	2.315	2	6.139	9	6.604	10	5.063	7	7.629	10	6.566	5	3.41	4	7.598	8	9.845	10	5.804	9	4.834	8	3.969	6	4.664	7	8.799	9	1.346	2	4.799	4	3.062	3	7.283	3
ykfD	1368844	1369833	1	4.045	6	4.912	9	2.964	5	4.662	4	5.668	11	9.332	9	7.332	12	5.916	10	7.126	11	2.734	4	2.353	2	5.346	7	4.254	5	11.465	13	5.199	9	4.331	8	4.148	7	4.178	7	7.006	8	4.822	8	7.523	7	6.399	7	2.175	1
ykhA	1372035	1372553	1	132.377	99	145.05	134	146.94	125	97.081	42	158.406	155	139.844	68	212.067	175	141.97	121	138.768	108	112.494	83	128.319	55	137.829	91	145.116	86	171.412	98	127.17	111	134.199	125	133.967	114	146.794	124	151.107	87	135.095	113	130.016	61	116.039	64	155.26	36
hmp	1372792	1373991	1	3.313	6	3.129	7	2.912	6	1.909	2	1.688	4	1.698	2	3.002	6	1.453	3	3.714	7	2.798	5	1.927	2	2.502	4	4.877	7	2.889	4	2.365	5	3.99	9	5.338	11	3.422	7	3.586	5	0.987	2	0.88	1	4.492	6	8.904	5
ykjA	1374437	1375168	1	0	0	0	0	0	0	1.6	1	0.707	1	1.424	1	0	0	1.624	2	3.558	4	0	0	1.615	1	0	0	2.336	2	0	0	0	0	0.743	1	0	0	0	0	0	0	1.655	2	0	0	1.255	1	0	0
ykkA	1375260	1375787	1	3.937	3	3.188	3	3.462	3	0	0	3.009	3	2.019	1	5.947	5	3.455	3	3.784	3	3.991	3	4.58	2	2.973	2	0	0	5.151	3	3.374	3	1.054	1	1.153	1	8.134	7	1.705	1	3.52	3	2.092	1	3.559	2	4.233	1
ykkB	1375777	1376295	1	4.011	3	1.082	1	2.351	2	2.311	1	5.11	5	0	0	2.424	2	7.04	6	3.855	3	4.066	3	0	0	4.544	3	0	0	6.996	4	2.291	2	4.294	4	2.35	2	4.735	4	1.737	1	3.587	3	0	0	3.626	2	0	0
ykkC	1376517	1376855	1	17.137	8	31.214	18	41.43	22	11.109	3	29.47	18	32.946	10	52.416	27	18.796	10	32.934	16	28.227	13	26.163	7	36.396	15	45.955	17	58.844	21	20.189	11	30.958	18	20.709	11	17.068	9	36.172	13	28.729	15	37.56	11	23.237	8	34.545	5
ykkD	1376855	1377172	1	18.431	8	41.032	22	16.204	8	27.879	7	26.413	15	74.413	21	35.496	17	10.108	5	24.353	11	32.694	14	32.159	8	20.877	8	29.074	10	66.302	22	11.844	6	46.246	25	16.198	8	14.278	7	23.941	8	24.719	12	29.38	8	34.364	11	29.724	4
purU	1377243	1378145	1	331.75	447	361.689	602	347.109	532	329.72	257	366.434	646	397.228	348	442.573	658	287.194	441	311.654	437	350.56	466	359.995	278	417.81	497	364.327	389	399.979	412	356.103	560	381.369	640	325.475	499	325.906	496	379.828	394	370.27	558	289.84	245	272.721	271	272.889	114
proB	1378496	1379593	1	128.946	213	142.612	291	121.343	228	116.161	111	97.627	211	110.798	119	112.47	205	72.775	137	77.951	134	120.884	197	105.627	100	90.515	132	90.911	119	83.148	105	128.118	247	158.456	326	140.99	265	93.258	174	133.68	170	141.811	262	104.218	108	130.518	159	121.059	62
proA	1379605	1380852	1	155.881	294	168.684	393	163.608	351	173.228	189	121.165	299	119.873	147	128.777	268	105.145	226	124.825	245	161.766	301	133.216	144	125.52	209	99.695	149	135.938	196	177.627	391	197.527	464	177.536	381	139.415	297	169.422	246	169.712	358	121.702	144	132.285	184	167.591	98
ohrA	1380978	1381403	1	69.691	42	87.312	65	72.937	50	60.236	21	36.778	29	33.176	13	43.609	29	49.504	34	55.806	35	72.322	43	66.589	23	54.506	29	35.597	17	26.046	12	95.255	67	94.59	71	87.497	60	58.762	40	94.835	44	80.113	54	23.804	9	31.499	14	32.111	6
ohrB	1382020	1382430	1	55.245	32	103.421	74	174.538	115	188.013	63	752.1	570	1786.95	673	3446.76	2203	337.815	223	291.972	176	59.497	34	234.954	78	580.786	297	1845.28	847	3800.68	1683	10.354	7	9.703	7	18.207	12	7.642	5	29.152	13	18.523	12	2.752	1	2.341	1	0	0
ykzN	1382457	1382627	1	9.779	2	15.832	4	4.298	1	25.356	3	93.421	25	105.276	14	314.599	71	30.031	7	28.189	6	4.956	1	25.592	3	60.919	11	185.099	30	351.756	55	0	0	0	0	0	0	8.657	2	6.351	1	0	0	0	0	0	0	0	0
rsbRB	1387206	1388039	1	250.873	311	217.457	333	227.641	321	228.689	164	196.673	319	183.617	148	142.556	195	232.167	328	212.389	274	238.754	292	219.567	156	180.003	197	190.359	187	151.947	144	203.892	295	203.369	314	226.86	320	260.672	365	239.948	229	168.047	233	264.88	206	311.734	285	262.78	101
ykoG	1391953	1392639	1	13.859	14	16.829	21	12.184	14	22.246	13	21.942	29	13.703	9	21.532	24	13.898	16	18.074	19	12.041	12	13.818	8	15.698	14	14.991	12	20.719	16	11.875	14	11.128	14	17.4	20	20.158	23	10.287	8	11.506	13	18.936	12	24.162	18	19.157	6
ykoH	1392643	1394007	1	11.601	24	16.044	41	15.299	36	13.37	16	16.995	46	20.817	28	21.028	48	12.301	29	15.793	34	17.149	35	15.182	18	14.236	26	14.03	23	16.44	26	14.082	34	12.808	33	17.843	42	11.983	28	15.697	25	10.805	25	26.198	34	20.975	32	14.032	9
ykoI	1394004	1394684	1	7.994	8	12.133	15	14.933	17	22.455	13	16.037	21	23.052	15	14.489	16	10.521	12	15.363	16	14.179	14	12.204	7	12.45	11	6.305	5	18.299	14	11.13	13	16.848	21	11.416	13	10.616	12	11.681	9	14.294	16	19.113	12	18.968	14	6.446	2
ykoJ	1394776	1395288	1	20.312	15	33.982	31	29.761	25	39.793	17	24.838	24	37.487	18	41.724	34	23.764	20	27.325	21	31.569	23	40.165	17	21.473	14	39.302	23	23.027	13	27.845	24	23.919	22	28.561	24	38.363	32	17.589	10	29.057	24	34.535	16	33.05	18	26.205	6
ykzD	1395371	1395508	1	0	0	0	0	0	0	0	0	0	0	0	0	0	0	5.735	1	0	0	0	0	0	0	0	0	0	0	0	0	0	0	10.495	2	0	0	0	0	0	0	0	0	0	0	0	0	0	0
mgtE	1396013	1397368	1	213.173	438	201.727	512	221.635	518	201.078	239	299.071	804	344.329	460	455.632	1033	246.415	577	221.211	473	148.49	301	180.029	212	256.9	466	296.65	483	339.33	533	178.062	427	159.434	408	162.966	381	196.485	456	151.093	239	137.508	316	360.744	465	281.794	427	260.582	166
ykzB	1397938	1398093	1	0	0	0	0	0	0	0	0	0	0	0	0	0	0	9.69	2	10.611	2	5.597	1	0	0	6.254	1	6.968	1	0	0	14.193	3	0	0	0	0	0	0	0	0	0	0	8.801	1	0	0	0	0
ykoL	1398181	1398363	1	0	0	0	0	0	0	0	0	0	0	0	0	0	0	0	0	0	0	0	0	0	0	0	0	16.957	3	5.859	1	0	0	0	0	0	0	0	0	0	0	4.005	1	7.139	1	0	0	0	0
ykoM	1398496	1398960	1	78.366	52	74.42	61	60.944	46	67.734	26	52.984	46	50.992	22	28.681	21	67.442	51	78.2	54	65.685	43	60.479	23	63.161	37	41.84	22	33.513	17	73.601	57	53.24	44	33.112	25	78.72	59	43.066	22	43.118	32	50.447	21	42.913	21	87.493	18
ykoP	1400188	1400739	1	0	0	0	0	0	0	0	0	0	0	0	0	2.267	2	0	0	0	0	2.536	2	2.183	1	1.417	1	0	0	0	0	1.072	1	0	0	1.099	1	1.108	1	0	0	1.118	1	0	0	1.696	1	4.035	1
ykoS	1401772	1403466	1	1.935	5	0.94	3	2.382	7	1.338	2	1.479	5	2.381	4	4.209	12	1.698	5	1.859	5	0.785	2	0.675	1	1.753	4	0.977	2	3.544	7	1.326	4	1.554	5	1.701	5	0.685	2	2.513	5	0.692	2	1.234	2	0.525	1	1.248	1
ykoT	1403479	1404492	1	1.973	3	2.129	4	1.734	3	2.273	2	3.016	6	4.046	4	3.576	6	1.154	2	1.896	3	3.333	5	2.295	2	3.724	5	5.809	7	3.441	4	2.254	4	2.112	4	2.312	4	1.164	2	3.417	4	2.352	4	5.241	5	1.783	2	2.121	1
ykoX	1409912	1410577	1	165.75	162	193.817	234	158.308	176	187.48	106	147.796	189	149.493	95	161.341	174	149.931	167	192.701	196	166.97	161	166.024	93	180.794	156	147.192	114	136.514	102	207.765	237	201.265	245	188.831	210	190.224	210	187.39	141	161.003	176	190.816	117	185.905	134	155.101	47
ykoY	1410654	1411628	1	90.422	132	84.291	152	74.675	124	65.129	55	76.963	147	55.839	53	61.46	99	76.338	127	76.357	116	61.102	88	76.495	64	72.161	93	68.292	79	59.14	66	80.996	138	84.15	153	81.876	136	70.957	117	65.845	74	87.583	143	117.927	108	91.957	99	88.377	40
sigI	1411892	1412647	1	61.723	69	46.346	64	56.622	72	47.937	31	59.481	87	60.536	44	73.773	91	61.225	78	68.767	80	39.896	44	42.142	27	41.544	41	54.185	48	53.826	46	60.55	79	53.867	75	51.101	65	53.854	68	47.64	41	33.592	42	32.796	23	53.37	44	34.623	12
rsgI	1412644	1413789	1	78.179	135	68.915	147	67.202	132	91.098	91	63.293	143	73.926	83	85.547	163	90.959	179	94.045	169	69.265	118	63.657	63	50.509	77	57.733	79	68.935	91	76.909	155	78.114	168	70.235	138	100.49	196	58.673	78	63.168	122	63.694	69	58.893	75	76.581	41
ykrL	1414997	1415893	1	436.461	584	447.108	739	422.469	643	306.189	237	333.585	584	378.17	329	450.413	665	307.567	469	328.199	457	449.223	593	436.844	335	459.676	543	414.978	440	447.75	458	475.14	742	536.454	894	480.793	732	350.023	529	480.536	495	542.589	812	939.937	789	831.998	821	588.167	244
ktrD	1416067	1417416	1	82.139	168	77.973	197	92.413	215	69.305	82	66.889	179	72.189	96	41.208	93	77.223	180	76.111	162	88.214	178	88.721	104	83.072	150	67.252	109	54.362	85	86.297	206	93.036	237	80.782	188	87.438	202	81.926	129	86.117	197	87.287	112	88.837	134	70.963	45
ykzP	1417561	1417716	1	0	0	0	0	4.854	1	0	0	8.44	2	0	0	5.004	1	0	0	0	0	0	0	0	0	0	0	0	0	0	0	14.193	3	0	0	0	0	0	0	0	0	9.873	2	0	0	14.974	2	17.809	1
ykzE	1417719	1417895	1	0	0	3.785	1	0	0	0	0	0	0	0	0	0	0	0	0	0	0	0	0	0	0	5.296	1	0	0	0	0	0	0	3.754	1	0	0	0	0	0	0	0	0	0	0	0	0	0	0
kinE	1419213	1421429	1	8.532	29	8.812	37	6.466	25	12.715	25	4.947	22	9.502	21	9.332	35	11.359	44	11.026	39	7.455	25	11.807	23	7.998	24	9.653	26	10.006	26	8.067	32	7.087	30	6.464	25	11.982	46	9.936	26	6.05	23	9.848	21	8.777	22	9.489	10
ogt	1421426	1421923	1	58.735	42	37.359	33	56.553	46	45.931	19	42.753	40	51.62	24	58.299	46	55.22	45	45.689	34	38.272	27	43.921	18	41.185	26	54.708	31	51.22	28	37.145	31	33.685	30	36.871	30	50.762	41	38.147	21	25.007	20	57.958	26	43.614	23	18.042	4
ykrV	1425641	1426837	1	10.518	19	14.789	33	18.007	37	12.44	13	24.54	58	19.582	23	30.603	61	14.573	30	11.171	21	8.978	16	14.488	15	18.811	30	21.656	31	21.724	30	11.858	25	14.223	32	11.19	23	10.782	22	14.381	20	12.869	26	15.001	17	2.252	3	7.142	4
mtnW	1427034	1428278	1	17.009	32	20.654	48	26.168	56	21.133	23	32.093	79	35.152	43	63.585	132	18.656	40	15.323	30	16.163	30	22.258	24	28.899	48	32.867	49	58.404	84	18.217	40	12.376	29	13.547	29	21.176	45	15.88	23	16.158	34	16.098	19	3.604	5	8.572	5
mtnX	1428275	1428982	1	13.423	14	28.719	37	28.659	34	24.862	15	32.244	44	26.544	18	63.433	73	15.985	19	19.348	21	19.438	20	20.076	12	27.152	25	38.719	32	55.186	44	18.074	22	15.397	20	16.853	20	8.489	10	18.682	15	10.287	12	10.699	7	13.001	10	9.278	3
mtnB	1428940	1429569	1	16.284	15	22.849	26	55.353	58	33.779	18	43.145	52	38.401	23	78.706	80	21.909	23	30.252	29	25.308	23	20.835	11	33.201	27	60.277	44	110.763	78	19.533	21	24.405	28	17.173	18	26.911	28	21.151	15	21.353	22	6.922	4	7.36	5	10.504	3
mtnD	1429584	1430120	1	16.753	13	22.952	22	33.988	30	40.099	18	30.534	31	39.641	20	88.762	76	29.401	26	24.767	20	27.432	21	15.74	7	29.195	20	55.294	34	69.116	41	23.188	21	12.417	12	26.049	23	20.537	18	25.109	15	25.349	22	10.271	5	10.485	6	12.47	3
spo0E	1430684	1430941	1	138.088	47	149.842	63	154.974	60	228.548	45	249.253	111	379.572	84	543.18	204	118.59	46	143.984	51	134.012	45	189.674	37	199.677	60	426.378	115	611.07	159	88.107	35	99.076	42	142.015	55	75.433	29	152.653	40	118.209	45	290.361	62	282.854	71	255.858	27
eag	1431027	1431458	1	17.973	11	9.259	7	12.928	9	25.42	9	27.473	22	37.694	15	48.865	33	14.337	10	12.56	8	16.562	10	2.851	1	20.358	11	49.486	24	70.531	33	7	5	20.99	16	14.36	10	10.126	7	19.101	9	16.069	11	72.925	28	26.586	12	42.16	8
mhqR	1433199	1433636	1	394.273	245	341.325	262	421.598	298	358.863	129	295.191	240	235.132	95	180.846	124	254.178	180	298.453	193	357.231	219	353.793	126	302.593	166	251.821	124	210.508	100	308.861	224	348.865	270	342.263	242	249.331	175	351.178	168	362.588	252	733.644	286	552.074	253	373.716	72
ykvI	1438092	1439135	1	1.914	3	2.582	5	1.122	2	2.206	2	1.463	3	1.962	2	3.469	6	2.799	5	1.226	2	1.94	3	2.226	2	0.723	1	0.805	1	0.834	1	2.186	4	4.61	9	0.561	1	2.824	5	0	0	1.711	3	4.068	4	1.73	2	0	0
queC	1439448	1440107	1	174.586	169	189.002	226	181.637	200	221.438	124	139.751	177	149.351	94	144.178	154	176.763	195	167.763	169	167.539	160	187.458	104	184.884	158	172.082	132	149.997	111	221.282	250	206.53	249	181.579	200	192.065	210	183.836	137	193.965	210	200.896	122	197.509	141	186.59	56
queD	1440100	1440549	1	237.451	152	223.841	177	221.109	161	186.332	69	192.228	161	168.184	70	152.901	108	196.02	143	204.154	136	231.183	146	261.667	96	199.953	113	199.109	101	212.52	104	242.266	181	224.515	179	223.785	163	215.756	156	174.508	86	201.129	144	231.58	93	258.426	122	216.659	43
queE	1440542	1441273	1	223.987	242	251.008	335	266.89	328	251.198	157	214.344	303	175.094	123	192.927	230	207.913	256	214.345	241	215.779	230	211.557	131	223.309	213	206.738	177	196.137	162	234.738	296	250.438	337	235.896	290	243.373	297	254.877	212	249.09	301	239.008	162	263.556	210	259.72	87
ykvM	1441291	1441788	1	260.112	186	279.628	247	237.278	193	229.657	95	225.523	211	174.217	81	230.662	182	229.469	187	256.667	191	228.217	161	258.644	106	247.111	156	222.361	126	162.808	89	303.147	253	261.617	233	274.074	223	241.43	195	252.494	139	246.318	197	298.705	134	286.333	151	257.099	57
ykvO	1442872	1443618	1	2.718	3	5.134	7	2.389	3	1.566	1	4.154	6	4.18	3	7.389	9	5.565	7	0.871	1	5.51	6	3.161	2	5.131	5	8.003	7	4.74	4	8.538	11	2.909	4	3.185	4	1.604	2	1.177	1	3.24	4	5.776	4	4.914	4	2.922	1
ykvP	1444099	1445298	1	1.104	2	1.788	4	2.427	5	4.772	5	8.018	19	9.341	11	24.019	48	2.907	6	2.653	5	1.679	3	2.89	3	5.003	8	10.452	15	28.89	40	0.946	2	1.773	4	2.912	6	2.444	5	2.869	4	0.987	2	2.64	3	2.246	3	0	0
ykzQ	1445314	1445541	1	3.407	1	13.79	5	5.99	2	5.889	1	13.019	5	0	0	33.963	11	2.989	1	0	0	10.36	3	11.889	2	7.718	2	12.898	3	4.456	1	0	0	2.735	1	2.994	1	9.049	3	17.701	4	3.046	1	16.292	3	4.62	1	0	0
ykvQ	1445638	1446336	1	7.775	8	7.081	9	5.127	6	6.72	4	11.885	16	16.443	11	33.471	38	6.823	8	8.405	9	8.866	9	3.392	2	4.404	4	12.265	10	26.698	21	7.495	9	6.243	8	4.271	5	7.744	9	6.312	5	3.476	4	12.394	8	7.907	6	6.27	2
ykzR	1446317	1446568	1	12.085	4	7.337	3	10.624	4	5.223	1	4.618	2	18.586	4	19.166	7	13.255	5	5.806	2	9.187	3	5.271	1	13.689	4	7.625	2	15.808	4	7.766	3	14.554	6	2.655	1	5.35	2	7.849	2	5.402	2	9.632	2	12.29	3	0	0
ykvR	1447251	1447541	1	7.655	3	10.329	5	11.217	5	17.644	4	17.553	9	11.774	3	23.126	10	17.913	8	12.26	5	20.692	8	4.452	1	14.452	5	12.881	4	13.352	4	10.932	5	20.488	10	6.728	3	22.592	10	23.202	7	9.126	4	8.135	2	10.38	3	0	0
ykzS	1448013	1448207	1	66.115	16	103.7	31	116.247	32	50.002	7	116.854	37	82.62	13	157.285	42	72.518	20	75.444	19	83.77	20	72.099	10	98.293	21	119.936	23	81.079	15	92.053	26	69.673	21	105.316	29	62.193	17	107.349	20	77.586	21	79.041	12	112.062	20	79.967	6
ykvT	1448506	1449132	1	6.547	6	16.783	19	17.266	18	11.317	6	13.343	16	26.851	16	32.632	33	10.532	11	10.485	10	11.06	10	13.327	7	17.303	14	28.916	21	25.691	18	10.284	11	7.009	8	7.671	8	4.83	5	4.252	3	10.731	11	8.696	5	7.398	5	7.039	2
ykvU	1449250	1450587	1	1.48	3	2.397	6	1.735	4	0.853	1	1.886	5	3.795	5	4.025	9	0.433	1	2.845	6	0.5	1	0.861	1	1.677	3	3.736	6	2.582	4	2.96	7	1.585	4	1.735	4	1.747	4	1.923	3	1.324	3	1.573	2	1.338	2	0	0
stoA	1450638	1451135	1	40.555	29	32.831	29	25.818	21	38.679	16	63.061	59	81.732	38	78.577	62	39.267	32	32.251	24	28.35	20	29.28	12	49.105	31	52.943	30	62.196	34	26.361	22	35.93	32	29.497	24	28.476	23	32.697	18	31.259	25	49.041	22	22.755	12	13.532	3
zosA	1451371	1453284	1	10.253	30	19.644	71	14.422	48	15.361	26	14.106	54	16.295	31	15.487	50	16.495	55	13.465	41	11.779	34	21.468	36	18.97	49	20.271	47	17.883	40	14.056	48	15.367	56	19.825	66	16.642	55	10.655	24	11.306	37	11.985	22	12.049	26	11.024	10
ykvY	1453691	1454782	1	146.12	240	159.69	324	156.29	292	134.715	128	190.319	409	187.278	200	200.291	363	195.53	366	170.247	291	148.727	241	146.597	138	181.373	263	193.614	252	160.078	201	137.717	264	145.183	297	152.496	285	198.36	368	144.723	183	158.951	292	172.746	178	150.25	182	147.278	75
ykvZ	1455064	1456029	1	50.492	73	48.154	86	49.254	81	31.087	26	56.036	106	60.637	57	43.879	70	38.236	63	41.208	62	48.376	69	42.24	35	47.008	60	39.278	45	46.143	51	53.93	91	48.871	88	49.238	81	46.54	76	43.125	48	37.105	60	39.691	36	46.894	50	37.925	17
glcT	1456092	1456958	1	157.219	203	159.249	254	167.492	246	159.318	119	172.843	292	123.879	104	98.264	140	131.159	193	164.471	221	167.21	213	151.347	112	148.257	169	140.738	144	97.256	96	158.596	239	177.843	286	173.565	255	167.304	244	161.965	161	138.491	200	170.363	138	159.624	152	134.89	54
ptsG	1457187	1459286	1	175.669	565	203.625	809	182.316	667	191.877	357	154.937	652	115.723	242	74.67	265	231.081	847	242.002	810	300.34	953	286.437	528	273.997	778	213.052	543	140.721	346	208.59	783	196.964	789	211.769	775	265.357	964	302.494	749	319.966	1151	169.992	343	201.1	477	174.491	174
ptsH	1459384	1459650	1	1893.26	671	2156.23	944	1914.95	772	1941.24	398	2065.92	958	1931.1	445	1754.16	686	2443.65	987	2396.78	884	1987.68	695	2018.46	410	1927.19	603	1865.77	524	1612.89	437	2221.71	919	1921.08	848	2132.56	860	2348.14	940	2008.43	548	2038.36	808	1664.1	370	2291.72	599	2084.02	229
ptsI	1459650	1461362	1	2457.07	6418	2595.91	8376	2462.31	7316	2500.94	3779	2448.5	8368	2376.44	4036	2237.86	6450	2811.08	8368	2721.57	7398	2539.42	6544	2444.82	3660	2489.14	5740	2327.2	4817	2102.31	4198	2519.21	7680	2463.68	8015	2513.01	7469	2945.74	8691	2506.82	5041	2557.28	7471	2087.66	3421	2508.89	4833	2538.74	2056
splA	1461453	1461692	1	25.62	8	20.74	8	33.784	12	22.144	4	19.581	8	9.851	2	20.316	7	8.43	3	18.464	6	12.984	4	44.702	8	21.765	6	16.165	4	25.135	6	16.463	6	7.714	3	14.072	5	22.682	8	12.479	3	25.77	9	10.209	2	13.027	3	10.329	1
splB	1461770	1462798	1	30.438	47	19.922	38	18.219	32	20.151	18	22.769	46	24.901	25	24.063	41	23.867	42	18.669	30	15.098	23	21.469	19	23.474	32	22.066	27	33.886	40	22.195	40	19.759	38	26.75	47	17.774	31	22.713	27	26.056	45	21.678	21	19.319	22	22.977	11
mcpC	1463628	1465595	1	106.97	322	105.152	391	110.687	379	113.705	198	104.354	411	92.479	181	79.482	264	180.439	619	124.497	390	113.478	337	93.321	161	92.568	246	108.16	258	89.953	207	111.293	391	109.625	411	102.769	352	238.232	810	120.392	279	108.116	364	7.943	15	24.325	54	52.503	49
ykwC	1465733	1466599	1	291.978	377	247.651	395	228.77	336	247.679	185	198.296	335	154.849	130	133.358	190	276.59	407	244.101	328	252.777	322	224.318	166	182.47	208	145.624	149	156.015	154	258.132	389	266.143	428	229.378	337	327.751	478	264.577	263	232.664	336	241.965	196	263.59	251	272.278	109
pbpH	1467805	1469862	1	35.548	112	35.2	137	37.11	133	37.857	69	26.199	108	20.502	42	15.82	55	20.331	73	27.754	91	38.284	119	41.534	75	25.166	70	18.424	46	14.116	34	38.072	140	36.951	145	33.751	121	25.852	92	41.227	100	36.891	130	69.817	138	61.973	144	36.853	36
kinA	1470026	1471846	1	8.631	24	10.481	36	10.117	32	13.677	22	13.468	49	14.381	26	14.666	45	16.094	51	13.477	39	9.478	26	16.942	27	10.591	26	18.607	41	14.583	31	11.401	37	13.86	48	9.166	29	17.83	56	8.408	18	10.611	33	12.611	22	9.265	19	4.64	4
cheV	1473605	1474516	1	128.539	175	133.787	225	118.814	184	162.523	128	128.556	229	128.783	114	119.819	180	182.397	283	158.101	224	138.479	186	140.974	110	128.126	154	117.717	127	125.865	131	122.72	195	127.973	217	145.888	226	208.742	321	145.02	152	150.388	229	23.416	20	37.847	38	54.488	23
ykuF	1478072	1478836	1	7.951	9	6.437	9	8.543	11	10.69	7	11.479	17	6.794	5	8.006	10	20.93	27	5.942	7	10.746	12	23.121	15	9.006	9	14.493	13	13.867	12	6.812	9	13.477	19	10.093	13	11.732	15	16.065	14	8.689	11	14.082	10	8.385	7	19.946	7
fadG	1479137	1480867	1	87.874	232	89.534	292	100.228	301	93.63	143	52.397	181	37.283	64	48.057	140	82.757	249	108.097	297	74.865	195	77.322	117	51.055	119	34.415	72	34.187	69	97.034	299	99.444	327	89.211	268	109.99	328	84.623	172	71.455	211	58.564	97	68.821	134	101.397	83
ykzU	1480933	1481451	1	105.634	79	66.03	61	90.515	77	99.393	43	49.055	48	41.131	20	70.285	58	71.572	61	86.088	67	78.61	58	72.325	31	54.526	36	32.061	19	55.971	32	115.714	101	88.035	82	78.735	67	81.684	69	81.633	47	57.385	48	49.022	23	92.469	51	81.943	19
ykuH	1481547	1482095	1	62.917	50	50.933	50	38.718	35	43.505	20	30.776	32	50.318	26	35.352	31	52.999	48	54.412	45	43.366	34	41.716	19	34.208	24	30.171	19	24.69	15	58.22	54	58.598	58	50.871	46	46.79	42	57.207	35	45.003	40	52.15	26	63.131	37	56.82	14
ykuI	1482248	1483471	1	69.242	128	75.323	172	96.065	202	76.68	82	83.517	202	78.207	94	82.362	168	98.258	207	90.448	174	71.83	131	82.116	87	71.079	116	62.804	92	77.13	109	87.137	188	81.221	187	74.165	156	95.785	200	74.483	106	67.713	140	78.468	91	72.618	99	80.26	46
ykuJ	1484117	1484356	1	662.909	207	746.641	288	715.103	254	631.099	114	790.582	323	684.631	139	612.382	211	747.48	266	735.478	239	632.983	195	653.76	117	591.277	163	682.983	169	540.394	129	688.719	251	570.82	222	576.968	205	649.272	229	586.531	141	558.342	195	709.557	139	907.562	209	619.745	60
ykuK	1484466	1484984	1	704.675	527	654.891	605	633.605	539	566.308	245	677.568	663	664.261	323	544.103	449	772.037	658	628.312	489	649.214	479	685.921	294	731.551	483	615.9	365	599.942	343	700.01	611	717.162	668	675.71	575	711.476	601	679.114	391	657.541	550	812.067	381	810.461	447	672.792	156
ykzF	1485118	1485315	1	441.858	109	439.741	134	441.906	124	385.414	55	393.479	127	467.601	75	396.768	108	433.961	122	525.87	135	419.113	102	445.601	63	413.256	90	429.71	84	392.397	74	382.062	110	439.393	135	384.764	108	502.449	140	426.51	81	329.822	91	568.628	88	533.181	97	457.618	35
ykuL	1485453	1485896	1	53.903	34	50.053	39	86.412	62	87.698	32	115.111	95	197.504	81	254.309	177	69.556	50	60.937	40	35.353	22	38.727	14	114.93	64	186.061	93	226.045	109	35.318	26	44.552	35	39.013	28	50.529	36	30.89	15	26.932	19	45.488	18	36.545	17	40.907	8
ccpC	1486045	1486926	1	118.666	156	101.606	165	106.997	160	114.401	87	151.741	261	154.431	132	148.216	215	124.818	187	102.334	140	97.151	126	102.198	77	127.521	148	153.589	160	171.146	172	105.585	162	91.002	149	111.643	167	107.08	159	96.831	98	112.899	166	124.89	103	118.617	115	107.952	44
ykuN	1487038	1487514	1	7.328	5	16.611	14	1.288	1	2.534	1	12.322	11	0	0	11.954	9	3.858	3	8.45	6	8.914	6	7.672	3	6.641	4	0	0	5.752	3	11.302	9	4.707	4	7.729	6	5.19	4	13.327	7	3.931	3	70.088	30	23.848	12	0	0
ykuO	1487504	1488397	1	6	8	10.321	17	7.912	12	12.965	10	7.452	13	8.074	7	8.836	13	2.632	4	7.928	11	8.362	11	9.16	7	6.796	8	11.357	12	7.848	8	4.498	7	10.839	18	5.273	8	3.32	5	9.742	10	5.364	8	52.601	44	25.424	25	9.676	4
ykuP	1488413	1488868	1	7.698	5	7.478	6	5.414	4	5.323	2	8.237	7	9.472	4	9.767	7	6.755	5	1.479	1	12.485	8	2.686	1	8.72	5	19.429	10	10.07	5	5.277	4	9.889	8	9.472	7	2.726	2	6	3	11.013	8	66.263	27	12.526	6	9.932	2
dapH	1488973	1489683	1	821.853	861	792.046	1025	725.031	864	689.725	418	686.502	941	604.848	412	428.206	495	808.263	965	723.696	789	757.577	783	654.534	393	656.295	607	608.306	505	453.247	363	816.219	998	773.294	1009	777.652	927	834.941	988	668.295	539	699.821	820	943.348	620	871.069	673	858.961	279
dapL	1489753	1490877	1	140.495	238	143.364	300	134.411	259	117.352	115	103.319	229	103.501	114	75.968	142	130.015	251	123.66	218	132.236	221	119.479	116	110.328	165	98.333	132	74.13	96	129.988	257	148.825	314	121.918	235	135.883	260	124.985	163	139.866	265	175.019	186	151.284	189	118.047	62
ykuS	1490939	1491184	1	96.385	31	113.265	45	114.801	42	91.37	17	78.419	33	100.421	21	78.897	28	106.401	39	119.507	40	97.697	31	124.774	23	77.48	22	43.16	11	40.671	10	87.911	33	77.387	31	79.243	29	104.601	38	92.889	23	72.277	26	203.198	41	155.989	37	150.424	15
ykuU	1492261	1492803	1	8.913	7	30.924	30	23.508	21	11.006	5	35.036	36	35.251	18	43.852	38	23.464	21	20.801	17	24.523	19	28.883	13	30.289	21	32.138	20	19.988	12	20.729	19	12.268	12	23.501	21	18.037	16	11.578	7	27.324	24	93.367	46	50.071	29	49.284	12
ykuV	1492875	1493321	1	20.458	13	21.657	17	40.121	29	27.204	10	39.691	33	29.044	12	38.507	27	26.237	19	28.732	19	23.927	15	41.187	15	39.216	22	25.817	13	39.112	19	16.18	12	22.743	18	19.363	14	12.539	9	22.485	11	19.698	14	57.695	23	51.213	24	55.833	11
rok	1493787	1494362	1	317.856	266	317.291	328	335.113	319	322.242	156	376.276	412	330.81	180	297.809	275	293.59	280	339.883	296	333.085	275	310.659	149	292.363	216	337.782	224	281.357	180	313.296	306	317.57	331	338.158	322	301.51	285	291.806	188	326.928	306	319.998	168	291.654	180	327.602	85
mobA	1495505	1496104	1	67.48	59	77.775	84	86.472	86	79.085	40	90.912	104	68.604	39	112.982	109	92.331	92	80.23	73	75.355	65	71.842	36	93.278	72	99.59	69	95.751	64	65.658	67	62.445	68	81.419	81	65.818	65	92.11	62	64.424	63	118.503	65	117.865	76	81.157	22
moeB	1496155	1497174	1	97.381	149	97.351	184	103.422	180	90.383	80	111.891	224	139.721	139	123.199	208	114.697	200	102.368	163	99.369	150	103.771	91	108.824	147	117.116	142	134.222	157	91.277	163	94.454	180	108.558	189	86.215	149	89.138	105	89.405	153	117.721	113	100.141	113	107.507	51
moeA	1497192	1498484	1	96.099	188	101.797	246	110.548	246	94.549	107	116.423	298	151.732	193	142.682	308	106.751	238	100.694	205	90.672	175	107.919	121	137.224	237	145.784	226	141.085	211	94.602	216	92.754	226	95.688	213	95.489	211	106.9	161	114.714	251	131.183	161	102.582	148	97.273	59
mobB	1498445	1498966	1	82.387	62	125.86	117	121.493	104	110.26	48	127.967	126	138.974	68	155.351	129	82.786	71	98.321	77	99.672	74	102.016	44	147.507	98	120.736	72	119.937	69	97.915	86	106.691	100	89.923	77	96.469	82	96.659	56	102.176	86	99.553	47	91.893	51	132.864	31
moaE	1498966	1499439	1	140.2	95	170.842	143	192.016	148	178.579	70	224.459	199	258.754	114	296.916	222	194.245	150	151.739	107	142.109	95	208.573	81	195.582	117	247.694	133	206.559	107	92.306	73	163.518	138	153.045	118	173.773	133	149.522	78	131.949	100	207.012	88	154.085	77	176.118	37
moaD	1499432	1499665	1	128.759	39	122.943	46	136.415	47	131.265	23	146.353	58	121.866	24	185.507	62	84.013	29	117.382	37	97.047	29	138.252	24	123.409	33	137.488	33	133.878	31	87.692	31	106.031	40	107.356	37	131.532	45	102.923	24	109.218	37	121.04	23	147.731	33	159.728	15
yknU	1499889	1501646	1	1.118	3	1.509	5	1.311	4	0	0	1.71	6	0.573	1	1.351	4	1.636	5	0.716	2	1.512	4	0.65	1	0.422	1	1.882	4	0.975	2	2.555	8	0.599	2	0	0	1.65	5	0	0	1	3	0.594	1	0.506	1	0	0
yknV	1501658	1503472	1	3.248	9	2.337	8	2.538	8	2.495	4	2.482	9	1.665	3	2.943	9	2.533	8	3.467	10	1.097	3	0.63	1	2.044	5	1.821	4	2.832	6	0.928	3	1.738	6	2.22	7	1.917	6	0.937	2	1.936	6	5.177	9	0.979	2	3.492	3
yknW	1503582	1504277	1	82.014	84	80.621	102	59.226	69	60.76	36	32.834	44	13.515	9	13.273	15	54.831	64	60.045	64	101.934	103	86.882	51	44.237	40	24.642	20	12.772	10	82.819	99	87.799	112	98.678	115	67.424	78	111.604	88	96.025	110	619.415	398	284.639	215	132.263	42
yknX	1504282	1505415	1	86.648	148	100.477	212	70.513	137	80.965	80	43.404	97	24.312	27	14.326	27	59.078	115	65.822	117	96.729	163	84.786	83	50.4	76	22.164	30	11.487	15	89.791	179	92.133	196	93.13	181	76.194	147	108.748	143	117.777	225	516.072	553	283.407	357	160.507	85
yknY	1505416	1506108	1	65.717	67	74.639	94	75.881	88	67.822	40	35.234	47	16.594	11	8	9	66.271	77	65.976	70	117.316	118	82.147	48	35.552	32	18.567	15	11.547	9	94.125	112	97.653	124	87.064	101	79.022	91	110.843	87	114.882	131	572.23	366	242.057	182	155.015	49
yknZ	1506105	1507298	1	84.918	153	87.615	195	68.31	140	55.647	58	41.571	98	20.487	24	12.575	25	60.39	124	74.133	139	96.763	172	93.935	97	54.695	87	20.312	29	22.506	31	87.5	184	92.69	208	95.117	195	77.146	157	124.722	173	114.631	231	590.096	667	282.971	376	134.26	75
fruR	1507578	1508333	1	97.505	109	79.658	110	79.428	101	86.596	56	71.788	105	59.16	43	67.288	83	57.3	73	56.733	66	67.097	74	92.088	59	85.114	84	53.056	47	60.847	52	72.047	94	73.978	103	92.768	118	57.814	73	65.069	56	69.583	87	85.554	60	76.417	63	89.442	31
fruK	1508330	1509241	1	85.938	117	82.651	139	92.985	144	86.341	68	98.242	175	85.856	76	67.898	102	83.787	130	86.814	123	81.896	110	96.119	75	123.134	148	71.372	77	76.864	80	98.806	157	108.512	184	98.119	152	61.127	94	74.418	78	96.538	147	76.103	65	89.637	90	101.869	43
fruA	1509256	1511163	1	109.034	318	118.522	427	123.587	410	112.616	190	114.519	437	101.25	192	97.261	313	103.798	345	104.774	318	131.024	377	144.777	242	119.233	307	118.99	275	100.018	223	127.207	433	133.794	486	125.356	416	105.335	347	135.394	304	125.691	410	113.135	207	121.81	262	109.484	99
sipT	1511308	1511889	1	105.173	89	150.193	157	131.938	127	128.696	63	226.699	251	267.171	147	338.422	316	167.982	162	160.111	141	112.594	94	162.888	79	179.365	134	263.953	177	245.781	159	131.626	130	118.601	125	87.238	84	128.685	123	84.424	55	92.978	88	111.136	59	105.756	66	91.475	24
ykpA	1512373	1513995	1	424.837	1050	417.29	1274	461.343	1297	423.852	606	431.388	1395	401.997	646	358.248	977	465.446	1311	432.34	1112	425.7	1038	444.05	629	421.638	920	409.493	802	354.605	670	480.486	1386	479.167	1475	445.552	1253	514.035	1435	494.025	940	468.111	1294	430.177	667	427.383	779	408.465	313
ykpB	1514052	1514963	1	88.141	120	77.299	130	72.967	113	82.531	65	78.032	139	72.299	64	87.867	132	79.92	124	73.404	104	66.261	89	74.332	58	78.207	94	81.568	88	72.06	75	96.288	153	69.589	118	69.071	107	80.636	124	77.281	81	64.358	98	48.003	41	57.766	58	54.488	23
abh	1517865	1518143	1	383.223	143	394.841	182	343.97	146	319.649	69	286.751	140	300.882	73	296.3	122	315.105	134	399.15	155	415.605	153	289.905	62	333.909	110	277.312	82	290.958	83	378.865	165	402.365	187	334.44	142	353.517	149	292.404	84	311.488	130	299.022	70	370.649	102	509.972	59
kinC	1518333	1519619	1	87.83	171	90.228	217	77.214	171	84.349	95	67.128	171	57.667	73	49.807	107	73.914	164	76.501	155	79.134	152	80.656	90	73.887	127	57.687	89	51.062	76	100.338	228	86.602	210	83.058	184	85.489	188	67.384	101	89.09	194	91.697	112	111.433	160	86.145	52
ykqA	1519635	1520468	1	62.113	77	58.119	89	50.35	71	57.172	41	56.104	91	50.867	41	50.443	69	74.322	105	60.461	78	80.947	99	68.966	49	65.788	72	50.898	50	30.6	29	87.777	127	77.721	120	70.894	100	98.555	138	69.155	66	77.893	108	95.151	74	90.786	83	88.461	34
ktrC	1520531	1521196	1	144.264	141	133.352	161	103.44	115	130.882	74	109.478	140	135.33	86	103.852	112	139.157	155	136.66	139	110.968	107	94.616	53	135.595	117	89.09	69	92.348	69	124.484	142	147.047	179	133.081	148	175.731	194	130.243	98	148.196	162	185.923	114	151.221	109	158.401	48
adeC	1521351	1523084	1	178.839	473	189.77	620	190.461	573	190.85	292	167.317	579	171.546	295	149.74	437	113.796	343	154.774	426	196.604	513	197.251	299	205.571	480	187.99	394	168.157	340	179.471	554	182.751	602	185.417	558	120.841	361	235.247	479	185.252	548	146.452	243	132.272	258	118.291	97
ykrA	1525386	1526159	1	106.458	122	122.914	174	99.727	130	101.065	67	104.708	157	106.024	79	78.291	99	114.088	149	95.59	114	92.871	105	111.145	73	99.829	101	77.082	70	71.911	63	106.167	142	142.926	204	109.665	143	132.106	171	105.412	93	108.446	139	122.402	88	106.489	90	137.909	49
ykyA	1527231	1527902	1	45.605	45	45.123	55	36.529	41	38.541	22	41.052	53	32.732	21	44.085	48	35.571	40	32.137	33	39.035	38	37.133	21	28.698	25	30.694	24	39.77	30	37.338	43	36.616	45	36.517	41	26.02	29	28.961	22	31.714	35	69.463	43	52.219	38	45.762	14
pdhA	1528326	1529441	1	3511.99	5900	3286.89	6821	3335.53	6374	3578.82	3478	3056.8	6719	3027.57	3307	2547.86	4723	2728.07	5223	2822.21	4934	3170.65	5255	3330.8	3207	3090.76	4584	2975.4	3961	2733.82	3511	3382.45	6632	3309.18	6924	3367.96	6438	2789.4	5293	3298.45	4266	3264.58	6134	3534.41	3725	3511.86	4351	3315.68	1727
pdhB	1529445	1530422	1	2856.27	4183	3154.67	5707	3017.07	5026	2967.46	2514	2688.73	5152	2774.61	2642	2490.15	4024	2497.91	4169	2570.12	3917	2829.41	4088	2897.5	2432	2771.26	3583	2711.73	3147	2472.37	2768	3055.15	5222	3049.33	5562	3148.14	5246	2608.55	4315	2963.3	3341	3049.5	4995	3732.22	3429	3822.98	4129	3387.24	1538
pdhC	1530537	1531865	1	3655.62	7357	3853.56	9580	3810.03	8722	3870.44	4506	3504.53	9228	3562.8	4662	3311.17	7353	3428.77	7864	3400.56	7122	3664.61	7276	3552.89	4098	3622.4	6436	3540.93	5647	3276.53	5041	3860.19	9067	3771.72	9454	3970.4	9092	3528.11	8020	3852.57	5969	3846.45	8658	4457.63	5628	4492.65	6668	4154.07	2592
pdhD	1531870	1533282	1	3839.22	8230	4016.59	10636	3800.44	9267	3836.06	4757	3542.55	9936	3668.4	5113	3421.86	8094	3525.59	8613	3547.99	7915	3694.32	7813	3552.84	4365	3663.4	6933	3566.84	6059	3360.43	5507	3967.76	9927	3926.74	10484	3982.5	9714	3649.69	8837	3773.81	6228	3917.68	9393	4863.81	6541	4542.29	7181	4259.52	2831
ykzW	1534120	1534239	1	56.043	7	90.738	14	56.307	8	96.879	7	140.738	23	110.821	9	304.74	42	189.68	27	69.24	9	97.382	12	27.938	2	145.099	16	161.653	16	293.237	28	89.177	13	44.997	7	70.362	10	120.498	17	51.997	5	50.108	7	127.618	10	97.704	9	51.645	2
yktA	1535936	1536202	1	158.007	56	114.207	50	153.791	62	165.835	34	144.485	67	190.941	44	166.21	65	141.123	57	113.874	42	157.298	55	103.385	21	169.388	53	153.107	43	166.088	45	145.052	60	163.111	72	143.824	58	109.913	44	128.276	35	133.704	53	143.922	32	153.036	40	145.608	16
ykzI	1537113	1537301	1	8.597	2	17.399	5	45.348	12	66.877	9	128.131	39	330.564	50	568.77	146	49.035	13	45.437	11	8.714	2	30.001	4	87.643	18	282.079	52	618.525	110	7.366	2	6.903	2	3.778	1	7.611	2	5.584	1	11.53	3	20.556	3	23.315	4	41.594	3
suhB	1537441	1538238	1	68.443	81	75.244	110	67.599	91	89.101	61	118.183	183	175.443	135	293.292	383	63.023	85	87.691	108	72.801	85	53.076	36	90.926	95	165.278	155	269.694	244	62.263	86	67.165	99	64.607	87	53.114	71	57.074	52	50.618	67	71.385	53	74.474	65	95.387	35
ykzC	1538264	1538692	1	60.921	37	59.981	45	75.269	52	96.772	34	120.808	96	174.731	69	250.686	168	109.802	76	72.78	46	71.764	43	80.44	28	80.196	43	137.135	66	314.452	146	87.466	62	70.065	53	50.646	35	87.463	60	62.023	29	44.164	30	73.487	28	60.28	27	63.727	12
ylaA	1541886	1543826	1	11.792	35	12.547	46	13.033	44	9.319	16	6.953	27	6.218	12	7.634	25	7.095	24	9.065	28	11.953	35	13.521	23	7.633	20	5.952	14	9.696	22	8.66	30	11.903	44	9.771	33	7.457	25	10.941	25	8.435	28	16.112	30	10.965	24	6.52	6
ylaB	1543816	1544085	1	5.569	2	15.78	7	12.241	5	0	0	10.642	5	8.566	2	10.095	4	4.887	2	10.704	4	5.645	2	24.294	5	6.309	2	3.514	1	3.643	1	14.316	6	0	0	17.132	7	19.723	8	10.852	3	7.469	3	13.317	3	11.328	3	0	0
ylaC	1544085	1544606	1	13.288	10	24.742	23	14.018	12	11.485	5	14.219	14	10.219	5	14.451	12	9.328	8	24.261	19	18.857	14	13.911	6	16.557	11	28.507	17	13.906	8	7.97	7	21.338	20	16.35	14	17.647	15	12.082	7	13.069	11	25.418	12	19.82	11	51.431	12
ylaD	1544603	1544896	1	7.565	3	26.537	13	11.084	5	26.154	6	15.418	8	15.513	4	15.997	7	11.063	5	14.538	6	12.78	5	26.399	6	14.281	5	6.364	2	13.194	4	10.803	5	20.246	10	22.161	10	26.79	12	13.102	4	22.546	10	28.136	7	30.773	9	48.799	6
bipA	1546121	1547959	1	872.265	2450	930.073	3227	927.71	2964	929.941	1511	914.832	3362	887.065	1620	709.842	2200	755.393	2418	821.416	2401	910.848	2524	946.087	1523	936.003	2321	862.627	1920	706.023	1516	821.493	2693	901.299	3153	927.104	2963	701.957	2227	951.735	2058	955.598	3002	799.05	1408	775.791	1607	776.26	676
ylaH	1548016	1548333	1	610.541	265	686.361	368	668.397	330	569.526	143	586.373	333	520.888	147	586.721	281	572.123	283	628.746	284	721.608	309	679.367	169	657.641	252	598.929	206	488.226	162	681.04	345	675.187	365	611.491	302	550.732	270	739.186	247	690.074	335	576.577	157	506.093	162	527.601	71
ylaK	1549465	1550793	1	3.478	7	2.816	7	4.805	11	1.718	2	3.798	10	3.821	5	5.854	13	2.18	5	2.387	5	1.511	3	2.601	3	3.377	6	6.27	10	5.85	9	2.554	6	1.995	5	4.367	10	3.959	9	2.582	4	4.443	10	4.752	6	2.021	3	4.808	3
ylaM	1551385	1552314	1	18.711	26	20.973	36	13.919	22	18.661	15	15.401	28	14.389	13	26.74	41	20.207	32	16.597	24	13.86	19	27.625	22	13.858	17	19.98	22	17.886	19	13.565	22	14.445	25	14.547	23	14.017	22	19.63	21	11.582	18	17.207	15	8.782	9	18.569	8
ylaN	1552412	1552693	1	576.972	218	593.49	277	490.944	211	448.366	98	507.73	251	459.975	113	542.08	226	557.37	240	684.13	269	541.906	202	526.444	114	626.562	209	571.128	171	550.468	159	557.851	246	597.128	281	500.093	215	606.884	259	519.115	151	624.718	264	835.319	198	642.389	179	546.332	64
ftsW	1552899	1554110	1	132.798	243	147.764	334	130.199	271	123.756	131	132.406	317	113.469	135	141.647	286	113.65	237	107.654	205	129.621	234	147.797	155	152.898	247	141.377	205	142.973	200	136.727	292	132.073	301	121.993	254	102.572	212	129.905	183	135.347	277	178.578	205	169.695	229	128.673	73
pycA	1554185	1557631	1	450.055	2394	428.71	2817	430.031	2602	417.593	1285	401.448	2794	392.644	1358	373.626	2193	422.295	2560	409.345	2266	391.205	2053	389.023	1186	408.21	1917	399.743	1685	400.098	1627	437.961	2719	453.273	3003	423.783	2565	393.29	2363	401.206	1643	385.582	2294	342.213	1142	355.346	1394	394.124	650
ctaB	1559309	1560226	1	441.341	605	437.005	740	473.29	738	409.837	325	372.44	668	267.026	238	241.306	365	361.661	565	424.796	606	452.527	612	436.578	343	380.925	461	313.916	341	238.559	250	489.402	783	486.724	831	492.373	768	435.944	675	533.477	563	504.826	774	837.222	720	706.259	714	592.922	252
ctaC	1560466	1561536	1	19.879	32	18.105	36	16.93	31	16.108	15	18.517	39	6.688	7	4.504	8	14.718	27	16.118	27	20.15	32	13.007	12	13.37	19	10.191	13	10.564	13	18.098	34	22.446	45	13.649	25	17.05	31	18.56	23	7.221	13	34.659	35	31.168	37	22.041	11
ctaD	1561569	1563437	1	19.26	55	15.308	54	15.085	49	16.345	27	16.594	62	10.233	19	4.76	15	14.749	48	16.825	50	20.942	59	9.165	15	15.47	39	9.28	21	9.162	20	23.703	79	17.151	61	15.696	51	17.052	55	14.556	32	17.847	57	44.098	79	29.915	63	19.201	17
ctaE	1563437	1564060	1	14.258	13	11.542	13	20.248	21	17.063	9	13.412	16	10.121	6	11.927	12	17.322	18	14.754	14	18.898	17	13.395	7	9.938	8	31.832	23	10.042	7	28.191	30	15.85	18	10.602	11	20.39	21	11.397	8	26.476	27	24.475	14	25.281	17	10.612	3
ctaF	1564063	1564395	1	19.674	9	24.775	14	15.374	8	3.779	1	26.732	16	3.362	1	15.849	8	19.181	10	44.112	21	13.294	6	30.513	8	17.333	7	5.517	2	5.719	2	18.73	10	17.551	10	15.369	8	25.159	13	28.394	10	23.454	12	24.391	7	47.426	16	35.253	5
ctaG	1564422	1565315	1	15.75	21	15.179	25	12.527	19	2.593	2	9.171	16	8.074	7	12.914	19	19.743	30	12.972	18	9.883	13	9.16	7	15.291	18	12.304	13	7.848	8	20.563	32	11.441	19	19.115	29	12.616	19	15.587	16	16.764	25	21.519	18	17.288	17	4.838	2
ylbB	1565849	1566295	1	56.653	36	61.15	48	71.941	52	24.483	9	57.733	48	67.77	28	39.933	28	66.282	48	46.878	31	49.449	31	49.424	18	55.259	31	45.676	23	61.756	30	63.373	47	75.811	60	63.62	46	61.303	44	71.544	35	47.839	34	90.305	36	78.953	37	106.59	21
ylbC	1566379	1567419	1	67.184	105	92.201	178	86.627	154	87.381	79	146.222	299	183.042	186	204.697	353	97.693	174	99.605	162	86.908	134	90.43	81	132.633	183	163.106	202	203.387	243	64.691	118	75.006	146	62.981	112	88.938	157	69.815	84	70.939	124	81.594	80	61.601	71	78.423	38
ylbD	1567651	1568049	1	1.784	1	4.333	3	1.568	1	0	0	10.909	8	2.744	1	19.402	12	1.566	1	3.429	2	1.808	1	0	0	6.063	3	4.503	2	0	0	0	0	1.432	1	1.568	1	1.58	1	0	0	4.785	3	0	0	0	0	0	0
ylbE	1568065	1568304	1	6.405	2	5.185	2	5.631	2	0	0	7.343	3	4.925	1	11.609	4	0	0	3.077	1	9.738	3	5.588	1	3.627	1	4.041	1	8.378	2	2.744	1	0	0	8.443	3	0	0	16.639	4	2.863	1	5.105	1	4.342	1	0	0
ylbF	1568420	1568869	1	276.505	177	285.808	226	310.377	226	237.641	88	281.775	236	307.537	128	266.161	188	274.154	200	282.212	188	248.601	157	275.296	101	360.977	204	341.048	173	243.172	119	243.605	182	258.38	206	286.94	209	272.461	197	271.908	134	280.742	201	356.086	143	292.318	138	307.353	61
ylbG	1568924	1569196	1	214.414	78	193.603	87	227.163	94	247.098	52	210.096	100	253.669	60	169.404	68	212.263	88	224.525	85	206.188	74	230.222	48	193.05	62	166.509	48	230.131	64	174.291	74	158.911	72	183.605	76	233.634	96	146.396	41	172.043	70	249.759	57	167.732	45	265.985	30
ylbH	1569519	1570073	1	172.871	139	204.38	203	197.896	181	199.939	93	161.591	170	160.673	84	135.252	120	173.515	159	211.528	177	191.613	152	173.598	80	197.221	140	145.958	93	133.4	82	204.594	192	191.721	192	207.67	190	165.16	150	172.854	107	175.689	158	237.89	120	187.187	111	216.61	54
coaD	1570078	1570563	1	274.291	191	248.787	214	248.712	197	250.731	101	266.714	243	218.661	99	213.442	164	246.984	196	223.554	162	231.446	159	278.132	111	214.72	132	199.348	110	169.067	90	263.316	214	265.197	230	267.565	212	261.911	206	287.268	154	234.97	183	302.163	132	338.824	174	203.803	44
ylbK	1571981	1572763	1	89.652	104	80.252	115	81.846	108	73.018	49	73.132	111	55.684	42	60.155	77	73.372	97	81.178	98	75.145	86	72.196	48	63.468	65	62.007	57	83.444	74	79.769	108	92.053	133	75.76	100	65.634	86	75.022	67	75.532	98	100.308	73	80.653	69	94.533	34
ylbL	1572765	1573790	1	80.549	124	81.509	155	81.092	142	87.587	78	77.947	157	92.913	93	62.991	107	101.459	178	80.522	129	82.304	125	71.405	63	75.787	103	74.596	91	57.781	68	80.703	145	80.319	154	69.648	122	75.338	131	73.408	87	83.634	144	82.835	80	73.988	84	71.235	34
ylbN	1575264	1575782	1	3527.39	2638	3646.82	3369	3812.21	3243	3575.83	1547	3694.43	3615	3469.37	1687	2925.31	2414	3183.19	2713	3557.86	2769	3945.43	2911	3791.23	1625	3532.05	2332	3460.85	2051	2800.31	1601	3668.46	3202	3704.98	3451	4056.61	3452	3210.52	2712	4069.48	2343	4085.12	3417	4480.23	2102	3760.39	2074	3924.62	910
rpmF	1575804	1575983	1	8875.39	1940	7792.32	2104	8249.03	2051	10383.9	1313	8601.65	2460	8155.06	1159	5692.63	1373	7932.44	1976	8159.28	1856	8922.05	1924	8708.82	1091	8529.73	1646	7222.41	1251	7396.75	1236	8451.22	2156	9921.4	2701	8274.57	2058	8023.76	1981	8497.86	1430	8581.69	2098	11653.4	1598	9392	1514	10093	684
ylbO	1576129	1576710	1	17.726	15	13.393	14	14.544	14	16.342	8	15.354	17	19.992	11	11.78	11	5.185	5	6.813	6	7.187	6	14.433	7	10.708	8	14.913	10	6.183	4	10.125	10	13.283	14	8.308	8	6.277	6	7.675	5	13.735	13	16.953	9	19.228	12	11.434	3
ylbQ	1577409	1578305	1	47.831	64	51.427	85	44.021	67	38.758	30	41.127	72	43.679	38	44.703	66	42.627	65	45.962	64	43.937	58	39.12	30	44.867	53	50.929	54	49.859	51	48.026	75	42.004	70	44.664	68	43.008	65	58.247	60	42.766	64	71.478	60	38.509	38	55.442	23
yllA	1578376	1579995	1	114.316	282	113.873	347	118.317	332	97.405	139	118.044	381	112.848	181	113.52	309	118.094	332	119.197	306	125.734	306	110.339	156	111.579	243	110.497	216	112.416	212	101.42	292	101.874	313	110.798	311	116.999	326	113.21	215	111.995	309	172.527	267	146.762	267	142.515	109
yllB	1580121	1580552	1	810.418	496	701.034	530	752.68	524	771.079	273	936.591	750	1181.09	470	1230.51	831	850.191	593	807.01	514	693.93	419	815.347	286	821.732	444	981.463	476	912.625	427	713.974	510	666.429	508	679.208	473	736.297	509	660.049	311	555.128	380	914.163	351	733.335	331	648.203	123
mraW	1580622	1581557	1	451.776	632	479.729	829	512.171	815	405.311	328	581.311	1064	629.967	573	722.332	1115	597.768	953	504.185	734	439.089	606	463.978	372	546.549	675	624.239	692	612.469	655	406.685	664	444.231	774	420.915	670	520.851	823	440.121	474	404.568	633	652.904	573	455.565	470	458.814	199
ftsL	1581597	1581950	1	552.781	271	515.198	312	552.314	308	521.86	148	654.778	420	762.339	243	781.953	423	585.283	327	529.22	270	595.457	288	597.919	168	593.795	257	607.485	236	619.026	232	520.817	298	468.395	286	473.263	264	615.809	341	553.756	209	496.061	272	604.764	186	425.943	154	375.005	57
pbpB	1581947	1584097	1	297.035	979	302.356	1231	317.412	1190	304.202	580	347.143	1497	374.713	803	327.212	1190	314.686	1182	287.469	986	297.39	967	294.34	556	328.551	956	344.211	899	279.802	705	268.281	1032	267.479	1098	263.982	990	315.356	1174	282.574	717	271.545	1001	233.11	482	232.034	564	255.414	261
spoVD	1584214	1586154	1	7.075	21	5.728	21	9.775	33	9.901	17	10.558	41	10.882	21	13.74	45	9.165	31	10.36	32	4.781	14	8.818	15	9.159	24	13.181	31	15.866	36	8.083	28	9.468	35	8.883	30	7.457	25	10.941	25	8.435	28	8.056	15	7.31	16	5.434	5
murE	1586330	1587814	1	354.154	799	350.212	976	349.924	898	336.371	439	304.555	899	288.366	423	223.747	557	330.208	849	305.815	718	331.121	737	306.26	396	316.807	631	297.575	532	255.695	441	331.167	872	340.225	956	361.11	927	315.9	805	337.965	587	353.503	892	387.889	549	374.438	623	355.978	249
mraY	1587926	1588900	1	332.919	486	350.473	632	340.253	565	338.67	286	296.856	567	260.23	247	211.075	340	307.155	511	326.492	496	317.316	457	337.054	282	328.994	424	282.676	327	272.403	304	359.202	612	353.652	643	340.146	565	331.133	546	326.555	367	328.896	537	338.495	310	320.455	345	320.367	145
murD	1588901	1590256	1	339.714	698	341.202	866	356.841	834	371.027	441	328.086	882	325.615	435	213.922	485	362.149	848	339.066	725	371.473	753	351.566	414	359.99	653	303.406	494	268.663	422	368.634	884	381	975	360.151	842	329.63	765	379.312	600	387.284	890	401.086	517	351.748	533	332.791	212
spoVE	1590317	1591417	1	336.847	558	349.902	716	344.956	650	327.67	314	304.972	661	296.174	319	269.166	492	335.302	633	364.869	629	358.567	586	330.732	314	326.164	477	305.479	401	282.695	358	387.405	749	356.244	735	325.217	613	332.427	622	340.311	434	378.354	701	407.031	423	405.182	495	401.092	206
murG	1591540	1592631	1	272.757	448	266.643	541	256.916	480	217.86	207	260.583	560	262.189	280	231.741	420	227.584	426	234.016	400	252.403	409	257.076	242	242.751	352	235.103	306	285.114	358	269.695	517	262.503	537	260.045	486	217.764	404	236.46	299	247.68	455	237.768	245	237.759	288	255.282	130
murB	1592663	1593574	1	322.449	439	303.252	510	317.052	491	344.092	271	333.461	594	295.976	262	288.232	433	300.343	466	300.673	426	307.483	413	343.464	268	339.451	408	358.713	387	333.398	347	291.382	463	306.074	519	305.978	474	263.366	405	332.974	349	285.672	435	323.143	276	310.741	312	334.037	141
divIB	1593704	1594495	1	115.834	136	111.009	161	130.286	174	169.318	115	129.542	199	125.755	96	125.817	163	120.325	161	122.765	150	118.274	137	114.429	77	111.911	116	111.781	104	131.466	118	111.653	153	122.408	179	119.017	159	88.979	118	111.739	101	111.181	146	101.823	75	114.335	99	123.619	45
ylxW	1594492	1595187	1	194.296	199	188.115	238	186.261	217	243.042	144	214.913	288	177.194	118	180.508	204	174.773	204	152.928	163	191.993	194	144.803	85	175.844	159	206.994	168	180.08	141	191.571	229	169.327	216	177.621	207	157.322	182	181.357	143	166.734	191	205.434	132	197.262	149	207.841	66
ylxX	1595210	1595917	1	204.229	213	210.35	271	209.045	248	223.759	135	170.747	233	203.505	138	160.755	185	223.796	266	207.304	225	223.532	230	189.045	113	184.631	170	186.336	154	150.507	120	196.345	239	214.015	278	179.486	213	175.718	207	200.517	161	218.605	255	129.911	85	169.016	130	160.812	52
sbp	1595935	1596300	1	200.399	102	246.526	155	200.357	116	203.777	60	184.698	123	199.433	66	162.029	91	227.564	132	217.111	115	219.06	110	263.958	77	180.261	81	218.182	88	133.64	52	213.789	127	197.183	125	215.834	125	219.167	126	229.682	90	221.334	126	147.192	47	162.507	61	209.116	33
ftsA	1596474	1597796	1	583.082	1168	514.055	1272	546.835	1246	574.738	666	552.48	1448	644.179	839	605.34	1338	576.033	1315	562.216	1172	555.601	1098	568.786	653	548.502	970	547.452	869	528.943	810	531.671	1243	498.219	1243	517.706	1180	589.591	1334	487.633	752	510.617	1144	459.147	577	417.656	617	410.587	255
ftsZ	1597832	1598980	1	759.465	1315	688.685	1473	720.978	1420	703.85	705	767.172	1738	789.663	889	802.381	1533	870.642	1718	826.352	1489	762.197	1302	732.597	727	766.053	1171	827.942	1136	809.112	1071	726.429	1468	744.715	1606	749.174	1476	873.329	1708	764.442	1019	736.865	1427	713.465	775	689.929	881	719.031	386
bpr	1599283	1603584	1	3.607	24	4.258	35	3.831	29	3.897	15	4.709	41	4.391	19	4.767	35	3.033	23	4.043	28	2.742	18	3.147	12	5.617	33	3.983	21	4.914	25	1.545	12	3.016	25	3.962	30	3.193	24	2.733	14	3.493	26	3.354	14	4.687	23	4.362	9
spoIIGA	1603779	1604708	1	2.159	3	2.913	5	0.633	1	1.244	1	0.55	1	0	0	0.652	1	1.894	3	0.692	1	2.918	4	1.256	1	0.815	1	1.816	2	0.941	1	1.233	2	0.578	1	3.795	6	1.911	3	0	0	1.287	2	3.441	3	1.952	2	0	0
sigE	1604771	1605490	1	2.826	3	2.288	3	1.656	2	0	0	0.72	1	1.449	1	0	0	2.479	3	0.905	1	1.909	2	1.643	1	1.067	1	3.566	3	4.928	4	0.807	1	0.756	1	2.483	3	2.502	3	0	0	1.684	2	4.504	3	2.554	2	3.038	1
sigG	1605630	1606412	1	16.379	19	19.54	28	11.368	15	10.431	7	19.107	29	14.584	11	17.187	22	16.641	22	17.395	21	13.98	16	16.545	11	17.576	18	18.493	17	14.659	13	18.465	25	15.919	23	11.364	15	19.08	25	16.796	15	24.664	32	19.237	14	18.702	16	13.902	5
ylmA	1606560	1607354	1	5.09	6	8.241	12	9.695	13	11.732	8	7.132	11	11.743	9	12.301	16	11.166	15	7.337	9	5.159	6	5.921	4	8.648	9	8.564	8	12.207	11	7.269	10	6.13	9	8.201	11	6.76	9	6.612	6	6.068	8	2.704	2	1.15	1	0	0
ylmB	1607556	1608836	1	1.548	3	2.925	7	7.26	16	3.569	4	4.734	12	7.144	9	6.081	13	1.359	3	2.48	5	3.139	6	5.403	6	3.508	6	5.21	8	5.401	8	2.653	6	2.072	5	3.629	8	2.742	6	3.352	5	4.614	10	0.823	1	1.4	2	1.665	1
ylmC	1608919	1609164	1	6.218	2	10.068	4	5.467	2	10.749	2	11.882	5	9.564	2	22.542	8	5.456	2	14.938	5	6.303	2	16.275	3	14.087	4	15.694	4	12.201	3	2.664	1	4.993	2	5.465	2	2.753	1	4.039	1	13.899	5	0	0	4.216	1	10.028	1
ylmD	1609327	1610163	1	405.029	504	402.049	618	422.482	598	400.089	288	597.011	972	760.131	615	780.012	1071	475.985	675	427.812	554	376.332	462	422.056	301	555.271	610	690.624	681	786.31	748	395.232	574	347.782	539	372.203	527	425.465	598	373.703	358	373.629	520	390.701	305	319.278	293	378.431	146
ylmE	1610170	1610862	1	391.357	399	407.337	513	416.485	483	412.017	243	618.465	825	847.802	562	807.129	908	472.506	549	461.833	490	446.397	449	456.941	267	533.287	480	711.718	575	751.857	586	381.541	454	366.198	465	403.423	468	484.554	558	393.683	309	369.202	421	370.542	237	361.756	272	297.376	94
sepF	1610865	1611314	1	474.901	304	443.887	351	486.166	354	475.282	176	667.425	559	727.998	303	927.316	655	581.206	424	553.917	369	406.946	257	498.804	183	628.171	355	772.779	392	809.211	396	425.639	318	403.876	322	405.01	295	461.938	334	450.475	222	472.094	338	423.319	170	372.811	176	367.816	73
ylmG	1611321	1611593	1	621.25	226	594.162	267	589.656	244	598.738	126	794.164	378	1040.04	246	1081.19	434	762.218	316	652.444	247	579.556	208	743.427	155	703.697	226	992.118	286	1082.33	301	602.952	256	624.607	283	516.994	214	562.183	231	624.862	175	535.792	218	574.008	131	521.834	140	505.372	57
ylmH	1611654	1612427	1	229.495	263	241.59	342	244.715	319	232.299	154	298.117	447	310.018	231	352.703	446	296.321	387	269.999	322	234.389	265	271.011	178	307.396	311	334.758	304	360.696	316	204.858	274	226.299	323	226.232	295	251.851	326	228.959	202	195.827	251	183.603	132	183.399	155	202.641	72
divIVA	1612521	1613015	1	450.456	320	436.452	383	386.108	312	498.844	205	494.904	460	502.283	232	487.329	382	529.9	429	465.317	344	425.199	298	439.647	179	454.43	285	470.747	265	449.292	244	401.635	333	414.792	367	418.151	338	527.17	423	407.751	223	356.181	283	356.77	159	330.214	173	258.795	57
ileS	1613357	1616122	1	471.793	2008	487.117	2561	483.756	2342	495.921	1221	459.356	2558	448.454	1241	371.569	1745	441.2	2140	433.94	1922	458.212	1924	461.61	1126	486.767	1829	433.189	1461	406.616	1323	476.509	2367	494.444	2621	483.19	2340	454.306	2184	494.719	1621	497.452	2368	355.421	949	387.726	1217	416.043	549
ylyA	1616267	1616641	1	3.824	2	0	0	3.362	2	0	0	7.306	5	0	0	1.733	1	3.355	2	1.837	1	1.938	1	3.336	1	0	0	2.413	1	2.501	1	1.638	1	6.14	4	3.361	2	0	0	4.967	2	5.128	3	3.048	1	0	0	12.333	2
lspA	1616744	1617208	1	227.563	151	239.12	196	218.605	165	247.49	95	230.365	200	289.729	125	225.354	165	240.675	182	244.737	169	213.859	140	247.173	94	281.662	165	245.332	129	214.876	109	211.765	164	261.361	216	229.132	173	240.162	180	234.906	120	241.19	179	257.038	107	241.131	118	213.873	44
rluD	1617210	1618121	1	233.574	318	254.493	428	271.205	420	279.337	220	291.918	520	286.938	254	230.319	346	277.14	430	251.267	356	266.535	358	284.511	222	321.979	387	278.072	300	255.573	266	279.425	444	261.844	444	247.881	384	242.557	373	266.189	279	293.553	447	282.165	241	256.959	258	241.644	102
pyrR	1618304	1618849	1	527.836	417	533.871	521	549.72	494	540.466	247	515.646	533	475.019	244	321.202	280	477.602	430	456.124	375	459.325	358	441.715	200	497.522	347	421.703	264	346.056	209	446.833	412	596.573	587	483.912	435	477.398	426	572.177	348	554.551	490	764.7	379	607.593	354	526.661	129
pyrP	1619023	1620330	1	247.004	489	226.537	554	246.012	554	227.9	261	219.668	569	173.244	223	114.443	250	150.698	340	166.971	344	240.127	469	260.876	296	229.434	401	158.721	249	133.47	202	254.049	587	270.51	667	247.266	557	150.259	336	257.855	393	287.232	636	279.391	347	300.681	439	293.255	180
pyrB	1620476	1621390	1	51.239	70	49.183	83	52.125	81	48.084	38	51.47	92	38.277	34	25.872	39	30.188	47	23.212	33	52.679	71	30.652	24	44.773	54	38.797	42	26.81	28	50.801	81	54.658	93	64.974	101	15.553	24	48.491	51	51.048	78	45.505	39	47.642	48	49.58	21
pyrC	1621374	1622660	1	74.989	146	76.923	185	73.601	163	122.528	138	63.202	161	62.407	79	33.515	72	27.042	60	40.965	83	59.351	114	69.006	77	44.216	76	62.224	96	38.968	58	77.454	176	81.654	198	90.28	200	28.648	63	64.048	96	73.477	160	45.03	55	66.163	95	51.356	31
pyrAA	1622657	1623751	1	78.923	130	71.755	146	81.125	152	79.76	76	59.857	129	66.294	71	26.96	49	34.094	64	42.587	73	55.999	91	61.438	58	56.389	82	57.46	75	39.707	50	72.304	139	79.453	163	81.633	153	25.262	47	66.241	84	75.993	140	43.547	45	71.619	87	60.702	31
pyrAB	1623736	1626951	1	71.995	357	82.934	508	75.526	426	81.227	233	60.882	395	52.108	168	35.639	195	32.383	183	40.114	207	60.097	294	63.337	180	64.646	283	52.425	206	49.594	188	91.233	528	89.379	552	85.072	480	37.137	208	74.132	283	79.876	443	49.826	155	52.776	193	62.443	96
pyrK	1626948	1627718	1	74.476	85	85.826	121	89.352	116	99.965	66	70.315	105	68.727	51	40.497	51	36.135	47	50.517	60	67.497	76	77.968	51	69.473	70	55.285	50	51.576	45	87.084	116	89.343	127	93.944	122	26.374	34	92.187	81	91.657	117	61.452	44	67.72	57	64.998	23
pyrD	1627718	1628653	1	92.214	129	75.229	130	82.324	131	81.556	66	69.932	128	76.959	70	41.461	64	29.481	47	41.214	60	66.66	92	79.824	64	59.108	73	57.733	64	56.104	60	87.584	143	93.553	163	92.35	147	33.542	53	73.353	79	76.056	119	72.925	64	58.157	60	55.334	24
pyrF	1628622	1629341	1	71.584	76	89.975	118	86.117	104	89.552	55	61.191	85	50.703	35	48.656	57	29.754	36	48.875	54	75.423	79	64.094	39	68.282	64	74.883	63	48.051	39	69.405	86	74.869	99	95.196	115	40.861	49	96.654	79	80.004	95	54.05	36	47.256	37	60.759	20
pyrE	1629320	1629970	1	94.344	90	91.65	108	101.372	110	121.41	67	72.107	90	74.163	46	46.551	49	54.27	59	45.329	45	77.566	73	60.358	33	78.367	66	80.694	61	63.076	46	100.595	112	92.582	110	110.552	120	43.619	47	88.506	65	88.101	94	65.167	39	52.592	37	57.478	17
cysH	1630382	1631083	1	19.35	20	25.847	33	29.77	35	30.105	18	30.318	41	40.177	27	37.703	43	31.412	37	20.453	22	30.401	31	30.386	18	19.726	18	29.303	24	48.092	38	24.04	29	27.189	35	33.162	39	29.98	35	25.135	20	24.221	28	37.013	24	28.862	22	24.965	8
cysP	1631095	1632159	1	12.497	20	17.705	35	15.931	29	22.684	21	20.059	42	14.416	15	27.749	49	23.029	42	20.415	34	10.134	16	22.896	21	16.987	24	20.502	26	19.617	24	18.203	34	15.051	30	16.475	30	24.895	45	14.61	18	12.85	23	44.822	45	38.128	45	36.278	18
sat	1632208	1633356	1	15.016	26	14.961	32	15.232	30	13.977	14	13.242	30	20.43	23	18.843	36	15.71	31	16.094	29	10.537	18	13.1	13	17.009	26	10.932	15	16.62	22	12.371	25	11.129	24	15.227	30	18.919	37	18.755	25	8.262	16	32.221	35	25.843	33	20.491	11
cysC	1633369	1633962	1	10.405	9	10.295	11	13.213	13	19.985	10	14.138	16	8.891	5	23.051	22	13.188	13	16.664	15	9.375	8	8.069	4	11.786	9	13.131	9	22.685	15	15.849	16	18.565	20	9.145	9	14.33	14	13.516	9	10.337	10	31.329	17	23.515	15	0	0
sumT	1634061	1634834	1	17.452	20	24.018	34	19.945	26	12.067	8	17.34	26	28.183	21	26.888	34	23.736	31	30.186	36	12.383	14	16.748	11	17.791	18	26.428	24	33.102	29	14.205	19	15.414	22	19.172	25	18.541	24	12.468	11	10.923	14	26.428	19	21.298	18	22.516	8
sirB	1634837	1635622	1	56.666	66	64.639	93	52.835	70	56.398	38	59.058	90	69.986	53	79.365	102	79.857	106	70.126	85	66.14	76	52.431	35	89.471	92	78.009	72	80.862	72	80.919	110	71.692	104	55.837	74	85.134	112	56.877	51	55.27	72	83.482	61	66.358	57	47.076	17
sirC	1635603	1636091	1	101.28	71	80.835	70	85.276	68	103.568	42	81.769	75	107.503	49	96.958	75	101.388	81	80.874	59	80.971	56	82.135	33	100.179	62	88.207	49	143.68	77	90.445	74	76.737	67	73.966	59	97.245	77	64.852	35	73.974	58	84.131	37	96.713	50	101.22	22
yloB	1637965	1640637	1	3.892	16	4.726	24	4.919	23	3.785	9	4.462	24	1.497	4	6.393	29	2.988	14	3.272	14	2.466	10	3.82	9	4.96	18	4.912	16	5.728	18	4.585	22	7.422	38	3.207	15	5.384	25	6.951	22	7.177	33	9.306	24	8.906	27	6.277	8
yloC	1640720	1641595	1	343.996	449	439.113	708	410.855	610	348.315	263	428.041	731	490.183	416	470.059	677	429.578	639	393.867	535	353.34	455	378.305	283	389.649	449	431.203	446	400.871	400	403.052	614	375.847	611	384.466	571	383.234	565	338.356	340	376.064	549	381.023	312	361.521	348	316.297	128
ylzA	1641672	1641941	1	565.304	203	683.068	303	685.481	280	606.548	126	695.976	327	582.482	136	618.313	245	745.281	305	685.037	256	666.15	236	621.934	128	722.339	229	713.381	203	604.687	166	596.5	250	713.246	319	712.185	291	769.216	312	723.442	200	707.109	284	563.74	127	604.161	160	646.691	72
gmk	1641949	1642563	1	538.013	483	566.293	628	602.244	615	600.771	312	541.457	636	599.614	350	566.324	561	560.06	573	600.478	561	573.566	508	532.531	274	615.723	488	573.516	408	476.465	327	488.653	512	518.724	580	587.369	600	598.608	607	528.113	365	571.662	574	523.79	295	496.922	329	535.316	149
rpoZ	1642567	1642770	1	847.48	217	774.589	245	676.375	197	769.632	114	802.94	269	774.849	129	775.123	219	839.596	245	810.61	216	799.641	202	708.683	104	681.256	154	758.979	154	807.168	158	722.784	216	696.122	222	779.13	227	774.507	224	725.427	143	726.298	208	510.473	82	529.561	100	642.419	51
coaBC	1642851	1644071	1	107.381	198	123.808	282	106.798	224	100.313	107	110.672	267	100.927	121	87.486	178	93.273	196	104.749	201	98.399	179	108.82	115	98.903	161	92.393	135	90.096	127	107.804	232	107.989	248	105.334	221	98.91	206	98.623	140	102.797	212	82.125	95	80.892	110	76.965	44
priA	1644068	1646485	1	108.006	401	100.735	462	100.87	426	112.675	242	110.544	537	106.047	256	90.803	372	95.481	404	100.938	390	93.096	341	114.198	243	101.593	333	93.81	276	86.319	245	108.464	470	104.234	482	101.785	430	100.867	423	92.362	264	95.363	396	89.301	208	91.304	250	104.246	120
def	1646512	1646994	1	179.28	124	169.712	145	170.32	134	192.446	77	212.164	192	193.458	87	170.337	130	182.687	144	198.671	143	186.118	127	179.109	71	193.246	118	186.101	102	209.928	111	192.011	155	198.504	171	208.386	164	208.644	163	169.021	90	135.732	105	147.496	64	162.718	83	228.499	49
fmt	1646999	1647952	1	222.14	317	215.002	379	221.78	360	219.258	181	239.406	447	248.964	231	232.437	366	206.605	336	215.479	320	205.987	290	221.307	181	223.045	281	233.459	264	201.663	220	226.957	378	254.876	453	208.161	338	243.199	392	196.612	216	214.904	343	174.253	156	160.583	169	153.693	68
rsmB	1647939	1649282	1	204.329	416	223.067	561	217.198	503	214.815	253	203.093	541	232.672	308	230.58	518	198.257	460	217.583	461	217.566	437	184.257	215	206.409	371	213.223	344	203.03	316	199.48	474	224.394	569	202.021	468	189.162	435	207.352	325	204.207	465	124.486	159	146.523	220	126.737	80
yloN	1649286	1650377	1	242.924	399	240.028	487	232.83	435	211.545	201	234.06	503	247.206	264	228.983	415	252.159	472	221.73	379	207.353	336	230.519	217	241.371	350	226.652	295	227.772	286	253.002	485	220.464	451	246.668	461	213.991	397	219.852	278	230.805	424	209.624	216	218.771	265	204.225	104
prpC	1650384	1651148	1	333.939	378	303.233	424	295.905	381	368.045	241	305.869	453	384.521	283	224.977	281	352.713	455	332.774	392	315.204	352	285.165	185	367.25	367	298.779	268	258.857	224	348.192	460	312.098	440	316.774	408	326.152	417	308.685	269	304.891	386	267.558	190	229.998	192	341.928	120
prkC	1651142	1653088	1	279.774	833	233.284	858	253.634	859	287.974	496	247.714	965	246.399	477	213.676	702	284.986	967	279.492	866	265.201	779	242.026	413	232.447	611	239.046	564	173.1	394	285.182	991	262.115	972	257.096	871	266.13	895	237.765	545	247.441	824	210.935	394	211.769	465	268.654	248
yloQ	1653103	1653999	1	269.051	360	268.023	443	261.497	398	312.649	242	282.176	494	328.743	286	337.979	499	287.238	438	278.646	388	240.898	318	282.971	217	270.896	320	283.883	301	292.308	299	252.298	394	266.427	444	258.788	394	255.404	386	252.403	260	250.58	375	252.556	212	263.483	260	238.642	99
rpe	1654004	1654657	1	277.477	266	248.272	294	235.684	257	256.06	142	256.721	322	282.368	176	290.229	307	301.145	329	238.567	238	272.797	258	256.633	141	233.954	198	252.747	192	292.009	214	251.152	281	248.751	297	242.944	265	249.354	270	242.542	179	223.84	240	177.917	107	220.656	156	242.246	72
thiN	1654730	1655374	1	68.813	65	68.562	80	67.01	72	86.013	47	59.876	74	74.899	46	65.241	68	69.671	75	80.366	79	71.896	67	57.262	31	64.755	54	61.455	46	59.548	43	70.752	78	66.3	78	73.502	79	75.919	81	56.381	41	69.098	73	67.501	40	68.904	48	58.048	17
spoVM	1655446	1655526	1	62.487	4	37.939	3	54.934	4	0	0	71.638	6	48.053	2	42.472	3	27.415	2	105.079	7	79.172	5	0	0	53.085	3	19.714	1	61.304	3	40.155	3	37.628	3	96.104	7	41.491	3	60.875	3	41.902	3	24.901	1	63.547	3	151.157	3
yloU	1656064	1656426	1	327.186	165	343.527	214	331.22	190	301.649	88	297.049	196	314.128	103	240.809	134	374.097	215	316.306	166	349.731	174	307.928	89	309.963	138	337.819	135	202.322	78	360.19	212	350.265	220	339.829	195	358.137	204	342.571	133	317.356	179	417.229	132	376.431	140	358.16	56
yloV	1656442	1658103	1	407.514	1032	396.707	1241	407.204	1173	424.582	622	370.011	1226	378.363	623	284.503	795	408.518	1179	396.143	1044	405.458	1013	420.972	611	417.762	934	369.748	742	330.066	639	444.235	1313	434.99	1372	420.61	1212	452.381	1294	460.603	898	432.848	1226	466.412	741	407.468	761	384.634	302
sdaAB	1658242	1658904	1	158.324	154	154.801	186	159.974	177	120.849	68	153.222	195	134.401	85	120.191	129	186.737	207	133.367	135	150.059	144	138.123	77	138.577	119	114.169	88	141.206	105	136.534	155	156.009	189	163.538	181	152.912	168	146.895	110	135.122	147	113.074	69	136.615	98	106.109	32
sdaAA	1658930	1659832	1	146.207	197	175.437	292	169.64	260	182.18	142	164.498	290	183.775	161	126.45	188	158.901	244	161.889	227	182.051	242	159.278	123	168.133	200	169.52	181	145.623	150	174.236	274	160.89	270	200.894	308	160.325	244	173.526	180	159.92	241	153.793	130	141.895	141	157.988	66
recG	1659810	1661858	1	104.889	329	117.172	454	117.996	421	108.57	197	111.843	459	126.996	259	109.793	380	106.864	382	100.484	328	101.47	314	105.691	190	118.809	329	109.029	271	120.523	289	113.635	416	124.148	485	120.2	429	108.386	384	101.044	244	113.448	398	96.555	190	91.214	211	93.574	91
ylpC	1661967	1662533	1	484.927	399	498.823	507	605.812	567	462.205	220	506.245	545	401.883	215	394.314	358	395.65	371	434.444	372	529.719	430	502.574	237	491.463	357	417.168	272	356.113	224	497.755	478	521.083	534	524.444	491	408.879	380	543.062	344	500.94	461	499.818	258	494.391	300	423.355	108
plsX	1662547	1663548	1	465.389	699	441.965	820	476.447	814	474.181	412	461.028	906	374.781	366	337.896	560	382.077	654	392.182	613	498.045	738	476.29	410	499.248	662	387.328	461	318.755	366	459.218	805	503.026	941	486.244	831	390.215	662	477.382	552	470.27	790	447.858	422	411.671	456	465.99	217
fabD	1663567	1664520	1	583.731	833	550.836	971	527.342	856	536.636	443	538.798	1006	456.974	424	359.452	566	499.91	813	498.969	741	580.315	817	552.656	452	581.823	733	451.885	511	406.077	443	580.602	967	580.644	1032	579.524	941	490.12	790	571.63	628	607.118	969	478.08	428	413.336	435	499.503	221
fabG	1664513	1665253	1	603.031	660	579.892	784	616.088	767	606.507	384	585.893	839	497.458	354	369.307	446	483.445	603	512.74	584	640.879	692	629.711	395	627.174	606	525.775	456	415.922	348	610.626	780	634.562	865	659.254	821	460.273	569	661.057	557	642.913	787	540.329	371	529.018	427	533.399	181
acpP	1665337	1665570	1	6669.04	2020	7387.3	2764	6704.64	2310	6009.65	1053	6028.22	2389	5143.74	1013	4254.69	1422	7613.27	2628	7766.26	2448	6920.48	2068	6204.06	1077	5990.93	1602	5345.37	1283	3843.61	890	6907.84	2442	6833.72	2578	7047.8	2429	7205.04	2465	6381.21	1488	6804.01	2305	8204.4	1559	9369.74	2093	8635.97	811
rnc	1665710	1666459	1	448.344	497	479.065	656	537.696	678	520.847	334	453.672	658	398.194	287	313.937	384	486.024	614	429.957	496	474.566	519	469.051	298	460.841	451	433.73	381	298.547	253	531.776	688	526.565	727	499.471	630	523.922	656	489.801	418	521.038	646	540.67	376	508.856	416	430.621	148
smc	1666560	1670120	1	221.744	1219	211.906	1439	210.453	1316	214.143	681	190.749	1372	168.703	603	129.906	788	173.664	1088	175.672	1005	199.503	1082	192.657	607	193.891	941	176.069	767	143.008	601	220.385	1414	215.136	1473	227.812	1425	196.801	1222	210.766	892	209.481	1288	170.496	588	220.265	893	209.457	357
ftsY	1670140	1671129	1	289.907	430	277.261	508	263.163	444	282.042	242	268.466	521	232.271	224	180.247	295	245.512	415	236.467	365	282.237	413	268.209	228	273.396	358	269.705	317	224.888	255	269.191	466	309.634	572	276.115	466	219.06	367	274.984	314	307.427	510	251.475	234	269.686	295	297.913	137
ylxM	1671828	1672160	1	616.446	282	610.521	345	549.621	286	672.628	178	631.537	378	652.237	194	709.228	358	611.887	319	636.469	303	666.94	301	533.977	140	532.358	215	568.267	206	477.529	167	582.494	311	537.069	306	653.19	340	588.339	304	590.605	208	594.157	304	763.096	219	729.168	246	740.31	105
ffh	1672174	1673514	1	1046.64	2126	1031.82	2589	1034.39	2390	1005.92	1182	1117.52	2970	1086.54	1435	1067.67	2393	1092.06	2528	1035.08	2188	1108.3	2221	1022.19	1190	1199.49	2151	1118.27	1800	1110.87	1725	1048.63	2486	1042.34	2637	979.551	2264	1134.1	2602	1058.97	1656	1045.4	2375	1501.21	1913	1246.31	1867	1117.86	704
rpsP	1673620	1673892	1	3972.15	1445	3896.54	1751	3907.68	1617	3744.49	788	3680.89	1752	3390.7	802	2782.71	1117	3528.88	1463	3518.44	1332	3990.02	1432	3817.86	796	3568.3	1146	3382.22	975	3067.21	853	3803.78	1615	3820.47	1731	3904.03	1616	3516.68	1445	3938.41	1103	3765.29	1532	3667.52	837	3760.93	1009	4246.89	479
ylqC	1673892	1674137	1	2748.52	884	3123.59	1241	2771.63	1014	2875.47	535	2856.35	1202	2467.48	516	2445.81	868	2810.07	1030	2778.55	930	3041.22	965	2945.74	543	2997.06	851	2758.3	703	2489.06	612	2933.04	1101	3075.53	1232	3221.62	1179	3066.47	1114	3360.14	832	3402.59	1224	2834.86	572	2812.02	667	2607.34	260
ylqD	1674259	1674645	1	286.099	155	280.917	188	228.799	141	271.214	85	241.235	171	184.525	65	163.933	98	192.737	119	230.577	130	286.253	153	244.763	76	250.891	120	214.295	92	195.572	81	257.784	163	260.831	176	308.214	190	238.586	146	230.167	96	272.302	165	253.03	86	265.3	106	238.135	40
rimM	1674650	1675174	1	561.256	425	426.56	399	433.044	373	483.968	212	482.459	478	422.467	208	288.433	241	433.389	374	420.038	331	437.717	327	476.97	207	408.37	273	393.299	236	336.855	195	429.972	380	530.157	500	407.374	351	390.505	334	418.552	244	399.09	338	498.895	237	458.415	256	540.946	127
trmD	1675171	1675902	1	303.586	328	319.942	427	294.556	362	321.597	201	285.084	403	300.364	211	243.255	290	266.389	328	250.81	282	287.08	306	301.994	187	286.213	273	277.987	238	279.677	231	340.212	429	303.944	409	303.411	373	235.998	288	302.968	252	298.742	361	312.775	212	340.113	271	340.322	114
rplS	1676033	1676389	1	15547.6	7695	16662.4	10187	17041.4	9594	18239	5222	15797.6	10230	15528.2	4997	14319.2	7820	13968.8	7879	15771	8123	16977.9	8290	17517.5	4969	15487.1	6767	15652.8	6139	13701.1	5184	15897.3	9183	15625.5	9632	16173	9108	14274.6	7980	16408.2	6252	15541.3	8603	14711.9	4568	16205.2	5915	17816.9	2734
rbgA	1676532	1677380	1	186.051	235	214.707	335	201.843	290	209.394	153	221.466	366	183.865	151	193.007	269	192.433	277	187.149	246	215.87	269	205.826	149	215.227	240	197.82	198	221.624	214	193.328	285	219.304	345	198.997	286	163.316	233	193.335	188	208.819	295	184.25	146	176.058	164	181.302	71
rnhB	1677451	1678218	1	119.652	136	98.999	139	93.588	121	117.107	77	95.484	142	101.485	75	99.666	125	107.308	139	109.059	129	98.987	111	102.85	67	98.659	99	114.356	103	109.331	95	91.966	122	103.133	146	87.373	113	127.742	164	109.709	96	100.687	128	51.889	37	48.912	41	65.266	23
ylqG	1678250	1679980	1	79.919	211	80.642	263	97.564	293	82.499	126	77.004	266	97.867	168	79.637	232	108.348	326	89.535	246	92.141	240	96.488	146	104.684	244	92.728	194	84.228	170	86.974	268	89.409	294	84.884	255	113.678	339	104.302	212	101.595	300	36.829	61	40.574	79	75.743	62
ylqH	1679977	1680258	1	111.16	42	89.988	42	86.09	37	109.804	24	82.936	41	122.117	30	88.748	37	78.961	34	114.446	45	99.26	37	60.033	13	50.964	17	83.498	25	69.241	20	88.44	39	61.625	29	83.737	36	89.041	38	89.384	26	80.456	34	4.219	1	39.476	11	59.755	7
sucC	1680431	1681588	1	1107.4	1933	959.551	2069	958.434	1903	991.322	1001	1027.65	2347	986.842	1120	871.205	1678	1235.13	2457	973.841	1769	879.168	1514	838.653	839	919.52	1417	790.913	1094	750.141	1001	950.303	1936	929.61	2021	814.135	1617	1356.25	2674	794.007	1067	806.229	1574	570.743	625	618.346	796	700.308	379
sucD	1681617	1682519	1	980.405	1321	945.077	1573	918.012	1407	836.487	652	858.795	1514	827.558	725	795.69	1183	1155.29	1774	920.698	1291	765.816	1018	849.484	656	858.318	1021	757.689	809	659.189	679	910.606	1432	842.587	1414	823.145	1262	1254.34	1909	804.002	834	786.99	1186	547.738	463	573.62	570	574.503	240
dprA	1682580	1683473	1	24.75	33	29.143	48	29.011	44	29.819	23	21.782	38	27.684	24	21.07	31	26.324	40	25.224	35	19.005	25	19.629	15	16.99	20	19.875	21	15.697	16	27.632	43	36.13	60	27.024	41	26.56	40	21.432	22	31.516	47	19.128	16	19.322	19	29.028	12
topA	1683661	1685736	1	299.169	951	294.14	1155	301.726	1091	292.568	538	278.664	1159	319.328	660	293.65	1030	264.721	959	277.805	919	297.503	933	306.829	559	286.491	804	303.297	764	280.645	682	290.562	1078	290.467	1150	286.977	1038	247.04	887	281.542	689	265.515	944	359.036	716	348.075	816	301.35	297
gid	1685812	1687119	1	210.13	416	240.849	589	234.466	528	214.802	246	219.668	569	212.864	274	188.145	411	187.929	424	199.977	412	237.567	464	240.606	273	223.141	390	222.464	349	190.954	289	224.186	518	229.953	567	231.728	522	167.7	375	221.112	337	235.747	522	321.26	399	308.9	451	223.199	137
xerC	1687187	1688101	1	512.394	700	511.39	863	475.556	739	466.918	369	454.279	812	417.674	371	371.493	560	375.105	584	413.591	588	431.82	582	458.51	359	469.29	566	413.831	448	360.981	377	485.435	774	515.428	877	502.425	781	401.147	619	500.126	526	487.578	745	659.239	565	597.515	602	618.565	262
clpQ	1688114	1688659	1	458.218	362	499.031	487	466.26	419	437.625	200	450.827	466	432.189	222	391.178	341	437.616	394	433.014	356	541.439	422	479.26	217	511.86	357	472.818	296	410.631	248	518.413	478	565.068	556	523.96	471	444.899	397	486.679	296	527.389	466	813.125	403	671.099	391	685.884	168
hslU	1688676	1690079	1	648.475	1381	584.264	1537	609.308	1476	667.236	822	655.69	1827	688.978	954	627.268	1474	512.159	1243	534.695	1185	584.959	1229	599.735	732	605.287	1138	627.53	1059	681.189	1109	607.923	1511	649.602	1723	611.179	1481	507.185	1220	559.315	917	550.827	1312	820.349	1096	725.22	1139	752.721	497
codY	1690119	1690898	1	664.727	768	662.139	945	619.381	814	680.772	455	691.95	1046	777.414	584	831.466	1060	549.863	724	606.314	729	633.422	722	652.401	432	655.885	669	699.039	640	892.165	788	670.402	904	626.137	901	632.877	832	561.686	733	663.318	590	637.663	824	783.645	568	733.514	625	700.703	251
flgB	1691278	1691667	1	267.177	146	222.215	150	263.84	164	313.177	99	205.6	147	182.943	65	150.919	91	309.911	193	239.151	136	257.831	139	217.122	68	207.284	100	214.767	93	177.139	74	225.784	144	210.109	143	201.034	125	294.866	182	187.785	79	233.972	143	163.351	56	163.771	66	194.777	33
flgC	1691667	1692119	1	274.497	177	273.688	218	264.495	194	286.851	107	267.875	226	193.2	81	234.713	167	372.862	274	348.713	234	304.957	194	284.12	105	288.089	164	289.644	148	259.663	128	275.055	207	270.2	217	272.589	200	473.686	345	322.308	160	305.048	220	145.849	59	157.714	75	255.101	51
fliE	1692130	1692450	1	396.604	174	226.959	123	266.508	133	358.556	91	282.217	162	252.405	72	204.503	99	342.009	171	254.07	116	272.624	118	326.114	82	234.946	91	273.256	95	211.691	71	238.26	122	263.531	144	268.427	134	357.181	177	293.11	99	236.4	116	72.665	20	142.171	46	220.55	30
fliF	1692496	1694106	1	301.696	740	309.582	938	293.544	819	354.498	503	264.861	850	233.886	373	193.239	523	348.442	974	327.907	837	288.034	697	268.181	377	247.988	537	260.332	506	213.855	401	283.298	811	271.365	829	317.099	885	378.996	1050	277.496	524	281.408	772	127.375	196	135.441	245	226.175	172
fliG	1694119	1695135	1	374.33	571	368.311	694	359.053	623	387.573	342	293.114	585	284.332	282	222.202	374	427.983	744	411.359	653	363.48	547	332.859	291	295.544	398	297.825	360	231.537	270	354.432	631	326.342	620	344.536	598	482.312	831	353.391	415	373.371	637	125.398	120	163.562	184	236.818	112
fliH	1695254	1695880	1	282.602	259	299.441	339	276.261	288	343.286	182	236.006	283	255.08	152	211.615	214	359.996	376	355.438	339	289.768	262	272.245	143	221.232	179	251.98	183	179.839	126	289.816	310	244.423	279	282.886	295	379.643	393	259.367	183	277.061	284	92.181	53	115.403	78	207.637	59
fliI	1695877	1697193	1	362.126	722	342.283	843	354.511	804	362.416	418	299.005	780	283.104	367	240.456	529	460.351	1046	414.968	861	355.873	700	343.925	393	307.355	541	280.392	443	283.428	432	346.802	807	344.311	855	334.123	758	481.793	1085	360.276	553	345.299	770	83.147	104	131.258	193	268.54	166
fliJ	1697196	1697639	1	290.124	183	196.363	153	235.543	169	389.161	142	230.222	190	187.75	77	172.413	120	293.528	211	274.216	180	276.398	172	215.762	78	156.232	87	192.063	96	163.831	79	201.038	148	180.752	142	246.615	177	297.561	212	228.583	111	218.291	154	37.906	15	83.838	39	107.382	21
ylxF	1697651	1698265	1	313.006	281	289.459	321	314.342	321	410.142	213	261.364	307	238.132	139	223.097	221	345.028	353	326.463	305	312.752	277	272.096	140	256.131	203	276.918	197	189.42	130	251.007	263	299.608	335	300.537	307	393.483	399	280.696	194	314.713	316	42.613	24	64.947	43	147.302	41
fliK	1698278	1699741	1	313.049	696	286.195	786	327.801	829	351.44	452	276.733	805	258.03	373	220.525	541	411.644	1043	342.308	792	320.048	702	284.878	363	281.23	552	257.123	453	241.815	411	313.699	814	305.518	846	299.631	758	429.27	1078	292.705	501	324.533	807	61.658	86	85.384	140	217.607	150
flgD	1699738	1700160	1	563.566	337	369.584	273	380.773	259	476.988	165	327.202	256	401.234	156	247.035	163	468.101	319	414.594	258	342.405	202	420.171	144	354.222	187	379.863	180	369.691	169	399.764	279	355.814	265	407.107	277	528.556	357	338.866	156	348.38	233	47.982	18	122.449	54	302.052	56
flgG	1700182	1700976	1	492.882	581	440.897	642	444.492	596	527.932	360	403.291	622	410.994	315	329.823	429	576.158	774	507.044	622	482.396	561	526.945	356	415.117	432	427.149	399	433.891	391	480.455	661	484.964	712	466.719	626	654.924	872	461.709	419	485.432	640	113.589	84	149.54	130	295.508	108
ylzI	1701016	1701231	1	469.451	129	433.066	147	399.91	125	471.814	75	392.176	141	375.002	67	250.652	76	526.889	165	486.076	139	549.618	149	425.426	67	375.113	91	326.061	71	257.058	54	392.877	126	429.517	147	386.991	121	538.053	167	378.163	80	296.09	91	34.805	6	93.756	19	293.44	25
fliL	1701228	1701650	1	531.792	318	350.631	259	410.176	279	555.041	192	377.049	295	522.118	203	284.924	188	510.656	348	507.797	316	422.074	249	455.185	156	418.627	221	419.959	199	470.317	215	348.182	243	424.292	316	418.865	285	580.375	392	360.588	166	381.274	255	90.632	34	154.195	68	323.627	60
fliM	1701684	1702682	1	377.349	565	395.769	732	355.811	606	439.874	381	301.678	591	285.56	278	253.61	419	495.206	845	485.183	756	379.78	561	332.115	285	337.403	446	314.372	373	277.817	318	383.402	670	383.41	715	365.09	622	519.747	879	406.003	468	411.43	689	75.586	71	131.314	145	282.192	131
fliY	1702672	1703808	1	431.471	739	445.712	943	447.584	872	461.245	457	362.793	813	372.66	415	302.663	572	585.582	1143	485.862	866	471.079	796	413.601	406	341.253	516	361.029	490	357.429	468	435.723	871	425.184	907	436.154	850	633.731	1226	424.701	560	469.298	899	80.038	86	161.504	204	310.72	165
cheY	1703834	1704196	1	555.225	280	484.79	302	437.559	251	610.154	178	463.76	306	445.268	146	377.387	210	628.134	361	619.274	325	524.597	261	449.783	130	446.976	199	400.378	160	446.146	172	448.539	264	441.015	277	465.304	267	637.273	363	481.66	187	496.422	280	135.915	43	196.282	73	447.7	70
fliZ	1704211	1704870	1	325.411	315	307.755	368	314.231	346	416.089	233	301.61	382	258.981	163	213.458	228	394.317	435	415.934	419	336.125	321	311.829	173	235.2	201	254.212	195	202.698	150	290.322	328	274.544	331	388.58	428	507.601	555	293.869	219	356.526	386	34.58	21	81.245	58	259.893	78
fliP	1704863	1705528	1	286.482	280	262.563	317	251.854	280	275.913	156	227.559	291	209.29	133	164.123	177	325.897	363	309.698	315	247.863	239	264.21	148	241.058	208	200.129	155	182.018	136	255.981	292	251.376	306	238.287	265	338.781	374	240.55	181	241.504	264	42.403	26	66.593	48	194.702	59
fliQ	1705543	1705812	1	247.843	89	207.4	92	154.233	63	206.996	43	180.911	85	214.148	50	141.329	56	283.451	116	267.593	100	270.976	96	252.661	52	179.796	57	144.082	41	131.137	36	207.582	87	230.296	103	237.395	97	285.99	116	188.095	52	209.145	84	31.072	7	33.984	9	107.782	12
fliR	1705820	1706599	1	231.096	267	224.216	320	204.685	269	228.919	153	167.365	253	170.392	128	129.426	165	277.21	365	252.007	303	221.084	252	212.936	141	169.609	173	172.575	158	159.639	141	226.928	306	235.583	339	212.988	280	273.563	357	222.605	198	205.847	266	38.63	28	98.584	84	173.082	62
flhB	1706599	1707681	1	257.302	419	248.065	499	239.158	443	260.078	245	206.511	440	170.004	180	126.332	227	289.898	538	280.882	476	245.245	394	221.793	207	214.935	309	192.185	248	188.771	235	219.407	417	234.692	476	232.066	430	340.339	626	234.512	294	224.012	408	43.07	44	74.941	90	194.104	98
flhA	1707714	1709747	1	282.343	879	276.672	1064	262.052	928	267.081	481	208.183	848	194.645	394	171.168	588	345.552	1226	302.793	981	277.397	852	284.148	507	234.676	645	212.808	525	192.858	459	266.409	968	265.637	1030	272.414	965	401.826	1413	288.724	692	279.724	974	48.129	94	89.723	206	200.987	194
flhF	1709747	1710847	1	214.302	355	202.318	414	195.829	369	221.229	212	152.256	330	152.265	164	128.565	235	260.614	492	227.391	392	199.476	326	205.391	195	170.262	249	149.312	196	142.137	180	196.03	379	177.88	367	210.091	396	298.757	559	197.6	252	207.258	384	26.943	28	49.113	60	146.029	75
ylxH	1710838	1711734	1	207.02	277	216.597	358	204.336	311	241.592	187	190.212	333	155.176	135	174.747	258	286.582	437	263.565	367	223.475	295	217.77	167	200.632	237	165.048	175	174.994	179	211.956	331	205.221	342	207.555	316	313.631	474	216.484	223	227.192	340	38.122	32	60.804	60	115.705	48
cheB	1711736	1712809	1	202.554	327	222.143	443	204.209	375	207.732	194	172.328	364	165.768	174	171.779	306	303.836	559	269.042	452	200.289	319	222.643	206	181.022	258	179.006	229	166.105	205	203.802	384	203.413	409	209.044	384	309.848	565	220.461	274	245.346	443	47.394	48	69.714	83	149.842	75
cheA	1712815	1714833	1	263.123	813	271.433	1036	235.017	826	266.867	477	214.955	869	201.595	405	215.582	735	343.627	1210	309.753	996	250.959	765	233.785	414	226.556	618	216.463	530	217.605	514	244.303	881	233.349	898	246.32	866	386.82	1350	259.383	617	238.728	825	40.755	79	78.115	178	160.756	154
cheW	1714855	1715325	1	277.893	187	300.754	250	258.674	198	256.889	100	221.479	195	228.557	100	230.297	171	409.449	314	381.273	267	320.841	213	277.44	107	287.841	171	268.171	143	291.585	150	292.853	230	269.654	226	295.161	226	423.643	322	223.915	116	296.294	223	52.113	22	100.752	50	201.309	42
cheC	1715344	1715973	1	234.485	216	268.038	305	256.723	269	197.042	105	199.958	241	267.14	160	225.296	229	316.252	332	292.084	280	239.879	218	227.296	120	223.796	182	227.41	166	218.685	154	242.766	261	222.262	255	252.826	265	358.491	373	272.149	193	232.946	240	41.53	24	66.24	45	98.039	28
cheD	1715970	1716470	1	304.268	219	292.43	260	291.919	239	307.419	128	241.046	227	282.062	132	256.862	204	379.147	311	373.817	280	245.039	174	293.323	121	259.667	165	245.46	140	250.801	138	274.985	231	266.608	239	261.301	214	453.886	369	274.312	152	254.653	205	55.366	25	77.24	41	215.096	48
sigD	1716493	1717257	1	303.019	343	283.209	396	281.148	362	328.339	215	284.262	421	381.803	281	408.322	510	369.767	477	331.077	390	307.145	343	314.452	204	289.197	289	313.272	281	351.307	304	281.581	372	275.214	388	272.519	351	431.74	552	274.259	239	269.347	341	47.879	34	68.281	57	179.512	63
ylxL	1717286	1717789	1	334.05	242	300.596	269	299.74	247	348.383	146	310.173	294	392.758	185	417.829	334	446.947	369	374.053	282	254.648	182	310.695	129	337.73	216	358.841	206	391.825	217	313.42	265	292.592	264	263.251	217	428.954	351	283.296	158	308.544	250	33.005	15	69.254	37	164.731	37
rpsB	1717933	1718673	1	4542.83	4972	4669.46	6313	4271.65	5318	4853.63	3073	4551.67	6518	4579.71	3259	3813.13	4605	4079.22	5088	4295.07	4892	4581.54	4947	5031.31	3156	4470.94	4320	4357.24	3779	3750.47	3138	4648.58	5938	4630.47	6312	4703.11	5857	3881.18	4798	4445.81	3746	4201.4	5143	3517.24	2415	3881.53	3133	4034.38	1369
tsf	1718775	1719656	1	3541.72	4656	3541.45	5751	3438.63	5142	3513.55	2672	3406.32	5859	3011.4	2574	2359.74	3423	3368.09	5046	3431.1	4694	3616.94	4691	3470.74	2615	3338.82	3875	3022.83	3149	2656.74	2670	3463.44	5314	3476.39	5692	3553.2	5315	3361.22	4991	3483.95	3526	3416.23	5023	3150.14	2598	3477.02	3371	3449.57	1406
pyrH	1719802	1720524	1	1609.2	1716	1574.48	2074	1592.76	1932	1603.24	989	1578.95	2203	1618.24	1122	1236.55	1455	1627.62	1978	1676.08	1860	1587.39	1670	1644.4	1005	1643.25	1547	1514.76	1280	1284.33	1047	1511.36	1881	1620.31	2152	1512.32	1835	1677.9	2021	1503.13	1234	1546.09	1844	1621.85	1085	1533.51	1206	1615.15	534
frr	1720526	1721083	1	1433.07	1159	1357.31	1356	1347.9	1240	1699.26	795	1452.51	1537	1411.06	742	1073.51	958	1214.08	1119	1404.4	1182	1482.66	1183	1426.05	661	1114.85	796	1362.19	873	996.326	616	1252.24	1182	1174.44	1183	1400.72	1289	1249.04	1141	1225.45	763	1263.61	1143	1153	585	1171.95	699	1272.19	319
uppS	1721214	1721996	1	385.33	447	355.204	509	330.417	436	369.56	248	341.284	518	348.689	263	256.245	328	325.258	430	312.287	377	316.306	362	314.355	209	377.881	387	314.385	289	283.032	251	344.926	467	357.139	516	353.799	467	314.434	412	321.362	287	356.852	463	364.133	265	320.274	274	325.304	117
cdsA	1722000	1722809	1	291.964	351	289.552	430	299.087	409	289.02	201	291.808	459	280.172	219	228.414	303	296.335	406	275.759	345	279.921	332	316.394	218	287.371	305	247.728	236	214.351	197	305.036	428	351.962	527	303.379	415	249.649	339	297.128	275	260.299	350	335.454	253	338.369	300	300.482	112
dxr	1722871	1724022	1	441.202	766	443.896	952	455.725	900	458.01	460	441.981	1004	395.981	447	304.844	584	435.157	861	453.295	819	456.551	782	435.157	433	460.61	706	372.877	513	331.511	440	445.637	903	468.007	1012	415.085	820	434.466	852	445.906	596	431.039	837	515.982	562	420.182	538	421.709	227
rseP	1724029	1725297	1	552.939	1061	524.407	1243	499.39	1090	501.794	557	505.855	1270	523.399	653	408.068	864	530.919	1161	506.292	1011	496.022	939	542.856	597	539.545	914	491.929	748	465.607	683	499.216	1118	549.4	1313	504.728	1102	505.224	1095	534.782	790	499.037	1071	636.326	766	539.886	764	482.416	287
proS	1725330	1727024	1	565.8	1462	559.229	1785	575.662	1692	533.191	797	538.625	1821	505.932	850	455.597	1299	559.638	1648	555.962	1495	555.068	1415	542.901	804	572.504	1306	575.796	1179	496.111	980	543.143	1638	593.798	1911	559.835	1646	566.365	1653	568.547	1131	519.026	1500	645.262	1046	596.129	1136	529.249	424
polC	1727133	1731446	1	190.319	1270	179.91	1483	181.675	1379	181.078	699	181.997	1589	189.687	823	167.863	1236	160.162	1218	159.122	1105	179.392	1181	188	719	186.55	1099	172.659	913	169.171	863	185.923	1448	178.196	1481	178.457	1355	151.249	1140	176.358	906	181.284	1353	172.228	721	169.47	834	163.854	339
ylxS	1731776	1732246	1	827.735	557	939.557	781	841.344	644	983.884	383	884.779	779	854.803	374	754.19	560	807.163	619	783.966	549	875.158	581	891.956	344	845.006	502	885.152	472	721.186	371	776.696	610	879.359	737	831.936	637	855.18	650	833.889	432	801.19	603	883.556	373	1001.47	497	1073.65	224
nusA	1732281	1733396	1	1013.12	1702	1061.1	2202	1037.19	1982	1129.83	1098	1037.74	2281	1060.15	1158	946.21	1754	938.607	1797	965.522	1688	1034.16	1714	1026.14	988	1034.97	1535	976.527	1300	847.164	1088	1006.27	1973	981.667	2054	1012.27	1935	875.871	1662	981.185	1269	938.819	1764	1038.03	1094	1066.23	1321	998.35	520
ylxR	1733410	1733685	1	1115.43	411	1078.74	491	1035.48	434	1257.32	268	1062.02	512	1185.43	284	998.583	406	1033.54	434	931.018	357	1144.38	416	1084.39	229	1177.39	383	1061.7	310	777.468	219	862.701	371	1028.5	472	1032.77	433	833.756	347	934.191	265	863.841	356	1124.77	260	1034.08	281	1120.44	128
ylxQ	1733687	1733989	1	1052.06	432	924.627	469	1130.43	528	1204.02	286	1105.62	594	1022.53	273	821.027	372	878.282	411	900.963	385	1036.77	420	1092.04	257	982.036	356	921.974	300	729.509	229	932.718	447	977.666	500	926.745	433	972.394	451	1012.27	320	1023.38	470	772.503	199	1033.59	313	950.433	121
infB	1734009	1736159	1	1017.32	3353	1017.11	4141	1045.86	3921	1106.67	2110	1085.49	4681	1063.48	2279	1007.76	3665	963.492	3619	1001.77	3436	1063.47	3458	1041.84	1968	1017.62	2961	1034.93	2703	974.744	2456	955.361	3675	992.938	4076	1054.6	3955	935.592	3483	982.113	2492	1011.58	3729	1151.53	2381	1090.23	2650	1112.66	1137
ylxP	1736156	1736434	1	1109.47	414	1123.78	518	1253.37	532	1232.27	266	1689.78	825	2505.98	608	3907.76	1609	1349.78	574	1290.15	501	1184.34	436	1271.84	272	1745.43	575	2499.19	739	3652.75	1042	1251.4	545	1166.21	542	1172.9	498	1188.67	501	1305.37	375	1221.99	510	1106.38	259	1039.27	286	855.715	99
rbfA	1736451	1736804	1	1023.97	502	903.248	547	1036.49	578	1068.4	303	1350.09	866	2048.59	653	2767.34	1497	995.16	556	956.516	488	1000.7	484	1085.51	305	1238.42	536	1696.32	659	2769.61	1038	865.115	495	1054.71	644	957.281	534	964.346	534	1028.03	388	946.528	519	1206.28	371	1169.96	423	1098.7	167
truB	1736886	1737815	1	128.818	179	121.178	208	124.003	196	118.183	95	147.407	268	189.268	171	223.052	342	135.768	215	130.699	189	112.336	154	126.822	101	133.686	164	170.734	188	223.105	237	117.772	191	135.208	234	117.639	186	117.87	185	108.435	116	125.47	195	82.593	72	107.34	110	123.021	53
ribC	1737834	1738784	1	202.483	288	187.252	329	194.078	314	196.888	162	260.614	485	309.257	286	396.954	623	219.007	355	205.38	304	219.493	308	188.914	154	215.02	270	306.093	345	354.073	385	182.525	303	186.847	331	161.269	261	173.04	278	155.25	170	158.408	252	210.689	188	198.292	208	165.537	73
rpsO	1738941	1739210	1	8329.18	2991	8963.3	3976	8575.85	3503	8173.95	1698	8319.79	3909	7298.16	1704	6927.63	2745	7445.48	3047	8426.49	3149	8674.06	3073	9115.23	1876	8365.25	2652	7850.7	2234	6826.41	1874	8756.62	3670	8413.61	3763	8604.96	3516	7660.11	3107	9372.19	2591	9906.99	3979	6494.1	1463	7650.18	2026	7796.21	868
pnpA	1739383	1741500	1	1023.31	3320	954.161	3824	963.024	3554	971.322	1823	953.136	4046	918.239	1937	771.522	2762	877.1	3243	932.08	3147	970.071	3105	971.796	1807	931.829	2669	842.103	2165	815.645	2023	987.699	3740	1022.57	4132	974.097	3596	913.338	3347	941.258	2351	989.062	3589	720.754	1467	783.221	1874	880.805	886
ylxY	1741618	1742577	1	193.54	278	212.473	377	209.316	342	210.607	175	188.361	354	168.106	157	174.768	277	139.893	229	149.852	224	193.353	274	177.348	146	192.413	244	171.317	195	150.261	165	175.371	294	198.434	355	190.895	312	114.026	185	168.2	186	170.553	274	85.449	77	134.992	143	145.954	65
mlpA	1742617	1743846	1	193.224	359	173.85	399	196.366	415	179.57	193	201.98	491	186.255	225	141.456	290	146.407	310	162.917	315	193.127	354	193.456	206	184.726	303	161.653	238	161.932	230	174.318	378	180.637	418	155.151	328	117.222	246	132.834	190	151.105	314	87.51	102	147.423	202	137.142	79
ymxH	1743924	1744181	1	23.504	8	30.92	13	20.663	8	15.237	3	40.419	18	9.037	2	23.964	9	18.046	7	14.116	5	14.89	5	41.011	8	23.296	7	18.538	5	23.059	6	10.069	4	30.666	13	15.493	6	15.607	6	0	0	23.642	9	28.099	6	11.952	3	28.429	3
spoVFA	1744367	1745260	1	3.75	5	1.214	2	2.637	4	0	0	1.146	2	1.153	1	4.758	7	0.658	1	0	0	0.76	1	2.617	2	0.85	1	1.893	2	5.886	6	2.57	4	0.602	1	3.296	5	0.664	1	2.923	3	0	0	1.195	1	2.034	2	0	0
spoVFB	1745263	1745865	1	2.275	2	2.763	3	2	2	3.933	2	1.739	2	6.999	4	4.124	4	0	0	6.559	6	2.306	2	1.985	1	3.866	3	5.743	4	5.953	4	6.823	7	1.827	2	2	2	2.014	2	2.955	2	2.034	2	1.813	1	1.543	1	7.339	2
asd	1745991	1747031	1	473.491	740	494.155	954	476.447	847	445.752	403	481.7	985	475.318	483	414.032	714	581.666	1036	558.282	908	519.501	801	471.13	422	476.898	658	449.753	557	445.275	532	508.211	927	516.821	1006	508.349	904	662.219	1169	529.428	637	552.635	966	396.751	389	400.837	462	482.918	234
dapG	1747123	1748337	1	344.503	632	358.317	812	373.306	779	314.725	334	347.458	834	368.881	440	336.912	682	408.956	855	366.135	699	385.108	697	359.514	378	385.901	625	335	487	337.98	474	401.193	859	400.023	914	365.044	762	430.958	893	355.441	502	384.047	788	351.9	405	339.262	459	311.191	177
dapA	1748368	1749240	1	590.514	768	602.531	968	586.056	867	608.755	458	561.807	956	549.895	465	490.566	704	607.219	900	567.438	768	554.131	711	559.44	417	518.209	595	538.519	555	490.824	488	614.001	932	601.916	975	616.955	913	642.611	944	587.265	588	585.72	852	571.141	466	528.595	507	550.554	222
rnjB	1749418	1751085	1	450.469	1145	461.491	1449	458.967	1327	444.78	654	490.126	1630	526.425	870	545.159	1529	473.984	1373	429.085	1135	425.099	1066	425.598	620	478.611	1074	539.67	1087	516.69	1004	447.654	1328	467.818	1481	438.077	1267	446.883	1283	422.623	827	440.398	1252	571.303	911	502.524	942	442.856	349
tepA	1751201	1751938	1	11.011	12	9.657	13	11.294	14	9.517	6	16.13	23	18.347	13	9.979	12	8.052	10	6.172	7	15.812	17	4.803	3	4.158	4	11.58	10	9.603	8	10.221	13	10.315	14	5.645	7	8.936	11	8.343	7	5.743	7	17.552	12	16.175	13	11.838	4
ylzJ	1751935	1752147	1	7.405	2	17.983	6	16.274	5	6.4	1	8.489	3	0	0	13.421	4	3.249	1	14.23	4	11.258	3	6.46	1	0	0	28.032	6	9.686	2	12.689	4	8.918	3	9.761	3	9.833	3	24.045	5	0	0	5.901	1	0	0	0	0
spoIIIE	1752272	1754641	1	70.921	258	73.658	331	74.674	309	63.675	134	75.004	357	79.06	187	69.007	277	72.362	300	69.207	262	81.082	291	84.415	176	76.908	247	72.848	210	65.803	183	68.774	292	81.442	369	72.959	302	78.121	321	74.983	210	74.224	302	73.175	167	58.893	158	68.269	77
ymfC	1754785	1755510	1	145.651	156	149.655	198	164.982	201	146.872	91	166.267	233	157.957	110	163.306	193	160.576	196	136.371	152	136.278	144	156.39	96	135.369	128	146.1	124	136.787	112	141.595	177	154.426	206	137.852	168	170.28	206	149.17	123	137.739	165	160.732	108	122.803	97	111.422	37
ymfD	1755649	1756857	1	28.491	52	16.411	37	25.529	53	19.89	21	17.169	41	15.168	18	19.365	39	18.269	38	21.059	40	21.659	39	20.076	21	20.48	33	20.051	29	19.351	27	26.289	56	25.955	59	14.927	31	17.948	37	14.945	21	15.676	32	20.96	24	11.144	15	10.603	6
ymfF	1757037	1758317	1	143.995	279	118.24	283	141.109	311	139.179	156	168.434	427	196.857	248	193.174	413	156.694	346	160.189	323	123.46	236	154.888	172	151.412	259	190.831	293	192.408	285	135.316	306	106.497	257	120.653	266	137.079	300	107.263	160	113.055	245	144.792	176	139.265	199	128.177	77
ymfH	1758314	1759600	1	138.679	270	149.687	360	144.494	320	120.752	136	180.186	459	202.23	256	234.138	503	166.757	370	164.847	334	115.578	222	111.126	124	154.756	266	193.154	298	210.295	313	140.386	319	128.666	312	134.517	298	137.784	303	117.422	176	103.786	226	167.838	205	149.738	215	188.856	114
ymfI	1759655	1760383	1	46.48	50	45.905	61	50.668	62	46.602	29	54.707	77	67.197	47	63.185	75	44.863	55	43.77	49	39.575	42	56.769	35	51.595	49	58.655	50	60.8	50	45.4	57	46.275	62	43.3	53	47.734	58	44.677	37	51.531	62	57.789	39	65.546	52	62.964	21
ymfJ	1760464	1760721	1	61.699	21	57.083	24	77.487	30	81.262	16	83.084	37	49.706	11	90.53	34	59.295	23	70.581	25	56.583	19	97.4	19	89.855	27	92.691	25	57.648	15	55.381	22	54.256	23	61.97	24	59.826	23	45.796	12	47.284	18	70.249	15	103.58	26	47.381	5
ymfM	1761707	1762573	1	178.13	230	202.51	323	183.152	269	207.515	155	214.87	363	223.936	188	210.565	300	228.34	336	213.589	287	192.331	245	209.454	155	160.538	183	205.242	210	190.46	188	181.157	273	189.658	305	206.236	303	200.902	293	193.151	192	176.575	255	199.992	162	169.075	161	182.351	73
pgsA	1762623	1763204	1	158.35	134	183.675	192	158.949	153	187.936	92	178.83	198	209.011	115	155.288	145	189.758	183	193.042	170	166.496	139	150.517	73	200.782	150	156.582	105	163.854	106	176.177	174	176.478	186	185.901	179	208.197	199	162.708	106	155.315	147	212.854	113	245.162	153	221.065	58
cinA	1763222	1764472	1	220.549	417	224.355	524	211.094	454	182.856	200	222.327	550	194.413	239	220.487	460	239.935	517	227.178	447	186.562	348	220.555	239	216.27	361	224.258	336	208.936	302	207.549	458	192.792	454	212.422	457	246.299	526	221.901	323	200.974	425	244.487	290	233.077	325	180.823	106
recA	1764645	1765691	1	619.503	974	576.169	1119	606.129	1084	622.314	566	663.556	1365	714.11	730	630.606	1094	637.36	1142	647.245	1059	580.875	901	643.666	580	660.653	917	662.985	826	658.109	791	591.288	1085	605.153	1185	599.789	1073	656.584	1166	614.674	744	613.603	1079	709.694	700	640.796	743	683.135	333
pbpX	1765859	1767034	1	106.561	189	92.655	203	97.646	197	83.819	86	70.24	163	43.357	50	33.213	65	102.904	208	97.521	180	97.153	170	85.586	87	79.191	124	42.69	60	35.401	48	107.727	223	96.875	214	94.642	191	95.839	192	68.109	93	79.648	158	98.859	110	84.096	110	90.925	50
ymdA	1767310	1768872	1	1631.3	3879	1635.17	4803	1612.32	4361	1616.08	2223	1590.71	4949	1573.02	2432	1499.36	3934	1929.97	5230	1721.92	4261	1640.3	3848	1600.36	2181	1633.43	3429	1636.16	3083	1513.91	2752	1660.03	4607	1746.36	5172	1676.12	4535	1943.53	5220	1609.29	2946	1669.47	4440	1905.81	2843	1737.53	3047	1671.1	1232
ymdB	1768941	1769735	1	156.093	184	148.339	216	167.058	224	183.31	125	140.698	217	148.741	114	139.156	181	158.555	213	149.994	184	152.2	177	164.3	111	165.278	172	163.794	153	148.699	134	167.178	230	185.948	273	161.786	217	149.461	199	160.882	146	163.075	215	97.362	72	65.567	57	95.766	35
spoVS	1769935	1770195	1	318.797	110	227.577	97	219.115	86	215.426	43	221.504	100	320.931	72	191.735	73	269.564	106	286.845	103	179.195	61	273.064	54	242.925	74	219.438	60	337.403	89	263.216	106	311.809	134	219.045	86	256.584	100	199.519	53	207.297	80	101.633	22	145.402	37	102.823	11
tdh	1770461	1771504	1	14.673	23	11.362	22	16.264	29	12.131	11	7.314	15	10.793	11	5.781	10	17.353	31	22.681	37	15.519	24	12.244	11	8.671	12	16.101	20	8.345	10	18.038	33	20.488	40	15.138	27	23.721	42	18.23	22	15.4	27	7.118	7	11.245	13	14.403	7
kbl	1771517	1772695	1	11.247	20	8.649	19	7.91	16	10.693	11	8.596	20	11.243	13	14.269	28	11.349	23	8.105	15	10.83	19	9.812	10	9.554	15	7.806	11	12.505	17	13.972	29	8.578	19	10.872	22	12.446	25	10.956	15	10.558	21	8.964	10	6.1	8	7.255	4
ymcB	1772843	1774372	1	258.346	601	259.598	746	242.613	642	253.391	341	267.76	815	325.936	493	318.667	818	321.367	852	277.165	671	259.25	595	246.758	329	292.145	600	305.404	563	298.579	531	235.718	640	268.861	779	235.358	623	307.881	809	243.446	436	233.291	607	288.469	421	293.768	504	293.928	212
ymcA	1774374	1774805	1	258.157	158	271.155	205	248.499	173	262.675	93	252.255	202	276.426	110	327.248	221	270.972	189	274.76	175	260.017	157	310.744	109	229.493	124	265.985	129	269.299	126	225.392	161	289.923	221	252.729	176	332.708	230	224.968	106	238.121	163	278.677	107	172.81	78	184.448	35
cotE	1775067	1775612	1	8.861	7	9.222	9	10.015	9	8.752	4	13.544	14	7.787	4	13.766	12	14.439	13	4.865	4	8.981	7	6.626	3	5.735	4	9.584	6	14.902	9	8.676	8	9.147	9	6.675	6	6.724	6	6.577	4	7.922	7	6.053	3	10.298	6	12.248	3
mutS	1775745	1778321	1	87.099	345	68.466	335	73.02	329	74.191	170	71.972	373	71.445	184	75.732	331	90.162	407	74.719	308	76.514	299	85.016	193	72.063	252	85.701	269	69.35	210	73.113	338	73.378	362	78.765	355	91.64	410	80.343	245	73.36	325	88.131	219	81.816	239	60.256	74
mutL	1778337	1780220	1	94.823	273	87.167	310	77.56	254	102.073	170	90.259	340	90.815	170	101.989	324	99.054	325	98.127	294	102.452	291	106.057	175	84.195	214	87.664	200	100.411	221	85.115	286	93.703	336	87.914	288	101.171	329	96.551	214	85.402	275	101.873	184	77.711	165	60.496	54
pksA	1781906	1782523	1	54.298	49	38.574	43	37.993	39	47.889	25	39.806	47	56.242	33	40.17	40	50.562	52	50.046	47	48.298	43	59.937	31	40.166	32	33.561	24	47.834	33	44.624	47	45.375	51	40.902	42	47.091	48	44.621	31	36.658	37	40.626	23	42.072	28	57.185	16
pksB	1782713	1783390	1	9.035	9	12.19	15	6.178	7	8.677	5	10.742	14	6.176	4	7.278	8	8.809	10	6.753	7	4.07	4	1.752	1	3.411	3	2.534	2	7.879	6	5.161	6	7.254	9	9.705	11	6.222	7	7.824	6	8.976	10	6.401	4	2.723	2	3.238	1
pksC	1783763	1784629	1	24.009	31	11.912	19	15.66	23	10.71	8	9.471	16	8.338	7	14.74	21	14.271	21	15.628	21	11.775	15	24.324	18	9.65	11	14.66	15	6.078	6	10.617	16	16.789	27	10.89	16	17.142	25	12.072	12	19.389	28	27.159	22	12.602	12	9.992	4
pksD	1785133	1786107	1	2.74	4	1.664	3	1.807	3	0	0	2.618	5	5.268	5	5.587	9	2.404	4	2.633	4	2.083	3	0	0	4.656	6	0.864	1	8.961	10	0	0	2.2	4	2.408	4	3.639	6	2.669	3	1.225	2	3.276	3	2.787	3	4.419	2
pksE	1786104	1788407	1	1.132	4	2.29	10	1.244	5	1.956	4	1.514	7	2.611	6	6.153	24	3.475	14	1.087	4	0.86	3	2.468	5	1.602	5	2.499	7	3.331	9	0.727	3	1.363	6	1.243	5	2.755	11	1.102	3	0.506	2	0.902	2	1.151	3	0	0
acpK	1788469	1788717	1	0	0	0	0	0	0	0	0	0	0	0	0	0	0	0	0	0	0	0	0	0	0	3.471	1	0	0	0	0	2.626	1	0	0	0	0	0	0	0	0	0	0	0	0	0	0	0	0
pksF	1788695	1789942	1	0	0	0.858	2	0.466	1	0.917	1	1.621	4	0	0	1.922	4	0.465	1	1.019	2	1.075	2	1.85	2	1.201	2	0.669	1	3.468	5	0.454	1	1.277	3	0	0	0	0	0.689	1	0	0	0.845	1	0.719	1	0	0
pksG	1789943	1791205	1	0	0	1.272	3	0	0	0.905	1	0	0	1.611	2	0.949	2	0.919	2	1.006	2	0	0	0	0	0	0	0	0	0.685	1	0	0	0	0	0	0	0.927	2	0.68	1	0	0	0.835	1	0.71	1	0	0
pksH	1791193	1791972	1	0.866	1	1.401	2	0	0	2.992	2	0	0	1.331	1	0	0	0.759	1	0.832	1	0.877	1	0	0	0	0	1.092	1	1.132	1	1.483	2	0.695	1	1.521	2	1.533	2	3.373	3	0.774	1	4.139	3	2.347	2	0	0
pksI	1792012	1792761	1	1.804	2	2.921	4	2.379	3	1.559	1	2.068	3	0	0	1.635	2	1.583	2	2.601	3	0.914	1	0	0	1.022	1	2.277	2	1.18	1	0.773	1	1.449	2	0	0	1.597	2	1.172	1	1.613	2	0	0	1.223	1	0	0
pksJ	1792806	1807937	1	2.037	48	1.512	44	2.425	65	1.981	27	1.979	61	3.002	46	4.077	106	2.681	72	1.468	36	1.549	36	1.407	19	2.5	52	2.838	53	3.608	65	2.036	56	1.976	58	1.865	50	3.081	82	1.488	27	2.353	62	3.924	58	2.532	44	1.095	8
pksL	1807921	1821537	1	4.623	98	4.736	124	4.272	103	4.159	51	6.31	175	8.707	120	12.74	298	5.919	143	5.122	113	4.017	84	4.198	51	6.252	117	8.215	138	11.54	187	4.204	104	4.242	112	4.478	108	5.221	125	3.86	63	4.387	104	6.617	88	3.582	56	3.956	26
pksM	1821553	1834341	1	5.074	101	6.263	154	6.272	142	5.211	60	8.678	226	11.204	145	17.848	392	7.45	169	6.131	127	5.805	114	6.136	70	7.91	139	10.207	161	16.035	244	5.381	125	5.445	135	4.989	113	6.583	148	5.482	84	4.806	107	5.846	73	6.063	89	4.861	30
pksN	1834409	1850875	1	3.548	91	3.63	115	3.942	115	3.437	51	5.99	201	10.015	167	11.802	334	6.158	180	5.395	144	3.873	98	5.102	75	5.697	129	9.053	184	11.374	223	3.207	96	2.911	93	4.352	127	5.972	173	4.862	96	3.521	101	4.972	80	3.595	68	4.15	33
pksR	1850890	1858521	1	7.34	87	7.308	107	8.233	111	8.75	60	16.571	257	24.264	187	33.259	435	10.956	148	8.026	99	7.269	85	7.066	48	13.378	140	20.015	188	26.265	238	6.216	86	6.232	92	6.673	90	6.349	85	5.041	46	6.185	82	8.875	66	6.406	56	3.537	13
ymaC	1863448	1864155	1	6.712	7	8.538	11	5.058	6	14.917	9	8.794	12	11.797	8	4.345	5	11.779	14	8.292	9	8.747	9	16.73	10	11.947	11	7.26	6	6.271	5	12.323	15	10.008	13	6.741	8	8.489	10	9.964	8	11.145	13	10.699	7	10.401	8	0	0
ymaD	1864225	1864677	1	41.872	27	61.517	49	54.535	40	32.17	12	55.709	47	50.089	21	46.38	33	44.907	33	52.158	35	42.443	27	56.824	21	52.699	30	43.055	22	85.202	42	50.493	38	53.542	43	53.155	39	56.293	41	48.346	24	67.943	49	51.912	21	88.32	42	35.014	7
ymaF	1865876	1866289	1	3.425	2	2.773	2	6.022	4	0	0	3.927	3	2.634	1	6.208	4	0	0	4.937	3	1.736	1	8.964	3	1.94	1	4.322	2	0	0	1.467	1	6.875	5	3.01	2	1.516	1	4.449	2	1.531	1	2.73	1	4.644	2	5.524	1
miaA	1866389	1867333	1	71.48	101	83.075	145	90.216	145	86.862	71	144.423	267	208.989	192	276.439	431	102.467	165	91.129	134	58.824	82	74.091	60	114.636	143	226.85	254	311.058	336	56.394	93	53.414	94	59.089	95	75.816	121	66.189	72	58.848	93	57.534	51	61.417	64	57.067	25
hfq	1867373	1867594	1	126.691	36	71.223	25	114.471	37	115.586	19	153.313	57	232.739	43	267.903	84	176.016	57	172.465	51	114.147	32	67.544	11	107.628	27	208.727	47	207.153	45	114.58	38	113.022	40	102.064	33	168.246	54	82.282	18	91.248	29	72.925	13	52.491	11	45.403	4
ymzC	1867790	1868062	1	2.749	1	15.577	7	16.916	7	14.256	3	12.606	6	12.683	3	17.439	7	26.533	11	15.849	6	11.145	4	14.389	3	21.796	7	3.469	1	21.575	6	14.132	6	15.45	7	7.248	3	12.168	5	14.283	4	4.916	2	30.672	7	26.092	7	8.866	1
ymzA	1868144	1868374	1	164.315	49	84.155	31	156.246	53	162.311	28	151.214	59	211.457	41	121.562	40	144.182	49	103.114	32	108.769	32	134.573	23	94.96	25	101.562	24	127.208	29	94.815	33	134.621	50	147.355	50	109.847	37	108.895	25	101.939	34	90.87	17	113.675	25	194.684	18
nrdI	1868617	1869009	1	411.874	227	472.967	322	421.109	264	354.426	113	396.612	286	351.615	126	327.227	199	337.527	212	404.497	232	492.887	268	430.553	136	398.713	194	370.931	162	337.027	142	477.268	307	444.326	305	428.949	269	348.583	217	419.514	178	345.542	213	373.093	129	472.375	192	362.835	62
nrdE	1868969	1871071	1	411.989	1327	413.695	1646	376.656	1380	397.687	741	345.491	1456	322.312	675	316.536	1125	322.008	1182	356.807	1196	401.549	1276	404.112	746	356.592	1014	329.496	841	270.88	667	431.736	1623	417.035	1673	412.554	1512	338.361	1231	367.384	911	394.171	1420	396.897	802	404.982	962	387.528	387
nrdF	1871089	1872078	1	394.408	585	436.086	799	420.823	710	435.883	374	404.502	785	384.7	371	353.162	578	376.254	636	398.431	615	413.447	605	427.017	363	370.383	485	358.188	421	276.922	314	469.063	812	421.687	779	402.915	680	355.749	596	410.725	469	424.973	705	377.213	351	436.069	477	447.956	206
ymaB	1872128	1872748	1	227.094	206	181.163	203	205.459	212	224.868	118	209.796	249	161.072	95	162.848	163	199.269	206	154.66	146	196.664	176	198.118	103	167.325	134	198.936	143	161.507	112	213.467	226	212.428	240	207.332	214	188.366	193	219.087	153	187.272	190	147.607	84	174.892	117	174.226	49
spoVK	1874203	1875171	1	11.031	16	7.814	14	6.667	11	7.151	6	10.539	20	15.905	15	15.62	25	8.47	14	6.625	10	9.784	14	2.406	2	9.371	12	15.661	18	25.252	28	5.907	10	13.839	25	12.118	20	7.325	12	8.06	9	9.863	16	12.089	11	10.283	11	6.671	3
ynbA	1875304	1876566	1	134.069	256	114.893	271	127.071	276	138.512	153	150.5	376	170.758	212	133.368	281	137.861	300	124.3	247	131.117	247	126.1	138	145.336	245	149.36	226	139.066	203	118.91	265	119.418	284	123.349	268	116.841	252	123.127	181	138.131	295	119.375	143	105.098	148	104.727	62
ynbB	1876584	1877849	1	125.904	241	148.022	350	144.213	314	116.499	129	174.887	438	141.414	176	151.032	319	137.982	301	132.028	263	149.33	282	135.818	149	159.774	270	142.402	216	156.493	229	140.552	314	117.447	280	129.934	283	107.305	232	149.291	220	124.714	267	138.236	166	121.842	172	124.69	74
glnR	1877959	1878366	1	262.811	151	228.253	162	290.717	190	330.954	110	295.311	222	331.929	124	285.497	181	212.283	139	214.074	128	262.861	149	221.686	73	297.689	151	287.724	131	305.076	134	223.688	150	254.331	182	252.385	165	217.266	141	241.901	107	230.308	148	244.139	88	224.2	95	247	44
glnA	1878425	1879759	1	628.622	1271	687.063	1716	653.948	1504	680.559	796	711.039	1881	731.013	961	697.893	1557	657.926	1516	625.443	1316	599.081	1195	599.76	695	585.436	1045	732.118	1173	682.548	1055	648.79	1531	661.976	1667	641.571	1476	641.051	1464	607.105	945	608.035	1375	451.739	573	515.053	768	588.638	369
ynxB	1880087	1880377	1	7.655	3	4.131	2	2.243	1	4.411	1	5.851	3	3.925	1	6.938	3	4.478	2	7.356	3	0	0	13.357	3	2.89	1	6.44	2	0	0	8.746	4	2.049	1	6.728	3	6.777	3	3.315	1	4.563	2	16.27	4	6.92	2	0	0
ynzF	1880623	1880967	1	10.5	5	6.8	4	5.538	3	7.26	2	4.815	3	16.149	5	7.613	4	12.899	7	14.125	7	8.514	4	7.328	2	9.515	4	5.3	2	8.241	3	8.996	5	13.489	8	1.846	1	3.718	2	10.911	4	11.265	6	20.084	6	11.39	4	6.773	1
ynzG	1881098	1881349	1	0	0	2.446	1	0	0	0	0	9.236	4	0	0	2.738	1	0	0	0	0	0	0	5.271	1	0	0	3.813	1	0	0	2.589	1	0	0	2.655	1	0	0	3.924	1	0	0	4.816	1	0	0	0	0
ynaB	1881536	1881970	1	32.43	20	36.754	28	27.085	19	22.424	8	39.658	32	42.396	17	44.085	30	35.571	25	26.488	17	32.872	20	33.951	12	31.224	17	26.601	13	36.058	17	33.344	24	20.83	16	22.801	16	27.276	19	35.806	17	33.345	23	90.464	35	59.365	27	36.609	7
ynaC	1882040	1882831	1	18.738	22	15.169	22	16.473	22	32.391	22	21.482	33	40.608	31	32.419	42	25.41	34	23.735	29	20.72	24	13.375	9	20.26	21	24.721	23	30.081	27	19.704	27	17.096	25	20.21	27	26.392	35	16.595	15	15.23	20	44.802	33	42.731	37	30.218	11
ynaD	1883166	1883678	1	4.062	3	4.385	4	7.143	6	0	0	4.14	4	6.248	3	6.136	5	5.941	5	7.807	6	2.745	2	0	0	1.534	1	3.418	2	5.314	3	4.641	4	6.523	6	3.57	3	8.392	7	3.518	2	1.211	1	0	0	3.672	2	13.102	3
ynaE	1884238	1884879	1	18.087	17	18.087	21	10.289	11	16.553	9	14.637	18	13.091	8	9.642	10	14.937	16	14.313	14	12.941	12	9.282	5	9.641	8	17.454	13	12.526	9	14.586	16	17.085	20	12.156	13	10.361	11	9.674	7	21.879	23	30.527	18	24.525	17	20.59	6
ynaF	1884968	1885321	1	20.398	10	14.861	9	7.173	4	17.63	5	7.795	5	12.549	4	14.789	8	16.109	9	23.521	12	14.473	7	17.795	5	9.242	4	20.593	8	8.005	3	6.991	4	18.015	11	14.341	8	10.835	6	5.299	2	9.119	5	65.028	20	19.361	7	19.737	3
ynaG	1885365	1885640	1	16.284	6	8.788	4	4.772	2	9.383	2	2.074	1	8.348	2	4.919	2	16.67	7	13.039	5	5.502	2	23.677	5	18.445	6	0	0	0	0	9.301	4	13.074	6	14.311	6	9.611	4	17.626	5	14.559	6	21.63	5	14.72	4	17.507	2
ynzI	1885753	1885917	1	30.744	6	16.592	4	27.028	6	8.858	1	0	0	7.881	1	13.931	3	40.465	9	49.237	10	15.581	3	17.881	2	11.608	2	25.864	4	20.108	3	13.171	3	16.456	4	22.516	5	36.291	8	19.967	3	27.488	6	65.341	8	13.896	2	16.527	1
ynaI	1886057	1886527	1	4.458	3	1.203	1	3.919	3	5.138	2	3.407	3	4.571	2	5.387	4	5.216	4	4.284	3	4.519	3	7.779	3	3.367	2	3.751	2	0	0	3.82	3	8.352	7	2.612	2	9.21	7	1.93	1	3.986	3	14.213	6	8.06	4	14.379	3
xynP	1887352	1888743	1	3.316	7	6.52	17	4.165	10	8.189	10	5.431	15	5.1	7	7.299	17	58.197	140	33.231	73	37.935	79	34.716	42	31.123	58	29.294	49	32.844	53	2.435	6	3.043	8	7.078	17	55.363	132	24.614	40	28.802	68	21.899	29	9.636	15	0	0
xynB	1888774	1890375	1	8.611	21	8.963	27	7.57	21	9.215	13	5.641	18	4.415	7	11.148	30	68.363	190	46.889	119	36.991	89	24.325	34	28.797	62	31.047	60	34.328	64	5.973	17	5.268	16	6.487	18	71.154	196	34.088	64	32.996	90	21.569	33	10.008	18	3.968	3
xylA	1891908	1893245	1	28.126	57	24.767	62	26.028	60	33.267	39	14.331	38	35.669	47	34.434	77	701.003	1619	741.116	1563	778.756	1557	736.99	856	616.501	1103	630.794	1013	622.233	964	29.172	69	34.468	87	35.127	81	819.994	1877	781.964	1220	791.486	1794	183.267	233	72.931	109	38.197	24
xylB	1893396	1894895	1	17.548	40	16.336	46	20.826	54	16.684	22	16.429	49	23.615	35	17.096	43	414.197	1076	389.512	924	449.558	1011	456.201	596	340.882	686	307.805	556	302.992	528	24.056	64	21.486	61	23.133	60	468.787	1207	480.94	844	515.392	1314	142.653	204	42.234	71	32.544	23
yncC	1896424	1897839	1	6.517	14	6.029	16	5.729	14	4.023	5	6.048	17	5.011	7	11.39	27	10.211	25	6.262	14	4.718	10	5.685	7	6.327	12	7.049	12	9.742	16	7.578	19	6.353	17	5.727	14	6.594	16	8.465	14	7.491	18	7.42	10	6.943	11	9.008	6
yncE	1899589	1900050	1	59.192	39	39.318	32	33.357	25	44.602	17	47.56	41	25.677	11	34.387	25	41.285	31	58.338	40	32.307	21	52.964	20	32.664	19	17.238	9	37.722	19	55.918	43	31.684	26	37.349	28	42.999	32	47.315	24	29.854	22	60.483	25	65.856	32	24.477	5
yncF	1900080	1900514	1	85.939	53	76.134	58	76.977	54	50.454	18	80.555	65	77.31	31	42.616	29	83.947	59	84.139	54	64.1	39	45.267	16	55.101	30	63.433	31	48.784	23	55.573	40	75.51	58	74.103	52	84.699	59	54.762	26	60.89	42	46.524	18	85.749	39	47.069	9
thyA	1902219	1903058	1	55.242	69	53.794	83	40.823	58	49.824	36	46.505	76	50.485	41	47.162	65	52.689	75	56.93	74	39.764	49	53.083	38	51.691	57	46.475	46	48.175	46	61.738	90	54.639	85	47.143	67	59.54	84	39.518	38	38.654	54	53.6	42	56.451	52	49.063	19
yndA	1905809	1906207	1	0	0	0	0	0	0	9.252	3	0	0	5.488	2	3.234	2	0	0	0	0	0	0	3.113	1	0	0	0	0	2.334	1	1.529	1	1.432	1	1.568	1	0	0	2.317	1	0	0	5.688	2	4.838	2	0	0
ynzB	1907013	1907201	1	4.299	1	13.919	4	18.895	5	22.292	3	19.712	6	26.445	4	27.27	7	15.088	4	8.261	2	17.429	4	15.001	2	14.607	3	21.698	4	28.115	5	25.782	7	17.257	5	11.333	3	3.806	1	5.584	1	11.53	3	6.852	1	17.486	3	41.594	3
yndD	1907494	1909056	1	1.262	3	1.362	4	1.849	5	1.454	2	0.964	3	4.528	7	3.43	9	0.738	2	1.212	3	0.853	2	0.734	1	1.429	3	1.592	3	5.501	10	1.081	3	1.013	3	1.478	4	1.117	3	1.639	3	1.128	3	2.011	3	4.562	8	1.356	1
yndE	1909086	1910177	1	0	0	2.464	5	1.07	2	0	0	2.792	6	0.936	1	2.759	5	2.671	5	2.34	4	0.617	1	2.125	2	3.448	5	3.073	4	3.186	4	1.565	3	0.978	2	0.535	1	0	0	1.582	2	0.544	1	2.911	3	0.826	1	0	0
yndF	1910167	1911381	1	4.906	9	3.089	7	5.751	12	2.827	3	4.999	12	8.384	10	9.386	19	8.131	17	6.286	12	2.21	4	3.804	4	4.94	8	5.503	8	4.991	7	3.269	7	4.377	10	3.832	8	4.826	10	1.416	2	4.874	10	2.607	3	3.696	5	5.274	3
yndG	1911528	1912334	1	27.557	33	30.421	45	35.972	49	30.314	21	17.232	27	14.128	11	5.298	7	25.646	35	21.666	27	22.007	26	33.512	23	27.431	29	9.484	9	9.831	9	34.343	48	32.853	49	25.686	35	31.051	42	34.71	32	31.358	42	71.879	54	60.012	53	56.561	21
yndH	1912339	1912956	1	33.244	30	21.529	24	24.354	25	36.396	19	16.092	19	13.634	8	24.102	24	16.53	17	12.778	12	28.08	25	42.536	22	15.062	12	8.39	6	8.697	6	33.231	35	30.25	34	20.451	21	19.621	20	20.151	14	24.769	25	56.523	32	42.072	28	32.167	9
yndJ	1912953	1914593	1	28.404	71	22.023	68	21.805	62	17.981	26	15.9	52	14.152	23	7.614	21	25.626	73	21.528	56	29.602	73	26.525	38	18.579	41	11.612	23	11.513	22	22.28	65	31.478	98	27.072	77	22.668	64	30.659	59	31.834	89	52.928	83	43.939	81	37.42	29
yndK	1914630	1914995	1	31.435	16	36.581	23	27.636	16	47.548	14	25.527	17	21.152	7	16.025	9	31.032	18	26.431	14	47.795	24	34.28	10	13.353	6	32.231	13	10.28	4	42.084	25	29.972	19	25.9	15	29.57	17	33.176	13	36.889	21	75.162	24	63.937	24	88.716	14
yndL	1915221	1915979	1	1.782	2	0.721	1	0.783	1	1.54	1	0.681	1	1.37	1	0.807	1	2.345	3	0.856	1	0	0	0	0	1.009	1	3.372	3	5.826	5	0.763	1	1.43	2	0	0	1.577	2	1.157	1	0	0	0	0	0	0	2.873	1
yndN	1916663	1917097	1	21.079	13	21.003	16	27.085	19	19.621	7	18.59	15	7.482	3	4.409	3	19.92	14	24.93	16	31.228	19	39.609	14	22.04	12	6.139	3	10.605	5	37.512	27	23.434	18	38.476	27	33.018	23	31.593	15	20.297	14	111.141	43	65.961	30	31.379	6
yneA	1918406	1918723	1	13.824	6	13.056	7	28.356	14	11.948	3	15.848	9	14.174	4	10.44	5	26.281	13	22.139	10	18.682	8	12.06	3	13.048	5	11.63	4	3.014	1	17.766	9	22.198	12	20.248	10	20.397	10	14.963	5	22.659	11	3.672	1	9.372	3	14.862	2
yneB	1918742	1919395	1	43.812	42	36.312	43	30.263	33	25.245	14	33.485	42	30.483	19	31.197	33	39.359	43	43.102	43	43.351	41	38.222	21	21.269	18	19.746	15	27.291	20	33.07	37	32.664	39	29.337	32	40.636	44	35.23	26	27.047	29	44.895	27	33.947	24	16.823	5
ynzC	1919459	1919692	1	191.487	58	173.724	65	226.39	78	256.823	45	232.146	92	269.12	53	227.396	76	182.51	63	222.074	70	210.827	63	230.42	40	179.503	48	266.644	64	190.021	44	186.698	66	161.698	61	223.417	77	181.222	62	150.096	35	159.4	54	163.141	31	183.545	41	330.105	31
tkt	1919861	1921864	1	893.232	2739	889.688	3370	893.922	3118	852.379	1512	757.218	3038	687.65	1371	616.81	2087	1059.93	3704	1012.51	3231	888.206	2687	872.294	1533	804.174	2177	703.733	1710	619.407	1452	926.276	3315	917.746	3505	928.033	3238	1170.19	4053	918.797	2169	910.014	3121	989.756	1904	1033.86	2338	968.746	921
yneE	1922017	1922463	1	1.574	1	5.096	4	9.684	7	2.72	1	8.419	7	9.681	4	2.852	2	2.762	2	9.073	6	3.19	2	8.237	3	5.348	3	5.958	3	4.117	2	9.438	7	6.318	5	2.766	2	5.573	4	0	0	5.628	4	5.017	2	4.268	2	5.076	1
yneF	1922549	1922767	1	2268.56	634	1897.31	655	1764.72	561	2177.27	352	1796.75	657	1865.6	339	1144.7	353	2053.4	654	2038.94	593	1838.83	507	2035.29	326	1925.19	475	1679.74	372	1582.03	338	1799.63	587	2008.17	699	1905.67	606	2214.35	699	1979.97	426	1839.55	575	2418.33	424	2751	567	2262.01	196
ccdA	1923234	1923941	1	18.218	19	18.629	24	22.759	27	13.26	8	15.389	21	17.696	12	15.641	18	17.668	21	18.427	20	20.409	21	16.73	10	20.635	19	8.47	7	11.288	9	19.717	24	26.175	34	21.909	26	16.129	19	22.418	18	24.004	28	33.624	22	28.603	22	21.648	7
yneI	1924030	1924392	1	97.164	49	97.921	61	92.393	53	78.84	23	118.213	78	125.041	41	122.202	68	118.319	68	114.327	60	112.557	56	93.417	27	119.044	53	140.132	56	116.724	45	98.543	58	97.119	61	83.65	48	101.823	58	121.059	47	88.647	50	126.433	40	110.241	41	108.727	17
yneJ	1924471	1924962	1	174.293	123	178.952	156	205.547	165	181.266	74	222.019	205	222.297	102	224.735	175	211.377	170	250.542	184	183.848	128	170.598	69	215.08	134	232.465	130	203.894	110	163.906	135	188.863	166	186.802	150	194.453	155	182.221	99	164.703	130	230.39	102	272.841	142	210.238	46
citB	1926680	1929409	1	143.099	601	132.613	688	132.5	633	132.122	321	123.382	678	130.367	356	163.348	757	141.235	676	124.237	543	125.981	522	135.019	325	129.995	482	108.77	362	141.09	453	134.849	661	132.673	694	137.271	656	162.526	771	120.619	390	130.711	614	266.053	701	214.699	665	130.553	170
yneN	1929481	1929993	1	47.394	35	21.924	20	22.618	19	21.067	9	23.804	23	16.661	8	34.361	28	29.705	25	27.325	21	32.941	24	25.989	11	18.406	12	30.758	18	26.569	15	35.967	31	23.919	22	32.131	27	15.585	13	33.419	19	21.792	18	56.12	26	67.936	37	21.837	5
ynzL	1930074	1930199	1	0	0	6.029	1	0	0	0	0	5.692	1	34.363	3	13.499	2	6.535	1	0	0	0	0	0	0	8.436	1	9.398	1	0	0	0	0	0	0	0	0	0	0	0	0	0	0	0	0	0	0	0	0
sspN	1930264	1930410	1	5.986	1	0	0	0	0	0	0	13.725	3	9.206	1	48.824	9	0	0	0	0	6.067	1	0	0	13.561	2	22.662	3	54.811	7	0	0	0	0	0	0	0	0	0	0	0	0	0	0	0	0	0	0
tlp	1930447	1930698	1	3.021	1	4.892	2	2.656	1	5.223	1	18.473	8	13.94	3	46.546	17	7.953	3	11.613	4	0	0	5.271	1	17.111	5	15.25	4	39.52	10	2.589	1	0	0	2.655	1	5.35	2	0	0	0	0	0	0	4.097	1	0	0
yneP	1930834	1931199	1	58.941	30	52.486	33	48.362	28	37.359	11	67.572	45	99.717	33	122.857	69	70.683	41	66.077	35	81.65	41	71.989	21	68.989	31	66.942	27	89.95	35	70.702	42	39.437	25	53.527	31	55.661	32	63.801	25	49.185	28	50.108	16	42.625	16	31.684	5
yneQ	1931215	1931514	1	61.586	25	89.74	45	75.798	35	59.618	14	105.436	56	98.508	26	107.161	48	105.918	49	113.624	48	92.388	37	77.368	18	128.356	46	133.674	43	148.23	46	75.985	36	92.961	47	58.455	27	102.505	47	95.995	30	90.304	41	109.948	28	96.869	29	111.236	14
yneT	1932671	1933078	1	151.421	87	171.894	122	177.491	116	144.416	48	313.934	236	374.759	140	548.911	348	227.555	149	183.97	110	146.426	83	179.171	59	256.288	130	379.972	173	484.934	213	105.879	71	110.397	79	102.484	67	157.171	102	137.906	61	110.486	71	105.424	38	108.56	46	84.204	15
parE	1933477	1935444	1	177.73	535	167.813	624	177.859	609	159.072	277	177.224	698	169.119	331	139.996	465	180.148	618	170.465	534	168.365	500	159.98	276	181.75	483	172.72	412	142.099	327	177.614	624	174.174	653	177.803	609	181.762	618	165.27	383	157.719	531	149.859	283	141.443	314	140.364	131
parC	1935448	1937868	1	209.821	780	207.313	952	211.182	893	189.259	407	202.718	986	200.657	485	198.199	813	231.321	980	217.906	843	207.498	761	200.415	427	205.978	676	202.999	598	197.403	561	195.911	850	210.582	975	207.333	877	213.864	898	189.383	542	183.751	764	187.381	437	198.062	543	211.701	244
alsT	1938925	1940322	1	219.786	466	185.561	486	184.098	444	178.553	219	147.795	410	157.41	217	105.577	247	150.229	363	162.703	359	182.143	381	175.284	213	187.517	351	165.462	278	136.963	222	223.876	554	205.246	542	191.915	463	149.07	357	192.367	314	207.473	492	293.202	390	246.219	385	225.141	148
eglS	1940625	1942124	1	7.019	16	4.972	14	6.171	16	5.308	7	6.371	19	3.374	5	6.361	16	5.004	13	5.48	13	5.336	12	5.358	7	4.969	10	8.304	15	6.886	12	4.511	12	7.045	20	5.783	15	4.661	12	4.559	8	9.021	23	6.993	10	4.164	7	5.66	4
ynfE	1942192	1942455	1	2.859	1	2.315	1	5.027	2	4.943	1	0	0	0	0	0	0	0	0	0	0	0	0	0	0	0	0	0	0	0	0	0	0	2.296	1	0	0	0	0	0	0	0	0	0	0	3.877	1	0	0
yngA	1946249	1946695	1	0	0	0	0	1.383	1	0	0	1.203	1	2.42	1	1.426	1	0	0	0	0	1.595	1	2.746	1	3.565	2	1.986	1	4.117	2	2.697	2	1.264	1	1.383	1	1.393	1	0	0	0	0	0	0	0	0	0	0
yngB	1946702	1947595	1	44.249	59	27.929	46	30.329	46	32.412	25	30.954	54	50.754	44	31.266	46	40.802	62	27.386	38	28.128	37	35.332	27	30.583	36	28.393	30	35.318	36	31.487	49	40.947	68	30.979	47	34.528	52	25.329	26	38.222	57	59.774	50	51.865	51	33.866	14
yngC	1947668	1948264	1	98.891	86	87.503	94	83.905	83	83.487	42	98.432	112	123.798	70	101.085	97	127.134	126	123.756	112	100.238	86	114.362	57	109.41	84	120.441	83	138.383	92	114.288	116	113.56	123	102.069	101	121.147	119	113.517	76	110.008	107	142.969	78	135.651	87	126.1	34
iseA	2002637	2003182	1	11.392	9	20.494	20	54.527	49	61.267	28	75.46	78	103.18	53	167.484	146	22.214	20	30.408	25	25.661	20	33.129	15	63.086	44	135.776	85	205.316	124	16.268	15	6.098	6	8.9	8	12.327	11	14.798	9	15.844	14	18.159	9	24.029	14	0	0
ggt	2004677	2006440	1	0.743	2	0.301	1	0.653	2	0.642	1	0.568	2	1.143	2	0.673	2	1.304	4	1.071	3	0.377	1	0	0	0.842	2	0	0	1.458	3	0.318	1	0.895	3	0	0	0.987	3	0.965	2	1.993	6	0	0	0.504	1	1.198	1
yogA	2007526	2008515	1	5.394	8	5.458	10	3.556	6	2.331	2	5.668	11	1.037	1	3.666	6	4.733	8	7.126	11	4.1	6	4.705	4	6.873	9	6.806	8	4.41	5	2.888	5	9.202	17	7.703	13	4.775	8	4.379	5	4.822	8	12.896	12	2.743	3	2.175	1
gltC	2014779	2015681	1	69.022	93	69.694	116	60.679	93	71.845	56	62.396	110	60.497	53	69.278	103	74.892	115	71.317	100	52.659	70	58.273	45	67.253	80	63.687	68	90.286	93	62.954	99	66.144	111	56.746	87	74.906	114	60.734	63	59.721	90	49.687	42	46.292	46	59.844	25
yoxC	2019421	2019726	1	12.039	5	17.543	9	16.935	8	54.111	13	106.738	58	214.792	58	349.147	160	25.354	12	41.648	18	12.203	5	42.013	10	38.184	14	237.01	78	362.215	115	0	0	1.933	1	2.116	1	2.132	1	0	0	0	0	0	0	0	0	7.766	1
yoxB	2019797	2020567	1	1.752	2	2.837	4	2.311	3	19.69	13	22.769	34	48.513	36	113.55	143	7.688	10	4.21	5	4.441	5	13.759	9	19.849	20	61.919	56	118.051	103	0	0	0	0	0	0	2.327	3	0	0	0.783	1	0	0	0	0	0	0
yoaA	2020611	2021144	1	6.483	5	6.298	6	6.839	6	11.206	5	16.846	17	53.84	27	77.551	66	11.377	10	6.229	5	7.885	6	4.524	2	24.966	17	42.54	26	113.631	67	2.222	2	4.164	4	6.837	6	6.887	6	3.368	2	8.115	7	4.133	2	7.032	4	12.545	3
yoaE	2025400	2027442	1	14.07	44	17.085	66	14.618	52	9.95	18	16.619	68	19.18	39	17.967	62	19.922	71	15.056	49	14.91	46	20.086	36	15.937	44	14.123	35	20.496	49	15.891	58	14.634	57	11.241	40	25.196	89	11.215	27	10.292	36	2.549	5	6.937	16	8.251	8
yoaF	2027509	2027802	1	20.173	8	46.951	23	59.854	27	56.667	13	38.545	20	31.026	8	41.135	18	35.403	16	41.192	17	53.675	21	43.998	10	37.132	13	22.275	7	23.09	7	51.853	24	48.591	24	59.835	27	42.417	19	72.059	22	36.073	16	204.993	51	88.9	26	97.598	12
yozQ	2029020	2029313	1	5.043	2	2.041	1	0	0	0	0	0	0	0	0	0	0	2.213	1	0	0	2.556	1	4.4	1	0	0	0	0	0	0	2.161	1	4.049	2	0	0	6.697	3	0	0	2.255	1	4.019	1	3.419	1	8.133	1
yoaI	2031439	2032890	1	1.814	4	0.734	2	3.19	8	2.352	3	0.693	2	1.395	2	2.878	7	3.582	9	1.744	4	1.379	3	1.583	2	0.514	1	0.572	1	2.967	5	0.777	2	2.185	6	1.993	5	2.008	5	1.768	3	1.217	3	1.446	2	0.615	1	7.315	5
pelB	2034745	2035782	1	1.925	3	0.52	1	0.564	1	0	0	0.491	1	0.987	1	0.582	1	1.126	2	0.617	1	1.952	3	3.359	3	0	0	0.81	1	0.839	1	1.65	3	1.031	2	2.82	5	0	0	2.501	3	1.721	3	2.046	2	2.611	3	0	0
yoaM	2036039	2036722	1	0	0	0	0	0.874	1	1.719	1	0	0	1.53	1	0.901	1	0	0	0	0	0	0	0	0	0	0	0	0	0	0	0	0	1.597	2	0.874	1	0	0	0	0	0	0	0	0	0	0	0	0
yoaQ	2040673	2041029	1	4.041	2	3.271	2	0	0	0	0	1.544	1	6.215	2	5.493	3	5.319	3	1.942	1	0	0	0	0	0	0	7.649	3	2.643	1	3.462	2	6.489	4	5.327	3	0	0	2.624	1	3.613	2	3.221	1	2.74	1	0	0
yoaS	2043186	2043668	1	7.229	5	7.023	6	15.253	12	17.495	7	14.365	13	8.895	4	13.103	10	13.955	11	11.114	8	7.327	5	5.045	2	6.551	4	14.596	8	11.347	6	12.388	10	8.126	7	8.895	7	6.4	5	3.756	2	16.805	13	9.218	4	13.723	7	0	0
yozG	2043678	2043932	1	20.853	7	19.293	8	10.476	4	10.299	2	13.661	6	13.745	3	5.4	2	15.684	6	20.038	7	24.157	8	10.396	2	20.246	6	18.797	5	23.381	6	12.762	5	21.527	9	18.327	7	13.187	5	11.609	3	15.981	6	9.497	2	12.118	3	38.434	4
yoaT	2044038	2044832	1	11.028	13	11.675	17	15.662	21	10.265	7	11.671	18	11.743	9	14.608	19	12.655	17	17.119	21	10.319	12	5.921	4	12.492	13	11.776	11	11.097	10	12.357	17	14.985	22	8.201	11	14.27	19	13.223	12	13.653	18	18.931	14	18.405	16	19.153	7
cyeA	2045929	2046807	1	2.29	3	3.09	5	4.027	6	3.959	3	5.251	9	1.174	1	4.843	7	6.029	9	6.602	9	6.19	8	2.664	2	3.459	4	2.89	3	2.996	3	3.27	5	7.355	12	4.696	7	5.407	8	2.975	3	6.143	9	6.084	5	5.176	5	2.462	1
penP	2048533	2049453	1	74.882	103	91.812	156	96.509	151	70.378	56	89.459	161	79.388	71	78.405	119	118.655	186	107.584	154	92.113	125	115.432	91	97.172	118	69.725	76	87.491	92	80.978	130	96.897	166	78.588	123	118.43	184	101.044	107	105.302	162	88.073	76	68.019	69	77.38	33
yobB	2050689	2050952	1	0	0	0	0	0	0	0	0	0	0	0	0	0	0	0	0	0	0	0	0	0	0	0	0	0	0	0	0	2.45	1	0	0	0	0	0	0	0	0	0	0	4.558	1	0	0	0	0
yobD	2056278	2056616	1	40.7	19	29.48	17	24.481	13	29.624	8	16.372	10	26.357	8	15.531	8	33.834	18	18.526	9	23.884	11	41.113	11	4.853	2	8.11	3	8.406	3	29.366	16	25.799	15	18.826	10	26.551	14	25.042	9	5.746	3	47.803	14	17.428	6	6.909	1
yozI	2057214	2057579	1	29.47	15	14.314	9	27.636	16	13.585	4	21.023	14	18.13	6	14.244	8	29.308	17	24.543	13	19.915	10	17.14	5	15.578	7	12.397	5	17.99	7	10.1	6	18.93	12	22.447	13	31.31	18	22.968	9	19.323	11	12.527	4	18.648	7	12.674	2
yobE	2057801	2058460	1	12.397	12	9.199	11	10.898	12	7.143	4	7.106	9	12.711	8	18.724	20	20.849	23	13.898	14	11.518	11	3.605	2	16.382	14	19.555	15	16.216	12	13.277	15	4.977	6	11.803	13	8.231	9	6.709	5	18.473	20	6.587	4	4.202	3	9.996	3
yozX	2060009	2060233	1	0	0	0	0	0	0	0	0	0	0	0	0	0	0	0	0	0	0	0	0	0	0	0	0	0	0	0	0	0	0	0	0	0	0	0	0	0	0	0	0	0	0	0	0	0	0
yozY	2060817	2061077	1	2.898	1	4.692	2	0	0	0	0	0	0	0	0	0	0	0	0	0	0	0	0	0	0	3.283	1	3.657	1	0	0	2.483	1	2.327	1	0	0	2.566	1	0	0	5.182	2	0	0	3.93	1	9.348	1
rapK	2062150	2063265	1	5.953	10	4.819	10	4.71	9	8.232	8	3.185	7	5.493	6	4.316	8	15.67	30	8.58	15	6.637	11	7.27	7	2.023	3	4.507	6	4.672	6	5.1	10	5.735	12	6.278	12	11.594	22	6.959	9	6.919	13	8.54	9	7.264	9	5.76	3
phrK	2063262	2063384	1	7.717	1	24.988	4	20.352	3	0	0	29.489	5	23.737	2	6.993	1	47.399	7	37.076	5	7.822	1	0	0	26.223	3	19.476	2	30.283	3	39.671	6	24.783	4	6.782	1	40.992	6	30.071	3	6.899	1	12.301	1	31.391	3	99.557	4
yozM	2065042	2065377	1	2.164	1	1.752	1	0	0	0	0	0	0	0	0	0	0	1.899	1	0	0	0	0	0	0	0	0	0	0	0	0	0	0	0	0	0	0	3.831	2	2.811	1	0	0	0	0	2.934	1	0	0
yobN	2074439	2075779	1	1.969	4	0.399	1	1.298	3	1.702	2	0.376	1	1.514	2	0.892	2	0	0	0.946	2	0	0	0	0	0.558	1	0.621	1	2.576	4	0.844	2	0.395	1	1.731	4	1.308	3	2.558	4	0.44	1	0.785	1	0.668	1	1.588	1
yobO	2076206	2078626	1	1.883	7	1.742	8	0.709	3	2.325	5	0.206	1	1.655	4	0.975	4	1.416	6	1.809	7	1.363	5	1.408	3	1.828	6	1.018	3	0.352	1	1.383	6	1.296	6	1.182	5	2.143	9	1.747	5	1.443	6	1.715	4	1.824	5	0.868	1
yobW	2084214	2084759	1	0	0	0	0	2.226	2	0	0	0	0	0	0	0	0	1.111	1	0	0	1.283	1	0	0	0	0	0	0	0	0	1.085	1	0	0	0	0	0	0	0	0	1.132	1	0	0	0	0	0	0
yocA	2085303	2085980	1	348.355	347	273.879	337	318.604	361	324.521	187	365.993	477	413.795	268	483.108	531	422.833	480	393.588	408	302.22	297	271.502	155	321.81	283	376.261	297	432.042	329	293.314	341	330.476	410	319.386	362	494.169	556	286.882	220	271.968	303	294.442	184	245.026	180	259.037	80
yocC	2087696	2088193	1	34.961	25	41.888	37	45.488	37	67.688	28	37.409	35	21.508	10	13.941	11	44.176	36	30.908	23	29.767	21	34.161	14	30.097	19	17.648	10	29.269	16	34.748	29	38.176	34	36.871	30	52	42	50.862	28	40.011	32	49.041	22	56.887	30	54.126	12
yocD	2088257	2089234	1	66.234	97	66.333	120	55.227	92	64.921	55	52.188	100	30.456	29	27.228	44	50.929	85	59.053	90	86.516	125	82.207	69	55.688	72	45.669	53	31.262	35	83.663	143	69.627	127	64.811	108	61.662	102	92.243	104	77.535	127	95.782	88	96.292	104	72.678	33
des	2089396	2090454	1	6.914	11	5.088	10	6.078	11	6.519	6	3.843	8	4.834	5	1.139	2	3.861	7	4.228	7	5.734	9	7.677	7	2.848	4	3.966	5	0.822	1	9.155	17	8.579	17	5.524	10	5.565	10	8.164	10	10.116	18	15.029	15	11.08	13	6.082	3
desK	2090574	2091686	1	7.76	13	6.282	13	6.822	13	12.382	12	7.3	16	10.099	11	12.442	23	7.857	15	8.604	15	7.866	13	4.166	4	3.381	5	8.286	11	13.274	17	7.672	15	7.189	15	5.771	11	7.927	15	6.978	9	10.674	20	9.515	10	11.332	14	7.701	4
desR	2091705	2092304	1	5.719	5	8.333	9	6.033	6	9.886	5	7.867	9	15.832	9	20.731	20	21.076	21	8.792	8	9.274	8	3.991	2	7.773	6	2.887	2	7.481	5	8.82	9	11.938	13	7.036	7	7.088	7	10.399	7	7.158	7	14.585	8	6.203	4	18.445	5
yoyB	2098102	2098329	1	0	0	5.516	2	0	0	0	0	0	0	0	0	3.088	1	2.989	1	9.821	3	0	0	5.944	1	0	0	8.599	2	0	0	0	0	0	0	2.994	1	0	0	4.425	1	0	0	0	0	4.62	1	10.988	1
yozN	2098859	2099122	1	11.437	4	0	0	2.514	1	4.943	1	0	0	0	0	0	0	0	0	5.495	2	2.898	1	4.989	1	6.478	2	0	0	0	0	0	0	2.296	1	2.513	1	2.531	1	7.428	2	0	0	0	0	0	0	0	0
yocN	2099127	2099360	1	0	0	0	0	2.902	1	0	0	0	0	0	0	0	0	2.897	1	0	0	0	0	0	0	0	0	0	0	0	0	0	0	0	0	0	0	2.923	1	0	0	5.904	2	0	0	0	0	0	0
dhaS	2100580	2102067	1	87.581	198	104.201	291	107.715	277	84.874	111	107.168	317	115.652	170	183.999	459	109.841	283	101.585	239	95.499	213	101.875	132	110.227	220	113.313	203	139.444	241	108.013	285	103.348	291	83.19	214	113.175	289	85.609	149	100.848	255	149.475	212	104.961	175	62.773	44
sqhC	2102168	2104066	1	1.378	4	2.51	9	1.514	5	1.787	3	1.58	6	2.12	4	1.249	4	1.814	6	1.986	6	2.095	6	1.202	2	2.732	7	2.174	5	3.605	8	3.542	12	1.936	7	1.211	4	1.83	6	2.238	5	3.08	10	3.844	7	0.934	2	3.334	3
sodF	2104056	2104901	1	3.179	4	1.93	3	0.699	1	0	0	1.215	2	2.444	2	2.161	3	0.697	1	1.527	2	1.611	2	0	0	0	0	1.003	1	0	0	1.362	2	1.276	2	2.794	4	2.814	4	1.032	1	0.71	1	1.267	1	0	0	0	0
yocS	2106490	2107455	1	7.608	11	1.12	2	4.865	8	4.783	4	2.115	4	1.064	1	6.268	10	6.676	11	1.994	3	6.31	9	0	0	6.268	8	8.729	10	7.238	8	4.148	7	4.443	8	1.824	3	2.449	4	3.594	4	7.421	12	4.41	4	0.938	1	2.231	1
yojI	2119393	2120751	1	47.588	98	54.248	138	38.847	91	28.54	34	32.289	87	26.886	36	28.165	64	46.444	109	41.062	88	43.806	89	42.363	50	34.102	62	33.703	55	24.137	38	40.774	98	45.226	116	41.396	97	51.589	120	43.522	69	51.665	119	52.634	68	38.848	59	26.625	17
rsbRC	2120767	2121615	1	52.253	66	67.937	106	63.337	91	61.587	45	52.038	86	60.883	50	40.18	56	69.47	100	66.187	87	60.187	75	84.264	61	54.703	61	49.954	50	34.176	33	59.016	87	59.117	93	70.971	102	63.083	90	66.845	65	51.674	73	78.243	62	73	68	58.732	23
gerT	2124021	2124494	1	0	0	1.195	1	0	0	0	0	0	0	0	0	0	0	0	0	0	0	0	0	0	0	1.672	1	0	0	0	0	0	0	0	0	0	0	0	0	3.834	2	1.319	1	0	0	0	0	0	0
yodA	2126549	2126938	1	5.49	3	7.407	5	6.435	4	6.327	2	8.392	6	5.629	2	9.951	6	4.817	3	5.275	3	12.984	7	0	0	10.364	5	16.165	7	7.181	3	6.272	4	2.939	2	6.433	4	1.62	1	2.377	1	4.908	3	17.502	6	4.963	2	5.902	1
yodC	2127813	2128421	1	273.532	243	275.197	302	298.854	302	293.824	151	302.834	352	299.506	173	299.92	294	253.845	257	274.741	254	303.499	266	339.779	173	323.858	254	323.874	228	285.654	194	286.446	297	275.654	305	265.125	268	247.15	248	282.193	193	269.723	268	200.959	112	210.633	138	185.161	51
yoyD	2130177	2130377	1	0	0	0	0	10.492	3	13.754	2	6.081	2	0	0	7.211	2	3.491	1	7.646	2	8.065	2	0	0	13.519	3	20.081	4	5.204	1	3.409	1	6.388	2	3.496	1	7.044	2	25.837	5	17.784	5	6.341	1	0	0	12.831	1
yodF	2130377	2131867	1	11.477	26	12.864	36	10.478	27	9.157	12	9.446	28	14.257	21	10.801	27	10.845	28	13.573	32	8.054	18	10.012	13	13	26	12.255	22	13.28	23	9.077	24	12.404	35	10.086	26	11.333	29	9.747	17	10.656	27	9.147	13	6.584	11	4.271	3
yodH	2133455	2134156	1	0.968	1	1.566	2	0.851	1	0	0	1.479	2	0	0	3.507	4	0.849	1	0	0	0.981	1	0	0	1.096	1	0	0	1.266	1	0.829	1	3.107	4	0	0	1.713	2	0	0	0.865	1	3.084	2	0	0	0	0
yodI	2134244	2134495	1	3.021	1	2.446	1	0	0	5.223	1	0	0	4.647	1	0	0	2.651	1	0	0	3.062	1	0	0	0	0	7.625	2	11.856	3	2.589	1	4.851	2	5.31	2	0	0	3.924	1	0	0	0	0	0	0	0	0
yoyE	2136373	2136498	1	0	0	0	0	0	0	0	0	0	0	0	0	0	0	0	0	0	0	0	0	12.995	1	8.436	1	0	0	0	0	0	0	0	0	0	0	0	0	0	0	0	0	0	0	0	0	0	0
yoyF	2137897	2138040	1	30.793	5	19.942	4	43.313	8	53.23	5	37.656	8	47.36	5	22.325	4	59.444	11	53.261	9	56.182	9	53.728	5	27.904	4	31.087	4	8.056	1	42.214	8	24.724	5	32.475	6	54.524	10	47.998	6	60.57	11	19.634	2	0	0	0	0
cgeA	2148676	2149077	1	0	0	0	0	0	0	0	0	0	0	0	0	0	0	0	0	0	0	0	0	0	0	2.004	1	0	0	0	0	0	0	0	0	1.555	1	0	0	0	0	0	0	0	0	0	0	0	0
cgeB	2149084	2150037	1	1.402	2	0.567	1	2.464	4	0	0	1.071	2	2.156	2	4.446	7	0.615	1	3.367	5	2.841	4	3.668	3	3.175	4	2.653	3	7.333	8	2.402	4	1.688	3	0	0	0.62	1	1.82	2	1.88	3	0	0	0	0	4.52	2
yotL	2152927	2153169	1	0	0	5.108	2	2.774	1	5.454	1	0	0	0	0	5.719	2	2.769	1	3.032	1	3.198	1	0	0	3.574	1	0	0	0	0	2.703	1	2.533	1	13.864	5	2.793	1	8.197	2	0	0	0	0	4.278	1	0	0
sspC	2156239	2156457	1	0	0	2.897	1	0	0	0	0	0	0	0	0	0	0	0	0	0	0	0	0	0	0	0	0	0	0	0	0	0	0	0	0	0	0	0	0	0	0	3.199	1	0	0	0	0	0	0
yosU	2158439	2158684	1	3.109	1	7.551	3	10.933	4	16.124	3	0	0	4.782	1	14.089	5	2.728	1	20.914	7	18.909	6	16.275	3	3.522	1	7.847	2	16.268	4	7.992	3	12.482	5	13.663	5	5.505	2	8.077	2	36.139	13	19.824	4	16.864	4	0	0
yosA	2169807	2169926	1	0	0	0	0	7.038	1	0	0	12.238	2	12.313	1	7.256	1	0	0	0	0	0	0	13.969	1	9.069	1	0	0	0	0	0	0	6.428	1	14.072	2	7.088	1	0	0	7.158	1	0	0	10.856	1	0	0
yoqW	2191626	2192300	1	6.052	6	4.899	6	0.887	1	8.718	5	9.251	12	10.859	7	13.712	15	7.081	8	10.662	11	7.157	7	15.839	9	11.425	10	8.91	7	15.833	12	6.914	8	4.859	6	10.637	12	3.572	4	11.792	9	2.705	3	9.647	6	2.735	2	3.253	1
ligB	2192370	2193182	1	1.657	2	2.683	4	0.728	1	2.865	2	1.267	2	2.549	2	2.253	3	0.727	1	3.185	4	0	0	1.446	1	0.939	1	4.182	4	1.084	1	0.71	1	0.665	1	0.728	1	2.201	3	2.153	2	0.741	1	2.642	2	0	0	0	0
yoqT	2193827	2193976	1	0	0	0	0	0	0	0	0	4.45	1	0	0	0	0	5.109	1	0	0	5.902	1	0	0	0	0	0	0	0	0	0	0	0	0	5.117	1	0	0	7.563	1	0	0	0	0	0	0	0	0
yoqO	2195173	2195547	1	11.471	6	18.573	12	6.723	4	9.915	3	11.69	8	11.762	4	1.733	1	25.165	15	14.698	8	23.255	12	10.008	3	8.663	4	9.651	4	20.008	8	16.382	10	19.956	13	15.123	9	8.463	5	12.417	5	6.838	4	12.19	4	23.332	9	24.666	4
yoqM	2195986	2196264	1	0	0	0	0	0	0	0	0	0	0	4.122	1	0	0	4.703	2	0	0	2.716	1	0	0	3.036	1	0	0	0	0	0	0	0	0	0	0	0	0	0	0	0	0	4.272	1	7.268	2	0	0
yopS	2203779	2204003	1	128.098	37	106.503	38	97.397	32	179.544	30	111.135	42	95.846	18	81.578	26	106.327	35	86.498	26	112.296	32	102.693	17	117.648	30	87.38	20	104.161	23	112.722	38	97.291	35	85.195	28	79.694	26	184.38	41	99.054	32	165.559	30	178.391	38	189.832	17
yoyH	2212567	2212746	1	105.224	23	77.775	21	64.351	16	23.726	3	55.946	16	70.363	10	53.9	13	76.273	19	79.131	18	51.01	11	23.947	3	36.275	7	69.28	12	35.907	6	58.798	15	73.465	20	40.207	10	40.504	10	47.54	8	61.356	15	80.217	11	86.848	14	88.535	6
yoyI	2212848	2213078	1	3.353	1	13.573	5	20.636	7	17.39	3	5.126	2	5.157	1	9.117	3	8.827	3	9.667	3	16.995	5	17.553	3	7.597	2	8.463	2	13.159	3	14.366	5	10.77	4	17.683	6	14.844	5	4.356	1	2.998	1	5.345	1	4.547	1	0	0
yonP	2222340	2222534	1	0	0	3.345	1	0	0	0	0	0	0	0	0	0	0	0	0	0	0	0	0	0	0	0	0	0	0	0	0	0	0	0	0	0	0	3.658	1	0	0	3.695	1	0	0	5.603	1	0	0
yonO	2222574	2225093	1	0	0	0.418	2	0.227	1	1.339	3	0.197	1	0.794	2	0.234	1	0.453	2	0	0	0.262	1	0.451	1	0.878	3	0.326	1	0.338	1	0.885	4	0.829	4	0.227	1	0.457	2	0.335	1	0	0	0.412	1	0	0	0	0
yonN	2225337	2225615	1	2.68	1	4.339	2	0	0	0	0	0	0	0	0	2.429	1	9.406	4	2.575	1	5.433	2	0	0	3.036	1	0	0	3.506	1	2.296	1	0	0	7.066	3	18.981	8	0	0	0	0	4.272	1	3.634	1	0	0
yonK	2227297	2227488	1	0	0	0	0	0	0	0	0	0	0	0	0	0	0	0	0	0	0	0	0	7.352	1	4.773	1	5.318	1	0	0	3.61	1	0	0	0	0	3.731	1	0	0	3.767	1	0	0	0	0	0	0
yonJ	2227505	2228722	1	4.35	8	2.201	5	4.78	10	5.639	6	2.909	7	4.181	5	3.449	7	3.817	8	4.702	9	4.96	9	2.846	3	3.079	5	6.861	10	2.845	4	1.398	3	1.746	4	2.867	6	4.814	10	1.412	2	2.917	6	1.733	2	1.475	2	0	0
yonH	2229385	2229885	1	1.389	1	2.249	2	0	0	0	0	0	0	2.137	1	1.259	1	0	0	1.335	1	2.817	2	2.424	1	1.574	1	1.753	1	1.817	1	1.19	1	2.231	2	1.221	1	4.92	4	0	0	0	0	2.215	1	0	0	0	0
yonG	2229988	2230908	1	1.454	2	0.589	1	0	0	1.257	1	1.667	3	0	0	0	0	0.638	1	0	0	0	0	1.268	1	0.823	1	1.835	2	0	0	0.623	1	0	0	1.278	2	0.644	1	0	0	1.95	3	0	0	0	0	0	0
yonF	2230895	2232664	1	0	0	0.3	1	0.325	1	0.64	1	0.849	3	0.569	1	1.007	3	1.299	4	0.712	2	0.751	2	1.292	2	0	0	0	0	1.937	4	0	0	0.297	1	0.325	1	0.656	2	0.481	1	0.331	1	0	0	0.502	1	0	0
yonE	2232682	2234202	1	1.73	4	1.4	4	3.422	9	2.99	4	0.661	2	0	0	0	0	2.277	6	1.662	4	1.753	4	2.264	3	0.98	2	1.637	3	1.697	3	1.853	5	0.347	1	1.14	3	2.68	7	0	0	0.773	2	0.689	1	1.173	2	1.395	1
yonD	2234233	2235669	1	3.209	7	1.485	4	2.015	5	0	0	3.154	9	1.41	2	2.909	7	2.816	7	3.524	8	1.859	4	0.8	1	1.558	3	1.736	3	0.6	1	2.75	7	1.472	4	0.806	2	2.841	7	4.764	8	0.82	2	0.731	1	0.622	1	0	0
yonC	2235694	2236230	1	10.31	8	3.13	3	7.931	7	2.228	1	2.955	3	3.964	2	4.672	4	5.654	5	9.907	8	2.613	2	8.994	4	2.919	2	6.505	4	1.686	1	2.208	2	8.278	8	2.265	2	6.846	6	3.348	2	1.152	1	0	0	1.747	1	0	0
yonB	2236269	2237285	1	1.311	2	0.531	1	1.729	3	2.267	2	1.503	3	0	0	1.188	2	2.301	4	0.63	1	0.664	1	3.432	3	0	0	4.136	5	1.715	2	1.123	2	1.579	3	0.576	1	2.902	5	0	0	0	0	0	0	2.667	3	0	0
yonA	2237321	2237791	1	1.486	1	2.406	2	0	0	0	0	0	0	2.286	1	1.347	1	3.912	3	4.284	3	0	0	5.186	2	0	0	0	0	3.888	2	2.547	2	1.193	1	0	0	0	0	1.93	1	1.329	1	0	0	0	0	0	0
yomZ	2237806	2238201	1	0	0	0	0	0	0	3.11	1	1.375	1	0	0	1.63	1	1.579	1	5.186	3	0	0	3.139	1	4.076	2	0	0	2.353	1	1.542	1	1.445	1	0	0	3.186	2	0	0	0	0	0	0	0	0	5.803	1
yomY	2238198	2238452	1	0	0	0	0	2.619	1	5.15	1	0	0	0	0	2.7	1	0	0	0	0	0	0	0	0	0	0	0	0	3.897	1	5.105	2	2.392	1	2.618	1	10.55	4	3.87	1	0	0	0	0	0	0	0	0
yomX	2238436	2239086	1	0	0	1.697	2	3.686	4	0	0	0	0	0	0	0.95	1	2.759	3	0	0	1.063	1	1.829	1	1.187	1	0	0	0	0	1.796	2	2.525	3	0.921	1	1.856	2	2.723	2	0	0	0	0	1.421	1	0	0
yomW	2239083	2239589	1	0	0	2.221	2	1.206	1	2.371	1	0	0	0	0	0	0	1.203	1	1.318	1	1.39	1	0	0	1.554	1	0	0	5.382	3	0	0	1.101	1	0	0	4.857	4	0	0	1.226	1	0	0	1.86	1	0	0
yomV	2239586	2240296	1	1.909	2	0.773	1	0	0	0	0	0	0	1.468	1	0.865	1	0.838	1	3.669	4	0.968	1	0	0	0	0	3.614	3	2.497	2	0	0	3.066	4	2.517	3	1.69	2	1.24	1	0	0	0	0	0	0	0	0
yomU	2240339	2241136	1	3.38	4	1.368	2	0	0	1.461	1	1.937	3	1.3	1	2.297	3	3.707	5	0.812	1	2.569	3	1.474	1	0.957	1	1.066	1	0	0	2.172	3	0	0	3.713	5	5.985	8	0	0	3.022	4	2.694	2	3.437	3	2.725	1
youA	2241154	2241765	1	0	0	0	0	0	0	0	0	0.856	1	1.722	1	2.03	2	5.895	6	5.38	5	0	0	0	0	1.268	1	0	0	1.465	1	0	0	0.899	1	0.984	1	1.983	2	0	0	1.001	1	1.785	1	0	0	0	0
yomT	2241765	2241992	1	3.407	1	0	0	0	0	0	0	0	0	0	0	9.263	3	8.968	3	3.274	1	0	0	0	0	0	0	4.299	1	4.456	1	0	0	2.735	1	0	0	0	0	0	0	0	0	0	0	4.62	1	0	0
yomS	2242056	2242412	1	4.041	2	0	0	0	0	0	0	0	0	0	0	0	0	0	0	1.942	1	0	0	3.525	1	2.289	1	0	0	0	0	0	0	3.244	2	0	0	0	0	0	0	0	0	3.221	1	0	0	0	0
yomR	2242414	2243631	1	0.544	1	0.88	2	2.39	5	0.94	1	0.831	2	0	0	2.464	5	1.908	4	0.522	1	0.551	1	0	0	0.616	1	1.372	2	2.845	4	0.932	2	0.437	1	0.478	1	0.481	1	0	0	0.972	2	0	0	0	0	0	0
yomQ	2243642	2243992	1	4.119	2	0	0	0	0	0	0	0	0	3.167	1	1.866	1	3.614	2	0	0	0	0	0	0	0	0	0	0	2.694	1	0	0	0	0	0	0	0	0	2.675	1	1.841	1	0	0	0	0	0	0
yomP	2243989	2244180	1	0	0	0	0	0	0	0	0	3.221	1	0	0	3.819	1	0	0	0	0	0	0	0	0	0	0	5.318	1	0	0	0	0	0	0	0	0	3.731	1	0	0	0	0	0	0	0	0	0	0
yomO	2244230	2244730	1	0	0	0	0	0	0	0	0	2.124	2	0	0	3.777	3	0	0	1.335	1	0	0	2.424	1	1.574	1	0	0	0	0	0	0	1.116	1	0	0	0	0	1.805	1	2.484	2	4.429	2	1.884	1	0	0
yomN	2244714	2245133	1	0	0	4.093	3	2.964	2	2.914	1	2.576	2	2.592	1	1.528	1	0	0	0	0	0	0	2.941	1	1.909	1	0	0	2.205	1	2.888	2	0	0	0	0	1.492	1	4.379	2	4.521	3	0	0	0	0	0	0
yomM	2245147	2246148	1	0.666	1	0.539	1	1.171	2	0	0	0.509	1	2.048	2	0.603	1	1.168	2	2.559	4	0	0	0	0	0	0	2.521	3	1.742	2	0.57	1	0	0	0.585	1	0.589	1	1.73	2	0	0	0	0	0	0	0	0
yomK	2247889	2248335	1	12.59	8	22.931	18	19.369	14	19.043	7	27.664	23	14.522	6	14.262	10	22.094	16	33.268	22	25.522	16	13.729	5	24.956	14	13.901	7	10.293	5	14.832	11	18.953	15	19.363	14	32.045	23	22.485	11	19.698	14	5.017	2	14.937	7	10.151	2
yomJ	2248417	2249100	1	43.76	44	58.774	73	53.335	61	46.419	27	41.047	54	35.181	23	26.139	29	54.107	62	59.253	62	49.397	49	60.736	35	38.302	34	41.417	33	39.029	30	44.311	52	42.322	53	47.199	54	57.233	65	45.215	35	53.353	60	41.218	26	43.154	32	44.909	14
yomI	2249154	2256011	1	3.57	38	4.183	55	5.368	65	10.555	65	4.523	63	3.468	24	3.661	43	4.699	57	5.958	66	6.665	70	7.048	43	3.086	29	7.587	64	3.687	30	3.944	49	2.414	32	6.77	82	5.489	66	5.491	45	5.879	70	2.845	19	2.293	18	1.212	4
yomH	2256062	2256820	1	0.891	1	2.163	3	0	0	0	0	1.362	2	0	0	0.807	1	0.782	1	0.856	1	0	0	0	0	0	0	0	0	1.165	1	0	0	1.43	2	0	0	0	0	0	0	0.796	1	0	0	0	0	0	0
yomG	2256832	2259459	1	0.742	3	1.402	7	0.435	2	1.711	4	2.27	12	1.523	4	3.14	14	2.823	13	2.616	11	1.756	7	0.864	2	3.084	11	2.498	8	2.266	7	2.545	12	0.994	5	0.87	4	2.191	10	1.286	4	1.328	6	2.367	6	1.007	3	2.395	3
yomF	2259475	2260296	1	0	0	0	0	0	0	0	0	1.878	3	0	0	2.227	3	0.719	1	0	0	0.83	1	1.429	1	1.855	2	1.034	1	0	0	0	0	0	0	0	0	0	0	0	0	0	0	0	0	0	0	0	0
yomE	2260333	2262267	1	0.338	1	0.274	1	0.297	1	0	0	0.258	1	0.52	1	0.306	1	0.89	3	0.65	2	0.343	1	0	0	0.383	1	1.706	4	0	0	0	0	0.271	1	0.297	1	0.598	2	0.878	2	0.302	1	0	0	0.458	1	0	0
yomD	2262437	2263261	1	0.816	1	0.661	1	0	0	0	0	0	0	1.255	1	0	0	0	0	0.784	1	0.827	1	0	0	0	0	0	0	0	0	0.699	1	0	0	0	0	0	0	0	0	0	0	0	0	0	0	0	0
blyA	2263489	2264592	1	1.204	2	0.975	2	0.529	1	0	0	0	0	0	0	0	0	0	0	0.578	1	0	0	0	0	0	0	0.76	1	0	0	0.516	1	0	0	0	0	1.599	3	0	0	0	0	0	0	0	0	0	0
bhlA	2264680	2264892	1	0	0	0	0	0	0	0	0	0	0	0	0	0	0	0	0	0	0	0	0	0	0	0	0	0	0	0	0	3.172	1	0	0	0	0	0	0	0	0	6.62	2	0	0	0	0	0	0
bhlB	2264903	2265169	1	0	0	0	0	2.481	1	0	0	0	0	0	0	0	0	2.476	1	0	0	0	0	0	0	3.196	1	7.121	2	7.382	2	0	0	4.531	2	0	0	4.996	2	3.665	1	5.045	2	0	0	0	0	0	0
yolC	2272156	2272491	1	0	0	0	0	0	0	3.741	1	0	0	0	0	0	0	0	0	4.159	2	0	0	3.775	1	0	0	0	0	0	0	0	0	3.475	2	0	0	0	0	0	0	0	0	0	0	2.934	1	0	0
yokF	2279977	2280867	1	149.774	199	115.764	190	125.054	189	139.212	107	85.71	149	47.46	41	42.289	62	117.554	178	118.609	164	111.381	146	115.562	88	70.759	83	66.485	70	30.52	31	121.88	189	139.591	231	133.613	202	133.267	200	110.472	113	103.63	154	113.972	95	121.444	119	133.513	55
yokE	2280881	2281363	1	91.086	63	85.441	73	58.468	46	89.975	36	51.936	47	42.249	19	22.275	17	76.119	60	95.862	69	70.344	48	58.021	23	39.304	24	27.368	15	32.151	17	92.909	75	78.937	68	85.133	67	92.162	72	84.51	45	87.902	68	76.052	33	84.299	43	107.255	23
yokD	2281667	2282485	1	8.222	10	16.64	25	10.842	15	15.634	11	8.169	13	10.116	8	7.451	10	10.1	14	11.851	15	15.001	18	12.911	9	8.382	9	8.301	8	11.831	11	15.498	22	19.804	30	15.897	22	14.558	20	7.476	7	17.643	24	20.969	16	12.264	11	2.652	1
yokA	2284771	2286408	1	21.243	53	20.766	64	28.189	80	36.029	52	18.074	59	19.11	31	12.713	35	20.047	57	22.338	58	24.376	60	19.581	28	17.706	39	17.197	34	8.913	17	26.1	76	25.423	79	23.249	66	18.452	52	26.031	50	18.635	52	39.611	62	31.522	58	32.319	25
ypoP	2288194	2288619	1	109.514	66	116.864	87	115.24	79	111.866	39	119.211	94	112.289	44	76.693	51	123.76	85	127.557	80	102.596	61	92.646	32	86.458	46	108.885	52	88.991	41	126.532	89	110.578	83	123.954	85	141.028	96	125.009	58	123.136	83	185.146	70	157.497	70	139.148	26
yplP	2294286	2295281	1	19.429	29	25.491	47	25.327	43	20.847	18	18.434	36	14.426	14	18.822	31	22.927	39	15.451	24	21.731	32	15.197	13	18.213	24	22.828	27	21.033	24	13.777	24	21.517	40	14.72	25	23.726	40	18.275	21	13.777	23	26.698	25	18.169	20	30.253	14
yplQ	2295302	2295943	1	20.215	19	18.949	22	24.319	26	20.231	11	8.945	11	22.909	14	21.213	22	19.605	21	31.693	31	15.098	14	29.702	16	15.667	13	22.825	17	19.484	14	16.409	18	20.502	24	14.961	16	20.723	22	19.348	14	24.733	26	37.31	22	21.64	15	17.158	5
metA	2305378	2306283	1	96.148	130	89.81	150	78.674	121	107.395	84	113.054	200	103.513	91	124.671	186	112.273	173	99.497	140	93.709	125	92.913	72	99.692	119	90.533	97	100.616	104	92.52	146	84.917	143	86.449	133	89.707	137	72.052	75	72.74	110	74.272	63	66.189	66	73.95	31
ugtP	2306514	2307662	1	258.16	447	274.913	588	281.791	555	259.576	260	271.909	616	242.495	273	247.048	472	263.017	519	295.245	532	273.384	467	269.056	267	240.741	368	233.952	321	217.576	288	279.091	564	285.18	615	278.656	549	307.813	602	256.564	342	259.22	502	251.324	273	208.31	266	201.18	108
cspD	2307905	2308105	1	3301.91	830	3494.24	1085	3672.22	1050	3500.37	509	4794.91	1577	5537.25	905	6871.75	1906	5574.77	1597	4858.72	1271	3479.95	863	3290.14	474	3740.12	830	5723.11	1140	6359.1	1222	2849.57	836	2890.67	905	3216.55	920	4814.64	1367	2960.95	573	3034.02	853	5516.91	870	4444.9	824	3785.19	295
ypzA	2308495	2308764	1	8.354	3	6.763	3	4.896	2	9.628	2	10.642	5	17.132	4	7.571	3	7.331	3	16.056	6	5.645	2	19.435	4	3.154	1	7.028	2	3.643	1	7.158	3	4.472	2	2.447	1	7.396	3	0	0	17.429	7	22.194	5	11.328	3	8.982	1
ypdP	2309730	2310419	1	30.547	31	27.122	34	28.587	33	32.364	19	27.865	37	15.155	10	19.646	22	32.856	38	35.034	37	41.949	42	22.351	13	40.181	36	32.331	26	25.779	20	37.992	45	23.735	30	29.444	34	31.406	36	31.998	25	35.241	40	36.126	23	37.411	28	28.604	9
ypdQ	2310419	2310817	1	42.818	24	33.219	23	42.348	27	49.346	16	29.999	22	24.696	9	30.721	19	39.138	25	48.003	28	43.401	24	49.807	16	46.48	23	33.771	15	30.339	13	33.63	22	34.379	24	31.359	20	31.591	20	34.761	15	49.45	31	45.502	16	26.611	11	23.017	4
sspL	2310859	2310987	1	50.376	7	40.781	7	56.94	9	49.761	4	49.502	9	22.137	2	32.61	5	63.148	10	103.73	15	87.534	12	125.566	10	32.606	4	18.163	2	37.655	4	67.827	11	57.781	10	50.597	8	63.713	10	56.087	6	32.172	5	68.828	6	29.275	3	23.211	1
kduI	2325854	2326681	1	39.015	48	36.19	55	42.159	59	39.342	28	37.273	60	42.503	34	55.983	76	42.793	60	40.614	52	35.427	43	22.691	16	32.224	35	45.131	44	40.402	38	36.214	52	30.02	46	30.002	42	43.176	60	34.841	33	31.249	43	38.868	30	22.043	20	18.351	7
kduD	2326683	2327447	1	25.62	29	27.892	39	31.066	40	35.125	23	30.384	45	24.457	18	39.231	49	31.008	40	36.503	43	27.759	31	24.663	16	39.027	39	39.02	35	39.291	34	24.979	33	26.245	37	28.727	37	26.593	34	33.278	29	35.544	45	38.021	27	29.948	25	39.892	14
ypzG	2329870	2330022	1	5.668	1	0	0	4.983	1	19.596	2	0	0	0	0	5.137	1	4.974	1	0	0	0	0	0	0	0	0	0	0	0	0	9.713	2	0	0	0	0	5.018	1	0	0	0	0	9.035	1	7.686	1	0	0
ypqA	2337577	2337996	1	0	0	0	0	0	0	0	0	0	0	0	0	0	0	0	0	0	0	0	0	0	0	0	0	2.127	1	0	0	0	0	0	0	1.481	1	0	0	0	0	0	0	0	0	0	0	0	0
yppF	2338582	2338770	1	197.736	46	236.631	68	283.426	75	245.217	33	220.122	67	125.614	19	93.496	24	297.981	79	293.274	71	257.071	59	135.005	18	131.465	27	141.039	26	78.721	14	206.253	56	293.365	85	204.002	54	315.873	83	256.846	46	219.071	57	260.375	38	244.807	42	277.291	20
sspM	2339670	2339774	1	0	0	0	0	0	0	0	0	7.531	1	0	0	0	0	0	0	0	0	0	0	0	0	0	0	12.435	1	0	0	0	0	0	0	0	0	0	0	0	0	0	0	0	0	0	0	0	0
recU	2340802	2341422	1	192.919	175	134.757	151	188.983	195	184.849	97	182.835	217	174.636	103	155.854	156	148.001	153	172.669	163	178.785	160	178.883	93	158.585	127	198.936	143	118.247	82	162.462	172	161.091	182	164.703	170	160.062	164	147.49	103	140.947	143	163.422	93	136.027	91	152.892	43
ponA	2341444	2344188	1	266.378	1125	262.988	1372	289.343	1390	281.607	688	281.409	1555	259.289	712	231.968	1081	277.372	1335	287.368	1263	263.526	1098	253.667	614	260.695	972	258.166	864	220.218	711	288.896	1424	246.765	1298	263.864	1268	327.862	1564	261.121	849	262.724	1241	245.329	650	248.825	775	268.06	351
ypjC	2360630	2361502	1	81.503	106	86.521	139	87.199	129	74.433	56	80.51	137	72.137	61	68.289	98	111.998	166	90.14	122	96.642	124	83.178	62	71.417	82	75.684	78	70.405	70	78.397	119	80.255	130	105.416	156	84.411	124	79.9	80	93.495	136	136.044	111	108.43	104	91.759	37
ypzI	2393422	2393559	1	0	0	5.291	1	11.491	2	0	0	4.995	1	10.052	1	11.846	2	5.735	1	12.56	2	6.625	1	0	0	7.403	1	8.248	1	0	0	16.799	3	0	0	5.744	1	5.786	1	0	0	0	0	0	0	0	0	0	0
fer	2409729	2409977	1	1106.3	361	1237.95	499	1328.21	493	1313.8	248	1262.46	539	1060.49	225	1016.49	366	1513.94	563	1398.78	475	1245.62	401	1181.7	221	1201.06	346	1175.66	304	962.09	240	1210.47	461	1262.26	513	1257.76	467	1399.99	516	1218.08	306	1180.94	431	1206.57	247	1633.08	393	1986.74	201
serA	2411086	2412663	1	229.461	551	248.799	738	272.75	745	247.642	344	281.047	883	333.057	520	375.523	995	331.435	907	316.935	792	220.766	523	228.885	315	283.499	601	316.894	603	293.618	539	218.013	611	209.312	626	209.713	573	367.956	998	225.57	417	229.361	616	112.848	170	82.444	146	89.993	67
ypuF	2426867	2427391	1	22.45	17	25.658	24	20.898	18	15.98	7	16.149	16	24.373	12	26.33	22	15.064	13	24.111	19	16.063	12	16.129	7	19.446	13	21.665	13	38.004	22	15.841	14	18.025	17	24.373	21	25.722	22	17.154	10	16.53	14	21.05	10	21.488	12	4.259	1
ypzC	2433137	2433373	1	3.251	1	0	0	2.858	1	0	0	7.455	3	5	1	0	0	11.411	4	0	0	0	0	5.673	1	0	0	4.103	1	0	0	2.786	1	0	0	8.572	3	2.878	1	0	0	5.814	2	0	0	0	0	0	0
ypzD	2435012	2435224	1	0	0	2.997	1	0	0	0	0	0	0	0	0	0	0	0	0	0	0	0	0	0	0	0	0	0	0	0	0	0	0	2.973	1	0	0	0	0	0	0	0	0	0	0	0	0	0	0
ypuA	2436045	2436917	1	164.544	214	176.153	283	185.213	274	156.841	118	219.199	373	229.418	194	225.075	323	243.562	361	208.356	282	155.874	200	152.94	114	227.315	261	216.378	223	204.175	203	163.382	248	161.746	262	175.694	260	226.003	332	145.817	146	142.305	207	118.886	97	130.324	125	136.398	55
ansR	2456990	2457340	1	226.541	110	165.053	99	213.642	118	231.406	65	185.736	118	180.545	57	138.115	74	240.347	133	184.045	93	179.525	86	240.756	67	146.965	63	119.55	46	150.861	56	234.687	133	234.803	142	217.194	120	264.38	145	184.582	69	208.072	113	249.492	76	198.271	71	252.415	38
yqkF	2459326	2460246	1	90.876	125	81.218	138	116.961	183	61.58	49	191.142	344	285.125	255	313.618	476	137.155	215	123.651	177	63.374	86	128.117	101	159.757	194	241.286	263	264.374	278	72.88	117	53.118	91	59.42	93	68.87	107	55.716	59	70.201	108	50.989	44	57.176	58	56.277	24
yqkD	2460664	2461581	1	8.754	12	12.401	21	10.261	16	10.088	8	12.824	23	15.707	14	17.85	27	10.882	17	11.216	16	12.57	17	15.274	12	19.005	23	7.365	8	14.314	15	14.376	23	12.886	22	12.181	19	12.917	20	4.738	5	12.392	19	13.954	12	13.848	14	16.47	7
yqzH	2465966	2466172	1	26.847	7	31.048	10	20.23	6	33.149	5	14.656	5	23.595	4	17.379	5	40.384	12	47.91	13	34.988	9	20.076	3	34.754	8	4.84	1	10.034	2	39.433	12	46.19	15	37.077	11	37.351	11	24.909	5	17.145	5	36.681	6	46.804	9	37.11	3
yqjV	2466721	2467953	1	6.979	13	7.823	18	8.024	17	9.281	10	6.565	16	8.257	10	3.892	8	6.124	13	4.643	9	4.353	8	5.62	6	4.257	7	4.743	7	4.916	7	11.5	25	6.466	15	5.19	11	7.13	15	8.368	12	7.2	15	15.404	18	13.104	18	5.195	3
yqjU	2467971	2468162	1	0	0	10.234	3	7.409	2	0	0	0	0	6.481	1	0	0	7.395	2	8.098	2	0	0	7.352	1	0	0	5.318	1	5.512	1	3.61	1	10.15	3	11.11	3	3.731	1	0	0	3.767	1	13.433	2	5.714	1	0	0
proI	2473151	2473987	1	43.396	54	48.792	75	50.867	72	40.287	29	38.695	63	38.316	31	53.166	73	26.796	38	30.117	39	54.576	67	56.087	40	56.437	62	40.565	40	31.537	30	35.805	52	41.94	65	44.495	63	16.364	23	41.755	40	33.77	47	33.306	26	30.511	28	15.552	6
yqjM	2475843	2476859	1	26.223	40	24.943	47	27.664	48	20.399	18	42.589	85	60.496	60	87.93	148	23.01	40	30.868	49	31.896	48	26.308	23	44.554	60	44.674	54	66.888	78	25.838	46	26.844	51	24.774	43	21.475	37	23.843	28	27.549	47	70.014	67	51.558	58	44.403	21
yqjL	2476969	2477730	1	16.855	19	25.853	36	27.296	35	10.735	7	48.139	71	31.381	23	66.728	83	27.244	35	27.278	32	24.278	27	24.765	16	36.174	36	34.704	31	54.54	47	31.163	41	21.368	30	25.728	33	29.845	38	18.437	16	15.07	19	16.969	12	16.84	14	17.167	6
zwf	2479156	2480625	1	382.056	853	387.606	1069	388.639	987	360.805	466	402.232	1175	440.875	640	463.148	1141	418.564	1065	421.786	980	396.792	874	361.051	462	385.577	760	417.697	739	404.263	690	362.272	944	340.198	946	376.313	956	389.004	981	366.527	630	367.623	918	359.83	504	361.968	596	330.82	229
yqzJ	2483586	2483873	1	126.549	49	117.081	56	120.334	53	120.541	27	118.433	60	103.275	26	114.687	49	131.439	58	136.494	55	120.419	46	135.186	30	152.12	52	127.106	39	108.106	32	123.918	56	124.416	60	118.027	52	162.341	71	150.96	45	96.982	42	197.602	48	119.066	34	91.629	11
yqjG	2483904	2484731	1	112.98	139	111.859	170	122.19	171	108.19	77	92.562	149	117.51	94	109.756	149	121.96	171	110.908	142	116.166	141	117.71	83	100.354	109	103.597	101	119.081	112	119.785	172	117.469	180	112.151	157	141.762	197	107.69	102	107.555	148	182.682	141	128.95	117	110.107	42
yqjF	2484911	2485639	1	5.578	6	2.258	3	4.086	5	8.035	5	12.078	17	35.743	25	121.315	144	6.526	8	4.466	5	0.942	1	9.732	6	10.53	10	45.751	39	102.143	84	0.796	1	2.239	3	1.634	2	3.292	4	3.622	3	4.156	5	4.445	3	0	0	2.998	1
bmrU	2493662	2494555	1	4.5	6	4.25	7	7.912	12	23.337	18	38.979	68	80.744	70	143.415	211	11.846	18	6.486	9	3.801	5	10.469	8	32.282	38	92.752	98	179.533	183	0.643	1	3.613	6	0	0	0	0	2.923	3	0.671	1	0	0	0	0	0	0
bmr	2494656	2495825	1	20.972	37	29.366	64	24.915	50	32.334	33	42.888	99	52.305	60	122.769	239	38.297	77	29.956	55	21.257	37	19.779	20	33.386	52	75.104	105	145.321	196	26.711	55	21.389	47	16.937	34	35.127	70	19.142	26	22.298	44	18.07	20	26.9	35	23.766	13
bmrR	2495898	2496734	1	10.447	13	9.758	15	11.304	16	5.557	4	14.741	24	18.54	15	22.577	31	12.693	18	16.217	21	12.219	15	8.413	6	17.295	19	14.198	14	26.28	25	6.197	9	9.679	15	10.594	15	11.384	16	12.526	12	8.622	12	5.124	4	7.628	7	2.592	1
yqzF	2507020	2507256	1	84.532	26	68.432	26	57.165	20	73.063	13	79.517	32	45.004	9	67.769	23	77.027	27	65.608	21	49.433	15	68.073	12	88.385	24	65.646	16	46.782	11	69.642	25	65.26	25	68.576	24	63.325	22	84.463	20	52.324	18	88.102	17	48.494	11	73.405	7
yqiG	2516440	2517558	1	59.36	100	54.781	114	51.663	99	48.228	47	59.433	131	60.255	66	79.08	147	59.9	115	66.167	116	56.558	94	59.036	57	60.514	90	62.923	84	64.448	83	58.998	116	55.762	117	50.082	96	63.064	120	52.431	68	46.174	87	63.395	67	83.709	104	61.266	32
yqhQ	2541051	2542007	1	48.194	69	62.763	111	64.474	105	72.444	60	66.195	124	90.236	84	114.572	181	66.804	109	78.527	117	64.426	91	63.372	52	71.995	91	93.431	106	123.343	135	73.011	122	65.053	116	60.771	99	71.113	115	73.488	81	69.319	111	90.182	81	88.079	93	65.331	29
yqhP	2542047	2542442	1	170.918	95	83.018	57	115.462	73	164.835	53	140.257	102	237.969	86	169.572	104	108.93	69	133.12	77	145.891	80	106.731	34	116.16	57	172.551	76	301.239	128	127.946	83	93.894	65	90.127	57	119.463	75	102.826	44	127.079	79	169.202	59	121.978	50	121.86	21
yqhL	2544995	2545375	1	390.681	208	346.681	228	402.903	244	357.158	110	334.485	233	311.99	108	272.355	160	344.461	209	299.61	166	376.963	198	370.328	113	342.535	161	289.174	122	297.291	121	328.303	204	429.8	285	396.173	240	422.377	254	278.133	114	342.587	204	308.379	103	320.905	126	375.603	62
yqhH	2549775	2551448	1	0.784	2	1.269	4	1.034	3	0.678	1	0.599	2	1.206	2	0.355	1	1.72	5	1.507	4	0	0	0.684	1	1.332	3	0.495	1	2.564	5	0.336	1	0.315	1	0	0	0.347	1	0.509	1	1.051	3	0	0	0.532	1	0	0
yqhG	2551469	2552263	1	6.787	8	4.807	7	4.475	6	4.399	3	3.89	6	2.609	2	5.382	7	3.722	5	4.891	6	8.599	10	0	0	1.922	2	7.494	7	8.878	8	2.907	4	4.768	7	7.456	10	9.013	12	4.408	4	10.619	14	2.704	2	6.902	6	10.945	4
sinI	2552446	2552619	1	19.119	4	42.563	11	16.808	4	41.313	5	14.613	4	7.351	1	25.991	6	33.553	8	36.744	8	9.69	2	41.699	5	37.899	7	0	0	12.505	2	4.095	1	7.675	2	8.401	2	33.854	8	18.626	3	8.547	2	76.19	10	51.85	8	46.25	3
sinR	2552653	2552988	1	292.116	135	250.492	143	201.641	106	265.576	71	211.686	128	249.598	75	162.763	83	273.413	144	278.622	134	254.422	116	252.956	67	225.491	92	223.911	82	178.32	63	311.47	168	291.873	168	260.529	137	277.778	145	278.256	99	257.309	133	279.38	81	281.669	96	258.227	37
yqzG	2555519	2555845	1	0	0	1.807	1	0	0	0	0	0	0	0	0	2.022	1	1.958	1	0	0	0	0	0	0	0	0	0	0	0	0	1.912	1	0	0	0	0	0	0	2.899	1	0	0	0	0	0	0	0	0
yqhB	2561585	2562913	1	3.975	8	4.425	11	10.484	24	29.204	34	34.559	91	112.34	147	236.866	526	16.568	38	14.324	30	4.533	9	12.138	14	30.393	54	123.528	197	233.342	359	0	0	0.399	1	0.437	1	0.44	1	0.645	1	0.444	1	0	0	2.021	3	0	0
yqgY	2564638	2564883	1	87.057	28	125.85	50	95.668	35	69.871	13	118.817	50	38.256	8	64.808	23	120.042	44	125.483	42	132.364	42	108.499	20	95.089	27	109.861	28	56.939	14	117.215	44	122.322	49	98.37	36	96.343	35	109.043	27	169.574	61	609.594	123	269.819	64	210.593	21
yqgW	2565715	2565888	1	43.018	9	42.563	11	63.031	15	24.788	3	18.266	5	44.108	6	38.986	9	41.941	10	68.895	15	58.139	12	33.359	4	64.97	12	30.159	5	43.767	7	61.431	15	46.052	12	33.606	8	55.012	13	43.461	7	51.283	12	91.428	12	123.143	19	46.25	3
yqzD	2576367	2576720	1	489.548	240	394.655	239	369.405	206	391.395	111	352.333	226	229.015	73	195.951	106	322.174	180	384.174	196	413.512	200	302.518	85	300.363	130	236.816	92	181.439	68	349.542	200	329.187	201	351.362	196	325.06	180	331.194	125	353.808	194	468.204	144	409.348	148	447.374	68
yqzC	2576717	2577181	1	342.098	227	394.06	323	337.844	255	336.065	129	296.018	257	197.016	85	199.404	146	366.302	277	373.622	258	354.394	232	360.242	137	285.076	167	266.252	140	191.22	97	419.655	325	332.751	275	381.445	288	353.572	265	371.934	190	398.84	296	377.149	157	429.132	210	398.581	82
yqgB	2586813	2587580	1	62.466	71	55.554	78	53.368	69	56.272	37	54.466	81	44.653	33	53.421	67	55.584	72	58.334	69	55.29	62	49.123	32	65.773	66	54.402	49	32.224	28	58.044	77	48.741	69	68.816	89	48.293	62	63.997	56	59.783	76	53.291	38	48.912	41	39.727	14
yqfZ	2588701	2589000	1	0	0	1.994	1	2.166	1	0	0	3.766	2	3.789	1	4.465	2	2.162	1	7.101	3	7.491	3	4.298	1	8.371	3	6.217	2	3.222	1	0	0	1.978	1	2.165	1	2.181	1	3.2	1	0	0	3.927	1	0	0	0	0
ispG	2589123	2590256	1	248.82	425	243.136	513	266.096	517	267.183	264	258.186	577	283.638	315	312.513	589	293.337	571	275.664	490	267.044	450	243.121	238	256.642	387	277.794	376	297.909	389	240.279	479	229.862	489	229.48	446	265.384	512	226.621	298	230.843	441	195.977	210	200.846	253	243.593	129
yqfW	2590804	2591385	1	61.449	52	84.185	88	72.722	70	75.583	37	58.707	65	50.89	28	38.554	36	81.917	79	96.521	85	64.682	54	86.599	42	60.235	45	40.264	27	40.191	26	85.051	84	62.621	66	61.275	59	81.605	78	58.329	38	70.79	67	96.067	51	67.299	42	57.172	15
yqfT	2593000	2593254	1	0	0	0	0	0	0	0	0	2.277	1	0	0	0	0	5.228	2	0	0	3.02	1	5.198	1	3.374	1	0	0	3.897	1	0	0	2.392	1	2.618	1	0	0	0	0	0	0	0	0	0	0	0	0
yqfQ	2595669	2596412	1	11.827	13	1.473	2	8.798	11	18.873	12	6.258	9	1.399	1	0.825	1	4.79	6	3.497	4	7.377	8	7.937	5	3.092	3	4.592	4	5.95	5	9.354	12	7.305	10	2.399	3	12.887	16	4.727	4	7.321	9	2.9	2	0	0	0	0
ispH	2596535	2597479	1	140.13	198	125.471	219	143.724	231	106.437	87	124.41	230	171.981	158	174.458	272	145.317	234	132.614	195	106.887	149	125.955	102	155.52	194	150.935	169	168.49	182	117.639	194	115.352	203	111.957	180	129.701	207	111.234	121	125.922	199	125.221	111	103.642	108	118.699	52
antE	2602979	2603275	1	0	0	0	0	4.382	2	0	0	7.619	4	0	0	0	0	4.374	2	7.184	3	10.104	4	0	0	5.646	2	3.145	1	3.26	1	0	0	4.002	2	0	0	0	0	6.474	2	2.228	1	11.918	3	3.379	1	8.038	1
yqeW	2620717	2621640	1	0	0	0	0	0	0	0	0	0.554	1	2.229	2	1.97	3	0.636	1	2.089	3	0.734	1	1.264	1	0.821	1	0	0	0	0	0	0	0.582	1	1.91	3	1.924	3	0.941	1	0.648	1	0	0	0.982	1	0	0
rpsT	2635815	2636081	1	8594.44	3046	8935.57	3912	8560.21	3451	10111	2073	8259.38	3830	7004.05	1614	5528.41	2162	7224.49	2918	7613.31	2808	8067.98	2821	7950.77	1615	7354.01	2301	6879.14	1932	5886.88	1595	8299.4	3433	8271.08	3651	8681.49	3501	7156.82	2865	8561.48	2336	8092.9	3208	6804.81	1513	7621.21	1992	8090.36	889
yqzM	2637369	2637503	1	134.84	20	136.448	25	171.886	29	104.892	9	139.128	27	103.693	10	122.202	20	118.319	20	97.178	15	136.677	20	117.636	10	106.915	14	102.096	12	97.011	11	115.533	20	167.809	31	171.831	29	173.099	29	87.575	10	126.588	21	397.631	37	265.115	29	86.982	4
comER	2641214	2642035	1	0	0	0	0	0	0	0	0	1.878	3	0	0	0	0	0.719	1	0.787	1	0	0	1.429	1	1.855	2	2.067	2	1.071	1	1.404	2	1.315	2	0.72	1	0.725	1	2.128	2	0.732	1	1.306	1	0	0	0	0
sda	2647456	2647614	1	32.294	6	43.571	10	33.122	7	27.912	3	24.682	6	24.834	3	24.389	5	61.397	13	41.376	8	38.189	7	46.955	5	18.29	3	0	0	28.162	4	59.951	13	38.893	9	28.381	6	38.121	8	27.965	4	24.061	5	25.738	3	51.087	7	34.72	2
yqeD	2649842	2650468	1	21.823	20	15.9	18	18.226	19	24.52	13	26.686	32	31.885	19	35.599	36	19.149	20	16.776	16	24.332	22	30.461	16	25.955	21	26.162	19	25.691	18	23.372	25	17.521	20	14.384	15	7.728	8	14.173	10	21.462	22	38.264	22	22.193	15	10.558	3
[truncated: 2,622 more rows]
[truncated: 66 more columns]

## Sheet: 4. List matched ribo+rend expts
Medium	Strain	Rend-seq dataset name	Ribosome profiling dataset name
LB	GLB115 (WT)	rend_LB_GLB115	ribo_LB_GLB115
[truncated: 12 more rows]

## Sheet: 5. Rend-seq data
Quantification of mRNA levels using Rend-seq for samples with matched ribosome profiling datasets for translation efficiency calibration and conversion from transcriptome to proteome fraction for certain regulons (see details in Methods). For each gene and dataset (see tab "List ribo+rend expts" for details of corresponding condition), the read density (units of rpkm) and read counts mapping to t…
[truncated: 4,177 more rows]

[truncated: 1 more sheets: 6. Ribosome profiling data]
