# Supplementary material for: Spurious regulatory connections dictate the expression‐fitness landscape of translation factors
Source: Mol Syst Biol. 2021 Apr 26;17(4):e10302. doi: 10.15252/msb.202110302 (PMC8073009; doi:10.15252/msb.202110302)
Supplement: Supplementary file 12 — Code EV1 [file MSB-17-e10302-s003.zip]

Archive with 260 entries (256 files):
- Computer_Code_EV1/
- __MACOSX/._Computer_Code_EV1
- Computer_Code_EV1/.DS_Store
- __MACOSX/Computer_Code_EV1/._.DS_Store
- Computer_Code_EV1/additionnal_dependencies/
- Computer_Code_EV1/figures/
- Computer_Code_EV1/competition/
- Computer_Code_EV1/additionnal_dependencies/get_gene_names_translation.m
- __MACOSX/Computer_Code_EV1/additionnal_dependencies/._get_gene_names_translation.m
- Computer_Code_EV1/additionnal_dependencies/matched_fitness_transcriptome_data_20200522.m
- __MACOSX/Computer_Code_EV1/additionnal_dependencies/._matched_fitness_transcriptome_data_20200522.m
- Computer_Code_EV1/additionnal_dependencies/pairwise_fitness_E2_20200304.mat
- __MACOSX/Computer_Code_EV1/additionnal_dependencies/._pairwise_fitness_E2_20200304.mat
- Computer_Code_EV1/additionnal_dependencies/myboxplot4.m
- __MACOSX/Computer_Code_EV1/additionnal_dependencies/._myboxplot4.m
- Computer_Code_EV1/additionnal_dependencies/extract_RNA_seq_data.m
- __MACOSX/Computer_Code_EV1/additionnal_dependencies/._extract_RNA_seq_data.m
- Computer_Code_EV1/additionnal_dependencies/get_reads_comp.m
- __MACOSX/Computer_Code_EV1/additionnal_dependencies/._get_reads_comp.m
- Computer_Code_EV1/additionnal_dependencies/filter_generator.m
- __MACOSX/Computer_Code_EV1/additionnal_dependencies/._filter_generator.m
- Computer_Code_EV1/additionnal_dependencies/get_bsub_genes.m
- __MACOSX/Computer_Code_EV1/additionnal_dependencies/._get_bsub_genes.m
- Computer_Code_EV1/additionnal_dependencies/RF_reg_comparison_20200618.m
- __MACOSX/Computer_Code_EV1/additionnal_dependencies/._RF_reg_comparison_20200618.m
- Computer_Code_EV1/additionnal_dependencies/bsub_168_tRNA.xlsx
- __MACOSX/Computer_Code_EV1/additionnal_dependencies/._bsub_168_tRNA.xlsx
- Computer_Code_EV1/additionnal_dependencies/isEven.m
- __MACOSX/Computer_Code_EV1/additionnal_dependencies/._isEven.m
- Computer_Code_EV1/additionnal_dependencies/Glasbey_colormap_20190725.mat
- __MACOSX/Computer_Code_EV1/additionnal_dependencies/._Glasbey_colormap_20190725.mat
- Computer_Code_EV1/additionnal_dependencies/differential_regulon_expression_E1_E2_20200305.txt
- Computer_Code_EV1/additionnal_dependencies/UMI_collapse.m
- __MACOSX/Computer_Code_EV1/additionnal_dependencies/._UMI_collapse.m
- Computer_Code_EV1/additionnal_dependencies/get_caulobacter_genome.m
- __MACOSX/Computer_Code_EV1/additionnal_dependencies/._get_caulobacter_genome.m
- Computer_Code_EV1/additionnal_dependencies/compute_read_translational_readthrough_20210114.m
- __MACOSX/Computer_Code_EV1/additionnal_dependencies/._compute_read_translational_readthrough_20210114.m
- Computer_Code_EV1/additionnal_dependencies/.DS_Store
- __MACOSX/Computer_Code_EV1/additionnal_dependencies/._.DS_Store
- Computer_Code_EV1/additionnal_dependencies/get_gene_synonyms_SubtiWiki.m
- __MACOSX/Computer_Code_EV1/additionnal_dependencies/._get_gene_synonyms_SubtiWiki.m
- Computer_Code_EV1/additionnal_dependencies/compute_read_density_20200305.m
- __MACOSX/Computer_Code_EV1/additionnal_dependencies/._compute_read_density_20200305.m
- Computer_Code_EV1/additionnal_dependencies/myerrorbars_v3.m
- __MACOSX/Computer_Code_EV1/additionnal_dependencies/._myerrorbars_v3.m
- Computer_Code_EV1/additionnal_dependencies/simple_bootstrap_sum.m
- __MACOSX/Computer_Code_EV1/additionnal_dependencies/._simple_bootstrap_sum.m
- Computer_Code_EV1/additionnal_dependencies/fit_line_no_intercept.m
- __MACOSX/Computer_Code_EV1/additionnal_dependencies/._fit_line_no_intercept.m
- Computer_Code_EV1/additionnal_dependencies/winsorize.m
- __MACOSX/Computer_Code_EV1/additionnal_dependencies/._winsorize.m
- Computer_Code_EV1/additionnal_dependencies/display_FC_sigB_RF_KD_20200707.m
- __MACOSX/Computer_Code_EV1/additionnal_dependencies/._display_FC_sigB_RF_KD_20200707.m
- Computer_Code_EV1/additionnal_dependencies/get_genomes_fna.m
- __MACOSX/Computer_Code_EV1/additionnal_dependencies/._get_genomes_fna.m
- Computer_Code_EV1/additionnal_dependencies/get_bsub_genome.m
- __MACOSX/Computer_Code_EV1/additionnal_dependencies/._get_bsub_genome.m
- Computer_Code_EV1/additionnal_dependencies/Bsub_All_genes_and_their_categories_SubtiWiki.csv
- __MACOSX/Computer_Code_EV1/additionnal_dependencies/._Bsub_All_genes_and_their_categories_SubtiWiki.csv
- Computer_Code_EV1/additionnal_dependencies/get_data_compute_statistic_v3.m
- __MACOSX/Computer_Code_EV1/additionnal_dependencies/._get_data_compute_statistic_v3.m
- Computer_Code_EV1/additionnal_dependencies/mycdfcalc.m
- __MACOSX/Computer_Code_EV1/additionnal_dependencies/._mycdfcalc.m
- Computer_Code_EV1/additionnal_dependencies/UMI_counts_E1_200206Li_200206Liv2_combined_20200225.mat
- __MACOSX/Computer_Code_EV1/additionnal_dependencies/._UMI_counts_E1_200206Li_200206Liv2_combined_20200225.mat
- Computer_Code_EV1/additionnal_dependencies/RCsequence.m
- __MACOSX/Computer_Code_EV1/additionnal_dependencies/._RCsequence.m
- Computer_Code_EV1/additionnal_dependencies/compute_3pr_peaks_ribo_v2.m
- __MACOSX/Computer_Code_EV1/additionnal_dependencies/._compute_3pr_peaks_ribo_v2.m
- Computer_Code_EV1/additionnal_dependencies/compute_step_statistic.m
- __MACOSX/Computer_Code_EV1/additionnal_dependencies/._compute_step_statistic.m
- Computer_Code_EV1/additionnal_dependencies/fitness_calculations_E1_20200309.mat
- __MACOSX/Computer_Code_EV1/additionnal_dependencies/._fitness_calculations_E1_20200309.mat
- Computer_Code_EV1/additionnal_dependencies/NC_000964.mochiview_.txt
- __MACOSX/Computer_Code_EV1/additionnal_dependencies/._NC_000964.mochiview_.txt
- Computer_Code_EV1/additionnal_dependencies/simple_bootstrap_median.m
- __MACOSX/Computer_Code_EV1/additionnal_dependencies/._simple_bootstrap_median.m
- Computer_Code_EV1/additionnal_dependencies/GSE93894_Annotation_subtilis_v2.csv
- __MACOSX/Computer_Code_EV1/additionnal_dependencies/._GSE93894_Annotation_subtilis_v2.csv
- Computer_Code_EV1/additionnal_dependencies/Ham_dist.m
- __MACOSX/Computer_Code_EV1/additionnal_dependencies/._Ham_dist.m
- Computer_Code_EV1/additionnal_dependencies/stop_codon_of_genes.m
- __MACOSX/Computer_Code_EV1/additionnal_dependencies/._stop_codon_of_genes.m
- Computer_Code_EV1/additionnal_dependencies/isogenic_strain_s_compilation_20200311.m
- __MACOSX/Computer_Code_EV1/additionnal_dependencies/._isogenic_strain_s_compilation_20200311.m
- Computer_Code_EV1/additionnal_dependencies/regulon_expression_analysis_E1_E2_E3_ctls_20200522.m
- __MACOSX/Computer_Code_EV1/additionnal_dependencies/._regulon_expression_analysis_E1_E2_E3_ctls_20200522.m
- Computer_Code_EV1/additionnal_dependencies/redblue.m
- __MACOSX/Computer_Code_EV1/additionnal_dependencies/._redblue.m
- Computer_Code_EV1/additionnal_dependencies/regulon_RF_fitness_20200525.mat
- __MACOSX/Computer_Code_EV1/additionnal_dependencies/._regulon_RF_fitness_20200525.mat
- Computer_Code_EV1/additionnal_dependencies/get_caulobacter_genes.m
- __MACOSX/Computer_Code_EV1/additionnal_dependencies/._get_caulobacter_genes.m
- Computer_Code_EV1/additionnal_dependencies/get_bsub_genes_v2.m
- __MACOSX/Computer_Code_EV1/additionnal_dependencies/._get_bsub_genes_v2.m
- Computer_Code_EV1/additionnal_dependencies/get_ecoli_genes.m
- __MACOSX/Computer_Code_EV1/additionnal_dependencies/._get_ecoli_genes.m
- Computer_Code_EV1/additionnal_dependencies/fit_line_v3.m
- __MACOSX/Computer_Code_EV1/additionnal_dependencies/._fit_line_v3.m
- Computer_Code_EV1/additionnal_dependencies/plot_confidence_interval.m
- __MACOSX/Computer_Code_EV1/additionnal_dependencies/._plot_confidence_interval.m
- Computer_Code_EV1/additionnal_dependencies/dark_to_pale.m
- __MACOSX/Computer_Code_EV1/additionnal_dependencies/._dark_to_pale.m
- Computer_Code_EV1/additionnal_dependencies/get_gene_synonyms_UniProt.m
- __MACOSX/Computer_Code_EV1/additionnal_dependencies/._get_gene_synonyms_UniProt.m
- Computer_Code_EV1/additionnal_dependencies/all_by_all_RNA_seq_plot_20200608.m
- __MACOSX/Computer_Code_EV1/additionnal_dependencies/._all_by_all_RNA_seq_plot_20200608.m
- Computer_Code_EV1/additionnal_dependencies/read_gene_annotation_v2.m
- __MACOSX/Computer_Code_EV1/additionnal_dependencies/._read_gene_annotation_v2.m
- Computer_Code_EV1/additionnal_dependencies/demux_BC1.m
- __MACOSX/Computer_Code_EV1/additionnal_dependencies/._demux_BC1.m
- Computer_Code_EV1/additionnal_dependencies/get_bsub_genes_detailed.m
- __MACOSX/Computer_Code_EV1/additionnal_dependencies/._get_bsub_genes_detailed.m
- Computer_Code_EV1/additionnal_dependencies/CDS_168.mochiview_v2.txt
- __MACOSX/Computer_Code_EV1/additionnal_dependencies/._CDS_168.mochiview_v2.txt
- Computer_Code_EV1/additionnal_dependencies/get_ecoli_genes_v2.m
- __MACOSX/Computer_Code_EV1/additionnal_dependencies/._get_ecoli_genes_v2.m
- Computer_Code_EV1/additionnal_dependencies/stop_codon_of_genes_tetra_20210124.m
- __MACOSX/Computer_Code_EV1/additionnal_dependencies/._stop_codon_of_genes_tetra_20210124.m
- Computer_Code_EV1/additionnal_dependencies/compute_z_score.m
- __MACOSX/Computer_Code_EV1/additionnal_dependencies/._compute_z_score.m
- Computer_Code_EV1/additionnal_dependencies/remove_rRNA_tRNA.m
- __MACOSX/Computer_Code_EV1/additionnal_dependencies/._remove_rRNA_tRNA.m
- Computer_Code_EV1/additionnal_dependencies/pale_RGB.m
- __MACOSX/Computer_Code_EV1/additionnal_dependencies/._pale_RGB.m
- Computer_Code_EV1/additionnal_dependencies/RF_reg_comparison_20200525.m
- __MACOSX/Computer_Code_EV1/additionnal_dependencies/._RF_reg_comparison_20200525.m
- Computer_Code_EV1/additionnal_dependencies/default_plot.m
- __MACOSX/Computer_Code_EV1/additionnal_dependencies/._default_plot.m
- Computer_Code_EV1/additionnal_dependencies/get_bsub_genes_v3.m
- __MACOSX/Computer_Code_EV1/additionnal_dependencies/._get_bsub_genes_v3.m
- Computer_Code_EV1/additionnal_dependencies/TE_bsub_mendeley_data_ncm3s3pk2t_20191210.txt
- __MACOSX/Computer_Code_EV1/additionnal_dependencies/._TE_bsub_mendeley_data_ncm3s3pk2t_20191210.txt
- Computer_Code_EV1/additionnal_dependencies/all_by_all_RNA_seq_plot_20200618.m
- __MACOSX/Computer_Code_EV1/additionnal_dependencies/._all_by_all_RNA_seq_plot_20200618.m
- Computer_Code_EV1/additionnal_dependencies/fitness_diff_RF2_knockdown_sigB_20200615.m
- __MACOSX/Computer_Code_EV1/additionnal_dependencies/._fitness_diff_RF2_knockdown_sigB_20200615.m
- Computer_Code_EV1/additionnal_dependencies/Bsub_All_genes_and_their_categories.csv
- __MACOSX/Computer_Code_EV1/additionnal_dependencies/._Bsub_All_genes_and_their_categories.csv
- Computer_Code_EV1/additionnal_dependencies/bsub_168_rRNA.xlsx
- __MACOSX/Computer_Code_EV1/additionnal_dependencies/._bsub_168_rRNA.xlsx
- Computer_Code_EV1/additionnal_dependencies/fit_line_v2.m
- __MACOSX/Computer_Code_EV1/additionnal_dependencies/._fit_line_v2.m
- Computer_Code_EV1/additionnal_dependencies/all_by_all_RNA_seq_plot_20200612.m
- __MACOSX/Computer_Code_EV1/additionnal_dependencies/._all_by_all_RNA_seq_plot_20200612.m
- Computer_Code_EV1/additionnal_dependencies/pairwise_fitness_isogenic_E3_all_20200319.mat
- __MACOSX/Computer_Code_EV1/additionnal_dependencies/._pairwise_fitness_isogenic_E3_all_20200319.mat
- Computer_Code_EV1/additionnal_dependencies/UMI_counts_no_uncalled_BC_E3_20200319.mat
- __MACOSX/Computer_Code_EV1/additionnal_dependencies/._UMI_counts_no_uncalled_BC_E3_20200319.mat
- Computer_Code_EV1/additionnal_dependencies/all_by_all_RNA_seq_plot_20200520.m
- __MACOSX/Computer_Code_EV1/additionnal_dependencies/._all_by_all_RNA_seq_plot_20200520.m
- Computer_Code_EV1/additionnal_dependencies/simple_bootstrap_2.m
- __MACOSX/Computer_Code_EV1/additionnal_dependencies/._simple_bootstrap_2.m
- Computer_Code_EV1/additionnal_dependencies/compute_3pr_peaks_rend_v2.m
- __MACOSX/Computer_Code_EV1/additionnal_dependencies/._compute_3pr_peaks_rend_v2.m
- Computer_Code_EV1/additionnal_dependencies/pairwise_fitness_E1_20200304.mat
- __MACOSX/Computer_Code_EV1/additionnal_dependencies/._pairwise_fitness_E1_20200304.mat
- Computer_Code_EV1/additionnal_dependencies/strcmp_synonyms.m
- __MACOSX/Computer_Code_EV1/additionnal_dependencies/._strcmp_synonyms.m
- Computer_Code_EV1/additionnal_dependencies/myboxplot5.m
- __MACOSX/Computer_Code_EV1/additionnal_dependencies/._myboxplot5.m
- Computer_Code_EV1/additionnal_dependencies/compute_read_density_20190820.m
- __MACOSX/Computer_Code_EV1/additionnal_dependencies/._compute_read_density_20190820.m
- Computer_Code_EV1/additionnal_dependencies/remove_rRNA_tRNA_20190819.m
- __MACOSX/Computer_Code_EV1/additionnal_dependencies/._remove_rRNA_tRNA_20190819.m
- Computer_Code_EV1/additionnal_dependencies/compute_read_density_20200525.m
- __MACOSX/Computer_Code_EV1/additionnal_dependencies/._compute_read_density_20200525.m
- Computer_Code_EV1/additionnal_dependencies/UMI_counts_E2_20200303.mat
- __MACOSX/Computer_Code_EV1/additionnal_dependencies/._UMI_counts_E2_20200303.mat
- Computer_Code_EV1/additionnal_dependencies/sigB_transcriptome_vs_proteome_fraction_20200522.m
- __MACOSX/Computer_Code_EV1/additionnal_dependencies/._sigB_transcriptome_vs_proteome_fraction_20200522.m
- Computer_Code_EV1/additionnal_dependencies/myerrorbars_v2.m
- __MACOSX/Computer_Code_EV1/additionnal_dependencies/._myerrorbars_v2.m
- Computer_Code_EV1/additionnal_dependencies/compute_3pr_peaks_ribo.m
- __MACOSX/Computer_Code_EV1/additionnal_dependencies/._compute_3pr_peaks_ribo.m
- Computer_Code_EV1/additionnal_dependencies/convolve.m
- __MACOSX/Computer_Code_EV1/additionnal_dependencies/._convolve.m
- Computer_Code_EV1/additionnal_dependencies/get_ecoli_genome.m
- __MACOSX/Computer_Code_EV1/additionnal_dependencies/._get_ecoli_genome.m
- Computer_Code_EV1/additionnal_dependencies/fit_line.m
- __MACOSX/Computer_Code_EV1/additionnal_dependencies/._fit_line.m
- Computer_Code_EV1/additionnal_dependencies/multiplex_RNA_seq_quantification_E1_E2_E3_GFP_ctls_20200522.mat
- __MACOSX/Computer_Code_EV1/additionnal_dependencies/._multiplex_RNA_seq_quantification_E1_E2_E3_GFP_ctls_20200522.mat
- Computer_Code_EV1/additionnal_dependencies/repeatEntries.m
- __MACOSX/Computer_Code_EV1/additionnal_dependencies/._repeatEntries.m
- Computer_Code_EV1/additionnal_dependencies/compute_read_density_4.m
- __MACOSX/Computer_Code_EV1/additionnal_dependencies/._compute_read_density_4.m
- Computer_Code_EV1/additionnal_dependencies/fitness_regulons_translation_sector_RFs_20200618.m
- __MACOSX/Computer_Code_EV1/additionnal_dependencies/._fitness_regulons_translation_sector_RFs_20200618.m
- Computer_Code_EV1/additionnal_dependencies/files_conditions_E2_multiplex_exp_20200318.mat
- __MACOSX/Computer_Code_EV1/additionnal_dependencies/._files_conditions_E2_multiplex_exp_20200318.mat
- Computer_Code_EV1/additionnal_dependencies/isogenic_pairs_s_E1_E2_20200311.mat
- __MACOSX/Computer_Code_EV1/additionnal_dependencies/._isogenic_pairs_s_E1_E2_20200311.mat
- Computer_Code_EV1/additionnal_dependencies/analyze_amplicon_data_20200214.m
- __MACOSX/Computer_Code_EV1/additionnal_dependencies/._analyze_amplicon_data_20200214.m
- Computer_Code_EV1/additionnal_dependencies/demux_strain_BC_v2.m
- __MACOSX/Computer_Code_EV1/additionnal_dependencies/._demux_strain_BC_v2.m
- Computer_Code_EV1/additionnal_dependencies/all_genes_SubtiWiki.csv
- __MACOSX/Computer_Code_EV1/additionnal_dependencies/._all_genes_SubtiWiki.csv
- Computer_Code_EV1/additionnal_dependencies/plot_isogenic_s_20200311.m
- __MACOSX/Computer_Code_EV1/additionnal_dependencies/._plot_isogenic_s_20200311.m
- Computer_Code_EV1/additionnal_dependencies/subtightplot.m
- __MACOSX/Computer_Code_EV1/additionnal_dependencies/._subtightplot.m
- Computer_Code_EV1/additionnal_dependencies/plotSpread.m
- __MACOSX/Computer_Code_EV1/additionnal_dependencies/._plotSpread.m
- Computer_Code_EV1/figures/figS6_all_by_all_expression_20200618.m
- __MACOSX/Computer_Code_EV1/figures/._figS6_all_by_all_expression_20200618.m
- Computer_Code_EV1/figures/stop_codon_stratified_RF_CRISPRi_knockdown_pvalue_20200715.m
- __MACOSX/Computer_Code_EV1/figures/._stop_codon_stratified_RF_CRISPRi_knockdown_pvalue_20200715.m
- Computer_Code_EV1/figures/neighbouring_genes_RF_CRISPRi_AUGA_coupling_20200616.m
- __MACOSX/Computer_Code_EV1/figures/._neighbouring_genes_RF_CRISPRi_AUGA_coupling_20200616.m
- Computer_Code_EV1/figures/figS2_all_by_all_expression_ctls_20200623.m
- __MACOSX/Computer_Code_EV1/figures/._figS2_all_by_all_expression_ctls_20200623.m
- Computer_Code_EV1/figures/heat_maps_ribosome_traces_RF_knockdowns_20200324.m
- __MACOSX/Computer_Code_EV1/figures/._heat_maps_ribosome_traces_RF_knockdowns_20200324.m
- Computer_Code_EV1/figures/fig3_coarse_RF_20200608.m
- __MACOSX/Computer_Code_EV1/figures/._fig3_coarse_RF_20200608.m
- Computer_Code_EV1/figures/header_translational_readthrough_20210218.m
- __MACOSX/Computer_Code_EV1/figures/._header_translational_readthrough_20210218.m
- Computer_Code_EV1/figures/plot_examples_E1_ratios_20200711.m
- __MACOSX/Computer_Code_EV1/figures/._plot_examples_E1_ratios_20200711.m
- Computer_Code_EV1/figures/stop_codon_stratified_RF_CRISPRi_knockdown_20200608.m
- __MACOSX/Computer_Code_EV1/figures/._stop_codon_stratified_RF_CRISPRi_knockdown_20200608.m
- Computer_Code_EV1/figures/RF1_autoregulation_RNAseq_20210205.m
- __MACOSX/Computer_Code_EV1/figures/._RF1_autoregulation_RNAseq_20210205.m
- Computer_Code_EV1/figures/growth_laws_RF_20200527.m
- __MACOSX/Computer_Code_EV1/figures/._growth_laws_RF_20200527.m
- Computer_Code_EV1/figures/neighbouring_genes_RF_CRISPRi_KD_20200608.m
- __MACOSX/Computer_Code_EV1/figures/._neighbouring_genes_RF_CRISPRi_KD_20200608.m
- Computer_Code_EV1/figures/fig2_RF_20200605.m
- __MACOSX/Computer_Code_EV1/figures/._fig2_RF_20200605.m
- Computer_Code_EV1/figures/neighbouring_genes_RF_CRISPRi_KD_pvalue_20200715.m
- __MACOSX/Computer_Code_EV1/figures/._neighbouring_genes_RF_CRISPRi_KD_pvalue_20200715.m
- Computer_Code_EV1/figures/neighbouring_genes_RF_CRISPRi_correlation_effect_size_20200615.m
- __MACOSX/Computer_Code_EV1/figures/._neighbouring_genes_RF_CRISPRi_correlation_effect_size_20200615.m
- Computer_Code_EV1/figures/diff_exp_mRNA_20200608.m
- __MACOSX/Computer_Code_EV1/figures/._diff_exp_mRNA_20200608.m
- Computer_Code_EV1/figures/fig2_3D_plot_RF_20200605.m
- __MACOSX/Computer_Code_EV1/figures/._fig2_3D_plot_RF_20200605.m
- Computer_Code_EV1/figures/figS3_all_by_all_expression_20200612.m
- __MACOSX/Computer_Code_EV1/figures/._figS3_all_by_all_expression_20200612.m
- Computer_Code_EV1/figures/figS3_coarse_RF_20200612.m
- __MACOSX/Computer_Code_EV1/figures/._figS3_coarse_RF_20200612.m
- Computer_Code_EV1/figures/reproducibility_RNA_ribo_20210217.m
- __MACOSX/Computer_Code_EV1/figures/._reproducibility_RNA_ribo_20210217.m
- Computer_Code_EV1/figures/fig3_all_by_all_expression_20200608.m
- __MACOSX/Computer_Code_EV1/figures/._fig3_all_by_all_expression_20200608.m
- Computer_Code_EV1/figures/distance_next_gene_by_stop_codon_20200324.m
- __MACOSX/Computer_Code_EV1/figures/._distance_next_gene_by_stop_codon_20200324.m
- Computer_Code_EV1/figures/figS3_3D_RF2_PrmC_20200713.m
- __MACOSX/Computer_Code_EV1/figures/._figS3_3D_RF2_PrmC_20200713.m
- Computer_Code_EV1/competition/UMI_counts_to_pairwise_fitness_E1_20200304.m
- __MACOSX/Computer_Code_EV1/competition/._UMI_counts_to_pairwise_fitness_E1_20200304.m
- Computer_Code_EV1/competition/UMI_counts_to_pairwise_fitness_20200304.m
- __MACOSX/Computer_Code_EV1/competition/._UMI_counts_to_pairwise_fitness_20200304.m
- Computer_Code_EV1/competition/header_script_UMI_counts_comp_exp_20200303.m
- __MACOSX/Computer_Code_EV1/competition/._header_script_UMI_counts_comp_exp_20200303.m
- Computer_Code_EV1/competition/UMI_counts_to_pairwise_fitness_E3_20200706.m
- __MACOSX/Computer_Code_EV1/competition/._UMI_counts_to_pairwise_fitness_E3_20200706.m
