# Supplementary material for: Spurious regulatory connections dictate the expression‐fitness landscape of translation factors
Source: Mol Syst Biol. 2021 Apr 26;17(4):e10302. doi: 10.15252/msb.202110302 (PMC8073009; doi:10.15252/msb.202110302)
Supplement: Supplementary file 12 — Code EV1 [file MSB-17-e10302-s003.zip › Computer_Code_EV1/additionnal_dependencies/get_gene_names_translation.m]

function [coli_genes, bsub_genes] = get_gene_names_translation()


sub_cat = {'ribosome','translation_factors','tRNA_loading','ribosome_maturation_modification_assembly',...
    'tRNA_maturation_modification','other'};
%%
% bsub keywords for gene searches
bsub_search_terms.(sub_cat{1}).name = {'ribosomal proteins'};
bsub_search_terms.(sub_cat{1}).column = 7;

bsub_search_terms.(sub_cat{2}).name = {'translation factors'};
bsub_search_terms.(sub_cat{2}).column = 7;

bsub_search_terms.(sub_cat{3}).name = {'aminoacyl-tRNA synthetases'};
bsub_search_terms.(sub_cat{3}).column = 7;

bsub_search_terms.(sub_cat{4}).name = {'ribosome assembly','rRNA modification and maturation'};
bsub_search_terms.(sub_cat{4}).column = [7 7];

bsub_search_terms.(sub_cat{5}).name = {'tRNA modification and maturation'};
bsub_search_terms.(sub_cat{5}).column = 7;

bsub_search_terms.(sub_cat{6}).name = {'translation/ other'};
bsub_search_terms.(sub_cat{6}).column = 7;


%%
% ecoli keywords for gene searches
ecoli_search_terms.(sub_cat{1}).name = {'structural constituent of ribosome'};
ecoli_search_terms.(sub_cat{1}).column = 7;

ecoli_search_terms.(sub_cat{2}).name = {'translation initiation factor activity',...
    'translation elongation factor activity','translation release factor activity',...
    'ribosome recycling factor'};
ecoli_search_terms.(sub_cat{2}).column = [7 7 7 5];

ecoli_search_terms.(sub_cat{3}).name = {'tRNA aminoacylation for protein translation',...
    'tRNA synthetase'};
ecoli_search_terms.(sub_cat{3}).column = [6 5];

ecoli_search_terms.(sub_cat{4}).name = {'ribosome assembly','ribosome assembly',...
    'ribosomal small subunit assembly','ribosomal large subunit assembly',...
    'ribosomal small subunit biogenesis','ribosome biogenesis',...
    'ribosome assembly','rRNA processing'};
ecoli_search_terms.(sub_cat{4}).column = [5 6 6 6 6 6 6 6];

ecoli_search_terms.(sub_cat{5}).name = {'tRNA modification','tRNA processing',...
    'tRNA seleno-modification'};
ecoli_search_terms.(sub_cat{5}).column = [6 6 6];

ecoli_search_terms.(sub_cat{6}).name = {'peptidyl-methionine modification',...
    'rescue of stalled ribosome','trans-translation','methionine aminopeptidase',...
    'ribosomal silencing factor'};
ecoli_search_terms.(sub_cat{6}).column = [6 6 6 5 5];

%% getting the annotation files

file_coli = 'All_genes_of_E_coli_K_12_substr_MG1655.csv';
fid = fopen(file_coli);
content_coli = textscan(fid,'%s %s %s %s %s %s %s %s %s','Delimiter',',','HeaderLines',1); 
fclose(fid);

file_sub = 'Bsub_All_genes_and_their_categories.csv';
fid = fopen(file_sub);
content_sub = textscan(fid,'%s %s %s %s %s %s %s %s','Delimiter',',','HeaderLines',3); 
fclose(fid);

%%
coli_genes = [];
for i = 1:length(sub_cat)
    coli_genes.(sub_cat{i}).names = [];
end

tic
for i = 1:length(sub_cat)
    counter = 0;
    for j = 1:length(content_coli{1})
        for k = 1:length(ecoli_search_terms.(sub_cat{i}).name)
            search_term = ecoli_search_terms.(sub_cat{i}).name{k};
            col = ecoli_search_terms.(sub_cat{i}).column(k);
            if ~isempty(regexp(content_coli{col}{j},search_term,'ONCE'))
                counter = counter+1;
                coli_genes.(sub_cat{i}).names{counter} = content_coli{1}{j};
                break
                
            end
        end
    end
    toc
end

% remove genes present in multiple categories based on their order of
% definition. 
for i = 1:length(sub_cat)
   for j = i+1:length(sub_cat) 
       for k = 1:length(coli_genes.(sub_cat{i}).names)
           index = find(strcmp(coli_genes.(sub_cat{j}).names,...
               coli_genes.(sub_cat{i}).names{k}));
           if length(index)==1
               coli_genes.(sub_cat{j}).names(index) = [];
           elseif length(index)>1
               disp('Problem')
           end
       end
   end
end

% adding rimO
coli_genes.(sub_cat{5}).names{end+1} = 'rimO';


% for i = 1:length(sub_cat)
%     n_cat = length(coli_genes.(sub_cat{i}).names);
%     fprintf(sprintf('%s\t%d\n',strrep(sub_cat{i},'_',' '),n_cat));
% end


%% B. subtilis: identifying the genes in the sub-categories of interest

bsub_genes = [];
% for i = 1:length(sub_cat)
%     bsub_genes.(sub_cat{i}).names = [];
% end


tic
for i = 1:length(sub_cat)
    counter = 0;
    for j = 1:length(content_sub{1})
        for k = 1:length(bsub_search_terms.(sub_cat{i}).name)
            search_term = bsub_search_terms.(sub_cat{i}).name{k};
            col = bsub_search_terms.(sub_cat{i}).column(k);
            if ~isempty(regexp(content_sub{col}{j},search_term,'ONCE'))
                counter = counter+1;
                bsub_genes.(sub_cat{i}).names{counter} = content_sub{1}{j};
                break
                
            end
        end
    end
    toc
end

% remove genes present in multiple categories based on their order of
% definition. 
for i = 1:length(sub_cat)
   for j = i+1:length(sub_cat) 
       for k = 1:length(bsub_genes.(sub_cat{i}).names)
           index = find(strcmp(bsub_genes.(sub_cat{j}).names,...
               bsub_genes.(sub_cat{i}).names{k}));
           if length(index)==1
               bsub_genes.(sub_cat{j}).names(index) = [];
           elseif length(index)>1
               disp('Problem')
           end
       end
   end
end


% for i = 1:length(sub_cat)
%     n_cat = length(bsub_genes.(sub_cat{i}).names);
%     fprintf(sprintf('%s\t%d\n',strrep(sub_cat{i},'_',' '),n_cat));
% end
