# Supplementary material for: Spurious regulatory connections dictate the expression‐fitness landscape of translation factors
Source: Mol Syst Biol. 2021 Apr 26;17(4):e10302. doi: 10.15252/msb.202110302 (PMC8073009; doi:10.15252/msb.202110302)
Supplement: Supplementary file 12 — Code EV1 [file MSB-17-e10302-s003.zip › Computer_Code_EV1/additionnal_dependencies/matched_fitness_transcriptome_data_20200522.m]

%%

load('multiplex_RNA_seq_quantification_E1_E2_E3_GFP_ctls_20200522.mat'); % see regulon_expression_analysis_E1_E2_E3_ctls_20200522.m

% conditions, prot_frac_RF, transcriptome_frac_regulons, relative_fitness, norm_growth_rate
%%
color_RF2 = [245 123 33]/255;
color_RF1 = [58 123 182]/255;
color_PrmC = [30 177 0]/255;

% see 01/18/2019
FC_TE = [...
    0.5064	3.1303
    0.7386	2.9261
    0.7479	2.4631
    0.6422	2.0557
    0.6626	4.3995];

FC_TE_RF2 = mean(FC_TE(:,2));
err_FC_TE_RF2 = std(FC_TE(:,2))/sqrt(5-1);

FC_TE_RF1 = mean(FC_TE(:,1));
err_FC_TE_RF1 = std(FC_TE(:,1))/sqrt(5-1);

FC_TE_PrmC_b253 = 1;
FC_TE_PrmC_b290 = 1.5;

%% correcting for non endogenous constructs for RF2 and RF1 in certain strains

% for b253 and b275 (RF2 inducible)
cor_ind_RF2 = [1:20 20+(20:30)];
RF2_gene_id = 3772;

% for b290 and b295 (RF1 inducible)
cor_ind_RF1 = 20+[1:9 13:15];
RF1_gene_id = 3900;

read_density_TE_cor = read_density;

for i = 1:length(cor_ind_RF2)
    read_density_TE_cor(cor_ind_RF2(i),RF2_gene_id) = read_density_TE_cor(cor_ind_RF2(i),RF2_gene_id)*FC_TE_RF2;
end

for i = 1:length(cor_ind_RF1)
    read_density_TE_cor(cor_ind_RF1(i),RF1_gene_id) = read_density_TE_cor(cor_ind_RF1(i),RF1_gene_id)*FC_TE_RF1;
end


%% estimated proteome fractions for RF in each sample

id_WT_ctl = [20+(31:36) 20+[10:12 16:18]];
%%
prot_frac_RF1 = 0.074785/100;
prot_frac_RF2 = 0.033693/100; %0.000538539890475;
prot_frac_PrmC = 0.007508/100;

prot_frac_WT = [prot_frac_RF1 prot_frac_RF2 prot_frac_PrmC];

RF1_gene_id = 3900;
RF2_gene_id = 3772;
PrmC_gene_id = 3899;
genes_id = [3900 3772 3899];

prot_frac_RF = NaN(length(conditions),length(genes_id));

for i = 1:length(conditions)
    for j = 1:length(genes_id)
        prot_frac_RF(i,j) = prot_frac_WT(j)*read_density_TE_cor(i,genes_id(j))/mean(read_density_TE_cor(id_WT_ctl,genes_id(j)));
    end
end


%% fill in fitness matrix w/ errorbars based on conditions


% 25, 50, 75 percentile from isogenic pairs.
relative_fitness = NaN(length(conditions),3);

% E3: PrmC
load('/Users/jbl/Documents/MIT/research/D1/RF_jamming_transition/competition_experiments_v2/f_quants_E3_20200321.mat');
id = 1; % WT vs inducible
relative_fitness(1:7,:) = squeeze(f_quants_E3_PrmC_RF2_WT(id,:,:));     % E3 b253, PrmC titration, RF2 WT
relative_fitness(8:14,:) = squeeze(f_quants_E3_PrmC_RF2_OE(id,:,:));    % E3 b253, PrmC titration, RF2 O/E

% see fig4_fitness_sigB_clean_20200515.m for context.
load('/Users/jbl/Documents/MIT/research/D1/RF_jamming_transition/competition_experiments_v2/fitness_sigB_deletion/f_quant_E3_C_20200326.mat');
median_sigB_defect_E3_C = -0.025538463539197;
id = 5;     % 'Phy-PrmC \Delta\itsigB vs.WT'
all_fit = squeeze(f_quants(id,:,:))-median_sigB_defect_E3_C;
relative_fitness(15:17,:) = all_fit([1 3 7],:);

% new conditions
conditions= {conditions{:},...
    'E3, b275, C2',...
    'E3, b275, C4',...
    'E3, b275, C5',...
    'E3, b275, C6'};
relative_fitness(63:66,:) = all_fit([2 4 5 6],:);
prot_frac_RF(63:66,:) = prot_frac_RF([2 4 5 6],:);   %no measurements for these, assume same as b253 (dependent on induction).
transcriptome_frac_regulons(63:66,:) = NaN;


load('/Users/jbl/Documents/MIT/research/D1/RF_jamming_transition/competition_experiments_v2/fitness_sigB_deletion/f_quant_E3_D_20200326.mat');
median_sigB_defect_E3_D = -0.029739437498063;
id = 5;
all_fit = squeeze(f_quants(id,:,:))-median_sigB_defect_E3_D;
relative_fitness(18:20,:) = all_fit([1 4 7],:);

% new conditions
conditions= {conditions{:},...
    'E3, b275, D2',...
    'E3, b275, D3',...
    'E3, b275, D5',...
    'E3, b275, D6'};
relative_fitness(67:70,:) = all_fit([2 3 5 6],:);
prot_frac_RF(67:70,:) = prot_frac_RF([9 10 12 13],:);   %no measurements for these, assume same as b253 (dependent on induction).
transcriptome_frac_regulons(67:70,:) = NaN;


% E1
load('/Users/jbl/Documents/MIT/research/D1/RF_jamming_transition/competition_experiments_v2/E1_RF2_dimension/E1_data/competition_amplicons/f_quants_E1_20200304.mat');
id = 1; % WT vs inducible
relative_fitness(40:48,:) = squeeze(f_quants_E1(id,:,:));     % E3 b253, RF2 titration, PrmC WT

load('/Users/jbl/Documents/MIT/research/D1/RF_jamming_transition/competition_experiments_v2/fitness_sigB_deletion/f_quant_E1_20200326.mat');
median_sigB_defect_E1 =-0.003471166805423; % see average_fitness_defect_sigB_null_E1_20200307.m
id = 5;
all_fit = squeeze(f_quants(id,:,:))-median_sigB_defect_E1;
relative_fitness(49:50,:) = all_fit([1 5],:);     % E3 b253, RF2 titration, PrmC WT

conditions= {conditions{:},...
    'E1, b275, C2',...
    'E1, b275, C3',...
    'E1, b275, C4',...
    'E1, b275, C6',...
    'E1, b275, C7',...
    'E1, b275, C8',...
    'E1, b275, C9'};
relative_fitness(71:77,:) = all_fit([2 3 4 6 7 8 9],:);
prot_frac_RF(71:77,:) = prot_frac_RF([41 42 43 45 46 47 48],:);   %no measurements for these, assume same as b253 (dependent on induction).
transcriptome_frac_regulons(71:77,:) = NaN;


% E2
load('/Users/jbl/Documents/MIT/research/D1/RF_jamming_transition/competition_experiments_v2/E2_RF1_dimension/data/competition/f_quants_E2_20200304.mat');
id = 1; % WT vs inducible
relative_fitness(21:29,:) = squeeze(f_quants_E2(id,:,:));

load('/Users/jbl/Documents/MIT/research/D1/RF_jamming_transition/competition_experiments_v2/E2_RF1_dimension/data/competition/f_quants_E2_20200304.mat');
%legendtext = {'WT vs. Phy-RF1','WT vs. Phy-RF1 \Delta\itsigB'};
median_sigB_defect_E2 =-0.018; % see 03/08/2020
id = 2;
all_fit = squeeze(f_quants_E2(id,:,:))-median_sigB_defect_E2;
relative_fitness(33:35,:) = all_fit([1 5 9],:);

conditions= {conditions{:},...
    'E2, b295, C2',...
    'E2, b295, C3',...
    'E2, b295, C4',...
    'E2, b295, C6',...
    'E2, b295, C7',...
    'E2, b295, C8'};
relative_fitness(78:83,:) = all_fit([2 3 4 6 7 8],:);
prot_frac_RF(78:83,:) = prot_frac_RF([22 23 24 26 27 28],:);   %no measurements for these, assume same as b253 (dependent on induction).
transcriptome_frac_regulons(78:83,:) = NaN;


% convert to growth rate
norm_growth_rate = (1+relative_fitness);
