# Supplementary material for: Spurious regulatory connections dictate the expression‐fitness landscape of translation factors
Source: Mol Syst Biol. 2021 Apr 26;17(4):e10302. doi: 10.15252/msb.202110302 (PMC8073009; doi:10.15252/msb.202110302)
Supplement: Supplementary file 12 — Code EV1 [file MSB-17-e10302-s003.zip › Computer_Code_EV1/additionnal_dependencies/myboxplot4.m]

function h_plot_spread = myboxplot4(data_x,data_y,data_x_name,data_y_name,box_width,box_bool,bee_plot)


% loop_size(loop_size>9) = 10;
[G,GN]=grp2idx(data_x);

n_data_x = [];
for i = 1:length(GN)
    n_data_x(i) = sum(G==i);
end

% data matrix
data_matrix = NaN(max(n_data_x),length(GN));

for i = 1:length(GN)
    try
    data_matrix(1:n_data_x(i),i)=(data_y(G==i));
    catch
       bla 
    end
end

data_matrix(data_matrix==-Inf) = NaN;

% getting the percentile for each column
stat_perc = zeros(length(GN),5);
for i = 1:length(GN)
    stat_perc(i,:) = prctile(data_matrix(:,i),[50 25 75 5 95]);
end


hold on
% box_width = 0.2;
if box_bool==1
    box_pos = unique(data_x);
    for i = 1:length(GN)
        
        % 25th and 75th percentile
        rectangle('Position',...
            [box_pos(i)-box_width/2 stat_perc(i,2) box_width stat_perc(i,3)-stat_perc(i,2)],...
            'EdgeColor','k','FaceColor','w')
        
        % lines from boxes to wiskers
        plot([box_pos(i) box_pos(i)],[stat_perc(i,4) stat_perc(i,2)],'-k','LineWidth',1.5)
        plot([box_pos(i) box_pos(i)],[stat_perc(i,3) stat_perc(i,5)],'-k','LineWidth',1.5)
        
        % wiskers
        plot([box_pos(i)-box_width/4 box_pos(i)+box_width/4],[stat_perc(i,5) stat_perc(i,5)],'-k','LineWidth',1.5)
        plot([box_pos(i)-box_width/4 box_pos(i)+box_width/4],[stat_perc(i,4) stat_perc(i,4)],'-k','LineWidth',1.5)
        
        % median
        plot([box_pos(i)-box_width/2 box_pos(i)+box_width/2],stat_perc(i,1)*[1 1],'-r','LineWidth',1.5)
        
    end
    
elseif box_bool==2
    
    box_pos = unique(data_x);
    
    for i = 1:length(GN)
        
        
        % median
        plot([box_pos(i)-box_width/2 box_pos(i)+box_width/2],stat_perc(i,1)*[1 1],'-r','LineWidth',1.5)
    end
    
    
end

if bee_plot
    h_plot_spread = plotSpread(data_matrix,[],[],GN,[],unique(data_x));
else
    h_plot_spread = [];
end
if ~strcmp(data_x_name,'')
    xlabel(data_x_name)
end
if ~strcmp(data_y_name,'')
    ylabel(data_y_name,'FontSize',18)
end
% ylabel(data_y_name,'FontSize',18)
set(gca,'FontSize',16)
% xtickangle(gca,90)


% file_name = sprintf('%s_vs_%s_%s_beeswarm_box.png',data_x_name,data_y_name,additional_descriptor);
% set(gcf,'color','w');

% export_fig(file_name)
% close(h)
