# Supplementary material for: Spurious regulatory connections dictate the expression‐fitness landscape of translation factors
Source: Mol Syst Biol. 2021 Apr 26;17(4):e10302. doi: 10.15252/msb.202110302 (PMC8073009; doi:10.15252/msb.202110302)
Supplement: Supplementary file 12 — Code EV1 [file MSB-17-e10302-s003.zip › Computer_Code_EV1/additionnal_dependencies/extract_RNA_seq_data.m]

function counts = extract_RNA_seq_data(files_name,data_dir,genome_size)

present_dir = pwd;

cd(data_dir);
files = dir(files_name);

temp_counts = cell(length(files),1);
counts = zeros(length(files),genome_size);

% reading data
for i = 1:length(files)
    cwd = pwd;
    cd(files(i).folder);
    fid = fopen(files(i).name);
    cd(cwd);
    disp(files(i).name)
    
    try
    temp = textscan(fid,'%d %f','Delimiter','\t','Headerlines',2);
    
    catch
       bla 
    end
    indices = temp{1};
    reads = temp{2};
    
    try
        counts(i,indices) = reads;
    catch
        counts(i,indices+1) = reads;
    end
    
    fclose(fid);
end

% % add 0s.
% for i = 1:length(files)
%     counts(i,temp_counts{i}(:,1)) = temp_counts{i}(:,2);
% end


cd(present_dir)
