# Supplementary material for: Spurious regulatory connections dictate the expression‐fitness landscape of translation factors
Source: Mol Syst Biol. 2021 Apr 26;17(4):e10302. doi: 10.15252/msb.202110302 (PMC8073009; doi:10.15252/msb.202110302)
Supplement: Supplementary file 12 — Code EV1 [file MSB-17-e10302-s003.zip › Computer_Code_EV1/additionnal_dependencies/get_reads_comp.m]

function [reads, line_num] = get_reads_comp(data_dir,file_name,fid_report_file)

cwd = pwd;
cd(data_dir);
fid = fopen(file_name);

reads = [];
line_num = 1;

tline = fgetl(fid);
tic
while ischar(tline)
    if mod(line_num,4)==2
        reads{end+1} = tline;
    end
    tline = fgetl(fid);
    line_num = line_num+1;
end
fclose(fid);
cd(cwd);
fprintf('Done reading fastq.\n')
fprintf(fid_report_file,'number of reads: %d\n\n',length(reads));
toc
