# Supplementary material for: Spurious regulatory connections dictate the expression‐fitness landscape of translation factors
Source: Mol Syst Biol. 2021 Apr 26;17(4):e10302. doi: 10.15252/msb.202110302 (PMC8073009; doi:10.15252/msb.202110302)
Supplement: Supplementary file 12 — Code EV1 [file MSB-17-e10302-s003.zip › Computer_Code_EV1/additionnal_dependencies/filter_generator.m]

function filter = filter_generator(length_data,half_width,filter_type,gap)


filter = zeros(length_data,1);


if strcmp(filter_type,'central even')

    filter(1+(ceil(length_data/2)-half_width:ceil(length_data/2)+half_width)) = ...
        1/(2*half_width+1)*ones(2*half_width+1,1);
    
elseif strcmp(filter_type,'central')

    filter(1+(ceil(length_data/2)-half_width:ceil(length_data/2)+half_width)) = ...
        1/(2*half_width+1)*ones(2*half_width+1,1);
    
elseif strcmp(filter_type,'pitted central')
    
    filter(1+(length_data/2-half_width-gap:length_data/2-1-gap)) = ...
        1/(2*half_width)*ones(half_width,1);
    
    filter(1+(length_data/2+1+gap:length_data/2+half_width+gap)) = ...
        1/(2*half_width)*ones(half_width,1);
    
elseif strcmp(filter_type,'forward')
    
    filter(length_data/2+1:length_data/2+2*half_width) = 1/(2*half_width);
    
elseif strcmp(filter_type,'reverse')
    
    filter(length_data/2-2*half_width:length_data/2-1) = 1/(2*half_width);
    
end


end
