# Supplementary material for: Spurious regulatory connections dictate the expression‐fitness landscape of translation factors
Source: Mol Syst Biol. 2021 Apr 26;17(4):e10302. doi: 10.15252/msb.202110302 (PMC8073009; doi:10.15252/msb.202110302)
Supplement: Supplementary file 12 — Code EV1 [file MSB-17-e10302-s003.zip › Computer_Code_EV1/additionnal_dependencies/get_bsub_genes.m]

function [start_forward, stop_forward, gene_names_forward, ...
    start_reverse, stop_reverse, gene_names_reverse] = get_bsub_genes()


file_name = 'CDS_168.mochiview_v2.txt';
file_dir = '/Users/jbl/Documents/MIT/research/D1/RNA_seq_annotation/data/b_subtilis';
present_dir = pwd;
cd(file_dir);
fid = fopen(file_name);
test = textscan(fid,'%s %s %s %s %s %s %s %s %s %s %s %s %s %s %s','HeaderLines',1);
fclose(fid);
cd(present_dir)

start_codon_positions = str2num(char(test{2}));
stop_codon_positions = str2num(char(test{3}));
gene_names = test{6};
gene_strand = test{4};

start_forward = start_codon_positions(strcmp(gene_strand,'+'));
stop_forward = stop_codon_positions(strcmp(gene_strand,'+'));
gene_names_forward = gene_names(strcmp(gene_strand,'+'));
start_reverse = start_codon_positions(strcmp(gene_strand,'-'));
stop_reverse = stop_codon_positions(strcmp(gene_strand,'-'));
gene_names_reverse = gene_names(strcmp(gene_strand,'-'));
