# Supplementary material for: Spurious regulatory connections dictate the expression‐fitness landscape of translation factors
Source: Mol Syst Biol. 2021 Apr 26;17(4):e10302. doi: 10.15252/msb.202110302 (PMC8073009; doi:10.15252/msb.202110302)
Supplement: Supplementary file 12 — Code EV1 [file MSB-17-e10302-s003.zip › Computer_Code_EV1/additionnal_dependencies/RF_reg_comparison_20200618.m]

function RF_reg_comparison_20200618(fig_pos,ids,prot_frac_id,markers1,markers2,...
    plot_ids,prot_frac_RF,norm_growth_rate,markers_colors,markers_face_colors,...
    ms,lw1,lw2,prot_frac_lims,growth_lims,transcriptome_frac_regulons,...
    main_regulon_oi,main_reg_name,main_regulon_lim,...
    secondary_regulons,secondary_reg_markers,secondary_reg_col,...
    special_sec_marker,sec_reg_name,secondary_regulon_lim,sec_reg_scale,...
    reg_comp1,reg_comp2,regulon_names,reg_comp_lims1,reg_comp_lims2,reg_comp_labels)

subplot = @(m,n,p) subtightplot (m, n, p, [0.08 0.12], [0.08 0.03], [0.13 0.04]);

ax_lw = 0.75;
figure

subplot(3,2,1)
hold on
for i = 1:length(unique(plot_ids))
    
    ids_oi = ids(plot_ids==i);
    x = squeeze(prot_frac_RF(ids_oi,prot_frac_id));
    y = squeeze(norm_growth_rate(ids_oi,2));
    plot(x,y,markers2{i},...
        'Color',markers_colors(i,:),...
        'MarkerFaceColor',markers_face_colors{i},...
        'MarkerSize',ms,'LineWidth',lw2);
    
    plot(x,y,markers1{i},...
        'Color',markers_colors(i,:),...
        'MarkerFaceColor',markers_face_colors{i},...
        'MarkerSize',ms,'LineWidth',lw1);
end
default_plot(0)
set(gca,'XScale','log','XLim',prot_frac_lims,'YLim',growth_lims,'XTickLabels','')
set(gca,'XTick',logspace(-7,0,8),'LineWidth',ax_lw)
% xlabel('Proteome fraction RF')
ylabel('Normalized growth rate')

subplot(3,2,3)
hold on
for i = 1:length(unique(plot_ids))
    
    ids_oi = ids(plot_ids==i);
    x = squeeze(prot_frac_RF(ids_oi,prot_frac_id));
    y = squeeze(transcriptome_frac_regulons(ids_oi,main_regulon_oi));
    
    bool = ~isnan(x) & ~isnan(y);
    plot(x(bool),y(bool),markers2{i},...
        'Color',markers_colors(i,:),...
        'MarkerFaceColor',markers_face_colors{i},...
        'MarkerSize',ms,'LineWidth',lw2);
    
    plot(x(bool),y(bool),markers1{i},...
        'Color',markers_colors(i,:),...
        'MarkerFaceColor',markers_face_colors{i},...
        'MarkerSize',ms,'LineWidth',lw1);
    
end
default_plot(0)
set(gca,'XScale','log','XLim',prot_frac_lims,'YLim',main_regulon_lim,'XTickLabels','')
set(gca,'XTick',logspace(-7,0,8),'LineWidth',ax_lw)
% xlabel('Proteome fraction RF')
ylabel([main_reg_name ' (trx. frac.)'])


subplot(3,2,4)
hold on
for i = 1:length(unique(plot_ids))
    
    ids_oi = ids(plot_ids==i);
    x = squeeze(norm_growth_rate(ids_oi,2));
    y = squeeze(transcriptome_frac_regulons(ids_oi,main_regulon_oi));
     bool = ~isnan(x) & ~isnan(y);
    plot(x(bool),y(bool),markers2{i},...
        'Color',markers_colors(i,:),...
        'MarkerFaceColor',markers_face_colors{i},...
        'MarkerSize',ms,'LineWidth',lw2);
    
    plot(x(bool),y(bool),markers1{i},...
        'Color',markers_colors(i,:),...
        'MarkerFaceColor',markers_face_colors{i},...
        'MarkerSize',ms,'LineWidth',lw1);
    
end
default_plot(0)
set(gca,'XLim',growth_lims,'YLim',main_regulon_lim,'YTickLabels','','LineWidth',ax_lw)
xlabel('Normalized growth rate')
% ylabel([main_reg_name ' (trx. frac.)'])


subplot(3,2,5)
hold on
for i = 1:length(unique(plot_ids))
    
    ids_oi = ids(plot_ids==i);
    
    for j = 1:length(secondary_regulons)
        x = squeeze(prot_frac_RF(ids_oi,prot_frac_id));
        y = squeeze(transcriptome_frac_regulons(ids_oi,secondary_regulons(j)));
        
%         bool = ~isnan(x) & ~isnan(y);
%         plot(x(bool),y(bool),markers2{i},...
%             'Color',markers_colors(i,:),...
%             'MarkerFaceColor',markers_face_colors{i},...
%             'MarkerSize',ms,'LineWidth',lw2);
%         
%         plot(x(bool),y(bool),markers1{i},...
%             'Color',markers_colors(i,:),...
%             'MarkerFaceColor',markers_face_colors{i},...
%             'MarkerSize',ms,'LineWidth',lw1);
        
        if special_sec_marker
            plot(x,y,secondary_reg_markers{j},...
                'Color',secondary_reg_col(j,:),...
                'MarkerSize',ms,'LineWidth',lw1);
        end
        

    end
    
end
default_plot(0)
set(gca,'XScale','log','Yscale',sec_reg_scale,...
    'XLim',prot_frac_lims,'YLim',secondary_regulon_lim,'LineWidth',ax_lw)
xlabel('Proteome fraction RF')
set(gca,'XTick',logspace(-7,0,8))
ylabel([sec_reg_name ' (trx. frac.)'])


subplot(3,2,6)
hold on
for i = 1:length(unique(plot_ids))
    
    ids_oi = ids(plot_ids==i);
    
    x = squeeze(transcriptome_frac_regulons(ids_oi,reg_comp1));
    y = squeeze(transcriptome_frac_regulons(ids_oi,reg_comp2));
    
    bool = ~isnan(x) & ~isnan(y);
    plot(x(bool),y(bool),markers2{i},...
        'Color',markers_colors(i,:),...
        'MarkerFaceColor',markers_face_colors{i},...
        'MarkerSize',ms,'LineWidth',lw2);
    
    plot(x(bool),y(bool),markers1{i},...
        'Color',markers_colors(i,:),...
        'MarkerFaceColor',markers_face_colors{i},...
        'MarkerSize',ms,'LineWidth',lw1);


    
end
plot(reg_comp_lims1,0.335*(1-1.412731329040649*(reg_comp_lims1-0.021520143488770)),'--k');


default_plot(0)
% set(gca,'XScale','log','Yscale','log','XLim',reg_comp_lims1,'YLim',reg_comp_lims2)
set(gca,'XLim',reg_comp_lims1,'YLim',reg_comp_lims2,'LineWidth',ax_lw)
% set(gca,'XTick',logspace(-7,0,8))
xlabel([reg_comp_labels{1} ' (trx. frac.)'])
ylabel([reg_comp_labels{2} ' (trx. frac.)'])


set(gcf,'Position',fig_pos);
