# Supplementary material for: Spurious regulatory connections dictate the expression‐fitness landscape of translation factors
Source: Mol Syst Biol. 2021 Apr 26;17(4):e10302. doi: 10.15252/msb.202110302 (PMC8073009; doi:10.15252/msb.202110302)
Supplement: Supplementary file 12 — Code EV1 [file MSB-17-e10302-s003.zip › Computer_Code_EV1/additionnal_dependencies/differential_regulon_expression_E1_E2_20200305.txt]

regulon	200225Li, multi E2, C1, b290200225Li, multi E2, C2, b290200225Li, multi E2, C3, b290200225Li, multi E2, C4, b290200225Li, multi E2, C5, b290200225Li, multi E2, C6, b290200225Li, multi E2, C7, b290200225Li, multi E2, C8, b290200225Li, multi E2, C9, b290200225Li, multi E2, C1, b001200225Li, multi E2, C5, b001200225Li, multi E2, C9, b001200225Li, multi E2, C1, b295200225Li, multi E2, C5, b295200225L…
Abh	0.013136	0.009788	0.009361	0.006442	0.005786	0.005626	0.005332	0.005371	0.004874	0.003641	0.004222	0.003565	0.010253	0.003541	0.003313	0.003744	0.004132	0.004326	0.003725
AbrB	0.038893	0.029693	0.025821	0.024342	0.024032	0.023903	0.023293	0.025194	0.022887	0.024085	0.023097	0.023182	0.038515	0.024194	0.023602	0.024176	0.023216	0.024130	0.024197
AcoR	0.000014	0.000015	0.000015	0.000025	0.000013	0.000012	0.000020	0.000003	0.000009	0.000023	0.000012	0.000008	0.000015	0.000016	0.000013	0.000018	0.000017	0.000018	0.000025
AdaA	0.000048	0.000024	0.000023	0.000016	0.000015	0.000027	0.000020	0.000028	0.000018	0.000021	0.000021	0.000026	0.000042	0.000028	0.000023	0.000016	0.000032	0.000033	0.000028
AdeR	0.000055	0.000057	0.000063	0.000060	0.000079	0.000094	0.000055	0.000072	0.000073	0.000073	0.000067	0.000073	0.000094	0.000051	0.000058	0.000090	0.000056	0.000061	0.000069
AdhR	0.000181	0.000141	0.000086	0.000093	0.000068	0.000099	0.000080	0.000097	0.000070	0.000093	0.000067	0.000078	0.000153	0.000063	0.000087	0.000087	0.000108	0.000071	0.000064
AhrC	0.000326	0.000262	0.000254	0.000235	0.000280	0.000256	0.000289	0.000232	0.000267	0.000269	0.000271	0.000328	0.000329	0.000224	0.000226	0.000262	0.000267	0.000236	0.000244
AlsR	0.000109	0.000089	0.000072	0.000058	0.000078	0.000073	0.000085	0.000096	0.000071	0.000094	0.000104	0.000103	0.000107	0.000077	0.000073	0.000076	0.000093	0.000092	0.000069
AnsR	0.003539	0.003761	0.004142	0.004405	0.004455	0.004455	0.004512	0.004527	0.004413	0.004515	0.004432	0.004491	0.003354	0.004501	0.004697	0.004687	0.004433	0.004430	0.004573
AraR	0.000164	0.000153	0.000118	0.000103	0.000122	0.000140	0.000125	0.000117	0.000142	0.000118	0.000138	0.000123	0.000175	0.000132	0.000126	0.000119	0.000112	0.000125	0.000124
ArsR	0.000103	0.000095	0.000061	0.000077	0.000055	0.000041	0.000062	0.000058	0.000056	0.000044	0.000049	0.000084	0.000076	0.000052	0.000081	0.000055	0.000039	0.000055	0.000056
As-bsrH	0.000000	0.000000	0.000000	0.000000	0.000000	0.000000	0.000000	0.000000	0.000000	0.000000	0.000000	0.000000	0.000000	0.000000	0.000000	0.000000	0.000000	0.000000	0.000000
AscR	0.000009	0.000012	0.000015	0.000008	0.000004	0.000006	0.000010	0.000014	0.000007	0.000005	0.000009	0.000000	0.000016	0.000004	0.000005	0.000002	0.000007	0.000006	0.000004
AseR	0.000112	0.000124	0.000095	0.000082	0.000093	0.000093	0.000117	0.000114	0.000095	0.000089	0.000114	0.000091	0.000113	0.000136	0.000104	0.000092	0.000107	0.000085	0.000095
AzlB	0.000092	0.000082	0.000062	0.000071	0.000062	0.000089	0.000082	0.000096	0.000090	0.000080	0.000099	0.000046	0.000090	0.000085	0.000094	0.000085	0.000074	0.000075	0.000083
B12 riboswitch	0.000719	0.000702	0.000783	0.000788	0.000754	0.000819	0.000735	0.000688	0.000739	0.000734	0.000775	0.000753	0.000650	0.000780	0.000751	0.000768	0.000697	0.000745	0.000706
BceR	0.000028	0.000016	0.000015	0.000033	0.000021	0.000021	0.000020	0.000027	0.000018	0.000022	0.000021	0.000028	0.000015	0.000016	0.000027	0.000017	0.000021	0.000021	0.000011
BirA	0.020047	0.017025	0.014989	0.014590	0.013909	0.013926	0.013656	0.013982	0.013248	0.014493	0.013851	0.014279	0.018795	0.014177	0.014187	0.013821	0.013876	0.014435	0.014013
BkdR	0.002559	0.002048	0.001924	0.001955	0.001878	0.001882	0.001815	0.001864	0.001925	0.002004	0.001917	0.001880	0.002355	0.001984	0.001961	0.001884	0.001893	0.001955	0.002009
BltR	0.000011	0.000006	0.000005	0.000011	0.000004	0.000006	0.000010	0.000014	0.000005	0.000007	0.000008	0.000003	0.000013	0.000013	0.000005	0.000006	0.000006	0.000005	0.000006
BmrB	0.001773	0.000907	0.000403	0.000139	0.000107	0.000113	0.000114	0.000171	0.000145	0.000095	0.000099	0.000101	0.001717	0.000102	0.000095	0.000110	0.000109	0.000117	0.000131
BmrR	0.000030	0.000044	0.000035	0.000039	0.000032	0.000042	0.000034	0.000041	0.000034	0.000039	0.000033	0.000043	0.000037	0.000028	0.000038	0.000028	0.000036	0.000047	0.000040
BsdA	0.000006	0.000003	0.000003	0.000004	0.000004	0.000005	0.000010	0.000004	0.000004	0.000004	0.000005	0.000006	0.000007	0.000005	0.000013	0.000003	0.000006	0.000001	0.000010
Btr	0.000093	0.000080	0.000066	0.000065	0.000058	0.000043	0.000040	0.000055	0.000050	0.000074	0.000048	0.000033	0.000082	0.000072	0.000058	0.000056	0.000066	0.000063	0.000051
CatR	0.000015	0.000028	0.000042	0.000058	0.000054	0.000065	0.000065	0.000047	0.000050	0.000066	0.000047	0.000073	0.000023	0.000044	0.000059	0.000075	0.000068	0.000082	0.000045
CcpA	0.037001	0.036906	0.038657	0.039680	0.039741	0.040301	0.039519	0.041283	0.038931	0.041289	0.039339	0.040573	0.036352	0.040044	0.039093	0.040971	0.038877	0.039636	0.039896
CcpC	0.002417	0.002074	0.001857	0.001922	0.002299	0.002411	0.002467	0.002274	0.002385	0.002452	0.002345	0.002456	0.002434	0.002191	0.002369	0.002337	0.002289	0.002313	0.002317
CcpN	0.001737	0.001509	0.001445	0.001413	0.001405	0.001497	0.001420	0.001372	0.001404	0.001352	0.001464	0.001468	0.001787	0.001540	0.001313	0.001323	0.001380	0.001323	0.001341
CggR	0.021540	0.022017	0.021927	0.022194	0.022634	0.022205	0.022370	0.021268	0.022115	0.022537	0.023100	0.022756	0.021627	0.021995	0.022482	0.022232	0.022740	0.022749	0.022612
ChrS	0.000062	0.000039	0.000031	0.000047	0.000055	0.000050	0.000040	0.000057	0.000033	0.000052	0.000050	0.000050	0.000037	0.000048	0.000046	0.000056	0.000054	0.000043	0.000051
CitB	0.011511	0.012640	0.013208	0.013342	0.013079	0.013428	0.013270	0.013381	0.012833	0.012929	0.013483	0.013182	0.011249	0.013229	0.012974	0.013200	0.013193	0.012665	0.012788
CitR	0.000130	0.000113	0.000078	0.000061	0.000067	0.000060	0.000060	0.000055	0.000073	0.000079	0.000067	0.000063	0.000135	0.000047	0.000067	0.000078	0.000058	0.000069	0.000057
CitT	0.000049	0.000037	0.000043	0.000028	0.000017	0.000028	0.000033	0.000038	0.000034	0.000020	0.000031	0.000028	0.000033	0.000036	0.000030	0.000026	0.000035	0.000047	0.000037
CodY	0.027943	0.026764	0.032484	0.032941	0.035189	0.036215	0.036110	0.036698	0.035328	0.032969	0.034431	0.033657	0.024696	0.033071	0.032932	0.033096	0.034406	0.034424	0.033598
ComA	0.015652	0.013066	0.012976	0.010390	0.009505	0.009614	0.009219	0.008946	0.008816	0.007602	0.008170	0.007400	0.012526	0.007488	0.007086	0.007258	0.008045	0.008207	0.007522
ComK	0.019216	0.020869	0.022365	0.022742	0.022736	0.022661	0.022717	0.022839	0.022622	0.022908	0.022486	0.022362	0.020024	0.023016	0.022699	0.022878	0.022706	0.022840	0.023231
ComN	0.000089	0.000071	0.000066	0.000074	0.000062	0.000055	0.000072	0.000060	0.000056	0.000034	0.000058	0.000078	0.000060	0.000046	0.000051	0.000055	0.000057	0.000052	0.000061
CsoR	0.000169	0.000164	0.000151	0.000147	0.000143	0.000111	0.000119	0.000132	0.000094	0.000127	0.000121	0.000124	0.000147	0.000118	0.000104	0.000182	0.000123	0.000139	0.000127
CsrA	0.000849	0.002054	0.004504	0.006073	0.007599	0.008102	0.008583	0.007797	0.008257	0.007157	0.008102	0.007380	0.000698	0.007545	0.007565	0.006863	0.008230	0.007526	0.007529
CssR	0.000258	0.000237	0.000223	0.000217	0.000253	0.000197	0.000227	0.000247	0.000268	0.000229	0.000217	0.000225	0.000318	0.000226	0.000237	0.000242	0.000225	0.000252	0.000196
CtsR	0.005750	0.004539	0.004228	0.003821	0.004136	0.004053	0.003918	0.004140	0.004085	0.004050	0.003927	0.004130	0.005986	0.004049	0.004040	0.004155	0.004048	0.003939	0.004108
CymR	0.002145	0.002012	0.001614	0.001448	0.001395	0.001338	0.001325	0.001614	0.001278	0.001353	0.001333	0.001450	0.002141	0.001343	0.001375	0.001349	0.001391	0.001339	0.001390
CysL	0.000144	0.000148	0.000093	0.000118	0.000112	0.000104	0.000130	0.000144	0.000119	0.000116	0.000110	0.000116	0.000116	0.000113	0.000132	0.000131	0.000104	0.000117	0.000080
CzrA	0.000008	0.000008	0.000005	0.000007	0.000010	0.000007	0.000012	0.000007	0.000005	0.000005	0.000006	0.000008	0.000020	0.000013	0.000005	0.000006	0.000009	0.000010	0.000015
DegU	0.007850	0.009747	0.013864	0.014511	0.016018	0.016748	0.016467	0.017621	0.016557	0.015740	0.015897	0.016099	0.010067	0.016287	0.015978	0.015792	0.015911	0.016087	0.016304
DeoR	0.001348	0.001500	0.001368	0.001117	0.001037	0.000982	0.000983	0.000894	0.000969	0.001008	0.000922	0.000963	0.001268	0.000969	0.000920	0.001072	0.001012	0.001008	0.000979
DesR	0.000019	0.000014	0.000008	0.000012	0.000007	0.000007	0.000010	0.000007	0.000002	0.000011	0.000007	0.000010	0.000031	0.000006	0.000013	0.000017	0.000012	0.000009	0.000007
DnaA	0.004530	0.004028	0.003863	0.003408	0.003421	0.003452	0.003450	0.003725	0.003587	0.003358	0.003434	0.003353	0.004846	0.003334	0.003570	0.003447	0.003432	0.003346	0.003496
DtrR	0.000040	0.000034	0.000031	0.000029	0.000043	0.000031	0.000041	0.000025	0.000031	0.000028	0.000032	0.000015	0.000043	0.000033	0.000023	0.000048	0.000029	0.000042	0.000036
EAR riboswitch	0.003086	0.002250	0.000958	0.000348	0.000268	0.000279	0.000215	0.000227	0.000221	0.000279	0.000257	0.000217	0.003204	0.000232	0.000221	0.000191	0.000221	0.000315	0.000258
ExuR	0.000069	0.000047	0.000043	0.000053	0.000037	0.000035	0.000027	0.000038	0.000046	0.000039	0.000042	0.000038	0.000066	0.000036	0.000030	0.000033	0.000036	0.000034	0.000029
FMN-box	0.000776	0.000820	0.001018	0.001079	0.001291	0.001167	0.001235	0.001146	0.001210	0.001200	0.001178	0.001197	0.000819	0.001211	0.001226	0.001107	0.001180	0.001129	0.001206
FadR	0.000977	0.000988	0.001223	0.001100	0.001244	0.001187	0.001180	0.001219	0.001172	0.001124	0.001162	0.001191	0.001069	0.001299	0.001197	0.001176	0.001130	0.001167	0.001192
FapR	0.006294	0.006528	0.006433	0.006916	0.006931	0.006868	0.006867	0.006586	0.006897	0.006992	0.006859	0.006895	0.006159	0.007031	0.006676	0.006565	0.006940	0.007004	0.006742
FatR	0.000101	0.000077	0.000047	0.000049	0.000048	0.000072	0.000062	0.000058	0.000061	0.000061	0.000059	0.000047	0.000147	0.000047	0.000060	0.000049	0.000055	0.000063	0.000038
FbpB	0.001397	0.001553	0.001931	0.001996	0.002346	0.002621	0.002552	0.002605	0.002543	0.002462	0.002313	0.002428	0.001399	0.002287	0.002302	0.002521	0.002288	0.002538	0.002319
Fnr	0.000069	0.000065	0.000076	0.000055	0.000042	0.000049	0.000063	0.000035	0.000041	0.000068	0.000045	0.000056	0.000053	0.000045	0.000052	0.000055	0.000057	0.000043	0.000061
FrlR	0.000054	0.000035	0.000025	0.000034	0.000032	0.000042	0.000030	0.000045	0.000039	0.000030	0.000052	0.000038	0.000053	0.000038	0.000045	0.000033	0.000033	0.000034	0.000047
FruR	0.000412	0.000435	0.000433	0.000440	0.000464	0.000476	0.000448	0.000483	0.000385	0.000434	0.000404	0.000419	0.000364	0.000468	0.000462	0.000446	0.000427	0.000457	0.000489
FsrA	0.005647	0.005652	0.005957	0.006223	0.006749	0.007162	0.007320	0.007308	0.007075	0.007016	0.006740	0.006846	0.005460	0.006692	0.006681	0.007175	0.006656	0.007037	0.006751
Fur	0.005613	0.004426	0.003917	0.003870	0.004043	0.004146	0.004248	0.004257	0.004374	0.004421	0.004168	0.004399	0.005346	0.004398	0.004316	0.004400	0.004238	0.004332	0.004260
G-box	0.001328	0.001521	0.001541	0.001825	0.001826	0.001858	0.001882	0.001706	0.001804	0.001810	0.001797	0.001778	0.001367	0.001948	0.001836	0.001916	0.001835	0.001865	0.001919
GabR	0.000099	0.000134	0.000077	0.000130	0.000091	0.000128	0.000095	0.000085	0.000104	0.000107	0.000102	0.000100	0.000120	0.000088	0.000076	0.000088	0.000087	0.000100	0.000110
GamR	0.000319	0.000220	0.000273	0.000247	0.000272	0.000251	0.000236	0.000229	0.000214	0.000249	0.000222	0.000227	0.000238	0.000256	0.000234	0.000257	0.000219	0.000219	0.000268
GanR	0.000054	0.000061	0.000038	0.000047	0.000040	0.000042	0.000044	0.000038	0.000028	0.000055	0.000057	0.000028	0.000068	0.000041	0.000052	0.000051	0.000053	0.000048	0.000067
GbsR	0.000041	0.000036	0.000023	0.000030	0.000035	0.000041	0.000032	0.000034	0.000032	0.000022	0.000037	0.000035	0.000050	0.000043	0.000022	0.000047	0.000040	0.000047	0.000044
GerE	0.000734	0.000707	0.000746	0.000712	0.000642	0.000686	0.000647	0.000715	0.000619	0.000658	0.000624	0.000734	0.000685	0.000691	0.000696	0.000661	0.000692	0.000689	0.000708
GerR	0.000014	0.000014	0.000015	0.000006	0.000006	0.000006	0.000008	0.000011	0.000011	0.000015	0.000017	0.000008	0.000016	0.000009	0.000005	0.000013	0.000007	0.000009	0.000011
GlcR	0.000060	0.000065	0.000074	0.000056	0.000052	0.000051	0.000037	0.000035	0.000040	0.000052	0.000041	0.000038	0.000069	0.000046	0.000067	0.000052	0.000040	0.000044	0.000054
GlcT	0.005158	0.006233	0.006172	0.006128	0.005919	0.005849	0.005923	0.005729	0.006056	0.006148	0.005832	0.005793	0.005540	0.005978	0.005781	0.005921	0.006007	0.006000	0.005911
GlnL	0.000073	0.000120	0.000117	0.000133	0.000113	0.000109	0.000096	0.000072	0.000080	0.000129	0.000097	0.000105	0.000083	0.000133	0.000125	0.000128	0.000108	0.000105	0.000143
GlnR	0.001340	0.001345	0.001438	0.001324	0.001410	0.001450	0.001419	0.001314	0.001367	0.001404	0.001445	0.001403	0.001388	0.001443	0.001360	0.001403	0.001433	0.001417	0.001443
GlpP	0.008323	0.008829	0.010583	0.011460	0.011418	0.011571	0.011163	0.012403	0.010990	0.011989	0.011022	0.011448	0.008033	0.011637	0.011296	0.011890	0.011062	0.011562	0.011438
GltC	0.000167	0.000260	0.000542	0.000777	0.000876	0.000922	0.001014	0.001012	0.000990	0.000964	0.000998	0.000948	0.000188	0.000897	0.000907	0.000995	0.000933	0.000977	0.000977
GltR	0.000020	0.000007	0.000030	0.000011	0.000014	0.000013	0.000013	0.000017	0.000013	0.000017	0.000012	0.000015	0.000013	0.000010	0.000012	0.000027	0.000015	0.000013	0.000006
GlvR	0.000045	0.000037	0.000020	0.000055	0.000040	0.000040	0.000036	0.000024	0.000034	0.000041	0.000043	0.000033	0.000046	0.000060	0.000050	0.000032	0.000048	0.000033	0.000035
Gly-box	0.000071	0.000052	0.000055	0.000051	0.000092	0.000115	0.000089	0.000120	0.000085	0.000080	0.000100	0.000080	0.000094	0.000077	0.000098	0.000076	0.000081	0.000082	0.000096
GmuR	0.000127	0.000135	0.000133	0.000115	0.000148	0.000155	0.000143	0.000137	0.000150	0.000138	0.000160	0.000170	0.000127	0.000170	0.000144	0.000183	0.000143	0.000152	0.000166
GntR	0.001264	0.001361	0.001612	0.001650	0.001655	0.001592	0.001558	0.001723	0.001373	0.001728	0.001602	0.001617	0.001247	0.001728	0.001534	0.001634	0.001585	0.001591	0.001644
GutR	0.000133	0.000094	0.000116	0.000137	0.000151	0.000145	0.000164	0.000162	0.000148	0.000183	0.000155	0.000180	0.000121	0.000147	0.000167	0.000187	0.000157	0.000142	0.000145
HprT	0.005185	0.005203	0.005132	0.004998	0.004844	0.004809	0.004772	0.005064	0.005106	0.005015	0.004966	0.005099	0.005413	0.004843	0.004782	0.004810	0.004887	0.004923	0.004807
HrcA	0.012754	0.011779	0.010711	0.010672	0.010870	0.010808	0.010636	0.010735	0.010492	0.010606	0.010341	0.010069	0.012945	0.010779	0.010732	0.010245	0.010887	0.011320	0.010334
HutP	0.000016	0.000030	0.000023	0.000025	0.000033	0.000028	0.000024	0.000014	0.000027	0.000033	0.000034	0.000021	0.000036	0.000034	0.000029	0.000037	0.000020	0.000032	0.000037
HxlR	0.000022	0.000026	0.000021	0.000030	0.000015	0.000025	0.000036	0.000025	0.000026	0.000035	0.000014	0.000024	0.000029	0.000056	0.000030	0.000024	0.000012	0.000047	0.000034
HypR	0.000147	0.000128	0.000122	0.000104	0.000085	0.000110	0.000112	0.000154	0.000147	0.000115	0.000122	0.000133	0.000175	0.000123	0.000108	0.000074	0.000110	0.000126	0.000120
ImmR	0.000039	0.000039	0.000038	0.000016	0.000025	0.000029	0.000022	0.000040	0.000025	0.000025	0.000029	0.000022	0.000042	0.000026	0.000022	0.000002	0.000001	0.000003	0.000029
IolQ	0.000109	0.000080	0.000055	0.000051	0.000050	0.000075	0.000054	0.000041	0.000050	0.000047	0.000042	0.000061	0.000101	0.000042	0.000053	0.000059	0.000055	0.000060	0.000058
IolR	0.000538	0.000561	0.000585	0.000599	0.000605	0.000599	0.000580	0.000573	0.000570	0.000617	0.000580	0.000585	0.000526	0.000597	0.000642	0.000563	0.000546	0.000583	0.000567
KdgR	0.000156	0.000121	0.000132	0.000105	0.000131	0.000131	0.000108	0.000129	0.000129	0.000113	0.000107	0.000117	0.000146	0.000110	0.000123	0.000102	0.000124	0.000106	0.000105
KipR	0.000038	0.000038	0.000056	0.000052	0.000065	0.000065	0.000053	0.000049	0.000065	0.000064	0.000050	0.000028	0.000042	0.000044	0.000061	0.000033	0.000045	0.000059	0.000052
Kre	0.001001	0.000409	0.000202	0.000138	0.000140	0.000107	0.000132	0.000095	0.000158	0.000142	0.000100	0.000126	0.000958	0.000138	0.000143	0.000135	0.000124	0.000156	0.000099
L-box	0.000071	0.000055	0.000055	0.000062	0.000053	0.000049	0.000061	0.000075	0.000039	0.000065	0.000059	0.000058	0.000107	0.000056	0.000060	0.000037	0.000076	0.000053	0.000045
LevR	0.000019	0.000015	0.000018	0.000014	0.000006	0.000014	0.000021	0.000007	0.000013	0.000021	0.000015	0.000013	0.000018	0.000018	0.000020	0.000012	0.000010	0.000019	0.000022
LexA	0.010314	0.010131	0.010157	0.009606	0.009733	0.009720	0.009774	0.009996	0.009645	0.009744	0.009954	0.009678	0.010532	0.009858	0.009459	0.009754	0.009854	0.009799	0.009964
LiaR	0.000589	0.000486	0.000414	0.000439	0.000474	0.000405	0.000450	0.000423	0.000394	0.000384	0.000425	0.000447	0.000673	0.000357	0.000412	0.000435	0.000439	0.000481	0.000456
LicR	0.000022	0.000031	0.000032	0.000048	0.000033	0.000023	0.000028	0.000028	0.000043	0.000033	0.000037	0.000039	0.000057	0.000022	0.000023	0.000029	0.000044	0.000036	0.000042
LicT	0.000376	0.000365	0.000407	0.000416	0.000394	0.000373	0.000426	0.000380	0.000339	0.000365	0.000377	0.000376	0.000353	0.000345	0.000410	0.000397	0.000390	0.000354	0.000394
LmrA	0.000354	0.000339	0.000309	0.000302	0.000289	0.000308	0.000295	0.000301	0.000315	0.000296	0.000299	0.000249	0.000347	0.000271	0.000259	0.000266	0.000276	0.000317	0.000305
LnrK	0.000000	0.000000	0.000000	0.000000	0.000000	0.000000	0.000000	0.000000	0.000000	0.000000	0.000000	0.000000	0.000000	0.000000	0.000000	0.000000	0.000000	0.000000	0.000000
LutR	0.002295	0.002154	0.002228	0.002128	0.002463	0.002752	0.002654	0.002726	0.002648	0.002623	0.002464	0.002540	0.002459	0.002428	0.002432	0.002658	0.002414	0.002669	0.002480
LytT	0.000000	0.000000	0.000000	0.000000	0.000000	0.000000	0.000000	0.000000	0.000000	0.000000	0.000000	0.000000	0.000000	0.000000	0.000000	0.000000	0.000000	0.000000	0.000000
M-box	0.000576	0.000447	0.000414	0.000341	0.000279	0.000293	0.000261	0.000273	0.000277	0.000335	0.000303	0.000338	0.000572	0.000316	0.000270	0.000280	0.000277	0.000299	0.000284
MalR	0.000187	0.000201	0.000200	0.000180	0.000192	0.000168	0.000147	0.000116	0.000148	0.000160	0.000162	0.000148	0.000183	0.000205	0.000141	0.000206	0.000165	0.000165	0.000157
ManR	0.000216	0.000230	0.000253	0.000245	0.000225	0.000230	0.000225	0.000267	0.000279	0.000233	0.000208	0.000226	0.000196	0.000259	0.000239	0.000236	0.000215	0.000233	0.000205
MdtR	0.000177	0.000192	0.000205	0.000297	0.000255	0.000228	0.000238	0.000213	0.000269	0.000280	0.000248	0.000250	0.000175	0.000263	0.000276	0.000263	0.000262	0.000278	0.000275
MgsR	0.000007	0.000000	0.000005	0.000011	0.000013	0.000011	0.000022	0.000037	0.000040	0.000014	0.000048	0.000062	0.000012	0.000005	0.000000	0.000023	0.000026	0.000005	0.000002
MhqR	0.000048	0.000043	0.000080	0.000079	0.000077	0.000066	0.000074	0.000088	0.000073	0.000073	0.000084	0.000106	0.000063	0.000079	0.000076	0.000089	0.000068	0.000087	0.000093
MifM	0.000245	0.000165	0.000138	0.000152	0.000144	0.000163	0.000128	0.000112	0.000105	0.000155	0.000145	0.000175	0.000197	0.000183	0.000128	0.000135	0.000164	0.000137	0.000139
MntR	0.000315	0.000332	0.000279	0.000359	0.000322	0.000331	0.000308	0.000347	0.000340	0.000334	0.000345	0.000341	0.000408	0.000339	0.000310	0.000398	0.000290	0.000339	0.000312
Mta	0.000553	0.000514	0.000542	0.000467	0.000388	0.000426	0.000392	0.000462	0.000410	0.000396	0.000429	0.000444	0.000533	0.000414	0.000414	0.000426	0.000431	0.000384	0.000370
MtlR	0.000057	0.000055	0.000118	0.000081	0.000097	0.000105	0.000125	0.000101	0.000100	0.000088	0.000072	0.000076	0.000066	0.000085	0.000078	0.000106	0.000080	0.000082	0.000098
MtrB	0.001382	0.001440	0.001164	0.001332	0.001504	0.001365	0.001466	0.001636	0.001409	0.001567	0.001347	0.001453	0.001481	0.001483	0.001426	0.001515	0.001413	0.001492	0.001435
MurR	0.000037	0.000030	0.000035	0.000042	0.000045	0.000050	0.000037	0.000010	0.000025	0.000039	0.000036	0.000040	0.000031	0.000041	0.000042	0.000056	0.000044	0.000033	0.000024
NadR	0.000135	0.000155	0.000140	0.000130	0.000108	0.000108	0.000110	0.000104	0.000120	0.000134	0.000116	0.000159	0.000181	0.000114	0.000111	0.000153	0.000124	0.000122	0.000085
NagR	0.000675	0.000598	0.000496	0.000494	0.000469	0.000486	0.000422	0.000557	0.000406	0.000473	0.000451	0.000453	0.000666	0.000436	0.000468	0.000455	0.000448	0.000466	0.000430
NatR	0.000020	0.000036	0.000038	0.000051	0.000051	0.000028	0.000039	0.000042	0.000050	0.000042	0.000038	0.000046	0.000020	0.000035	0.000050	0.000033	0.000039	0.000038	0.000055
NhaX	0.000176	0.000131	0.000117	0.000137	0.000099	0.000108	0.000131	0.000133	0.000099	0.000126	0.000132	0.000165	0.000163	0.000120	0.000121	0.000089	0.000115	0.000110	0.000128
NrdR	0.001704	0.001844	0.001767	0.001856	0.001854	0.001759	0.001828	0.001643	0.001829	0.001780	0.001798	0.001760	0.001740	0.001867	0.001836	0.001707	0.001826	0.001842	0.001769
NsrR	0.000300	0.000215	0.000169	0.000163	0.000197	0.000146	0.000170	0.000188	0.000185	0.000164	0.000152	0.000151	0.000313	0.000167	0.000159	0.000176	0.000170	0.000147	0.000203
NtdR	0.000021	0.000019	0.000008	0.000012	0.000015	0.000020	0.000015	0.000021	0.000011	0.000013	0.000020	0.000008	0.000015	0.000016	0.000004	0.000011	0.000010	0.000019	0.000007
NusA	0.006283	0.006206	0.006133	0.005792	0.005768	0.005654	0.005683	0.005865	0.005786	0.005996	0.005483	0.005640	0.006323	0.005512	0.005409	0.005589	0.005744	0.005866	0.005800
OhrR	0.000012	0.000016	0.000016	0.000035	0.000047	0.000035	0.000037	0.000055	0.000021	0.000039	0.000038	0.000032	0.000021	0.000046	0.000039	0.000031	0.000039	0.000036	0.000029
OpcR	0.000037	0.000031	0.000018	0.000055	0.000067	0.000081	0.000097	0.000122	0.000124	0.000081	0.000100	0.000117	0.000053	0.000088	0.000078	0.000105	0.000079	0.000091	0.000081
PadR	0.000001	0.000005	0.000005	0.000003	0.000003	0.000008	0.000004	0.000011	0.000008	0.000003	0.000008	0.000003	0.000005	0.000003	0.000006	0.000002	0.000007	0.000006	0.000009
PamR	0.000021	0.000023	0.000016	0.000022	0.000026	0.000011	0.000021	0.000026	0.000017	0.000014	0.000015	0.000013	0.000026	0.000008	0.000011	0.000013	0.000023	0.000022	0.000014
PchR	0.000129	0.000105	0.000081	0.000086	0.000062	0.000052	0.000059	0.000059	0.000036	0.000071	0.000078	0.000054	0.000124	0.000057	0.000068	0.000072	0.000060	0.000052	0.000044
PerR	0.019996	0.017069	0.016121	0.013483	0.012327	0.012235	0.011971	0.011673	0.011588	0.010513	0.011296	0.010300	0.016111	0.010723	0.010357	0.010816	0.011056	0.011350	0.010542
PhoP	0.018486	0.015444	0.016267	0.013432	0.012705	0.012524	0.012034	0.012313	0.011440	0.010637	0.011062	0.010412	0.014876	0.010526	0.010097	0.010566	0.010809	0.010898	0.010794
PsdR	0.000356	0.000323	0.000261	0.000240	0.000219	0.000220	0.000267	0.000237	0.000251	0.000263	0.000256	0.000279	0.000331	0.000242	0.000270	0.000257	0.000238	0.000254	0.000277
PucR	0.000102	0.000113	0.000112	0.000109	0.000096	0.000104	0.000083	0.000089	0.000080	0.000117	0.000094	0.000070	0.000103	0.000117	0.000106	0.000088	0.000097	0.000090	0.000089
PurR	0.003599	0.004292	0.004828	0.005577	0.006086	0.006089	0.006215	0.006361	0.006160	0.006247	0.006014	0.006081	0.003690	0.006118	0.006289	0.006439	0.006104	0.006119	0.006146
PutR	0.000291	0.000259	0.000279	0.000322	0.000340	0.000386	0.000374	0.000307	0.000369	0.000429	0.000337	0.000372	0.000296	0.000337	0.000329	0.000387	0.000366	0.000395	0.000368
PyrR	0.001517	0.001493	0.001444	0.001672	0.001685	0.001660	0.001498	0.001695	0.001607	0.001684	0.001683	0.001743	0.001511	0.001699	0.001719	0.001716	0.001618	0.001736	0.001665
QdoR	0.000143	0.000171	0.000145	0.000130	0.000148	0.000138	0.000134	0.000146	0.000140	0.000130	0.000151	0.000110	0.000120	0.000099	0.000115	0.000136	0.000128	0.000132	0.000135
RNA switch	0.001787	0.001903	0.001940	0.001925	0.001952	0.001785	0.001698	0.001902	0.001780	0.001821	0.001727	0.001900	0.001763	0.001922	0.001801	0.001952	0.001723	0.001851	0.001800
RatA	0.000056	0.000018	0.000044	0.000018	0.000017	0.000031	0.000021	0.000013	0.000020	0.000010	0.000023	0.000003	0.000024	0.000022	0.000024	0.000015	0.000015	0.000020	0.000029
RemA	0.004340	0.003257	0.001905	0.001358	0.001530	0.001573	0.001522	0.001601	0.001603	0.001457	0.001589	0.001614	0.004575	0.001518	0.001516	0.001497	0.001529	0.001542	0.001520
ResD	0.012893	0.012266	0.011925	0.012242	0.012140	0.012171	0.011900	0.012654	0.011679	0.012376	0.011829	0.011907	0.012236	0.012334	0.012204	0.012429	0.011912	0.012140	0.012087
Rex	0.002221	0.002331	0.002209	0.002238	0.002472	0.002415	0.002381	0.002464	0.002381	0.002495	0.002423	0.002266	0.002257	0.002410	0.002356	0.002444	0.002435	0.002351	0.002355
RghR	0.000176	0.000157	0.000151	0.000116	0.000122	0.000147	0.000126	0.000086	0.000097	0.000133	0.000102	0.000130	0.000200	0.000122	0.000101	0.000144	0.000136	0.000109	0.000125
RhaR	0.000107	0.000073	0.000088	0.000079	0.000054	0.000073	0.000060	0.000079	0.000053	0.000067	0.000067	0.000068	0.000094	0.000080	0.000074	0.000079	0.000060	0.000070	0.000053
RhgR	0.000023	0.000028	0.000020	0.000022	0.000019	0.000025	0.000025	0.000010	0.000020	0.000012	0.000009	0.000022	0.000030	0.000026	0.000015	0.000023	0.000025	0.000014	0.000022
RocR	0.000591	0.000464	0.000459	0.000388	0.000427	0.000459	0.000459	0.000437	0.000420	0.000425	0.000473	0.000494	0.000609	0.000374	0.000411	0.000500	0.000449	0.000434	0.000471
Rok	0.004075	0.003235	0.002476	0.002036	0.001968	0.002033	0.001934	0.001987	0.001969	0.001791	0.002049	0.001682	0.004313	0.001965	0.002008	0.001846	0.002028	0.001896	0.001903
RoxS	0.000779	0.000837	0.000949	0.000983	0.001178	0.001273	0.001248	0.001380	0.001363	0.001232	0.001204	0.001379	0.000799	0.001305	0.001208	0.001366	0.001243	0.001257	0.001222
RplJ	0.010523	0.011000	0.011008	0.011084	0.010931	0.011215	0.011043	0.009989	0.010783	0.010958	0.011382	0.010898	0.011268	0.010785	0.010701	0.010413	0.011549	0.010819	0.011471
RplL	0.010523	0.011000	0.011008	0.011084	0.010931	0.011215	0.011043	0.009989	0.010783	0.010958	0.011382	0.010898	0.011268	0.010785	0.010701	0.010413	0.011549	0.010819	0.011471
RplT	0.005330	0.005414	0.005407	0.005659	0.005455	0.005418	0.005466	0.005272	0.005383	0.005724	0.005366	0.005121	0.005820	0.004911	0.005317	0.005139	0.005399	0.005478	0.005517
RsfA	0.000005	0.000004	0.000002	0.000009	0.000018	0.000016	0.000020	0.000020	0.000030	0.000008	0.000027	0.000057	0.000004	0.000004	0.000004	0.000009	0.000011	0.000009	0.000000
RsoA	0.000011	0.000008	0.000011	0.000014	0.000006	0.000004	0.000015	0.000008	0.000007	0.000009	0.000008	0.000016	0.000011	0.000013	0.000007	0.000021	0.000009	0.000005	0.000019
S-box	0.002861	0.002941	0.003143	0.003074	0.003075	0.003037	0.003003	0.002948	0.003114	0.003149	0.003055	0.003245	0.003029	0.003115	0.003068	0.003224	0.002979	0.003139	0.003123
SR6	0.000005	0.000007	0.000003	0.000003	0.000006	0.000003	0.000003	0.000000	0.000000	0.000000	0.000000	0.000003	0.000008	0.000000	0.000000	0.000006	0.000005	0.000000	0.000002
SacT	0.000150	0.000128	0.000153	0.000162	0.000140	0.000145	0.000147	0.000176	0.000174	0.000124	0.000148	0.000150	0.000125	0.000168	0.000164	0.000145	0.000134	0.000129	0.000155
SacY	0.000086	0.000103	0.000083	0.000095	0.000094	0.000095	0.000108	0.000092	0.000110	0.000072	0.000069	0.000073	0.000122	0.000091	0.000120	0.000091	0.000103	0.000108	0.000075
SalA	0.000569	0.000632	0.000700	0.000707	0.000835	0.000780	0.000759	0.000911	0.000801	0.000754	0.000729	0.000822	0.000565	0.000794	0.000817	0.000883	0.000706	0.000809	0.000793
ScoC	0.002492	0.003659	0.006745	0.008872	0.010632	0.011252	0.011804	0.011097	0.011488	0.010341	0.011175	0.010552	0.002363	0.010640	0.010796	0.010012	0.011372	0.010637	0.010655
SdpR	0.000115	0.000078	0.000063	0.000077	0.000076	0.000075	0.000084	0.000090	0.000079	0.000082	0.000073	0.000044	0.000108	0.000087	0.000082	0.000087	0.000062	0.000107	0.000053
SenS	0.000036	0.000034	0.000036	0.000055	0.000066	0.000061	0.000060	0.000057	0.000070	0.000076	0.000055	0.000060	0.000034	0.000039	0.000074	0.000085	0.000055	0.000056	0.000049
SigA	0.474366	0.482033	0.486195	0.490495	0.490016	0.485253	0.485498	0.483235	0.486571	0.488986	0.486966	0.483556	0.471229	0.485698	0.485006	0.484857	0.488732	0.488804	0.486805
SigB	0.007514	0.006840	0.006610	0.006918	0.007568	0.007562	0.007700	0.008207	0.008703	0.007273	0.008446	0.010959	0.007578	0.006749	0.006672	0.007688	0.007477	0.007197	0.006560
SigD	0.015362	0.019384	0.028861	0.033899	0.038651	0.040983	0.040238	0.042071	0.039993	0.037716	0.038731	0.038747	0.015028	0.038480	0.038288	0.038186	0.039353	0.038709	0.038959
SigE	0.009989	0.009751	0.009975	0.009883	0.010155	0.010203	0.010029	0.010779	0.010067	0.010271	0.009695	0.010481	0.010148	0.010287	0.010138	0.010499	0.010014	0.010182	0.010186
SigF	0.012881	0.012408	0.011988	0.011536	0.011552	0.011402	0.011412	0.011704	0.011839	0.011630	0.011548	0.011913	0.013363	0.011428	0.011454	0.011581	0.011569	0.011435	0.011524
SigG	0.002116	0.002017	0.002187	0.001961	0.002076	0.002121	0.002114	0.001956	0.002156	0.002094	0.002080	0.002192	0.002066	0.002114	0.002067	0.002085	0.002081	0.002146	0.002064
SigH	0.012508	0.011508	0.011762	0.011546	0.012095	0.012035	0.012081	0.012013	0.011945	0.011858	0.011770	0.011990	0.012256	0.011846	0.011612	0.011944	0.011966	0.011956	0.011891
SigI	0.001835	0.001348	0.001229	0.001228	0.001406	0.001292	0.001281	0.001332	0.001389	0.001440	0.001340	0.001357	0.001908	0.001397	0.001356	0.001370	0.001366	0.001440	0.001435
SigK	0.003167	0.002920	0.003035	0.002907	0.002867	0.003096	0.003063	0.003039	0.002943	0.003020	0.003012	0.003158	0.002951	0.003083	0.003123	0.003209	0.003041	0.003071	0.003067
SigL	0.002829	0.002277	0.002133	0.002157	0.002089	0.002108	0.002068	0.002055	0.002118	0.002217	0.002140	0.002168	0.002619	0.002150	0.002139	0.002119	0.002111	0.002152	0.002219
SigM	0.029907	0.028224	0.027821	0.026706	0.026858	0.027235	0.026552	0.027923	0.026657	0.027597	0.026558	0.027431	0.031088	0.027149	0.026768	0.027638	0.026464	0.027113	0.026985
SigO	0.000011	0.000008	0.000011	0.000014	0.000006	0.000004	0.000015	0.000008	0.000007	0.000009	0.000008	0.000016	0.000011	0.000013	0.000007	0.000021	0.000009	0.000005	0.000019
SigV	0.010908	0.010833	0.010768	0.010183	0.010037	0.010346	0.009824	0.010137	0.009502	0.010255	0.009765	0.010064	0.011037	0.010154	0.010135	0.010443	0.009953	0.010231	0.010104
SigW	0.025097	0.016436	0.012903	0.011821	0.012129	0.011965	0.011281	0.012528	0.011704	0.012072	0.011405	0.011788	0.025790	0.012355	0.011888	0.012199	0.011413	0.012124	0.012187
SigX	0.013512	0.012754	0.012310	0.012103	0.011896	0.012477	0.011727	0.012590	0.011622	0.012316	0.011582	0.012408	0.014085	0.012413	0.011997	0.012654	0.011665	0.012136	0.011992
SigY	0.000146	0.000128	0.000141	0.000104	0.000146	0.000123	0.000138	0.000136	0.000117	0.000145	0.000114	0.000138	0.000117	0.000143	0.000150	0.000171	0.000133	0.000116	0.000132
SinR	0.007287	0.006700	0.006126	0.005860	0.006562	0.007119	0.006991	0.007033	0.006963	0.006752	0.006552	0.006737	0.007585	0.006557	0.006567	0.006935	0.006628	0.006682	0.006537
SknR	0.000005	0.000005	0.000003	0.000002	0.000002	0.000006	0.000004	0.000007	0.000004	0.000001	0.000005	0.000010	0.000000	0.000013	0.000005	0.000000	0.000003	0.000006	0.000006
SlrR	0.000285	0.000458	0.001190	0.001702	0.002068	0.002203	0.002235	0.002203	0.002229	0.001972	0.002119	0.002110	0.000228	0.002029	0.002106	0.002140	0.002176	0.001968	0.002108
SplA	0.000029	0.000027	0.000031	0.000028	0.000029	0.000027	0.000028	0.000038	0.000021	0.000025	0.000025	0.000024	0.000025	0.000027	0.000031	0.000032	0.000030	0.000032	0.000027
Spo0A	0.029001	0.029937	0.032871	0.034216	0.035378	0.036660	0.035429	0.036824	0.035335	0.035710	0.035099	0.036146	0.029799	0.035891	0.035576	0.036283	0.035272	0.035742	0.036345
SpoIIID	0.004191	0.003998	0.004058	0.003958	0.003956	0.003995	0.003953	0.004174	0.003962	0.004193	0.003786	0.003955	0.004104	0.003912	0.004019	0.004083	0.004066	0.004111	0.003914
SpoVT	0.000675	0.000568	0.000652	0.000588	0.000667	0.000675	0.000710	0.000689	0.000715	0.000691	0.000642	0.000660	0.000678	0.000713	0.000656	0.000654	0.000702	0.000715	0.000673
Spx	0.016785	0.013714	0.013576	0.010692	0.010203	0.010138	0.009756	0.009770	0.009073	0.008223	0.008643	0.008297	0.013512	0.007916	0.007620	0.008240	0.008491	0.008715	0.008121
Sr1	0.000086	0.000095	0.000088	0.000085	0.000089	0.000079	0.000093	0.000084	0.000105	0.000100	0.000084	0.000080	0.000079	0.000103	0.000097	0.000107	0.000090	0.000076	0.000096
SwrA	0.002020	0.003085	0.006351	0.007570	0.008809	0.009267	0.009019	0.009984	0.008981	0.008483	0.008844	0.008935	0.002178	0.008702	0.008466	0.008547	0.008803	0.008851	0.008832
SwrAA/2	0.000056	0.000027	0.000015	0.000003	0.000003	0.000006	0.000005	0.000000	0.000005	0.000009	0.000006	0.000000	0.000154	0.000004	0.000004	0.000003	0.000004	0.000003	0.000005
T-box	0.012183	0.013534	0.014610	0.015375	0.015765	0.015572	0.015932	0.016236	0.015875	0.016041	0.015887	0.016159	0.012187	0.015607	0.015998	0.016364	0.015933	0.016045	0.015833
TagU	0.000302	0.000228	0.000240	0.000257	0.000219	0.000266	0.000232	0.000256	0.000246	0.000275	0.000251	0.000216	0.000247	0.000247	0.000229	0.000258	0.000191	0.000217	0.000226
Thi-box	0.000343	0.000349	0.000367	0.000422	0.000415	0.000467	0.000454	0.000406	0.000439	0.000468	0.000417	0.000473	0.000352	0.000427	0.000396	0.000483	0.000441	0.000436	0.000411
ThrR	0.000190	0.000173	0.000183	0.000222	0.000270	0.000341	0.000349	0.000368	0.000361	0.000395	0.000359	0.000431	0.000239	0.000365	0.000373	0.000411	0.000343	0.000354	0.000306
TilS	0.005185	0.005203	0.005132	0.004998	0.004844	0.004809	0.004772	0.005064	0.005106	0.005015	0.004966	0.005099	0.005413	0.004843	0.004782	0.004810	0.004887	0.004923	0.004807
TnrA	0.007041	0.007221	0.008211	0.008239	0.008779	0.009072	0.008834	0.008858	0.009022	0.008908	0.008801	0.009165	0.006881	0.008941	0.008950	0.009275	0.008864	0.008804	0.009046
TreR	0.000245	0.000226	0.000143	0.000183	0.000162	0.000161	0.000151	0.000189	0.000166	0.000181	0.000157	0.000159	0.000212	0.000171	0.000155	0.000193	0.000165	0.000196	0.000193
TyrZ	0.000040	0.000034	0.000031	0.000029	0.000043	0.000031	0.000041	0.000025	0.000031	0.000028	0.000032	0.000015	0.000043	0.000033	0.000023	0.000048	0.000029	0.000042	0.000036
WalR	0.010552	0.011490	0.013219	0.012337	0.012777	0.012854	0.012796	0.013303	0.012776	0.012702	0.012750	0.012638	0.011243	0.013083	0.013172	0.012818	0.012566	0.012840	0.013504
Xpf	0.001892	0.004400	0.006573	0.006039	0.007844	0.007775	0.007284	0.007741	0.005834	0.006423	0.006129	0.007046	0.001639	0.006939	0.005413	0.008606	0.005709	0.007538	0.006189
Xre	0.000011	0.000022	0.000051	0.000050	0.000049	0.000059	0.000041	0.000040	0.000043	0.000041	0.000050	0.000050	0.000009	0.000047	0.000045	0.000056	0.000043	0.000066	0.000031
XylR	0.000618	0.000223	0.000124	0.000124	0.000085	0.000101	0.000102	0.000123	0.000116	0.000527	0.000536	0.000443	0.000609	0.000108	0.000127	0.000091	0.000103	0.000108	0.000585
YcbG	0.000240	0.000179	0.000172	0.000130	0.000133	0.000154	0.000141	0.000135	0.000139	0.000133	0.000118	0.000097	0.000226	0.000130	0.000131	0.000165	0.000151	0.000149	0.000162
YclJ	0.000378	0.000348	0.000307	0.000260	0.000261	0.000252	0.000231	0.000241	0.000231	0.000222	0.000230	0.000222	0.000331	0.000241	0.000231	0.000249	0.000223	0.000267	0.000256
YcnK	0.000461	0.000430	0.000367	0.000429	0.000438	0.000399	0.000390	0.000338	0.000408	0.000439	0.000414	0.000465	0.000455	0.000443	0.000445	0.000447	0.000411	0.000402	0.000507
YdfI	0.000005	0.000005	0.000002	0.000008	0.000002	0.000005	0.000005	0.000010	0.000003	0.000008	0.000008	0.000005	0.000006	0.000011	0.000008	0.000003	0.000008	0.000005	0.000007
YetL	0.000011	0.000006	0.000013	0.000004	0.000008	0.000008	0.000008	0.000007	0.000011	0.000009	0.000006	0.000003	0.000007	0.000010	0.000004	0.000005	0.000004	0.000009	0.000007
YfhP	0.000465	0.000438	0.000577	0.000400	0.000449	0.000464	0.000464	0.000466	0.000503	0.000469	0.000453	0.000452	0.000487	0.000481	0.000420	0.000430	0.000467	0.000502	0.000467
YfiR	0.000033	0.000035	0.000054	0.000030	0.000023	0.000034	0.000027	0.000049	0.000033	0.000021	0.000032	0.000044	0.000042	0.000027	0.000023	0.000041	0.000038	0.000031	0.000045
YfmP	0.000062	0.000054	0.000055	0.000049	0.000055	0.000055	0.000059	0.000075	0.000039	0.000063	0.000039	0.000068	0.000066	0.000064	0.000069	0.000058	0.000046	0.000061	0.000044
YkkC riboswitch	0.000026	0.000022	0.000025	0.000028	0.000030	0.000022	0.000022	0.000019	0.000033	0.000023	0.000019	0.000019	0.000014	0.000013	0.000024	0.000031	0.000017	0.000025	0.000028
YkrK	0.001091	0.000952	0.000710	0.000690	0.000568	0.000618	0.000583	0.000626	0.000561	0.000620	0.000657	0.000533	0.001025	0.000668	0.000650	0.000604	0.000688	0.000593	0.000648
YlaC	0.000066	0.000051	0.000063	0.000048	0.000035	0.000043	0.000047	0.000046	0.000052	0.000046	0.000034	0.000036	0.000041	0.000041	0.000040	0.000039	0.000041	0.000045	0.000026
YlxR	0.000650	0.000661	0.000665	0.000730	0.000748	0.000747	0.000760	0.000874	0.000851	0.000843	0.000799	0.000848	0.000607	0.000803	0.000792	0.000841	0.000760	0.000798	0.000783
YodB	0.000267	0.000352	0.000368	0.000409	0.000466	0.000465	0.000451	0.000486	0.000413	0.000503	0.000445	0.000486	0.000265	0.000522	0.000476	0.000489	0.000471	0.000467	0.000447
YofA	0.001645	0.001672	0.001773	0.001821	0.001842	0.001863	0.001812	0.001953	0.001831	0.001912	0.001748	0.002084	0.001580	0.001888	0.002022	0.002124	0.001843	0.001922	0.001895
YrkP	0.000080	0.000076	0.000091	0.000078	0.000101	0.000084	0.000087	0.000097	0.000096	0.000059	0.000084	0.000066	0.000058	0.000073	0.000087	0.000075	0.000079	0.000084	0.000117
YtrA	0.000542	0.000556	0.000559	0.000473	0.000453	0.000474	0.000474	0.000438	0.000414	0.000462	0.000418	0.000484	0.000475	0.000484	0.000436	0.000491	0.000439	0.000485	0.000442
YuxN	0.000011	0.000013	0.000022	0.000013	0.000015	0.000016	0.000018	0.000017	0.000018	0.000022	0.000014	0.000006	0.000028	0.000015	0.000022	0.000014	0.000016	0.000016	0.000016
YvrHb	0.011205	0.012292	0.013252	0.012540	0.012353	0.012796	0.012414	0.012951	0.012202	0.012335	0.011932	0.012142	0.011683	0.012668	0.012534	0.012747	0.011994	0.012202	0.012420
YwbI	0.000087	0.000065	0.000038	0.000037	0.000025	0.000034	0.000043	0.000018	0.000031	0.000030	0.000036	0.000051	0.000066	0.000039	0.000041	0.000062	0.000039	0.000037	0.000016
YwcC	0.000034	0.000020	0.000016	0.000011	0.000012	0.000018	0.000016	0.000022	0.000016	0.000020	0.000017	0.000026	0.000003	0.000013	0.000012	0.000022	0.000012	0.000014	0.000014
YxdJ	0.000025	0.000033	0.000015	0.000022	0.000021	0.000028	0.000031	0.000021	0.000018	0.000033	0.000039	0.000036	0.000013	0.000024	0.000030	0.000030	0.000027	0.000026	0.000040
Zur	0.000517	0.000568	0.000458	0.000506	0.000485	0.000457	0.000470	0.000504	0.000440	0.000472	0.000487	0.000441	0.000565	0.000461	0.000519	0.000477	0.000485	0.000446	0.000455
a-box	0.000279	0.000329	0.000368	0.000348	0.000321	0.000303	0.000302	0.000302	0.000320	0.000309	0.000316	0.000312	0.000289	0.000315	0.000334	0.000371	0.000297	0.000310	0.000284
preQ1 riboswitch	0.000661	0.000681	0.000631	0.000646	0.000575	0.000613	0.000623	0.000682	0.000619	0.000598	0.000569	0.000648	0.000622	0.000618	0.000634	0.000606	0.000618	0.000621	0.000636
stringent response	0.439619	0.462949	0.458527	0.464184	0.452184	0.447906	0.451453	0.438524	0.454237	0.450349	0.456312	0.444913	0.442263	0.448619	0.451527	0.443266	0.458641	0.449385	0.450468
ydaO riboswitch	0.000041	0.000054	0.000076	0.000043	0.000049	0.000051	0.000046	0.000068	0.000045	0.000037	0.000054	0.000058	0.000057	0.000051	0.000055	0.000051	0.000063	0.000059	0.000053
yybP-ykoY motif	0.000139	0.000111	0.000101	0.000106	0.000113	0.000137	0.000139	0.000114	0.000108	0.000103	0.000123	0.000152	0.000131	0.000120	0.000137	0.000136	0.000102	0.000119	0.000116
translation	0.319887	0.338555	0.337704	0.345197	0.336274	0.333190	0.338682	0.328670	0.345241	0.336720	0.341962	0.331803	0.324845	0.334406	0.342401	0.330522	0.342488	0.333667	0.336971
