# Supplementary material for: Spurious regulatory connections dictate the expression‐fitness landscape of translation factors
Source: Mol Syst Biol. 2021 Apr 26;17(4):e10302. doi: 10.15252/msb.202110302 (PMC8073009; doi:10.15252/msb.202110302)
Supplement: Supplementary file 12 — Code EV1 [file MSB-17-e10302-s003.zip › Computer_Code_EV1/additionnal_dependencies/UMI_collapse.m]

function UMIs_counts = UMI_collapse(UMI_pos,reads_BC1_H0,PCR1_BC,...
    strain_data,fid_report_file)


UMIs_counts = NaN(size(strain_data,1),length(PCR1_BC),2);
 
fprintf(fid_report_file,'Naive UMI collapse. Fraction unique UMIs:\n');

for i = 1:length(PCR1_BC)
    for j = 1:size(strain_data,1)
        reads_oi = reads_BC1_H0.(PCR1_BC{i}).([strain_data{j,1} '_H0']);
        UMIs = [];
        for k = 1:length(reads_oi)
            UMIs{k} = reads_oi{k}(UMI_pos);
        end
        UMIs_counts(j,i,1) = length(UMIs);
        UMIs_counts(j,i,2) = length(unique(UMIs));
        
        fprintf(fid_report_file,'%s\t%s\t%.3f\n',PCR1_BC{i},...
            strain_data{j,1},UMIs_counts(j,i,2)/UMIs_counts(j,i,1));
    end
    
    
end
