# Supplementary material for: Spurious regulatory connections dictate the expression‐fitness landscape of translation factors
Source: Mol Syst Biol. 2021 Apr 26;17(4):e10302. doi: 10.15252/msb.202110302 (PMC8073009; doi:10.15252/msb.202110302)
Supplement: Supplementary file 12 — Code EV1 [file MSB-17-e10302-s003.zip › Computer_Code_EV1/additionnal_dependencies/get_caulobacter_genome.m]

function genome = get_caulobacter_genome()

% genome sequence
present_dir = pwd;
genome_dir = '/Users/jbl/Documents/MIT/research/D1/gene_annotations/caulobacter_crescentus';
cd(genome_dir)
file_name = 'CP001340.1.fna';
fid = fopen(file_name);
temp = textscan(fid,'%s','HeaderLines',1);
fclose(fid);

genome = char(temp{1});
genome = reshape(genome',1,numel(genome));
bool = true(length(genome),1);
bool(regexp(genome,' ')) = false;
genome = genome(bool);
cd(present_dir)
