# Supplementary material for: Spurious regulatory connections dictate the expression‐fitness landscape of translation factors
Source: Mol Syst Biol. 2021 Apr 26;17(4):e10302. doi: 10.15252/msb.202110302 (PMC8073009; doi:10.15252/msb.202110302)
Supplement: Supplementary file 12 — Code EV1 [file MSB-17-e10302-s003.zip › Computer_Code_EV1/additionnal_dependencies/get_gene_synonyms_SubtiWiki.m]

function SubtiWiki_synonyms = get_gene_synonyms_SubtiWiki(file_name)


fid = fopen(file_name);
content = textscan(fid,'%s %s %s %s %s %s %s %s %s %s %s %s %s','Delimiter',';','HeaderLines',1);

gene_names = content{1};
other_synonyms = content{7};

SubtiWiki_synonyms = [];

for i = 1:length(gene_names)
    SubtiWiki_synonyms{i,1} = gene_names{i};
    
    if ~isempty(find(char(gene_names{i})=='"',1))
        SubtiWiki_synonyms{i,1} = gene_names{i}(2:end-2);
    end
     
%     if i == 5
%         bla
%     end
    if isempty(find(char(other_synonyms{i})=='"')) && ~isempty(other_synonyms{i})
        SubtiWiki_synonyms{i,2} = other_synonyms{i};
       
    elseif ~isempty(other_synonyms{i})
        temp = other_synonyms{i}(2:end-1);
        ind = find(temp==',');
       
        try
        for j = 1:length(ind)+1
            if j ==1
                SubtiWiki_synonyms{i,j+1} = temp(1:ind(j)-1);
            elseif j==length(ind)+1
                SubtiWiki_synonyms{i,j+1} = temp(ind(end)+2:end);
            else
                SubtiWiki_synonyms{i,j+1} = temp(ind(j-1)+2:ind(j)-1);
            end
        end
        catch
            bla
        end
    end
    
end
