# Supplementary material for: Spurious regulatory connections dictate the expression‐fitness landscape of translation factors
Source: Mol Syst Biol. 2021 Apr 26;17(4):e10302. doi: 10.15252/msb.202110302 (PMC8073009; doi:10.15252/msb.202110302)
Supplement: Supplementary file 12 — Code EV1 [file MSB-17-e10302-s003.zip › Computer_Code_EV1/additionnal_dependencies/winsorize.m]

function winsorized_data = winsorize(data,winsor_cut)

temp = data;

data_min = quantile(data,winsor_cut);
data_max = quantile(data,1-winsor_cut);
data(data<data_min) = data_min;
data(data>data_max) = data_max;

winsorized_data = data;
