# Supplementary material for: Spurious regulatory connections dictate the expression‐fitness landscape of translation factors
Source: Mol Syst Biol. 2021 Apr 26;17(4):e10302. doi: 10.15252/msb.202110302 (PMC8073009; doi:10.15252/msb.202110302)
Supplement: Supplementary file 12 — Code EV1 [file MSB-17-e10302-s003.zip › Computer_Code_EV1/additionnal_dependencies/display_FC_sigB_RF_KD_20200707.m]

% FC = [9.86       0.99        0.69;...       
% 0.66         0.58        0.83;...   
% 1.31        1.85        73];   
 
% see qPCR_data_rsbV_stop_switching_RF_knockdown_20200325.xlsx
log2FC = [3.25 -0.35 -0.58 0; ...
        -0.63 -0.85 -0.47 -0.7375; ...
        0.32 0.83 5.81 1.251];

log2FC_stdev_mean = [0.291 0.230 0.186 0; ...
                    0.087 0.133 0.446 0.116; ...
                    0.247 0.233 1.221 0.086];

% log2FC_stdev = [0.71 0.56 0.37 0; ...
%                     0.17 0.27 0.89 0.1; ...
%                     0.50 0.47 2.44 0.1];
stdev_mean = [];

% FC = [9.9       1.0        0.7;...       
% 0.7         0.6        0.8;...   
% 1.3        1.9        73];    

%%
log2FC2 = rot90(log2FC');
stdev2 = rot90(log2FC_stdev_mean');
FC_plot = log2FC2;
FC_plot(end+1,:) = log2FC2(end,:);
FC_plot(:,end+1) = FC_plot(:,end);


figure
surf(FC_plot)

tint_factor = fliplr(0:0.01:1);
red_to_white = [];
for i = 1:length(tint_factor)
    red_to_white(i,:) = pale_RGB([1 0 0],tint_factor(i));
end

for i = 1:size(log2FC,2)
    for j = 1:size(log2FC,1)
        text(i+0.5,j+0.5,1.1*max(FC_plot(:)),sprintf('%.1f\\pm%.1f',...
            round(log2FC2(j,i),1),round(stdev2(j,i),1)),...
            'HorizontalAlignment','center','VerticalAlignment','middle',...
            'FontSize',16); %'Color',[1 1 1]*FC2(j,i)/max(FC_plot(:)))
    end
end

colormap(red_to_white)
% caxis([0 6])
colormap(redblue(200))
caxis([-6 6])
view(2)
axis equal
axis off
set(gcf,'Renderer','Painters')
