# Supplementary material for: Spurious regulatory connections dictate the expression‐fitness landscape of translation factors
Source: Mol Syst Biol. 2021 Apr 26;17(4):e10302. doi: 10.15252/msb.202110302 (PMC8073009; doi:10.15252/msb.202110302)
Supplement: Supplementary file 12 — Code EV1 [file MSB-17-e10302-s003.zip › Computer_Code_EV1/additionnal_dependencies/get_bsub_genome.m]

function bsub_genome = get_bsub_genome()

% genome sequence
% b subtilis

present_dir = pwd;
genome_dir = '/Users/jbl/Documents/MIT/research/D1/RNA_seq_annotation/data/b_subtilis';

cd(genome_dir)
file = 'NC_000964.mochiview_.txt';
fid = fopen(file);
temp = textscan(fid,'%s');
bsub_genome = char(temp{1});
fclose(fid);
cd(present_dir)
