# Supplementary material for: Spurious regulatory connections dictate the expression‐fitness landscape of translation factors
Source: Mol Syst Biol. 2021 Apr 26;17(4):e10302. doi: 10.15252/msb.202110302 (PMC8073009; doi:10.15252/msb.202110302)
Supplement: Supplementary file 12 — Code EV1 [file MSB-17-e10302-s003.zip › Computer_Code_EV1/additionnal_dependencies/Bsub_All_genes_and_their_categories_SubtiWiki.csv]

Version 2013/2 (March 26 2013)
SubtiWiki	BSU_number	FuncId	FuncName1	FuncName2	FuncName3	FuncName4	FuncName5
dat	BSU09670	SW 1.1	Cellular processes	cell envelope and cell division	cell wall synthesis	biosynthesis of peptidoglycan	NA
ddl	BSU04560	SW 1.1	Cellular processes	cell envelope and cell division	cell wall synthesis	biosynthesis of peptidoglycan	NA
glmM	BSU01770	SW 1.1	Cellular processes	cell envelope and cell division	cell wall synthesis	biosynthesis of peptidoglycan	NA
glmS	BSU01780	SW 1.1	Cellular processes	cell envelope and cell division	cell wall synthesis	biosynthesis of peptidoglycan	NA
mraY	BSU15190	SW 1.1	Cellular processes	cell envelope and cell division	cell wall synthesis	biosynthesis of peptidoglycan	NA
murAA	BSU36760	SW 1.1	Cellular processes	cell envelope and cell division	cell wall synthesis	biosynthesis of peptidoglycan	NA
murAB	BSU37100	SW 1.1	Cellular processes	cell envelope and cell division	cell wall synthesis	biosynthesis of peptidoglycan	NA
murB	BSU15230	SW 1.1	Cellular processes	cell envelope and cell division	cell wall synthesis	biosynthesis of peptidoglycan	NA
murC	BSU29790	SW 1.1	Cellular processes	cell envelope and cell division	cell wall synthesis	biosynthesis of peptidoglycan	NA
murD	BSU15200	SW 1.1	Cellular processes	cell envelope and cell division	cell wall synthesis	biosynthesis of peptidoglycan	NA
murE	BSU15180	SW 1.1	Cellular processes	cell envelope and cell division	cell wall synthesis	biosynthesis of peptidoglycan	NA
murF	BSU04570	SW 1.1	Cellular processes	cell envelope and cell division	cell wall synthesis	biosynthesis of peptidoglycan	NA
murG	BSU15220	SW 1.1	Cellular processes	cell envelope and cell division	cell wall synthesis	biosynthesis of peptidoglycan	NA
patA	BSU14000	SW 1.1	Cellular processes	cell envelope and cell division	cell wall synthesis	biosynthesis of peptidoglycan	NA
racE	BSU28390	SW 1.1	Cellular processes	cell envelope and cell division	cell wall synthesis	biosynthesis of peptidoglycan	NA
spoVB	BSU27670	SW 1.1	Cellular processes	cell envelope and cell division	cell wall synthesis	biosynthesis of peptidoglycan	NA
spoVE	BSU15210	SW 1.1	Cellular processes	cell envelope and cell division	cell wall synthesis	biosynthesis of peptidoglycan	NA
walJ	BSU40370	SW 1.1	Cellular processes	cell envelope and cell division	cell wall synthesis	biosynthesis of peptidoglycan	NA
yabM	BSU00570	SW 1.1	Cellular processes	cell envelope and cell division	cell wall synthesis	biosynthesis of peptidoglycan	NA
ykuQ	BSU14180	SW 1.1	Cellular processes	cell envelope and cell division	cell wall synthesis	biosynthesis of peptidoglycan	NA
ykuR	BSU14190	SW 1.1	Cellular processes	cell envelope and cell division	cell wall synthesis	biosynthesis of peptidoglycan	NA
yrpC	BSU26810	SW 1.1	Cellular processes	cell envelope and cell division	cell wall synthesis	biosynthesis of peptidoglycan	NA
ytgP	BSU30050	SW 1.1	Cellular processes	cell envelope and cell division	cell wall synthesis	biosynthesis of peptidoglycan	NA
gcaD	BSU00500	SW 1.1	Cellular processes	cell envelope and cell division	cell wall synthesis	biosynthesis of peptidoglycan	NA
ldt	BSU14040	SW 1.1	Cellular processes	cell envelope and cell division	cell wall synthesis	biosynthesis of peptidoglycan	NA
alr	BSU04640	SW 1.1	Cellular processes	cell envelope and cell division	cell wall synthesis	biosynthesis of peptidoglycan	NA
dgkB	BSU06720	SW 1.1	Cellular processes	cell envelope and cell division	cell wall synthesis	biosynthesis of lipoteichoic acid	NA
yfnI	BSU07260	SW 1.1	Cellular processes	cell envelope and cell division	cell wall synthesis	biosynthesis of lipoteichoic acid	NA
yqgS	BSU24840	SW 1.1	Cellular processes	cell envelope and cell division	cell wall synthesis	biosynthesis of lipoteichoic acid	NA
yvgJ	BSU33360	SW 1.1	Cellular processes	cell envelope and cell division	cell wall synthesis	biosynthesis of lipoteichoic acid	NA
ltaS	BSU07710	SW 1.1	Cellular processes	cell envelope and cell division	cell wall synthesis	biosynthesis of lipoteichoic acid	NA
dgkA	BSU25310	SW 1.1	Cellular processes	cell envelope and cell division	cell wall synthesis	biosynthesis of lipoteichoic acid	NA
dltA	BSU38500	SW 1.1	Cellular processes	cell envelope and cell division	cell wall synthesis	biosynthesis of teichoic acid	NA
dltB	BSU38510	SW 1.1	Cellular processes	cell envelope and cell division	cell wall synthesis	biosynthesis of teichoic acid	NA
dltC	BSU38520	SW 1.1	Cellular processes	cell envelope and cell division	cell wall synthesis	biosynthesis of teichoic acid	NA
dltD	BSU38530	SW 1.1	Cellular processes	cell envelope and cell division	cell wall synthesis	biosynthesis of teichoic acid	NA
dltE	BSU38540	SW 1.1	Cellular processes	cell envelope and cell division	cell wall synthesis	biosynthesis of teichoic acid	NA
ggaA	BSU35690	SW 1.1	Cellular processes	cell envelope and cell division	cell wall synthesis	biosynthesis of teichoic acid	NA
ggaB	BSU35680	SW 1.1	Cellular processes	cell envelope and cell division	cell wall synthesis	biosynthesis of teichoic acid	NA
pgcA	BSU09310	SW 1.1	Cellular processes	cell envelope and cell division	cell wall synthesis	biosynthesis of teichoic acid	NA
gtaB	BSU35670	SW 1.1	Cellular processes	cell envelope and cell division	cell wall synthesis	biosynthesis of teichoic acid	NA
gtaC	BSU38210	SW 1.1	Cellular processes	cell envelope and cell division	cell wall synthesis	biosynthesis of teichoic acid	NA
mnaA	BSU35660	SW 1.1	Cellular processes	cell envelope and cell division	cell wall synthesis	biosynthesis of teichoic acid	NA
tagA	BSU35750	SW 1.1	Cellular processes	cell envelope and cell division	cell wall synthesis	biosynthesis of teichoic acid	NA
tagB	BSU35760	SW 1.1	Cellular processes	cell envelope and cell division	cell wall synthesis	biosynthesis of teichoic acid	NA
tagC	BSU35770	SW 1.1	Cellular processes	cell envelope and cell division	cell wall synthesis	biosynthesis of teichoic acid	NA
tagD	BSU35740	SW 1.1	Cellular processes	cell envelope and cell division	cell wall synthesis	biosynthesis of teichoic acid	NA
tagE	BSU35730	SW 1.1	Cellular processes	cell envelope and cell division	cell wall synthesis	biosynthesis of teichoic acid	NA
tagF	BSU35720	SW 1.1	Cellular processes	cell envelope and cell division	cell wall synthesis	biosynthesis of teichoic acid	NA
tagO	BSU35530	SW 1.1	Cellular processes	cell envelope and cell division	cell wall synthesis	biosynthesis of teichoic acid	NA
tuaA/1	BSU35609	SW 1.1	Cellular processes	cell envelope and cell division	cell wall synthesis	biosynthesis of teichuronic acid	NA
tuaA/2	BSU35610	SW 1.1	Cellular processes	cell envelope and cell division	cell wall synthesis	biosynthesis of teichuronic acid	NA
tuaB	BSU35600	SW 1.1	Cellular processes	cell envelope and cell division	cell wall synthesis	biosynthesis of teichuronic acid	NA
tuaC	BSU35590	SW 1.1	Cellular processes	cell envelope and cell division	cell wall synthesis	biosynthesis of teichuronic acid	NA
tuaD	BSU35580	SW 1.1	Cellular processes	cell envelope and cell division	cell wall synthesis	biosynthesis of teichuronic acid	NA
tuaE	BSU35570	SW 1.1	Cellular processes	cell envelope and cell division	cell wall synthesis	biosynthesis of teichuronic acid	NA
tuaF	BSU35560	SW 1.1	Cellular processes	cell envelope and cell division	cell wall synthesis	biosynthesis of teichuronic acid	NA
tuaG	BSU35550	SW 1.1	Cellular processes	cell envelope and cell division	cell wall synthesis	biosynthesis of teichuronic acid	NA
tuaH	BSU35540	SW 1.1	Cellular processes	cell envelope and cell division	cell wall synthesis	biosynthesis of teichuronic acid	NA
tagG	BSU35710	SW 1.1	Cellular processes	cell envelope and cell division	cell wall synthesis	export of anionic polymers and attachment to peptidoglycan	NA
tagH	BSU35700	SW 1.1	Cellular processes	cell envelope and cell division	cell wall synthesis	export of anionic polymers and attachment to peptidoglycan	NA
tagT	BSU35840	SW 1.1	Cellular processes	cell envelope and cell division	cell wall synthesis	export of anionic polymers and attachment to peptidoglycan	NA
tagU	BSU35650	SW 1.1	Cellular processes	cell envelope and cell division	cell wall synthesis	export of anionic polymers and attachment to peptidoglycan	NA
tagV	BSU35520	SW 1.1	Cellular processes	cell envelope and cell division	cell wall synthesis	export of anionic polymers and attachment to peptidoglycan	NA
dacA	BSU00100	SW 1.1	Cellular processes	cell envelope and cell division	cell wall synthesis	penicillin-binding proteins	NA
pbpC	BSU04140	SW 1.1	Cellular processes	cell envelope and cell division	cell wall synthesis	penicillin-binding proteins	NA
pbpF	BSU10110	SW 1.1	Cellular processes	cell envelope and cell division	cell wall synthesis	penicillin-binding proteins	NA
pbpH	BSU13980	SW 1.1	Cellular processes	cell envelope and cell division	cell wall synthesis	penicillin-binding proteins	NA
pbpB	BSU15160	SW 1.1	Cellular processes	cell envelope and cell division	cell wall synthesis	penicillin-binding proteins	NA
spoVD	BSU15170	SW 1.1	Cellular processes	cell envelope and cell division	cell wall synthesis	penicillin-binding proteins	NA
pbpX	BSU16950	SW 1.1	Cellular processes	cell envelope and cell division	cell wall synthesis	penicillin-binding proteins	NA
dacC	BSU18350	SW 1.1	Cellular processes	cell envelope and cell division	cell wall synthesis	penicillin-binding proteins	NA
ponA	BSU22320	SW 1.1	Cellular processes	cell envelope and cell division	cell wall synthesis	penicillin-binding proteins	NA
dacB	BSU23190	SW 1.1	Cellular processes	cell envelope and cell division	cell wall synthesis	penicillin-binding proteins	NA
dacF	BSU23480	SW 1.1	Cellular processes	cell envelope and cell division	cell wall synthesis	penicillin-binding proteins	NA
pbpA	BSU25000	SW 1.1	Cellular processes	cell envelope and cell division	cell wall synthesis	penicillin-binding proteins	NA
pbpI	BSU27310	SW 1.1	Cellular processes	cell envelope and cell division	cell wall synthesis	penicillin-binding proteins	NA
pbpD	BSU31490	SW 1.1	Cellular processes	cell envelope and cell division	cell wall synthesis	penicillin-binding proteins	NA
pbpE	BSU34440	SW 1.1	Cellular processes	cell envelope and cell division	cell wall synthesis	penicillin-binding proteins	NA
pbpG	BSU37510	SW 1.1	Cellular processes	cell envelope and cell division	cell wall synthesis	penicillin-binding proteins	NA
uppS	BSU16530	SW 1.1	Cellular processes	cell envelope and cell division	cell wall synthesis	biosynthesis of the carrier lipid undecaprenylphosphate	NA
bcrC	BSU36530	SW 1.1	Cellular processes	cell envelope and cell division	cell wall synthesis	biosynthesis of the carrier lipid undecaprenylphosphate	NA
dynA	BSU22030	SW 1.1	Cellular processes	cell envelope and cell division	cell shape	NA	NA
mreBH	BSU14470	SW 1.1	Cellular processes	cell envelope and cell division	cell shape	NA	NA
rodZ	BSU16910	SW 1.1	Cellular processes	cell envelope and cell division	cell shape	NA	NA
mreD	BSU28010	SW 1.1	Cellular processes	cell envelope and cell division	cell shape	NA	NA
mreC	BSU28020	SW 1.1	Cellular processes	cell envelope and cell division	cell shape	NA	NA
mreB	BSU28030	SW 1.1	Cellular processes	cell envelope and cell division	cell shape	NA	NA
mbl	BSU36410	SW 1.1	Cellular processes	cell envelope and cell division	cell shape	NA	NA
rodA	BSU38120	SW 1.1	Cellular processes	cell envelope and cell division	cell shape	NA	NA
yvcK	BSU34760	SW 1.1	Cellular processes	cell envelope and cell division	cell shape	NA	NA
cwlK	BSU02810	SW 1.1	Cellular processes	cell envelope and cell division	cell wall degradation/ turnover	autolysis	NA
cwlT	BSU04970	SW 1.1	Cellular processes	cell envelope and cell division	cell wall degradation/ turnover	autolysis	NA
lytF	BSU09370	SW 1.1	Cellular processes	cell envelope and cell division	cell wall degradation/ turnover	autolysis	NA
lytE	BSU09420	SW 1.1	Cellular processes	cell envelope and cell division	cell wall degradation/ turnover	autolysis	NA
xlyB	BSU12460	SW 1.1	Cellular processes	cell envelope and cell division	cell wall degradation/ turnover	autolysis	NA
xepA	BSU12780	SW 1.1	Cellular processes	cell envelope and cell division	cell wall degradation/ turnover	autolysis	NA
xlyA	BSU12810	SW 1.1	Cellular processes	cell envelope and cell division	cell wall degradation/ turnover	autolysis	NA
iseA	BSU18380	SW 1.1	Cellular processes	cell envelope and cell division	cell wall degradation/ turnover	autolysis	NA
yocH	BSU19210	SW 1.1	Cellular processes	cell envelope and cell division	cell wall degradation/ turnover	autolysis	NA
cwlS	BSU19410	SW 1.1	Cellular processes	cell envelope and cell division	cell wall degradation/ turnover	autolysis	NA
blyA	BSU21410	SW 1.1	Cellular processes	cell envelope and cell division	cell wall degradation/ turnover	autolysis	NA
cwlH	BSU25710	SW 1.1	Cellular processes	cell envelope and cell division	cell wall degradation/ turnover	autolysis	NA
cwlA	BSU25900	SW 1.1	Cellular processes	cell envelope and cell division	cell wall degradation/ turnover	autolysis	NA
ysbB	BSU28900	SW 1.1	Cellular processes	cell envelope and cell division	cell wall degradation/ turnover	autolysis	NA
lytT	BSU28920	SW 1.1	Cellular processes	cell envelope and cell division	cell wall degradation/ turnover	autolysis	NA
lytS	BSU28930	SW 1.1	Cellular processes	cell envelope and cell division	cell wall degradation/ turnover	autolysis	NA
lytG	BSU31120	SW 1.1	Cellular processes	cell envelope and cell division	cell wall degradation/ turnover	autolysis	NA
pbpE	BSU34440	SW 1.1	Cellular processes	cell envelope and cell division	cell wall degradation/ turnover	autolysis	NA
cwlO	BSU34800	SW 1.1	Cellular processes	cell envelope and cell division	cell wall degradation/ turnover	autolysis	NA
lytC	BSU35620	SW 1.1	Cellular processes	cell envelope and cell division	cell wall degradation/ turnover	autolysis	NA
lytB	BSU35630	SW 1.1	Cellular processes	cell envelope and cell division	cell wall degradation/ turnover	autolysis	NA
lytA	BSU35640	SW 1.1	Cellular processes	cell envelope and cell division	cell wall degradation/ turnover	autolysis	NA
lytD	BSU35780	SW 1.1	Cellular processes	cell envelope and cell division	cell wall degradation/ turnover	autolysis	NA
cwlQ	BSU11570	SW 1.1	Cellular processes	cell envelope and cell division	cell wall degradation/ turnover	autolysis	NA
cwlP	BSU21350	SW 1.1	Cellular processes	cell envelope and cell division	cell wall degradation/ turnover	autolysis	NA
ytkC	BSU30640	SW 1.1	Cellular processes	cell envelope and cell division	cell wall degradation/ turnover	autolysis/ based on similarity	NA
ykvT	BSU13820	SW 1.1	Cellular processes	cell envelope and cell division	cell wall degradation/ turnover	autolysis/ based on similarity	NA
nagZ	BSU01660	SW 1.1	Cellular processes	cell envelope and cell division	cell wall degradation/ turnover	utilization of cell wall components	NA
amiE	BSU01670	SW 1.1	Cellular processes	cell envelope and cell division	cell wall degradation/ turnover	utilization of cell wall components	NA
murP	BSU01680	SW 1.1	Cellular processes	cell envelope and cell division	cell wall degradation/ turnover	utilization of cell wall components	NA
murR	BSU01690	SW 1.1	Cellular processes	cell envelope and cell division	cell wall degradation/ turnover	utilization of cell wall components	NA
murQ	BSU01700	SW 1.1	Cellular processes	cell envelope and cell division	cell wall degradation/ turnover	utilization of cell wall components	NA
nagA	BSU35010	SW 1.1	Cellular processes	cell envelope and cell division	cell wall degradation/ turnover	utilization of cell wall components	NA
nagB	BSU35020	SW 1.1	Cellular processes	cell envelope and cell division	cell wall degradation/ turnover	utilization of cell wall components	NA
gamP	BSU02350	SW 1.1	Cellular processes	cell envelope and cell division	cell wall degradation/ turnover	utilization of cell wall components	NA
gamA	BSU02360	SW 1.1	Cellular processes	cell envelope and cell division	cell wall degradation/ turnover	utilization of cell wall components	NA
ybgA	BSU02370	SW 1.1	Cellular processes	cell envelope and cell division	cell wall degradation/ turnover	utilization of cell wall components	NA
yqiI	BSU24190	SW 1.1	Cellular processes	cell envelope and cell division	cell wall degradation/ turnover	additional genes	NA
ggt	BSU18410	SW 1.1	Cellular processes	cell envelope and cell division	capsule biosynthesis and degradation	NA	NA
pgdS	BSU35860	SW 1.1	Cellular processes	cell envelope and cell division	capsule biosynthesis and degradation	NA	NA
capE	BSU35870	SW 1.1	Cellular processes	cell envelope and cell division	capsule biosynthesis and degradation	NA	NA
capA	BSU35880	SW 1.1	Cellular processes	cell envelope and cell division	capsule biosynthesis and degradation	NA	NA
capC	BSU35890	SW 1.1	Cellular processes	cell envelope and cell division	capsule biosynthesis and degradation	NA	NA
capB	BSU35900	SW 1.1	Cellular processes	cell envelope and cell division	capsule biosynthesis and degradation	NA	NA
yodU	BSU19810	SW 1.1	Cellular processes	cell envelope and cell division	capsule biosynthesis and degradation/ based on similarity	NA	NA
ypqP	BSU21670	SW 1.1	Cellular processes	cell envelope and cell division	capsule biosynthesis and degradation/ based on similarity	NA	NA
cpgA	BSU15780	SW 1.1	Cellular processes	cell envelope and cell division	cell wall/ other	NA	NA
cwlJ	BSU02600	SW 1.1	Cellular processes	cell envelope and cell division	cell wall/ other	NA	NA
ydjM	BSU06250	SW 1.1	Cellular processes	cell envelope and cell division	cell wall/ other	NA	NA
wprA	BSU10770	SW 1.1	Cellular processes	cell envelope and cell division	cell wall/ other	NA	NA
ykfB	BSU12980	SW 1.1	Cellular processes	cell envelope and cell division	cell wall/ other	NA	NA
ykfC	BSU12990	SW 1.1	Cellular processes	cell envelope and cell division	cell wall/ other	NA	NA
cwlC	BSU17410	SW 1.1	Cellular processes	cell envelope and cell division	cell wall/ other	NA	NA
spoIIM	BSU23530	SW 1.1	Cellular processes	cell envelope and cell division	cell wall/ other	NA	NA
yqgT	BSU24830	SW 1.1	Cellular processes	cell envelope and cell division	cell wall/ other	NA	NA
spoIIP	BSU25530	SW 1.1	Cellular processes	cell envelope and cell division	cell wall/ other	NA	NA
lytH	BSU32340	SW 1.1	Cellular processes	cell envelope and cell division	cell wall/ other	NA	NA
spoIID	BSU36750	SW 1.1	Cellular processes	cell envelope and cell division	cell wall/ other	NA	NA
wapA	BSU39230	SW 1.1	Cellular processes	cell envelope and cell division	cell wall/ other	NA	NA
yycI	BSU40380	SW 1.1	Cellular processes	cell envelope and cell division	cell wall/ other	NA	NA
yycH	BSU40390	SW 1.1	Cellular processes	cell envelope and cell division	cell wall/ other	NA	NA
walK	BSU40400	SW 1.1	Cellular processes	cell envelope and cell division	cell wall/ other	NA	NA
walR	BSU40410	SW 1.1	Cellular processes	cell envelope and cell division	cell wall/ other	NA	NA
pdaC	BSU12100	SW 1.1	Cellular processes	cell envelope and cell division	cell wall/ other	NA	NA
yabE	BSU00400	SW 1.1	Cellular processes	cell envelope and cell division	cell wall/ other/ based on similarity	NA	NA
ylbI	BSU15020	SW 1.1	Cellular processes	cell envelope and cell division	cell wall/ other/ based on similarity	NA	NA
yngB	BSU18180	SW 1.1	Cellular processes	cell envelope and cell division	cell wall/ other/ based on similarity	NA	NA
yodJ	BSU19620	SW 1.1	Cellular processes	cell envelope and cell division	cell wall/ other/ based on similarity	NA	NA
ybfG	BSU02200	SW 1.1	Cellular processes	cell envelope and cell division	cell wall/ other/ based on similarity	NA	NA
yrvJ	BSU27580	SW 1.1	Cellular processes	cell envelope and cell division	cell wall/ other/ based on similarity	NA	NA
ydhD	BSU05710	SW 1.1	Cellular processes	cell envelope and cell division	cell wall/ other/ based on similarity	NA	NA
floT	BSU31010	SW 1.1	Cellular processes	cell envelope and cell division	membrane dynamics	NA	NA
dynA	BSU22030	SW 1.1	Cellular processes	cell envelope and cell division	membrane dynamics	NA	NA
fabF	BSU11340	SW 1.1	Cellular processes	cell envelope and cell division	membrane dynamics	NA	NA
yuaF	BSU31020	SW 1.1	Cellular processes	cell envelope and cell division	membrane dynamics	NA	NA
floA	BSU25380	SW 1.1	Cellular processes	cell envelope and cell division	membrane dynamics	NA	NA
spoVG	BSU00490	SW 1.1	Cellular processes	cell envelope and cell division	cell division	NA	NA
divIC	BSU00620	SW 1.1	Cellular processes	cell envelope and cell division	cell division	NA	NA
dynA	BSU22030	SW 1.1	Cellular processes	cell envelope and cell division	cell division	NA	NA
ftsH	BSU00690	SW 1.1	Cellular processes	cell envelope and cell division	cell division	NA	NA
disA	BSU00880	SW 1.1	Cellular processes	cell envelope and cell division	cell division	NA	NA
ftsW	BSU14850	SW 1.1	Cellular processes	cell envelope and cell division	cell division	NA	NA
ftsL	BSU15150	SW 1.1	Cellular processes	cell envelope and cell division	cell division	NA	NA
divIB	BSU15240	SW 1.1	Cellular processes	cell envelope and cell division	cell division	NA	NA
ftsA	BSU15280	SW 1.1	Cellular processes	cell envelope and cell division	cell division	NA	NA
ftsZ	BSU15290	SW 1.1	Cellular processes	cell envelope and cell division	cell division	NA	NA
sepF	BSU15390	SW 1.1	Cellular processes	cell envelope and cell division	cell division	NA	NA
divIVA	BSU15420	SW 1.1	Cellular processes	cell envelope and cell division	cell division	NA	NA
rasP	BSU16560	SW 1.1	Cellular processes	cell envelope and cell division	cell division	NA	NA
yneA	BSU17860	SW 1.1	Cellular processes	cell envelope and cell division	cell division	NA	NA
gpsB	BSU22180	SW 1.1	Cellular processes	cell envelope and cell division	cell division	NA	NA
minD	BSU27990	SW 1.1	Cellular processes	cell envelope and cell division	cell division	NA	NA
minC	BSU28000	SW 1.1	Cellular processes	cell envelope and cell division	cell division	NA	NA
maf	BSU28050	SW 1.1	Cellular processes	cell envelope and cell division	cell division	NA	NA
zapA	BSU28610	SW 1.1	Cellular processes	cell envelope and cell division	cell division	NA	NA
ezrA	BSU29610	SW 1.1	Cellular processes	cell envelope and cell division	cell division	NA	NA
minJ	BSU35220	SW 1.1	Cellular processes	cell envelope and cell division	cell division	NA	NA
racA	BSU37030	SW 1.1	Cellular processes	cell envelope and cell division	cell division	NA	NA
noc	BSU40990	SW 1.1	Cellular processes	cell envelope and cell division	cell division	NA	NA
mciZ	BSUNA	SW 1.1	Cellular processes	cell envelope and cell division	cell division	NA	NA
ugtP	BSU21920	SW 1.1	Cellular processes	cell envelope and cell division	cell division	NA	NA
walJ	BSU40370	SW 1.1	Cellular processes	cell envelope and cell division	cell division	NA	NA
refZ	BSU29630	SW 1.1	Cellular processes	cell envelope and cell division	cell division	NA	NA
yjoB	BSU12420	SW 1.1	Cellular processes	cell envelope and cell division	cell division/ based on similarity	NA	NA
ybxA	BSU01450	SW 1.2	Cellular processes	transporters	ABC transporters	NA	NA
ybaE	BSU01460	SW 1.2	Cellular processes	transporters	ABC transporters	NA	NA
ybaF	BSU01470	SW 1.2	Cellular processes	transporters	ABC transporters	NA	NA
feuC	BSU01610	SW 1.2	Cellular processes	transporters	ABC transporters	NA	NA
feuB	BSU01620	SW 1.2	Cellular processes	transporters	ABC transporters	NA	NA
feuA	BSU01630	SW 1.2	Cellular processes	transporters	ABC transporters	NA	NA
skfE	BSU01950	SW 1.2	Cellular processes	transporters	ABC transporters	NA	NA
skfF	BSU01960	SW 1.2	Cellular processes	transporters	ABC transporters	NA	NA
ycbN	BSU02570	SW 1.2	Cellular processes	transporters	ABC transporters	NA	NA
natA	BSU02750	SW 1.2	Cellular processes	transporters	ABC transporters	NA	NA
natB	BSU02760	SW 1.2	Cellular processes	transporters	ABC transporters	NA	NA
znuA	BSU02850	SW 1.2	Cellular processes	transporters	ABC transporters	NA	NA
znuC	BSU02860	SW 1.2	Cellular processes	transporters	ABC transporters	NA	NA
znuB	BSU02870	SW 1.2	Cellular processes	transporters	ABC transporters	NA	NA
opuAA	BSU02980	SW 1.2	Cellular processes	transporters	ABC transporters	NA	NA
opuAB	BSU02990	SW 1.2	Cellular processes	transporters	ABC transporters	NA	NA
opuAC	BSU03000	SW 1.2	Cellular processes	transporters	ABC transporters	NA	NA
yckA	BSU03370	SW 1.2	Cellular processes	transporters	ABC transporters	NA	NA
yckB	BSU03380	SW 1.2	Cellular processes	transporters	ABC transporters	NA	NA
tcyC	BSU03590	SW 1.2	Cellular processes	transporters	ABC transporters	NA	NA
tcyB	BSU03600	SW 1.2	Cellular processes	transporters	ABC transporters	NA	NA
tcyA	BSU03610	SW 1.2	Cellular processes	transporters	ABC transporters	NA	NA
yclH	BSU03730	SW 1.2	Cellular processes	transporters	ABC transporters	NA	NA
yclI	BSU03740	SW 1.2	Cellular processes	transporters	ABC transporters	NA	NA
yclN	BSU03800	SW 1.2	Cellular processes	transporters	ABC transporters	NA	NA
yclO	BSU03810	SW 1.2	Cellular processes	transporters	ABC transporters	NA	NA
yclP	BSU03820	SW 1.2	Cellular processes	transporters	ABC transporters	NA	NA
yclQ	BSU03830	SW 1.2	Cellular processes	transporters	ABC transporters	NA	NA
ydbA	BSU04390	SW 1.2	Cellular processes	transporters	ABC transporters	NA	NA
ydbJ	BSU04490	SW 1.2	Cellular processes	transporters	ABC transporters	NA	NA
ydbK	BSU04500	SW 1.2	Cellular processes	transporters	ABC transporters	NA	NA
vmlR	BSU05610	SW 1.2	Cellular processes	transporters	ABC transporters	NA	NA
ydiF	BSU05950	SW 1.2	Cellular processes	transporters	ABC transporters	NA	NA
yesO	BSU06970	SW 1.2	Cellular processes	transporters	ABC transporters	NA	NA
yesP	BSU06980	SW 1.2	Cellular processes	transporters	ABC transporters	NA	NA
yesQ	BSU06990	SW 1.2	Cellular processes	transporters	ABC transporters	NA	NA
lplA	BSU07100	SW 1.2	Cellular processes	transporters	ABC transporters	NA	NA
lplB	BSU07110	SW 1.2	Cellular processes	transporters	ABC transporters	NA	NA
lplC	BSU07120	SW 1.2	Cellular processes	transporters	ABC transporters	NA	NA
yfmR	BSU07370	SW 1.2	Cellular processes	transporters	ABC transporters	NA	NA
yfmM	BSU07420	SW 1.2	Cellular processes	transporters	ABC transporters	NA	NA
yfmF	BSU07490	SW 1.2	Cellular processes	transporters	ABC transporters	NA	NA
yfmD	BSU07510	SW 1.2	Cellular processes	transporters	ABC transporters	NA	NA
yfmC	BSU07520	SW 1.2	Cellular processes	transporters	ABC transporters	NA	NA
yfiB	BSU08210	SW 1.2	Cellular processes	transporters	ABC transporters	NA	NA
yfiC	BSU08220	SW 1.2	Cellular processes	transporters	ABC transporters	NA	NA
yfiL	BSU08310	SW 1.2	Cellular processes	transporters	ABC transporters	NA	NA
yfiM	BSU08320	SW 1.2	Cellular processes	transporters	ABC transporters	NA	NA
yfiN	BSU08330	SW 1.2	Cellular processes	transporters	ABC transporters	NA	NA
yfiY	BSU08440	SW 1.2	Cellular processes	transporters	ABC transporters	NA	NA
yfiZ	BSU08450	SW 1.2	Cellular processes	transporters	ABC transporters	NA	NA
yfhA	BSU08460	SW 1.2	Cellular processes	transporters	ABC transporters	NA	NA
ygaD	BSU08690	SW 1.2	Cellular processes	transporters	ABC transporters	NA	NA
ssuB	BSU08830	SW 1.2	Cellular processes	transporters	ABC transporters	NA	NA
ssuA	BSU08840	SW 1.2	Cellular processes	transporters	ABC transporters	NA	NA
ssuC	BSU08850	SW 1.2	Cellular processes	transporters	ABC transporters	NA	NA
yhcE	BSU09050	SW 1.2	Cellular processes	transporters	ABC transporters	NA	NA
yhcG	BSU09070	SW 1.2	Cellular processes	transporters	ABC transporters	NA	NA
yhcH	BSU09080	SW 1.2	Cellular processes	transporters	ABC transporters	NA	NA
yhcI	BSU09090	SW 1.2	Cellular processes	transporters	ABC transporters	NA	NA
yhcJ	BSU09110	SW 1.2	Cellular processes	transporters	ABC transporters	NA	NA
bmrC	BSU09710	SW 1.2	Cellular processes	transporters	ABC transporters	NA	NA
bmrD	BSU09720	SW 1.2	Cellular processes	transporters	ABC transporters	NA	NA
yhaQ	BSU09890	SW 1.2	Cellular processes	transporters	ABC transporters	NA	NA
yhaP	BSU09900	SW 1.2	Cellular processes	transporters	ABC transporters	NA	NA
ecsA	BSU10040	SW 1.2	Cellular processes	transporters	ABC transporters	NA	NA
ecsB	BSU10050	SW 1.2	Cellular processes	transporters	ABC transporters	NA	NA
yhfQ	BSU10330	SW 1.2	Cellular processes	transporters	ABC transporters	NA	NA
yhjP	BSU10590	SW 1.2	Cellular processes	transporters	ABC transporters	NA	NA
appD	BSU11360	SW 1.2	Cellular processes	transporters	ABC transporters	NA	NA
appF	BSU11370	SW 1.2	Cellular processes	transporters	ABC transporters	NA	NA
appA/1	BSU11381	SW 1.2	Cellular processes	transporters	ABC transporters	NA	NA
appA/2	BSU11382	SW 1.2	Cellular processes	transporters	ABC transporters	NA	NA
appB	BSU11390	SW 1.2	Cellular processes	transporters	ABC transporters	NA	NA
appC	BSU11400	SW 1.2	Cellular processes	transporters	ABC transporters	NA	NA
oppA	BSU11430	SW 1.2	Cellular processes	transporters	ABC transporters	NA	NA
oppB	BSU11440	SW 1.2	Cellular processes	transporters	ABC transporters	NA	NA
oppC	BSU11450	SW 1.2	Cellular processes	transporters	ABC transporters	NA	NA
oppD	BSU11460	SW 1.2	Cellular processes	transporters	ABC transporters	NA	NA
oppF	BSU11470	SW 1.2	Cellular processes	transporters	ABC transporters	NA	NA
yjkA	BSU12240	SW 1.2	Cellular processes	transporters	ABC transporters	NA	NA
yjkB	BSU12250	SW 1.2	Cellular processes	transporters	ABC transporters	NA	NA
dppB	BSU12930	SW 1.2	Cellular processes	transporters	ABC transporters	NA	NA
dppC	BSU12940	SW 1.2	Cellular processes	transporters	ABC transporters	NA	NA
dppD	BSU12950	SW 1.2	Cellular processes	transporters	ABC transporters	NA	NA
dppE	BSU12960	SW 1.2	Cellular processes	transporters	ABC transporters	NA	NA
ykfD	BSU13000	SW 1.2	Cellular processes	transporters	ABC transporters	NA	NA
thiX	BSU13210	SW 1.2	Cellular processes	transporters	ABC transporters	NA	NA
thiW	BSU13220	SW 1.2	Cellular processes	transporters	ABC transporters	NA	NA
thiV	BSU13230	SW 1.2	Cellular processes	transporters	ABC transporters	NA	NA
thiU	BSU13240	SW 1.2	Cellular processes	transporters	ABC transporters	NA	NA
yknU	BSU14320	SW 1.2	Cellular processes	transporters	ABC transporters	NA	NA
yknV	BSU14330	SW 1.2	Cellular processes	transporters	ABC transporters	NA	NA
yknW	BSU14340	SW 1.2	Cellular processes	transporters	ABC transporters	NA	NA
yknX	BSU14350	SW 1.2	Cellular processes	transporters	ABC transporters	NA	NA
yknY	BSU14360	SW 1.2	Cellular processes	transporters	ABC transporters	NA	NA
yknZ	BSU14370	SW 1.2	Cellular processes	transporters	ABC transporters	NA	NA
ykpA	BSU14430	SW 1.2	Cellular processes	transporters	ABC transporters	NA	NA
ylmA	BSU15340	SW 1.2	Cellular processes	transporters	ABC transporters	NA	NA
sunT	BSU21470	SW 1.2	Cellular processes	transporters	ABC transporters	NA	NA
artR	BSU23960	SW 1.2	Cellular processes	transporters	ABC transporters	NA	NA
artQ	BSU23970	SW 1.2	Cellular processes	transporters	ABC transporters	NA	NA
artP	BSU23980	SW 1.2	Cellular processes	transporters	ABC transporters	NA	NA
pstBB	BSU24950	SW 1.2	Cellular processes	transporters	ABC transporters	NA	NA
pstBA	BSU24960	SW 1.2	Cellular processes	transporters	ABC transporters	NA	NA
pstA	BSU24970	SW 1.2	Cellular processes	transporters	ABC transporters	NA	NA
pstC	BSU24980	SW 1.2	Cellular processes	transporters	ABC transporters	NA	NA
pstS	BSU24990	SW 1.2	Cellular processes	transporters	ABC transporters	NA	NA
glnQ	BSU27430	SW 1.2	Cellular processes	transporters	ABC transporters	NA	NA
glnH	BSU27440	SW 1.2	Cellular processes	transporters	ABC transporters	NA	NA
glnM	BSU27450	SW 1.2	Cellular processes	transporters	ABC transporters	NA	NA
glnP	BSU27460	SW 1.2	Cellular processes	transporters	ABC transporters	NA	NA
araQ	BSU28730	SW 1.2	Cellular processes	transporters	ABC transporters	NA	NA
araP	BSU28740	SW 1.2	Cellular processes	transporters	ABC transporters	NA	NA
araN	BSU28750	SW 1.2	Cellular processes	transporters	ABC transporters	NA	NA
tcyN	BSU29340	SW 1.2	Cellular processes	transporters	ABC transporters	NA	NA
tcyM	BSU29350	SW 1.2	Cellular processes	transporters	ABC transporters	NA	NA
tcyL	BSU29360	SW 1.2	Cellular processes	transporters	ABC transporters	NA	NA
tcyK	BSU29370	SW 1.2	Cellular processes	transporters	ABC transporters	NA	NA
tcyJ	BSU29380	SW 1.2	Cellular processes	transporters	ABC transporters	NA	NA
ythQ	BSU30000	SW 1.2	Cellular processes	transporters	ABC transporters	NA	NA
ythP	BSU30010	SW 1.2	Cellular processes	transporters	ABC transporters	NA	NA
yteP	BSU30135	SW 1.2	Cellular processes	transporters	ABC transporters	NA	NA
ytcQ	BSU30160	SW 1.2	Cellular processes	transporters	ABC transporters	NA	NA
ytcP	BSU30170	SW 1.2	Cellular processes	transporters	ABC transporters	NA	NA
msmE	BSU30270	SW 1.2	Cellular processes	transporters	ABC transporters	NA	NA
amyD	BSU30280	SW 1.2	Cellular processes	transporters	ABC transporters	NA	NA
amyC	BSU30290	SW 1.2	Cellular processes	transporters	ABC transporters	NA	NA
bceB	BSU30370	SW 1.2	Cellular processes	transporters	ABC transporters	NA	NA
bceA	BSU30380	SW 1.2	Cellular processes	transporters	ABC transporters	NA	NA
ytrF	BSU30410	SW 1.2	Cellular processes	transporters	ABC transporters	NA	NA
ytrE	BSU30420	SW 1.2	Cellular processes	transporters	ABC transporters	NA	NA
ytrD	BSU30430	SW 1.2	Cellular processes	transporters	ABC transporters	NA	NA
ytrC	BSU30440	SW 1.2	Cellular processes	transporters	ABC transporters	NA	NA
ytrB	BSU30450	SW 1.2	Cellular processes	transporters	ABC transporters	NA	NA
ytlA	BSU30595	SW 1.2	Cellular processes	transporters	ABC transporters	NA	NA
ytlC	BSU30610	SW 1.2	Cellular processes	transporters	ABC transporters	NA	NA
ytlD	BSU30620	SW 1.2	Cellular processes	transporters	ABC transporters	NA	NA
mntD	BSU30740	SW 1.2	Cellular processes	transporters	ABC transporters	NA	NA
mntC	BSU30750	SW 1.2	Cellular processes	transporters	ABC transporters	NA	NA
mntB	BSU30760	SW 1.2	Cellular processes	transporters	ABC transporters	NA	NA
mntA	BSU30770	SW 1.2	Cellular processes	transporters	ABC transporters	NA	NA
nupO	BSU31550	SW 1.2	Cellular processes	transporters	ABC transporters	NA	NA
nupP	BSU31560	SW 1.2	Cellular processes	transporters	ABC transporters	NA	NA
nupQ	BSU31570	SW 1.2	Cellular processes	transporters	ABC transporters	NA	NA
yurJ	BSU32550	SW 1.2	Cellular processes	transporters	ABC transporters	NA	NA
frlM	BSU32580	SW 1.2	Cellular processes	transporters	ABC transporters	NA	NA
frlN	BSU32590	SW 1.2	Cellular processes	transporters	ABC transporters	NA	NA
frlO	BSU32600	SW 1.2	Cellular processes	transporters	ABC transporters	NA	NA
sufC	BSU32710	SW 1.2	Cellular processes	transporters	ABC transporters	NA	NA
metQ	BSU32730	SW 1.2	Cellular processes	transporters	ABC transporters	NA	NA
metP	BSU32740	SW 1.2	Cellular processes	transporters	ABC transporters	NA	NA
metN	BSU32750	SW 1.2	Cellular processes	transporters	ABC transporters	NA	NA
yusV	BSU32940	SW 1.2	Cellular processes	transporters	ABC transporters	NA	NA
yvrA	BSU33160	SW 1.2	Cellular processes	transporters	ABC transporters	NA	NA
yvrB	BSU33170	SW 1.2	Cellular processes	transporters	ABC transporters	NA	NA
yvrC	BSU33180	SW 1.2	Cellular processes	transporters	ABC transporters	NA	NA
yvrN	BSU33260	SW 1.2	Cellular processes	transporters	ABC transporters	NA	NA
yvrO	BSU33270	SW 1.2	Cellular processes	transporters	ABC transporters	NA	NA
fhuC	BSU33290	SW 1.2	Cellular processes	transporters	ABC transporters	NA	NA
fhuG	BSU33300	SW 1.2	Cellular processes	transporters	ABC transporters	NA	NA
fhuB	BSU33310	SW 1.2	Cellular processes	transporters	ABC transporters	NA	NA
fhuD	BSU33320	SW 1.2	Cellular processes	transporters	ABC transporters	NA	NA
yvgL	BSU33380	SW 1.2	Cellular processes	transporters	ABC transporters	NA	NA
yvgM	BSU33390	SW 1.2	Cellular processes	transporters	ABC transporters	NA	NA
opuBD	BSU33700	SW 1.2	Cellular processes	transporters	ABC transporters	NA	NA
opuBC	BSU33710	SW 1.2	Cellular processes	transporters	ABC transporters	NA	NA
opuBB	BSU33720	SW 1.2	Cellular processes	transporters	ABC transporters	NA	NA
opuBA	BSU33730	SW 1.2	Cellular processes	transporters	ABC transporters	NA	NA
opuCD	BSU33800	SW 1.2	Cellular processes	transporters	ABC transporters	NA	NA
opuCC	BSU33810	SW 1.2	Cellular processes	transporters	ABC transporters	NA	NA
opuCB	BSU33820	SW 1.2	Cellular processes	transporters	ABC transporters	NA	NA
opuCA	BSU33830	SW 1.2	Cellular processes	transporters	ABC transporters	NA	NA
yvfS	BSU34080	SW 1.2	Cellular processes	transporters	ABC transporters	NA	NA
yvfR	BSU34090	SW 1.2	Cellular processes	transporters	ABC transporters	NA	NA
ganQ	BSU34140	SW 1.2	Cellular processes	transporters	ABC transporters	NA	NA
ganP	BSU34150	SW 1.2	Cellular processes	transporters	ABC transporters	NA	NA
cycB	BSU34160	SW 1.2	Cellular processes	transporters	ABC transporters	NA	NA
mdxG	BSU34590	SW 1.2	Cellular processes	transporters	ABC transporters	NA	NA
mdxF	BSU34600	SW 1.2	Cellular processes	transporters	ABC transporters	NA	NA
mdxE	BSU34610	SW 1.2	Cellular processes	transporters	ABC transporters	NA	NA
psdA	BSU34700	SW 1.2	Cellular processes	transporters	ABC transporters	NA	NA
psdB	BSU34690	SW 1.2	Cellular processes	transporters	ABC transporters	NA	NA
bmrA	BSU34820	SW 1.2	Cellular processes	transporters	ABC transporters	NA	NA
ftsX	BSU35250	SW 1.2	Cellular processes	transporters	ABC transporters	NA	NA
ftsE	BSU35260	SW 1.2	Cellular processes	transporters	ABC transporters	NA	NA
tagH	BSU35700	SW 1.2	Cellular processes	transporters	ABC transporters	NA	NA
tagG	BSU35710	SW 1.2	Cellular processes	transporters	ABC transporters	NA	NA
rbsD	BSU35930	SW 1.2	Cellular processes	transporters	ABC transporters	NA	NA
rbsA	BSU35940	SW 1.2	Cellular processes	transporters	ABC transporters	NA	NA
rbsC	BSU35950	SW 1.2	Cellular processes	transporters	ABC transporters	NA	NA
rbsB	BSU35960	SW 1.2	Cellular processes	transporters	ABC transporters	NA	NA
ywjA	BSU37230	SW 1.2	Cellular processes	transporters	ABC transporters	NA	NA
yxlG	BSU38650	SW 1.2	Cellular processes	transporters	ABC transporters	NA	NA
yxlF	BSU38660	SW 1.2	Cellular processes	transporters	ABC transporters	NA	NA
cydD	BSU38730	SW 1.2	Cellular processes	transporters	ABC transporters	NA	NA
cydC	BSU38740	SW 1.2	Cellular processes	transporters	ABC transporters	NA	NA
msmX	BSU38810	SW 1.2	Cellular processes	transporters	ABC transporters	NA	NA
yxeO	BSU39480	SW 1.2	Cellular processes	transporters	ABC transporters	NA	NA
yxeN	BSU39490	SW 1.2	Cellular processes	transporters	ABC transporters	NA	NA
yxeM	BSU39500	SW 1.2	Cellular processes	transporters	ABC transporters	NA	NA
yxeB	BSU39610	SW 1.2	Cellular processes	transporters	ABC transporters	NA	NA
yxdM	BSU39630	SW 1.2	Cellular processes	transporters	ABC transporters	NA	NA
yxdL	BSU39640	SW 1.2	Cellular processes	transporters	ABC transporters	NA	NA
yydJ	BSU40140	SW 1.2	Cellular processes	transporters	ABC transporters	NA	NA
yydI	BSU40150	SW 1.2	Cellular processes	transporters	ABC transporters	NA	NA
yydH	BSU40160	SW 1.2	Cellular processes	transporters	ABC transporters	NA	NA
yybL	BSU40600	SW 1.2	Cellular processes	transporters	ABC transporters	NA	NA
yybK	BSU40610	SW 1.2	Cellular processes	transporters	ABC transporters	NA	NA
yybJ	BSU40620	SW 1.2	Cellular processes	transporters	ABC transporters	NA	NA
yfmE	BSU07500	SW 1.2	Cellular processes	transporters	ABC transporters	NA	NA
murP	BSU01680	SW 1.2	Cellular processes	transporters	phosphotransferase systems	NA	NA
gamP	BSU02350	SW 1.2	Cellular processes	transporters	phosphotransferase systems	NA	NA
mtlA	BSU03981	SW 1.2	Cellular processes	transporters	phosphotransferase systems	NA	NA
mtlF	BSU03982	SW 1.2	Cellular processes	transporters	phosphotransferase systems	NA	NA
gmuB	BSU05810	SW 1.2	Cellular processes	transporters	phosphotransferase systems	NA	NA
gmuA	BSU05820	SW 1.2	Cellular processes	transporters	phosphotransferase systems	NA	NA
gmuC	BSU05830	SW 1.2	Cellular processes	transporters	phosphotransferase systems	NA	NA
nagP	BSU07700	SW 1.2	Cellular processes	transporters	phosphotransferase systems	NA	NA
treP	BSU07800	SW 1.2	Cellular processes	transporters	phosphotransferase systems	NA	NA
malP	BSU08200	SW 1.2	Cellular processes	transporters	phosphotransferase systems	NA	NA
manP	BSU12010	SW 1.2	Cellular processes	transporters	phosphotransferase systems	NA	NA
ptsG	BSU13890	SW 1.2	Cellular processes	transporters	phosphotransferase systems	NA	NA
ptsH	BSU13900	SW 1.2	Cellular processes	transporters	phosphotransferase systems	NA	NA
ptsI	BSU13910	SW 1.2	Cellular processes	transporters	phosphotransferase systems	NA	NA
fruA	BSU14400	SW 1.2	Cellular processes	transporters	phosphotransferase systems	NA	NA
ypqE	BSU22230	SW 1.2	Cellular processes	transporters	phosphotransferase systems	NA	NA
levG	BSU27040	SW 1.2	Cellular processes	transporters	phosphotransferase systems	NA	NA
levF	BSU27050	SW 1.2	Cellular processes	transporters	phosphotransferase systems	NA	NA
levE	BSU27060	SW 1.2	Cellular processes	transporters	phosphotransferase systems	NA	NA
levD	BSU27070	SW 1.2	Cellular processes	transporters	phosphotransferase systems	NA	NA
sacP	BSU38050	SW 1.2	Cellular processes	transporters	phosphotransferase systems	NA	NA
ywbA	BSU38390	SW 1.2	Cellular processes	transporters	phosphotransferase systems	NA	NA
sacX	BSU38410	SW 1.2	Cellular processes	transporters	phosphotransferase systems	NA	NA
licA	BSU38570	SW 1.2	Cellular processes	transporters	phosphotransferase systems	NA	NA
licC	BSU38580	SW 1.2	Cellular processes	transporters	phosphotransferase systems	NA	NA
licB	BSU38590	SW 1.2	Cellular processes	transporters	phosphotransferase systems	NA	NA
bglP	BSU39270	SW 1.2	Cellular processes	transporters	phosphotransferase systems	NA	NA
yyzE	BSU40120	SW 1.2	Cellular processes	transporters	phosphotransferase systems	NA	NA
cstA	BSU28710	SW 1.2	Cellular processes	transporters	transporters/ other	NA	NA
glpT	BSU02140	SW 1.2	Cellular processes	transporters	transporters/ other	NA	NA
glnT	BSU02420	SW 1.2	Cellular processes	transporters	transporters/ other	NA	NA
ycbE	BSU02480	SW 1.2	Cellular processes	transporters	transporters/ other	NA	NA
lmrB	BSU02670	SW 1.2	Cellular processes	transporters	transporters/ other	NA	NA
lctP	BSU03060	SW 1.2	Cellular processes	transporters	transporters/ other	NA	NA
mdr	BSU03070	SW 1.2	Cellular processes	transporters	transporters/ other	NA	NA
putP	BSU03220	SW 1.2	Cellular processes	transporters	transporters/ other	NA	NA
nasA	BSU03330	SW 1.2	Cellular processes	transporters	transporters/ other	NA	NA
yciB	BSU03350	SW 1.2	Cellular processes	transporters	transporters/ other	NA	NA
yclF	BSU03670	SW 1.2	Cellular processes	transporters	transporters/ other	NA	NA
ycnJ	BSU03950	SW 1.2	Cellular processes	transporters	transporters/ other	NA	NA
mntH	BSU04360	SW 1.2	Cellular processes	transporters	transporters/ other	NA	NA
dctB	BSU04440	SW 1.2	Cellular processes	transporters	transporters/ other	NA	NA
dctP	BSU04470	SW 1.2	Cellular processes	transporters	transporters/ other	NA	NA
aseA	BSU05340	SW 1.2	Cellular processes	transporters	transporters/ other	NA	NA
pbuE	BSU05800	SW 1.2	Cellular processes	transporters	transporters/ other	NA	NA
gutP	BSU06160	SW 1.2	Cellular processes	transporters	transporters/ other	NA	NA
iolT	BSU06230	SW 1.2	Cellular processes	transporters	transporters/ other	NA	NA
gabP	BSU06310	SW 1.2	Cellular processes	transporters	transporters/ other	NA	NA
pbuG	BSU06370	SW 1.2	Cellular processes	transporters	transporters/ other	NA	NA
opuE	BSU06660	SW 1.2	Cellular processes	transporters	transporters/ other	NA	NA
yflS	BSU07570	SW 1.2	Cellular processes	transporters	transporters/ other	NA	NA
citM	BSU07610	SW 1.2	Cellular processes	transporters	transporters/ other	NA	NA
chaA	BSU07920	SW 1.2	Cellular processes	transporters	transporters/ other	NA	NA
yfjQ	BSU08000	SW 1.2	Cellular processes	transporters	transporters/ other	NA	NA
tcyP	BSU09130	SW 1.2	Cellular processes	transporters	transporters/ other	NA	NA
glpF	BSU09280	SW 1.2	Cellular processes	transporters	transporters/ other	NA	NA
nhaC	BSU09680	SW 1.2	Cellular processes	transporters	transporters/ other	NA	NA
yhaU	BSU09850	SW 1.2	Cellular processes	transporters	transporters/ other	NA	NA
yhaT	BSU09860	SW 1.2	Cellular processes	transporters	transporters/ other	NA	NA
trpP	BSU10010	SW 1.2	Cellular processes	transporters	transporters/ other	NA	NA
gltT	BSU10220	SW 1.2	Cellular processes	transporters	transporters/ other	NA	NA
yjmB	BSU12310	SW 1.2	Cellular processes	transporters	transporters/ other	NA	NA
exuT	BSU12360	SW 1.2	Cellular processes	transporters	transporters/ other	NA	NA
pit	BSU12840	SW 1.2	Cellular processes	transporters	transporters/ other	NA	NA
steT	BSU12860	SW 1.2	Cellular processes	transporters	transporters/ other	NA	NA
mgtE	BSU13300	SW 1.2	Cellular processes	transporters	transporters/ other	NA	NA
ktrD	BSU13500	SW 1.2	Cellular processes	transporters	transporters/ other	NA	NA
zosA	BSU13850	SW 1.2	Cellular processes	transporters	transporters/ other	NA	NA
ktrC	BSU14510	SW 1.2	Cellular processes	transporters	transporters/ other	NA	NA
pyrP	BSU15480	SW 1.2	Cellular processes	transporters	transporters/ other	NA	NA
cysP	BSU15580	SW 1.2	Cellular processes	transporters	transporters/ other	NA	NA
ymfD	BSU16825	SW 1.2	Cellular processes	transporters	transporters/ other	NA	NA
yoaB	BSU18540	SW 1.2	Cellular processes	transporters	transporters/ other	NA	NA
pbuX	BSU22060	SW 1.2	Cellular processes	transporters	transporters/ other	NA	NA
kdgT	BSU22090	SW 1.2	Cellular processes	transporters	transporters/ other	NA	NA
ribU	BSU23050	SW 1.2	Cellular processes	transporters	transporters/ other	NA	NA
mleN	BSU23560	SW 1.2	Cellular processes	transporters	transporters/ other	NA	NA
bmr	BSU24010	SW 1.2	Cellular processes	transporters	transporters/ other	NA	NA
corA	BSU24740	SW 1.2	Cellular processes	transporters	transporters/ other	NA	NA
yqeW	BSU25420	SW 1.2	Cellular processes	transporters	transporters/ other	NA	NA
arsB	BSU25790	SW 1.2	Cellular processes	transporters	transporters/ other	NA	NA
blt	BSU26590	SW 1.2	Cellular processes	transporters	transporters/ other	NA	NA
trkA	BSU26640	SW 1.2	Cellular processes	transporters	transporters/ other	NA	NA
czcD	BSU26650	SW 1.2	Cellular processes	transporters	transporters/ other	NA	NA
brnQ	BSU26690	SW 1.2	Cellular processes	transporters	transporters/ other	NA	NA
azlD	BSU26700	SW 1.2	Cellular processes	transporters	transporters/ other	NA	NA
azlC	BSU26710	SW 1.2	Cellular processes	transporters	transporters/ other	NA	NA
yraO	BSU26860	SW 1.2	Cellular processes	transporters	transporters/ other	NA	NA
yrbD	BSU27810	SW 1.2	Cellular processes	transporters	transporters/ other	NA	NA
braB	BSU29600	SW 1.2	Cellular processes	transporters	transporters/ other	NA	NA
opuD	BSU30070	SW 1.2	Cellular processes	transporters	transporters/ other	NA	NA
thiT	BSU30990	SW 1.2	Cellular processes	transporters	transporters/ other	NA	NA
ktrA	BSU31090	SW 1.2	Cellular processes	transporters	transporters/ other	NA	NA
ktrB	BSU31100	SW 1.2	Cellular processes	transporters	transporters/ other	NA	NA
maeN	BSU31580	SW 1.2	Cellular processes	transporters	transporters/ other	NA	NA
mrpA	BSU31600	SW 1.2	Cellular processes	transporters	transporters/ other	NA	NA
mrpB	BSU31610	SW 1.2	Cellular processes	transporters	transporters/ other	NA	NA
mrpC	BSU31620	SW 1.2	Cellular processes	transporters	transporters/ other	NA	NA
mrpD	BSU31630	SW 1.2	Cellular processes	transporters	transporters/ other	NA	NA
mrpE	BSU31640	SW 1.2	Cellular processes	transporters	transporters/ other	NA	NA
mrpF	BSU31650	SW 1.2	Cellular processes	transporters	transporters/ other	NA	NA
mrpG	BSU31660	SW 1.2	Cellular processes	transporters	transporters/ other	NA	NA
pucJ	BSU32430	SW 1.2	Cellular processes	transporters	transporters/ other	NA	NA
pucK	BSU32440	SW 1.2	Cellular processes	transporters	transporters/ other	NA	NA
mdtP	BSU32880	SW 1.2	Cellular processes	transporters	transporters/ other	NA	NA
nhaK	BSU33420	SW 1.2	Cellular processes	transporters	transporters/ other	NA	NA
cadA	BSU33490	SW 1.2	Cellular processes	transporters	transporters/ other	NA	NA
copA	BSU33500	SW 1.2	Cellular processes	transporters	transporters/ other	NA	NA
copZ	BSU33510	SW 1.2	Cellular processes	transporters	transporters/ other	NA	NA
araE	BSU33960	SW 1.2	Cellular processes	transporters	transporters/ other	NA	NA
lutP	BSU34190	SW 1.2	Cellular processes	transporters	transporters/ other	NA	NA
yveA	BSU34470	SW 1.2	Cellular processes	transporters	transporters/ other	NA	NA
ywrB	BSU36120	SW 1.2	Cellular processes	transporters	transporters/ other	NA	NA
ywrA	BSU36130	SW 1.2	Cellular processes	transporters	transporters/ other	NA	NA
pucI	BSU36470	SW 1.2	Cellular processes	transporters	transporters/ other	NA	NA
nrgA	BSU36510	SW 1.2	Cellular processes	transporters	transporters/ other	NA	NA
narK	BSU37320	SW 1.2	Cellular processes	transporters	transporters/ other	NA	NA
rocC	BSU37760	SW 1.2	Cellular processes	transporters	transporters/ other	NA	NA
ywbN	BSU38260	SW 1.2	Cellular processes	transporters	transporters/ other	NA	NA
ywbM	BSU38270	SW 1.2	Cellular processes	transporters	transporters/ other	NA	NA
ywbL	BSU38280	SW 1.2	Cellular processes	transporters	transporters/ other	NA	NA
dltB	BSU38510	SW 1.2	Cellular processes	transporters	transporters/ other	NA	NA
cimH	BSU38770	SW 1.2	Cellular processes	transporters	transporters/ other	NA	NA
nupG	BSU39020	SW 1.2	Cellular processes	transporters	transporters/ other	NA	NA
citH	BSU39060	SW 1.2	Cellular processes	transporters	transporters/ other	NA	NA
hutM	BSU39390	SW 1.2	Cellular processes	transporters	transporters/ other	NA	NA
nupC	BSU39410	SW 1.2	Cellular processes	transporters	transporters/ other	NA	NA
yxeR	BSU39450	SW 1.2	Cellular processes	transporters	transporters/ other	NA	NA
iolF	BSU39710	SW 1.2	Cellular processes	transporters	transporters/ other	NA	NA
gntP	BSU40070	SW 1.2	Cellular processes	transporters	transporters/ other	NA	NA
rocE	BSU40330	SW 1.2	Cellular processes	transporters	transporters/ other	NA	NA
ybaS	BSU01590	SW 1.2	Cellular processes	transporters	transporters/ other	NA	NA
ybcL	BSU01890	SW 1.2	Cellular processes	transporters	transporters/ other	NA	NA
ybxG	BSU02060	SW 1.2	Cellular processes	transporters	transporters/ other	NA	NA
ybeC	BSU02120	SW 1.2	Cellular processes	transporters	transporters/ other	NA	NA
gltP	BSU02340	SW 1.2	Cellular processes	transporters	transporters/ other	NA	NA
ybgF	BSU02400	SW 1.2	Cellular processes	transporters	transporters/ other	NA	NA
ycbK	BSU02540	SW 1.2	Cellular processes	transporters	transporters/ other	NA	NA
yccK	BSU02770	SW 1.2	Cellular processes	transporters	transporters/ other	NA	NA
niaP	BSU02950	SW 1.2	Cellular processes	transporters	transporters/ other	NA	NA
yceJ	BSU02960	SW 1.2	Cellular processes	transporters	transporters/ other	NA	NA
ycgH	BSU03110	SW 1.2	Cellular processes	transporters	transporters/ other	NA	NA
ycnB	BSU03840	SW 1.2	Cellular processes	transporters	transporters/ other	NA	NA
xynP	BSU17570	SW 1.2	Cellular processes	transporters	transporters/ other	NA	NA
glcU	BSU03920	SW 1.2	Cellular processes	transporters	transporters/ other	NA	NA
ycsG	BSU04060	SW 1.2	Cellular processes	transporters	transporters/ other	NA	NA
ydbO	BSU04540	SW 1.2	Cellular processes	transporters	transporters/ other	NA	NA
yddS	BSU05090	SW 1.2	Cellular processes	transporters	transporters/ other	NA	NA
ydeG	BSU05190	SW 1.2	Cellular processes	transporters	transporters/ other	NA	NA
ydeR	BSU05310	SW 1.2	Cellular processes	transporters	transporters/ other	NA	NA
ydfM	BSU05470	SW 1.2	Cellular processes	transporters	transporters/ other	NA	NA
ydgF	BSU05620	SW 1.2	Cellular processes	transporters	transporters/ other	NA	NA
ydgH	BSU05650	SW 1.2	Cellular processes	transporters	transporters/ other	NA	NA
ydgK	BSU05680	SW 1.2	Cellular processes	transporters	transporters/ other	NA	NA
yeaB	BSU06320	SW 1.2	Cellular processes	transporters	transporters/ other	NA	NA
yecA	BSU06550	SW 1.2	Cellular processes	transporters	transporters/ other	NA	NA
yfnA	BSU07340	SW 1.2	Cellular processes	transporters	transporters/ other	NA	NA
yfmO	BSU07400	SW 1.2	Cellular processes	transporters	transporters/ other	NA	NA
yfmI	BSU07460	SW 1.2	Cellular processes	transporters	transporters/ other	NA	NA
yflA	BSU07750	SW 1.2	Cellular processes	transporters	transporters/ other	NA	NA
yfkL	BSU07860	SW 1.2	Cellular processes	transporters	transporters/ other	NA	NA
yfkF	BSU07910	SW 1.2	Cellular processes	transporters	transporters/ other	NA	NA
yfiG	BSU08260	SW 1.2	Cellular processes	transporters	transporters/ other	NA	NA
yfiS	BSU08380	SW 1.2	Cellular processes	transporters	transporters/ other	NA	NA
yfiU	BSU08400	SW 1.2	Cellular processes	transporters	transporters/ other	NA	NA
yfhI	BSU08540	SW 1.2	Cellular processes	transporters	transporters/ other	NA	NA
yhcA	BSU09010	SW 1.2	Cellular processes	transporters	transporters/ other	NA	NA
bcaP	BSU09460	SW 1.2	Cellular processes	transporters	transporters/ other	NA	NA
yhdH	BSU09470	SW 1.2	Cellular processes	transporters	transporters/ other	NA	NA
yhjB	BSU10450	SW 1.2	Cellular processes	transporters	transporters/ other	NA	NA
glcP	BSU10520	SW 1.2	Cellular processes	transporters	transporters/ other	NA	NA
yhjO	BSU10580	SW 1.2	Cellular processes	transporters	transporters/ other	NA	NA
yitG	BSU10980	SW 1.2	Cellular processes	transporters	transporters/ other	NA	NA
yitZ	BSU11180	SW 1.2	Cellular processes	transporters	transporters/ other	NA	NA
yjbB	BSU11480	SW 1.2	Cellular processes	transporters	transporters/ other	NA	NA
yjbQ	BSU11640	SW 1.2	Cellular processes	transporters	transporters/ other	NA	NA
ykuC	BSU14030	SW 1.2	Cellular processes	transporters	transporters/ other	NA	NA
yloB	BSU15650	SW 1.2	Cellular processes	transporters	transporters/ other	NA	NA
ebrB	BSU17290	SW 1.2	Cellular processes	transporters	transporters/ other	NA	NA
ebrA	BSU17300	SW 1.2	Cellular processes	transporters	transporters/ other	NA	NA
yncC	BSU17630	SW 1.2	Cellular processes	transporters	transporters/ other	NA	NA
alsT	BSU18120	SW 1.2	Cellular processes	transporters	transporters/ other	NA	NA
yoaV	BSU18770	SW 1.2	Cellular processes	transporters	transporters/ other	NA	NA
yocN	BSU19280	SW 1.2	Cellular processes	transporters	transporters/ other	NA	NA
yocR	BSU19340	SW 1.2	Cellular processes	transporters	transporters/ other	NA	NA
yocS	BSU19350	SW 1.2	Cellular processes	transporters	transporters/ other	NA	NA
yojA	BSU19520	SW 1.2	Cellular processes	transporters	transporters/ other	NA	NA
yodF	BSU19580	SW 1.2	Cellular processes	transporters	transporters/ other	NA	NA
yqjV	BSU23730	SW 1.2	Cellular processes	transporters	transporters/ other	NA	NA
yhfU	BSU10370	SW 1.2	Cellular processes	transporters	transporters/ other	NA	NA
aapA	BSU27090	SW 1.2	Cellular processes	transporters	transporters/ other	NA	NA
yrhP	BSU27100	SW 1.2	Cellular processes	transporters	transporters/ other	NA	NA
yrhG	BSU27200	SW 1.2	Cellular processes	transporters	transporters/ other	NA	NA
ytbD	BSU29040	SW 1.2	Cellular processes	transporters	transporters/ other	NA	NA
pbuO	BSU29990	SW 1.2	Cellular processes	transporters	transporters/ other	NA	NA
yttB	BSU30350	SW 1.2	Cellular processes	transporters	transporters/ other	NA	NA
ytoA	BSU30520	SW 1.2	Cellular processes	transporters	transporters/ other	NA	NA
ytnA	BSU30530	SW 1.2	Cellular processes	transporters	transporters/ other	NA	NA
yubD	BSU31130	SW 1.2	Cellular processes	transporters	transporters/ other	NA	NA
yugO	BSU31322	SW 1.2	Cellular processes	transporters	transporters/ other	NA	NA
yuxJ	BSU31480	SW 1.2	Cellular processes	transporters	transporters/ other	NA	NA
yutK	BSU32180	SW 1.2	Cellular processes	transporters	transporters/ other	NA	NA
yvqJ	BSU33140	SW 1.2	Cellular processes	transporters	transporters/ other	NA	NA
yvsH	BSU33330	SW 1.2	Cellular processes	transporters	transporters/ other	NA	NA
yvgK	BSU33370	SW 1.2	Cellular processes	transporters	transporters/ other	NA	NA
yvaE	BSU33570	SW 1.2	Cellular processes	transporters	transporters/ other	NA	NA
yvbV	BSU34000	SW 1.2	Cellular processes	transporters	transporters/ other	NA	NA
yvbW	BSU34010	SW 1.2	Cellular processes	transporters	transporters/ other	NA	NA
yvdB	BSU34660	SW 1.2	Cellular processes	transporters	transporters/ other	NA	NA
yvgT	BSU33460	SW 1.2	Cellular processes	transporters	transporters/ other	NA	NA
yvmA	BSU35090	SW 1.2	Cellular processes	transporters	transporters/ other	NA	NA
yvkA	BSU35210	SW 1.2	Cellular processes	transporters	transporters/ other	NA	NA
ywtG	BSU35830	SW 1.2	Cellular processes	transporters	transporters/ other	NA	NA
ywrK	BSU36030	SW 1.2	Cellular processes	transporters	transporters/ other	NA	NA
ywoD	BSU36480	SW 1.2	Cellular processes	transporters	transporters/ other	NA	NA
ywcJ	BSU38060	SW 1.2	Cellular processes	transporters	transporters/ other	NA	NA
ywcA	BSU38240	SW 1.2	Cellular processes	transporters	transporters/ other	NA	NA
yxlH	BSU38640	SW 1.2	Cellular processes	transporters	transporters/ other	NA	NA
yxlA	BSU38710	SW 1.2	Cellular processes	transporters	transporters/ other	NA	NA
csbC	BSU39810	SW 1.2	Cellular processes	transporters	transporters/ other	NA	NA
yxaH	BSU39970	SW 1.2	Cellular processes	transporters	transporters/ other	NA	NA
yycB	BSU40480	SW 1.2	Cellular processes	transporters	transporters/ other	NA	NA
yybO	BSU40570	SW 1.2	Cellular processes	transporters	transporters/ other	NA	NA
yybF	BSU40660	SW 1.2	Cellular processes	transporters	transporters/ other	NA	NA
tetB	BSU40770	SW 1.2	Cellular processes	transporters	transporters/ other	NA	NA
ypnP	BSU21710	SW 1.2	Cellular processes	transporters	transporters/ other	NA	NA
natR	BSU02740	SW 1.3	Cellular processes	homeostasis	metal ion homeostasis (K Na Ca Mg)	NA	NA
natA	BSU02750	SW 1.3	Cellular processes	homeostasis	metal ion homeostasis (K Na Ca Mg)	NA	NA
natB	BSU02760	SW 1.3	Cellular processes	homeostasis	metal ion homeostasis (K Na Ca Mg)	NA	NA
chaA	BSU07920	SW 1.3	Cellular processes	homeostasis	metal ion homeostasis (K Na Ca Mg)	NA	NA
yfjQ	BSU08000	SW 1.3	Cellular processes	homeostasis	metal ion homeostasis (K Na Ca Mg)	NA	NA
nhaC	BSU09680	SW 1.3	Cellular processes	homeostasis	metal ion homeostasis (K Na Ca Mg)	NA	NA
yhaU	BSU09850	SW 1.3	Cellular processes	homeostasis	metal ion homeostasis (K Na Ca Mg)	NA	NA
yhaT	BSU09860	SW 1.3	Cellular processes	homeostasis	metal ion homeostasis (K Na Ca Mg)	NA	NA
yhaS	BSU09870	SW 1.3	Cellular processes	homeostasis	metal ion homeostasis (K Na Ca Mg)	NA	NA
yjbQ	BSU11640	SW 1.3	Cellular processes	homeostasis	metal ion homeostasis (K Na Ca Mg)	NA	NA
mgtE	BSU13300	SW 1.3	Cellular processes	homeostasis	metal ion homeostasis (K Na Ca Mg)	NA	NA
ktrA	BSU31090	SW 1.3	Cellular processes	homeostasis	metal ion homeostasis (K Na Ca Mg)	NA	NA
ktrB	BSU31100	SW 1.3	Cellular processes	homeostasis	metal ion homeostasis (K Na Ca Mg)	NA	NA
ktrD	BSU13500	SW 1.3	Cellular processes	homeostasis	metal ion homeostasis (K Na Ca Mg)	NA	NA
ktrC	BSU14510	SW 1.3	Cellular processes	homeostasis	metal ion homeostasis (K Na Ca Mg)	NA	NA
yloB	BSU15650	SW 1.3	Cellular processes	homeostasis	metal ion homeostasis (K Na Ca Mg)	NA	NA
corA	BSU24740	SW 1.3	Cellular processes	homeostasis	metal ion homeostasis (K Na Ca Mg)	NA	NA
yugO	BSU31322	SW 1.3	Cellular processes	homeostasis	metal ion homeostasis (K Na Ca Mg)	NA	NA
mrpA	BSU31600	SW 1.3	Cellular processes	homeostasis	metal ion homeostasis (K Na Ca Mg)	NA	NA
mrpB	BSU31610	SW 1.3	Cellular processes	homeostasis	metal ion homeostasis (K Na Ca Mg)	NA	NA
mrpC	BSU31620	SW 1.3	Cellular processes	homeostasis	metal ion homeostasis (K Na Ca Mg)	NA	NA
mrpD	BSU31630	SW 1.3	Cellular processes	homeostasis	metal ion homeostasis (K Na Ca Mg)	NA	NA
mrpE	BSU31640	SW 1.3	Cellular processes	homeostasis	metal ion homeostasis (K Na Ca Mg)	NA	NA
mrpF	BSU31650	SW 1.3	Cellular processes	homeostasis	metal ion homeostasis (K Na Ca Mg)	NA	NA
mrpG	BSU31660	SW 1.3	Cellular processes	homeostasis	metal ion homeostasis (K Na Ca Mg)	NA	NA
nhaK	BSU33420	SW 1.3	Cellular processes	homeostasis	metal ion homeostasis (K Na Ca Mg)	NA	NA
yciB	BSU03350	SW 1.3	Cellular processes	homeostasis	trace metal homeostasis (Cu Zn Ni Mn Mo)	NA	NA
yciC	BSU03360	SW 1.3	Cellular processes	homeostasis	trace metal homeostasis (Cu Zn Ni Mn Mo)	NA	NA
ycnJ	BSU03950	SW 1.3	Cellular processes	homeostasis	trace metal homeostasis (Cu Zn Ni Mn Mo)	NA	NA
ycnK	BSU03960	SW 1.3	Cellular processes	homeostasis	trace metal homeostasis (Cu Zn Ni Mn Mo)	NA	NA
cueR	BSU09560	SW 1.3	Cellular processes	homeostasis	trace metal homeostasis (Cu Zn Ni Mn Mo)	NA	NA
csoR	BSU33520	SW 1.3	Cellular processes	homeostasis	trace metal homeostasis (Cu Zn Ni Mn Mo)	NA	NA
copA	BSU33500	SW 1.3	Cellular processes	homeostasis	trace metal homeostasis (Cu Zn Ni Mn Mo)	NA	NA
copZ	BSU33510	SW 1.3	Cellular processes	homeostasis	trace metal homeostasis (Cu Zn Ni Mn Mo)	NA	NA
zur	BSU25100	SW 1.3	Cellular processes	homeostasis	trace metal homeostasis (Cu Zn Ni Mn Mo)	NA	NA
zosA	BSU13850	SW 1.3	Cellular processes	homeostasis	trace metal homeostasis (Cu Zn Ni Mn Mo)	NA	NA
znuA	BSU02850	SW 1.3	Cellular processes	homeostasis	trace metal homeostasis (Cu Zn Ni Mn Mo)	NA	NA
znuC	BSU02860	SW 1.3	Cellular processes	homeostasis	trace metal homeostasis (Cu Zn Ni Mn Mo)	NA	NA
znuB	BSU02870	SW 1.3	Cellular processes	homeostasis	trace metal homeostasis (Cu Zn Ni Mn Mo)	NA	NA
czrA	BSU19120	SW 1.3	Cellular processes	homeostasis	trace metal homeostasis (Cu Zn Ni Mn Mo)	NA	NA
czcD	BSU26650	SW 1.3	Cellular processes	homeostasis	trace metal homeostasis (Cu Zn Ni Mn Mo)	NA	NA
trkA	BSU26640	SW 1.3	Cellular processes	homeostasis	trace metal homeostasis (Cu Zn Ni Mn Mo)	NA	NA
mntR	BSU24520	SW 1.3	Cellular processes	homeostasis	trace metal homeostasis (Cu Zn Ni Mn Mo)	NA	NA
mntH	BSU04360	SW 1.3	Cellular processes	homeostasis	trace metal homeostasis (Cu Zn Ni Mn Mo)	NA	NA
mntD	BSU30740	SW 1.3	Cellular processes	homeostasis	trace metal homeostasis (Cu Zn Ni Mn Mo)	NA	NA
mntC	BSU30750	SW 1.3	Cellular processes	homeostasis	trace metal homeostasis (Cu Zn Ni Mn Mo)	NA	NA
mntB	BSU30760	SW 1.3	Cellular processes	homeostasis	trace metal homeostasis (Cu Zn Ni Mn Mo)	NA	NA
mntA	BSU30770	SW 1.3	Cellular processes	homeostasis	trace metal homeostasis (Cu Zn Ni Mn Mo)	NA	NA
yvgL	BSU33380	SW 1.3	Cellular processes	homeostasis	trace metal homeostasis (Cu Zn Ni Mn Mo)	NA	NA
yvgM	BSU33390	SW 1.3	Cellular processes	homeostasis	trace metal homeostasis (Cu Zn Ni Mn Mo)	NA	NA
dps	BSU30650	SW 1.3	Cellular processes	homeostasis	acquisition of iron	NA	NA
fbpB	BSU04530	SW 1.3	Cellular processes	homeostasis	acquisition of iron	NA	NA
fbpC	BSUNA	SW 1.3	Cellular processes	homeostasis	acquisition of iron	NA	NA
fbpA	BSUNA	SW 1.3	Cellular processes	homeostasis	acquisition of iron	NA	NA
fur	BSU23520	SW 1.3	Cellular processes	homeostasis	acquisition of iron	NA	NA
yfmE	BSU07500	SW 1.3	Cellular processes	homeostasis	acquisition of iron	NA	NA
btr	BSU01640	SW 1.3	Cellular processes	homeostasis	acquisition of iron	NA	NA
ywbM	BSU38270	SW 1.3	Cellular processes	homeostasis	acquisition of iron	NA	NA
ywbL	BSU38280	SW 1.3	Cellular processes	homeostasis	acquisition of iron	NA	NA
besA	BSU32010	SW 1.3	Cellular processes	homeostasis	acquisition of iron	NA	NA
yfiY	BSU08440	SW 1.3	Cellular processes	homeostasis	acquisition of iron	NA	NA
feuC	BSU01610	SW 1.3	Cellular processes	homeostasis	acquisition of iron	NA	NA
yfmF	BSU07490	SW 1.3	Cellular processes	homeostasis	acquisition of iron	NA	NA
yfmD	BSU07510	SW 1.3	Cellular processes	homeostasis	acquisition of iron	NA	NA
feuB	BSU01620	SW 1.3	Cellular processes	homeostasis	acquisition of iron	NA	NA
feuA	BSU01630	SW 1.3	Cellular processes	homeostasis	acquisition of iron	NA	NA
yclN	BSU03800	SW 1.3	Cellular processes	homeostasis	acquisition of iron	NA	NA
yclO	BSU03810	SW 1.3	Cellular processes	homeostasis	acquisition of iron	NA	NA
yclP	BSU03820	SW 1.3	Cellular processes	homeostasis	acquisition of iron	NA	NA
yclQ	BSU03830	SW 1.3	Cellular processes	homeostasis	acquisition of iron	NA	NA
yfmC	BSU07520	SW 1.3	Cellular processes	homeostasis	acquisition of iron	NA	NA
yfiZ	BSU08450	SW 1.3	Cellular processes	homeostasis	acquisition of iron	NA	NA
yfhA	BSU08460	SW 1.3	Cellular processes	homeostasis	acquisition of iron	NA	NA
yhfQ	BSU10330	SW 1.3	Cellular processes	homeostasis	acquisition of iron	NA	NA
yusV	BSU32940	SW 1.3	Cellular processes	homeostasis	acquisition of iron	NA	NA
fhuC	BSU33290	SW 1.3	Cellular processes	homeostasis	acquisition of iron	NA	NA
fhuG	BSU33300	SW 1.3	Cellular processes	homeostasis	acquisition of iron	NA	NA
fhuB	BSU33310	SW 1.3	Cellular processes	homeostasis	acquisition of iron	NA	NA
fhuD	BSU33320	SW 1.3	Cellular processes	homeostasis	acquisition of iron	NA	NA
yxeB	BSU39610	SW 1.3	Cellular processes	homeostasis	acquisition of iron	NA	NA
dhbF	BSU31960	SW 1.3	Cellular processes	homeostasis	acquisition of iron	NA	NA
dhbC	BSU31990	SW 1.3	Cellular processes	homeostasis	acquisition of iron	NA	NA
ywbN	BSU38260	SW 1.3	Cellular processes	homeostasis	acquisition of iron	NA	NA
ymfD	BSU16825	SW 1.3	Cellular processes	homeostasis	acquisition of iron	NA	NA
ybbA	BSU01600	SW 1.3	Cellular processes	homeostasis	acquisition of iron	NA	NA
dhbB	BSU31970	SW 1.3	Cellular processes	homeostasis	acquisition of iron	NA	NA
dhbE	BSU31980	SW 1.3	Cellular processes	homeostasis	acquisition of iron	NA	NA
dhbA	BSU32000	SW 1.3	Cellular processes	homeostasis	acquisition of iron	NA	NA
mrgA	BSU32990	SW 1.3	Cellular processes	homeostasis	acquisition of iron	NA	NA
cypX	BSU35060	SW 1.3	Cellular processes	homeostasis	acquisition of iron	NA	NA
yvmC	BSU35070	SW 1.3	Cellular processes	homeostasis	acquisition of iron	NA	NA
ytpQ	BSU29830	SW 1.3	Cellular processes	homeostasis	acquisition of iron	NA	NA
yvrA	BSU33160	SW 1.3	Cellular processes	homeostasis	acquisition of iron/ based on similarity	NA	NA
yvrB	BSU33170	SW 1.3	Cellular processes	homeostasis	acquisition of iron/ based on similarity	NA	NA
yvrC	BSU33180	SW 1.3	Cellular processes	homeostasis	acquisition of iron/ based on similarity	NA	NA
ytoA	BSU30520	SW 1.3	Cellular processes	homeostasis	acquisition of iron/ based on similarity	NA	NA
nhaC	BSU09680	SW 1.3	Cellular processes	homeostasis	pH homeostasis	NA	NA
resD	BSU23120	SW 2.1	Metabolism	electron transport and ATP synthesis	regulators of electron transport	NA	NA
resE	BSU23110	SW 2.1	Metabolism	electron transport and ATP synthesis	regulators of electron transport	NA	NA
arfM	BSU37290	SW 2.1	Metabolism	electron transport and ATP synthesis	regulators of electron transport	NA	NA
fnr	BSU37310	SW 2.1	Metabolism	electron transport and ATP synthesis	regulators of electron transport	NA	NA
rex	BSU05970	SW 2.1	Metabolism	electron transport and ATP synthesis	regulators of electron transport	NA	NA
cydD	BSU38730	SW 2.1	Metabolism	electron transport and ATP synthesis	respiration	terminal oxidases	NA
cydC	BSU38740	SW 2.1	Metabolism	electron transport and ATP synthesis	respiration	terminal oxidases	NA
cydB	BSU38750	SW 2.1	Metabolism	electron transport and ATP synthesis	respiration	terminal oxidases	NA
cydA	BSU38760	SW 2.1	Metabolism	electron transport and ATP synthesis	respiration	terminal oxidases	NA
ctaC	BSU14890	SW 2.1	Metabolism	electron transport and ATP synthesis	respiration	terminal oxidases	NA
ctaD	BSU14900	SW 2.1	Metabolism	electron transport and ATP synthesis	respiration	terminal oxidases	NA
ctaE	BSU14910	SW 2.1	Metabolism	electron transport and ATP synthesis	respiration	terminal oxidases	NA
ctaF	BSU14920	SW 2.1	Metabolism	electron transport and ATP synthesis	respiration	terminal oxidases	NA
ctaG	BSU14930	SW 2.1	Metabolism	electron transport and ATP synthesis	respiration	terminal oxidases	NA
qoxD	BSU38140	SW 2.1	Metabolism	electron transport and ATP synthesis	respiration	terminal oxidases	NA
qoxC	BSU38150	SW 2.1	Metabolism	electron transport and ATP synthesis	respiration	terminal oxidases	NA
qoxB	BSU38160	SW 2.1	Metabolism	electron transport and ATP synthesis	respiration	terminal oxidases	NA
qoxA	BSU38170	SW 2.1	Metabolism	electron transport and ATP synthesis	respiration	terminal oxidases	NA
sco	BSU21750	SW 2.1	Metabolism	electron transport and ATP synthesis	respiration	terminal oxidases	NA
ythA	BSU30710	SW 2.1	Metabolism	electron transport and ATP synthesis	respiration	terminal oxidases	NA
ythB	BSU30720	SW 2.1	Metabolism	electron transport and ATP synthesis	respiration	terminal oxidases	NA
narG	BSU37280	SW 2.1	Metabolism	electron transport and ATP synthesis	respiration	anaerobic respiration	NA
narH	BSU37270	SW 2.1	Metabolism	electron transport and ATP synthesis	respiration	anaerobic respiration	NA
narI	BSU37250	SW 2.1	Metabolism	electron transport and ATP synthesis	respiration	anaerobic respiration	NA
narJ	BSU37260	SW 2.1	Metabolism	electron transport and ATP synthesis	respiration	anaerobic respiration	NA
narK	BSU37320	SW 2.1	Metabolism	electron transport and ATP synthesis	respiration	anaerobic respiration	NA
nasD	BSU03300	SW 2.1	Metabolism	electron transport and ATP synthesis	respiration	anaerobic respiration	NA
nasE	BSU03290	SW 2.1	Metabolism	electron transport and ATP synthesis	respiration	anaerobic respiration	NA
nasF	BSU03280	SW 2.1	Metabolism	electron transport and ATP synthesis	respiration	anaerobic respiration	NA
ywcJ	BSU38060	SW 2.1	Metabolism	electron transport and ATP synthesis	respiration	anaerobic respiration	NA
fdhD	BSU36710	SW 2.1	Metabolism	electron transport and ATP synthesis	respiration	anaerobic respiration/based on similarity	NA
cccA	BSU25190	SW 2.1	Metabolism	electron transport and ATP synthesis	respiration	respiration/ other	NA
cccB	BSU35270	SW 2.1	Metabolism	electron transport and ATP synthesis	respiration	respiration/ other	NA
resA	BSU23150	SW 2.1	Metabolism	electron transport and ATP synthesis	respiration	respiration/ other	NA
resB	BSU23140	SW 2.1	Metabolism	electron transport and ATP synthesis	respiration	respiration/ other	NA
resC	BSU23130	SW 2.1	Metabolism	electron transport and ATP synthesis	respiration	respiration/ other	NA
ccdA	BSU17930	SW 2.1	Metabolism	electron transport and ATP synthesis	respiration	respiration/ other	NA
qcrC	BSU22540	SW 2.1	Metabolism	electron transport and ATP synthesis	respiration	respiration/ other	NA
qcrB	BSU22550	SW 2.1	Metabolism	electron transport and ATP synthesis	respiration	respiration/ other	NA
qcrA	BSU22560	SW 2.1	Metabolism	electron transport and ATP synthesis	respiration	respiration/ other	NA
ndh	BSU12290	SW 2.1	Metabolism	electron transport and ATP synthesis	respiration	respiration/ other	NA
ndhF	BSU01830	SW 2.1	Metabolism	electron transport and ATP synthesis	respiration	respiration/ other	NA
trxA	BSU28500	SW 2.1	Metabolism	electron transport and ATP synthesis	electron transport/ other	NA	NA
trxB	BSU34790	SW 2.1	Metabolism	electron transport and ATP synthesis	electron transport/ other	NA	NA
tlp	BSU18030	SW 2.1	Metabolism	electron transport and ATP synthesis	electron transport/ other	NA	NA
etfA	BSU28520	SW 2.1	Metabolism	electron transport and ATP synthesis	electron transport/ other	NA	NA
etfB	BSU28530	SW 2.1	Metabolism	electron transport and ATP synthesis	electron transport/ other	NA	NA
ycnD	BSU03860	SW 2.1	Metabolism	electron transport and ATP synthesis	electron transport/ other	NA	NA
ykuN	BSU14150	SW 2.1	Metabolism	electron transport and ATP synthesis	electron transport/ other	NA	NA
ykuP	BSU14170	SW 2.1	Metabolism	electron transport and ATP synthesis	electron transport/ other	NA	NA
fer	BSU23040	SW 2.1	Metabolism	electron transport and ATP synthesis	electron transport/ other	NA	NA
yumC	BSU32110	SW 2.1	Metabolism	electron transport and ATP synthesis	electron transport/ other	NA	NA
yqjM	BSU23820	SW 2.1	Metabolism	electron transport and ATP synthesis	electron transport/ other	NA	NA
hmp	BSU13040	SW 2.1	Metabolism	electron transport and ATP synthesis	electron transport/ other	NA	NA
nfrA	BSU38110	SW 2.1	Metabolism	electron transport and ATP synthesis	electron transport/ other	NA	NA
yjiB	BSU12210	SW 2.1	Metabolism	electron transport and ATP synthesis	electron transport/ other	NA	NA
fatR	BSU27170	SW 2.1	Metabolism	electron transport and ATP synthesis	electron transport/ other	NA	NA
yrhJ	BSU27160	SW 2.1	Metabolism	electron transport and ATP synthesis	electron transport/ other	NA	NA
yetO	BSU07250	SW 2.1	Metabolism	electron transport and ATP synthesis	electron transport/ other	NA	NA
cypC	BSU02100	SW 2.1	Metabolism	electron transport and ATP synthesis	electron transport/ other	NA	NA
cypA	BSU26740	SW 2.1	Metabolism	electron transport and ATP synthesis	electron transport/ other/ based on similarity	NA	NA
cypX	BSU35060	SW 2.1	Metabolism	electron transport and ATP synthesis	electron transport/ other/ based on similarity	NA	NA
yusE	BSU32770	SW 2.1	Metabolism	electron transport and ATP synthesis	electron transport/ other/ based on similarity	NA	NA
ydbP	BSU04550	SW 2.1	Metabolism	electron transport and ATP synthesis	electron transport/ other/ based on similarity	NA	NA
yyaE	BSU40930	SW 2.1	Metabolism	electron transport and ATP synthesis	electron transport/ other/ based on similarity	NA	NA
yjgC	BSU12160	SW 2.1	Metabolism	electron transport and ATP synthesis	electron transport/ other/ based on similarity	NA	NA
hypO	BSU07830	SW 2.1	Metabolism	electron transport and ATP synthesis	electron transport/ other/ based on similarity	NA	NA
yhfW	BSU10390	SW 2.1	Metabolism	electron transport and ATP synthesis	electron transport/ other/ based on similarity	NA	NA
yutJ	BSU32200	SW 2.1	Metabolism	electron transport and ATP synthesis	electron transport/ other/ based on similarity	NA	NA
ydeQ	BSU05300	SW 2.1	Metabolism	electron transport and ATP synthesis	electron transport/ other/ based on similarity	NA	NA
ydfQ	BSU05510	SW 2.1	Metabolism	electron transport and ATP synthesis	electron transport/ other/ based on similarity	NA	NA
ydgI	BSU05660	SW 2.1	Metabolism	electron transport and ATP synthesis	electron transport/ other/ based on similarity	NA	NA
ykuU	BSU14220	SW 2.1	Metabolism	electron transport and ATP synthesis	electron transport/ other/ based on similarity	NA	NA
yneN	BSU18010	SW 2.1	Metabolism	electron transport and ATP synthesis	electron transport/ other/ based on similarity	NA	NA
yoaE	BSU18570	SW 2.1	Metabolism	electron transport and ATP synthesis	electron transport/ other/ based on similarity	NA	NA
yojN	BSU19390	SW 2.1	Metabolism	electron transport and ATP synthesis	electron transport/ other/ based on similarity	NA	NA
yodC	BSU19550	SW 2.1	Metabolism	electron transport and ATP synthesis	electron transport/ other/ based on similarity	NA	NA
yosR	BSU20030	SW 2.1	Metabolism	electron transport and ATP synthesis	electron transport/ other/ based on similarity	NA	NA
ypdA	BSU22950	SW 2.1	Metabolism	electron transport and ATP synthesis	electron transport/ other/ based on similarity	NA	NA
yqiG	BSU24210	SW 2.1	Metabolism	electron transport and ATP synthesis	electron transport/ other/ based on similarity	NA	NA
yrkL	BSU26470	SW 2.1	Metabolism	electron transport and ATP synthesis	electron transport/ other/ based on similarity	NA	NA
ytpP	BSU29840	SW 2.1	Metabolism	electron transport and ATP synthesis	electron transport/ other/ based on similarity	NA	NA
ywrO	BSU35990	SW 2.1	Metabolism	electron transport and ATP synthesis	electron transport/ other/ based on similarity	NA	NA
ycgT	BSU03270	SW 2.1	Metabolism	electron transport and ATP synthesis	electron transport/ other/ based on similarity	NA	NA
atpA	BSU36830	SW 2.1	Metabolism	electron transport and ATP synthesis	ATP synthesis	NA	NA
atpB	BSU36870	SW 2.1	Metabolism	electron transport and ATP synthesis	ATP synthesis	NA	NA
atpC	BSU36800	SW 2.1	Metabolism	electron transport and ATP synthesis	ATP synthesis	NA	NA
atpD	BSU36810	SW 2.1	Metabolism	electron transport and ATP synthesis	ATP synthesis	NA	NA
atpE	BSU36860	SW 2.1	Metabolism	electron transport and ATP synthesis	ATP synthesis	NA	NA
atpF	BSU36850	SW 2.1	Metabolism	electron transport and ATP synthesis	ATP synthesis	NA	NA
atpG	BSU36820	SW 2.1	Metabolism	electron transport and ATP synthesis	ATP synthesis	NA	NA
atpH	BSU36840	SW 2.1	Metabolism	electron transport and ATP synthesis	ATP synthesis	NA	NA
atpI	BSU36880	SW 2.1	Metabolism	electron transport and ATP synthesis	ATP synthesis	NA	NA
pgk	BSU33930	SW 2.1	Metabolism	electron transport and ATP synthesis	ATP synthesis	NA	NA
pyk	BSU29180	SW 2.1	Metabolism	electron transport and ATP synthesis	ATP synthesis	NA	NA
sucC	BSU16090	SW 2.1	Metabolism	electron transport and ATP synthesis	ATP synthesis	NA	NA
sucD	BSU16100	SW 2.1	Metabolism	electron transport and ATP synthesis	ATP synthesis	NA	NA
ackA	BSU29470	SW 2.1	Metabolism	electron transport and ATP synthesis	ATP synthesis	NA	NA
glcT	BSU13880	SW 2.2	Metabolism	carbon metabolism	carbon core metabolism	glycolysis	NA
ptsG	BSU13890	SW 2.2	Metabolism	carbon metabolism	carbon core metabolism	glycolysis	NA
mgsA	BSU22480	SW 2.2	Metabolism	carbon metabolism	carbon core metabolism	glycolysis	NA
pyk	BSU29180	SW 2.2	Metabolism	carbon metabolism	carbon core metabolism	glycolysis	NA
pfkA	BSU29190	SW 2.2	Metabolism	carbon metabolism	carbon core metabolism	glycolysis	NA
pgi	BSU31350	SW 2.2	Metabolism	carbon metabolism	carbon core metabolism	glycolysis	NA
eno	BSU33900	SW 2.2	Metabolism	carbon metabolism	carbon core metabolism	glycolysis	NA
pgk	BSU33930	SW 2.2	Metabolism	carbon metabolism	carbon core metabolism	glycolysis	NA
pgm	BSU33910	SW 2.2	Metabolism	carbon metabolism	carbon core metabolism	glycolysis	NA
tpi	BSU33920	SW 2.2	Metabolism	carbon metabolism	carbon core metabolism	glycolysis	NA
gapA	BSU33940	SW 2.2	Metabolism	carbon metabolism	carbon core metabolism	glycolysis	NA
cggR	BSU33950	SW 2.2	Metabolism	carbon metabolism	carbon core metabolism	glycolysis	NA
fbaA	BSU37120	SW 2.2	Metabolism	carbon metabolism	carbon core metabolism	glycolysis	NA
yqfL	BSU25240	SW 2.2	Metabolism	carbon metabolism	carbon core metabolism	gluconeogenesis	NA
ccpN	BSU25250	SW 2.2	Metabolism	carbon metabolism	carbon core metabolism	gluconeogenesis	NA
gapB	BSU29020	SW 2.2	Metabolism	carbon metabolism	carbon core metabolism	gluconeogenesis	NA
pckA	BSU30560	SW 2.2	Metabolism	carbon metabolism	carbon core metabolism	gluconeogenesis	NA
pgi	BSU31350	SW 2.2	Metabolism	carbon metabolism	carbon core metabolism	gluconeogenesis	NA
eno	BSU33900	SW 2.2	Metabolism	carbon metabolism	carbon core metabolism	gluconeogenesis	NA
pgk	BSU33930	SW 2.2	Metabolism	carbon metabolism	carbon core metabolism	gluconeogenesis	NA
pgm	BSU33910	SW 2.2	Metabolism	carbon metabolism	carbon core metabolism	gluconeogenesis	NA
tpi	BSU33920	SW 2.2	Metabolism	carbon metabolism	carbon core metabolism	gluconeogenesis	NA
yvcK	BSU34760	SW 2.2	Metabolism	carbon metabolism	carbon core metabolism	gluconeogenesis	NA
glpX	BSU37090	SW 2.2	Metabolism	carbon metabolism	carbon core metabolism	gluconeogenesis	NA
fbaA	BSU37120	SW 2.2	Metabolism	carbon metabolism	carbon core metabolism	gluconeogenesis	NA
fbp	BSU40190	SW 2.2	Metabolism	carbon metabolism	carbon core metabolism	gluconeogenesis	NA
zwf	BSU23850	SW 2.2	Metabolism	carbon metabolism	carbon core metabolism	pentose phosphate pathway	NA
gndA	BSU23860	SW 2.2	Metabolism	carbon metabolism	carbon core metabolism	pentose phosphate pathway	NA
ywlF	BSU36920	SW 2.2	Metabolism	carbon metabolism	carbon core metabolism	pentose phosphate pathway	NA
ywjH	BSU37110	SW 2.2	Metabolism	carbon metabolism	carbon core metabolism	pentose phosphate pathway	NA
rpe	BSU15790	SW 2.2	Metabolism	carbon metabolism	carbon core metabolism	pentose phosphate pathway	NA
ykgB	BSU13010	SW 2.2	Metabolism	carbon metabolism	carbon core metabolism	pentose phosphate pathway	NA
tkt	BSU17890	SW 2.2	Metabolism	carbon metabolism	carbon core metabolism	pentose phosphate pathway	NA
pdhA	BSU14580	SW 2.2	Metabolism	carbon metabolism	carbon core metabolism	TCA cycle	NA
pdhB	BSU14590	SW 2.2	Metabolism	carbon metabolism	carbon core metabolism	TCA cycle	NA
pdhC	BSU14600	SW 2.2	Metabolism	carbon metabolism	carbon core metabolism	TCA cycle	NA
pdhD	BSU14610	SW 2.2	Metabolism	carbon metabolism	carbon core metabolism	TCA cycle	NA
pycA	BSU14860	SW 2.2	Metabolism	carbon metabolism	carbon core metabolism	TCA cycle	NA
citB	BSU18000	SW 2.2	Metabolism	carbon metabolism	carbon core metabolism	TCA cycle	NA
ccpC	BSU14140	SW 2.2	Metabolism	carbon metabolism	carbon core metabolism	TCA cycle	NA
sucC	BSU16090	SW 2.2	Metabolism	carbon metabolism	carbon core metabolism	TCA cycle	NA
sucD	BSU16100	SW 2.2	Metabolism	carbon metabolism	carbon core metabolism	TCA cycle	NA
odhB	BSU19360	SW 2.2	Metabolism	carbon metabolism	carbon core metabolism	TCA cycle	NA
odhA	BSU19370	SW 2.2	Metabolism	carbon metabolism	carbon core metabolism	TCA cycle	NA
sdhA	BSU28440	SW 2.2	Metabolism	carbon metabolism	carbon core metabolism	TCA cycle	NA
sdhB	BSU28430	SW 2.2	Metabolism	carbon metabolism	carbon core metabolism	TCA cycle	NA
sdhC	BSU28450	SW 2.2	Metabolism	carbon metabolism	carbon core metabolism	TCA cycle	NA
mdh	BSU29120	SW 2.2	Metabolism	carbon metabolism	carbon core metabolism	TCA cycle	NA
icd	BSU29130	SW 2.2	Metabolism	carbon metabolism	carbon core metabolism	TCA cycle	NA
citZ	BSU29140	SW 2.2	Metabolism	carbon metabolism	carbon core metabolism	TCA cycle	NA
citG	BSU33040	SW 2.2	Metabolism	carbon metabolism	carbon core metabolism	TCA cycle	NA
fsrA	BSUNA	SW 2.2	Metabolism	carbon metabolism	carbon core metabolism	TCA cycle	NA
ldh	BSU03050	SW 2.2	Metabolism	carbon metabolism	carbon core metabolism	overflow metabolism	NA
lctP	BSU03060	SW 2.2	Metabolism	carbon metabolism	carbon core metabolism	overflow metabolism	NA
rex	BSU05970	SW 2.2	Metabolism	carbon metabolism	carbon core metabolism	overflow metabolism	NA
bdhA	BSU06240	SW 2.2	Metabolism	carbon metabolism	carbon core metabolism	overflow metabolism	NA
ackA	BSU29470	SW 2.2	Metabolism	carbon metabolism	carbon core metabolism	overflow metabolism	NA
alsR	BSU36020	SW 2.2	Metabolism	carbon metabolism	carbon core metabolism	overflow metabolism	NA
alsD	BSU36000	SW 2.2	Metabolism	carbon metabolism	carbon core metabolism	overflow metabolism	NA
alsS	BSU36010	SW 2.2	Metabolism	carbon metabolism	carbon core metabolism	overflow metabolism	NA
pta	BSU37660	SW 2.2	Metabolism	carbon metabolism	carbon core metabolism	overflow metabolism	NA
lutC	BSU34030	SW 2.2	Metabolism	carbon metabolism	utilization of specific carbon sources	utilization of organic acids	NA
lutB	BSU34040	SW 2.2	Metabolism	carbon metabolism	utilization of specific carbon sources	utilization of organic acids	NA
lutA	BSU34050	SW 2.2	Metabolism	carbon metabolism	utilization of specific carbon sources	utilization of organic acids	NA
lutR	BSU34180	SW 2.2	Metabolism	carbon metabolism	utilization of specific carbon sources	utilization of organic acids	NA
lutP	BSU34190	SW 2.2	Metabolism	carbon metabolism	utilization of specific carbon sources	utilization of organic acids	NA
acsA	BSU29680	SW 2.2	Metabolism	carbon metabolism	utilization of specific carbon sources	utilization of organic acids	NA
acuA	BSU29690	SW 2.2	Metabolism	carbon metabolism	utilization of specific carbon sources	utilization of organic acids	NA
acuC	BSU29710	SW 2.2	Metabolism	carbon metabolism	utilization of specific carbon sources	utilization of organic acids	NA
cimH	BSU38770	SW 2.2	Metabolism	carbon metabolism	utilization of specific carbon sources	utilization of organic acids	NA
citH	BSU39060	SW 2.2	Metabolism	carbon metabolism	utilization of specific carbon sources	utilization of organic acids	NA
citM	BSU07610	SW 2.2	Metabolism	carbon metabolism	utilization of specific carbon sources	utilization of organic acids	NA
citS	BSU07580	SW 2.2	Metabolism	carbon metabolism	utilization of specific carbon sources	utilization of organic acids	NA
citT	BSU07590	SW 2.2	Metabolism	carbon metabolism	utilization of specific carbon sources	utilization of organic acids	NA
dctB	BSU04440	SW 2.2	Metabolism	carbon metabolism	utilization of specific carbon sources	utilization of organic acids	NA
dctP	BSU04470	SW 2.2	Metabolism	carbon metabolism	utilization of specific carbon sources	utilization of organic acids	NA
dctR	BSU04460	SW 2.2	Metabolism	carbon metabolism	utilization of specific carbon sources	utilization of organic acids	NA
dctS	BSU04450	SW 2.2	Metabolism	carbon metabolism	utilization of specific carbon sources	utilization of organic acids	NA
maeA	BSU37050	SW 2.2	Metabolism	carbon metabolism	utilization of specific carbon sources	utilization of organic acids	NA
maeN	BSU31580	SW 2.2	Metabolism	carbon metabolism	utilization of specific carbon sources	utilization of organic acids	NA
malK	BSU31520	SW 2.2	Metabolism	carbon metabolism	utilization of specific carbon sources	utilization of organic acids	NA
malR	BSU31530	SW 2.2	Metabolism	carbon metabolism	utilization of specific carbon sources	utilization of organic acids	NA
malS	BSU29880	SW 2.2	Metabolism	carbon metabolism	utilization of specific carbon sources	utilization of organic acids	NA
mleA	BSU23550	SW 2.2	Metabolism	carbon metabolism	utilization of specific carbon sources	utilization of organic acids	NA
mleN	BSU23560	SW 2.2	Metabolism	carbon metabolism	utilization of specific carbon sources	utilization of organic acids	NA
yflS	BSU07570	SW 2.2	Metabolism	carbon metabolism	utilization of specific carbon sources	utilization of organic acids	NA
yoaB	BSU18540	SW 2.2	Metabolism	carbon metabolism	utilization of specific carbon sources	utilization of organic acids	NA
yraO	BSU26860	SW 2.2	Metabolism	carbon metabolism	utilization of specific carbon sources	utilization of organic acids	NA
ytsJ	BSU29220	SW 2.2	Metabolism	carbon metabolism	utilization of specific carbon sources	utilization of organic acids	NA
acoA	BSU08060	SW 2.2	Metabolism	carbon metabolism	utilization of specific carbon sources	utilization of acetoin	NA
acoB	BSU08070	SW 2.2	Metabolism	carbon metabolism	utilization of specific carbon sources	utilization of acetoin	NA
acoC	BSU08080	SW 2.2	Metabolism	carbon metabolism	utilization of specific carbon sources	utilization of acetoin	NA
acoL	BSU08090	SW 2.2	Metabolism	carbon metabolism	utilization of specific carbon sources	utilization of acetoin	NA
acoR	BSU08100	SW 2.2	Metabolism	carbon metabolism	utilization of specific carbon sources	utilization of acetoin	NA
glpQ	BSU02130	SW 2.2	Metabolism	carbon metabolism	utilization of specific carbon sources	utilization of glycerol/ glycerol-3-phosphate	NA
glpT	BSU02140	SW 2.2	Metabolism	carbon metabolism	utilization of specific carbon sources	utilization of glycerol/ glycerol-3-phosphate	NA
glpP	BSU09270	SW 2.2	Metabolism	carbon metabolism	utilization of specific carbon sources	utilization of glycerol/ glycerol-3-phosphate	NA
glpF	BSU09280	SW 2.2	Metabolism	carbon metabolism	utilization of specific carbon sources	utilization of glycerol/ glycerol-3-phosphate	NA
glpK	BSU09290	SW 2.2	Metabolism	carbon metabolism	utilization of specific carbon sources	utilization of glycerol/ glycerol-3-phosphate	NA
glpD	BSU09300	SW 2.2	Metabolism	carbon metabolism	utilization of specific carbon sources	utilization of glycerol/ glycerol-3-phosphate	NA
rbsR	BSU35910	SW 2.2	Metabolism	carbon metabolism	utilization of specific carbon sources	utilization of ribose	NA
rbsK	BSU35920	SW 2.2	Metabolism	carbon metabolism	utilization of specific carbon sources	utilization of ribose	NA
rbsD	BSU35930	SW 2.2	Metabolism	carbon metabolism	utilization of specific carbon sources	utilization of ribose	NA
rbsA	BSU35940	SW 2.2	Metabolism	carbon metabolism	utilization of specific carbon sources	utilization of ribose	NA
rbsC	BSU35950	SW 2.2	Metabolism	carbon metabolism	utilization of specific carbon sources	utilization of ribose	NA
rbsB	BSU35960	SW 2.2	Metabolism	carbon metabolism	utilization of specific carbon sources	utilization of ribose	NA
xynP	BSU17570	SW 2.2	Metabolism	carbon metabolism	utilization of specific carbon sources	utilization of xylan/ xylose	NA
xynB	BSU17580	SW 2.2	Metabolism	carbon metabolism	utilization of specific carbon sources	utilization of xylan/ xylose	NA
xylR	BSU17590	SW 2.2	Metabolism	carbon metabolism	utilization of specific carbon sources	utilization of xylan/ xylose	NA
xylA	BSU17600	SW 2.2	Metabolism	carbon metabolism	utilization of specific carbon sources	utilization of xylan/ xylose	NA
xylB	BSU17610	SW 2.2	Metabolism	carbon metabolism	utilization of specific carbon sources	utilization of xylan/ xylose	NA
xynA	BSU18840	SW 2.2	Metabolism	carbon metabolism	utilization of specific carbon sources	utilization of xylan/ xylose	NA
abf2	BSU28510	SW 2.2	Metabolism	carbon metabolism	utilization of specific carbon sources	utilization of arabinan/ arabinose/ arabitol	NA
abfA	BSU28720	SW 2.2	Metabolism	carbon metabolism	utilization of specific carbon sources	utilization of arabinan/ arabinose/ arabitol	NA
araQ	BSU28730	SW 2.2	Metabolism	carbon metabolism	utilization of specific carbon sources	utilization of arabinan/ arabinose/ arabitol	NA
araP	BSU28740	SW 2.2	Metabolism	carbon metabolism	utilization of specific carbon sources	utilization of arabinan/ arabinose/ arabitol	NA
araN	BSU28750	SW 2.2	Metabolism	carbon metabolism	utilization of specific carbon sources	utilization of arabinan/ arabinose/ arabitol	NA
araD	BSU28780	SW 2.2	Metabolism	carbon metabolism	utilization of specific carbon sources	utilization of arabinan/ arabinose/ arabitol	NA
araB	BSU28790	SW 2.2	Metabolism	carbon metabolism	utilization of specific carbon sources	utilization of arabinan/ arabinose/ arabitol	NA
araA	BSU28800	SW 2.2	Metabolism	carbon metabolism	utilization of specific carbon sources	utilization of arabinan/ arabinose/ arabitol	NA
abnA	BSU28810	SW 2.2	Metabolism	carbon metabolism	utilization of specific carbon sources	utilization of arabinan/ arabinose/ arabitol	NA
araE	BSU33960	SW 2.2	Metabolism	carbon metabolism	utilization of specific carbon sources	utilization of arabinan/ arabinose/ arabitol	NA
araR	BSU33970	SW 2.2	Metabolism	carbon metabolism	utilization of specific carbon sources	utilization of arabinan/ arabinose/ arabitol	NA
Abn2	BSU39330	SW 2.2	Metabolism	carbon metabolism	utilization of specific carbon sources	utilization of arabinan/ arabinose/ arabitol	NA
fruR	BSU14380	SW 2.2	Metabolism	carbon metabolism	utilization of specific carbon sources	utilization of fructose	NA
fruK	BSU14390	SW 2.2	Metabolism	carbon metabolism	utilization of specific carbon sources	utilization of fructose	NA
fruA	BSU14400	SW 2.2	Metabolism	carbon metabolism	utilization of specific carbon sources	utilization of fructose	NA
levG	BSU27040	SW 2.2	Metabolism	carbon metabolism	utilization of specific carbon sources	utilization of fructose	NA
levF	BSU27050	SW 2.2	Metabolism	carbon metabolism	utilization of specific carbon sources	utilization of fructose	NA
levE	BSU27060	SW 2.2	Metabolism	carbon metabolism	utilization of specific carbon sources	utilization of fructose	NA
levD	BSU27070	SW 2.2	Metabolism	carbon metabolism	utilization of specific carbon sources	utilization of fructose	NA
levR	BSU27080	SW 2.2	Metabolism	carbon metabolism	utilization of specific carbon sources	utilization of fructose	NA
galT	BSU38190	SW 2.2	Metabolism	carbon metabolism	utilization of specific carbon sources	utilization of galactose	NA
galK	BSU38200	SW 2.2	Metabolism	carbon metabolism	utilization of specific carbon sources	utilization of galactose	NA
galE	BSU38860	SW 2.2	Metabolism	carbon metabolism	utilization of specific carbon sources	utilization of galactose	NA
galM	BSU18360	SW 2.2	Metabolism	carbon metabolism	utilization of specific carbon sources	utilization of galactose	NA
manR	BSU12000	SW 2.2	Metabolism	carbon metabolism	utilization of specific carbon sources	utilization of mannose	NA
manP	BSU12010	SW 2.2	Metabolism	carbon metabolism	utilization of specific carbon sources	utilization of mannose	NA
manA	BSU12020	SW 2.2	Metabolism	carbon metabolism	utilization of specific carbon sources	utilization of mannose	NA
pmi	BSU35790	SW 2.2	Metabolism	carbon metabolism	utilization of specific carbon sources	utilization of mannose	NA
mtlA	BSU03981	SW 2.2	Metabolism	carbon metabolism	utilization of specific carbon sources	utilization of mannitol	NA
mtlF	BSU03982	SW 2.2	Metabolism	carbon metabolism	utilization of specific carbon sources	utilization of mannitol	NA
mtlD	BSU03990	SW 2.2	Metabolism	carbon metabolism	utilization of specific carbon sources	utilization of mannitol	NA
mtlR	BSU04160	SW 2.2	Metabolism	carbon metabolism	utilization of specific carbon sources	utilization of mannitol	NA
gutR	BSU06140	SW 2.2	Metabolism	carbon metabolism	utilization of specific carbon sources	utilization of glucitol	NA
gutB	BSU06150	SW 2.2	Metabolism	carbon metabolism	utilization of specific carbon sources	utilization of glucitol	NA
gutP	BSU06160	SW 2.2	Metabolism	carbon metabolism	utilization of specific carbon sources	utilization of glucitol	NA
yulE	BSU31180	SW 2.2	Metabolism	carbon metabolism	utilization of specific carbon sources	utilization of rhamnose	NA
yulC	BSU31200	SW 2.2	Metabolism	carbon metabolism	utilization of specific carbon sources	utilization of rhamnose	NA
gntR	BSU40050	SW 2.2	Metabolism	carbon metabolism	utilization of specific carbon sources	utilization of gluconate	NA
gntK	BSU40060	SW 2.2	Metabolism	carbon metabolism	utilization of specific carbon sources	utilization of gluconate	NA
gntP	BSU40070	SW 2.2	Metabolism	carbon metabolism	utilization of specific carbon sources	utilization of gluconate	NA
gntZ	BSU40080	SW 2.2	Metabolism	carbon metabolism	utilization of specific carbon sources	utilization of gluconate	NA
ycbC	BSU02460	SW 2.2	Metabolism	carbon metabolism	utilization of specific carbon sources	utilization of glucarate/galactarate	NA
ycbD	BSU02470	SW 2.2	Metabolism	carbon metabolism	utilization of specific carbon sources	utilization of glucarate/galactarate	NA
ycbE	BSU02480	SW 2.2	Metabolism	carbon metabolism	utilization of specific carbon sources	utilization of glucarate/galactarate	NA
ycbF	BSU02490	SW 2.2	Metabolism	carbon metabolism	utilization of specific carbon sources	utilization of glucarate/galactarate	NA
ycbG	BSU02500	SW 2.2	Metabolism	carbon metabolism	utilization of specific carbon sources	utilization of glucarate/galactarate	NA
ycbH	BSU02510	SW 2.2	Metabolism	carbon metabolism	utilization of specific carbon sources	utilization of glucarate/galactarate	NA
kdgT	BSU22090	SW 2.2	Metabolism	carbon metabolism	utilization of specific carbon sources	utilization of hexuronate	NA
kdgA	BSU22100	SW 2.2	Metabolism	carbon metabolism	utilization of specific carbon sources	utilization of hexuronate	NA
kdgK	BSU22110	SW 2.2	Metabolism	carbon metabolism	utilization of specific carbon sources	utilization of hexuronate	NA
kdgR	BSU22120	SW 2.2	Metabolism	carbon metabolism	utilization of specific carbon sources	utilization of hexuronate	NA
kduI	BSU22130	SW 2.2	Metabolism	carbon metabolism	utilization of specific carbon sources	utilization of hexuronate	NA
kduD	BSU22140	SW 2.2	Metabolism	carbon metabolism	utilization of specific carbon sources	utilization of hexuronate	NA
uxaC	BSU12300	SW 2.2	Metabolism	carbon metabolism	utilization of specific carbon sources	utilization of hexuronate	NA
yjmB	BSU12310	SW 2.2	Metabolism	carbon metabolism	utilization of specific carbon sources	utilization of hexuronate	NA
yjmC	BSU12320	SW 2.2	Metabolism	carbon metabolism	utilization of specific carbon sources	utilization of hexuronate	NA
yjmD	BSU12330	SW 2.2	Metabolism	carbon metabolism	utilization of specific carbon sources	utilization of hexuronate	NA
uxuA	BSU12340	SW 2.2	Metabolism	carbon metabolism	utilization of specific carbon sources	utilization of hexuronate	NA
yjmF	BSU12350	SW 2.2	Metabolism	carbon metabolism	utilization of specific carbon sources	utilization of hexuronate	NA
exuT	BSU12360	SW 2.2	Metabolism	carbon metabolism	utilization of specific carbon sources	utilization of hexuronate	NA
exuR	BSU12370	SW 2.2	Metabolism	carbon metabolism	utilization of specific carbon sources	utilization of hexuronate	NA
uxaB	BSU12380	SW 2.2	Metabolism	carbon metabolism	utilization of specific carbon sources	utilization of hexuronate	NA
uxaA	BSU12390	SW 2.2	Metabolism	carbon metabolism	utilization of specific carbon sources	utilization of hexuronate	NA
iolT	BSU06230	SW 2.2	Metabolism	carbon metabolism	utilization of specific carbon sources	utilization of inositol	NA
iolX	BSU10850	SW 2.2	Metabolism	carbon metabolism	utilization of specific carbon sources	utilization of inositol	NA
iolW	BSU33530	SW 2.2	Metabolism	carbon metabolism	utilization of specific carbon sources	utilization of inositol	NA
iolJ	BSU39670	SW 2.2	Metabolism	carbon metabolism	utilization of specific carbon sources	utilization of inositol	NA
iolI	BSU39680	SW 2.2	Metabolism	carbon metabolism	utilization of specific carbon sources	utilization of inositol	NA
iolH	BSU39690	SW 2.2	Metabolism	carbon metabolism	utilization of specific carbon sources	utilization of inositol	NA
iolG	BSU39700	SW 2.2	Metabolism	carbon metabolism	utilization of specific carbon sources	utilization of inositol	NA
iolF	BSU39710	SW 2.2	Metabolism	carbon metabolism	utilization of specific carbon sources	utilization of inositol	NA
iolE	BSU39720	SW 2.2	Metabolism	carbon metabolism	utilization of specific carbon sources	utilization of inositol	NA
iolD	BSU39730	SW 2.2	Metabolism	carbon metabolism	utilization of specific carbon sources	utilization of inositol	NA
iolC	BSU39740	SW 2.2	Metabolism	carbon metabolism	utilization of specific carbon sources	utilization of inositol	NA
iolB	BSU39750	SW 2.2	Metabolism	carbon metabolism	utilization of specific carbon sources	utilization of inositol	NA
iolA	BSU39760	SW 2.2	Metabolism	carbon metabolism	utilization of specific carbon sources	utilization of inositol	NA
iolR	BSU39770	SW 2.2	Metabolism	carbon metabolism	utilization of specific carbon sources	utilization of inositol	NA
iolS	BSU39780	SW 2.2	Metabolism	carbon metabolism	utilization of specific carbon sources	utilization of inositol	NA
yfiG	BSU08260	SW 2.2	Metabolism	carbon metabolism	utilization of specific carbon sources	utilization of inositol	NA
yurJ	BSU32550	SW 2.2	Metabolism	carbon metabolism	utilization of specific carbon sources	utilization of amino sugars	NA
frlR	BSU32560	SW 2.2	Metabolism	carbon metabolism	utilization of specific carbon sources	utilization of amino sugars	NA
frlD	BSU32570	SW 2.2	Metabolism	carbon metabolism	utilization of specific carbon sources	utilization of amino sugars	NA
frlM	BSU32580	SW 2.2	Metabolism	carbon metabolism	utilization of specific carbon sources	utilization of amino sugars	NA
frlN	BSU32590	SW 2.2	Metabolism	carbon metabolism	utilization of specific carbon sources	utilization of amino sugars	NA
frlO	BSU32600	SW 2.2	Metabolism	carbon metabolism	utilization of specific carbon sources	utilization of amino sugars	NA
frlB	BSU32610	SW 2.2	Metabolism	carbon metabolism	utilization of specific carbon sources	utilization of amino sugars	NA
gamP	BSU02350	SW 2.2	Metabolism	carbon metabolism	utilization of specific carbon sources	utilization of amino sugars	NA
gamA	BSU02360	SW 2.2	Metabolism	carbon metabolism	utilization of specific carbon sources	utilization of amino sugars	NA
ybgA	BSU02370	SW 2.2	Metabolism	carbon metabolism	utilization of specific carbon sources	utilization of amino sugars	NA
murP	BSU01680	SW 2.2	Metabolism	carbon metabolism	utilization of specific carbon sources	utilization of amino sugars	NA
murR	BSU01690	SW 2.2	Metabolism	carbon metabolism	utilization of specific carbon sources	utilization of amino sugars	NA
murQ	BSU01700	SW 2.2	Metabolism	carbon metabolism	utilization of specific carbon sources	utilization of amino sugars	NA
nagA	BSU35010	SW 2.2	Metabolism	carbon metabolism	utilization of specific carbon sources	utilization of amino sugars	NA
nagB	BSU35020	SW 2.2	Metabolism	carbon metabolism	utilization of specific carbon sources	utilization of amino sugars	NA
nagP	BSU07700	SW 2.2	Metabolism	carbon metabolism	utilization of specific carbon sources	utilization of amino sugars	NA
nagR	BSU35030	SW 2.2	Metabolism	carbon metabolism	utilization of specific carbon sources	utilization of amino sugars	NA
yckE	BSU03410	SW 2.2	Metabolism	carbon metabolism	utilization of specific carbon sources	utilization of beta-glucosides	NA
licT	BSU39080	SW 2.2	Metabolism	carbon metabolism	utilization of specific carbon sources	utilization of beta-glucosides	NA
bglH	BSU39260	SW 2.2	Metabolism	carbon metabolism	utilization of specific carbon sources	utilization of beta-glucosides	NA
bglP	BSU39270	SW 2.2	Metabolism	carbon metabolism	utilization of specific carbon sources	utilization of beta-glucosides	NA
bglA	BSU40110	SW 2.2	Metabolism	carbon metabolism	utilization of specific carbon sources	utilization of beta-glucosides	NA
sacB	BSU34450	SW 2.2	Metabolism	carbon metabolism	utilization of specific carbon sources	utilization of sucrose	NA
fruC	BSU06170	SW 2.2	Metabolism	carbon metabolism	utilization of specific carbon sources	utilization of sucrose	NA
sacA	BSU38040	SW 2.2	Metabolism	carbon metabolism	utilization of specific carbon sources	utilization of sucrose	NA
sacP	BSU38050	SW 2.2	Metabolism	carbon metabolism	utilization of specific carbon sources	utilization of sucrose	NA
sacT	BSU38070	SW 2.2	Metabolism	carbon metabolism	utilization of specific carbon sources	utilization of sucrose	NA
sacX	BSU38410	SW 2.2	Metabolism	carbon metabolism	utilization of specific carbon sources	utilization of sucrose	NA
sacY	BSU38420	SW 2.2	Metabolism	carbon metabolism	utilization of specific carbon sources	utilization of sucrose	NA
treP	BSU07800	SW 2.2	Metabolism	carbon metabolism	utilization of specific carbon sources	utilization of trehalose	NA
treA	BSU07810	SW 2.2	Metabolism	carbon metabolism	utilization of specific carbon sources	utilization of trehalose	NA
treR	BSU07820	SW 2.2	Metabolism	carbon metabolism	utilization of specific carbon sources	utilization of trehalose	NA
glcK	BSU24850	SW 2.2	Metabolism	carbon metabolism	utilization of specific carbon sources	utilization of trehalose	NA
msmR	BSU30260	SW 2.2	Metabolism	carbon metabolism	utilization of specific carbon sources	utilization of melibiose	NA
msmE	BSU30270	SW 2.2	Metabolism	carbon metabolism	utilization of specific carbon sources	utilization of melibiose	NA
amyD	BSU30280	SW 2.2	Metabolism	carbon metabolism	utilization of specific carbon sources	utilization of melibiose	NA
amyC	BSU30290	SW 2.2	Metabolism	carbon metabolism	utilization of specific carbon sources	utilization of melibiose	NA
melA	BSU30300	SW 2.2	Metabolism	carbon metabolism	utilization of specific carbon sources	utilization of melibiose	NA
msmX	BSU38810	SW 2.2	Metabolism	carbon metabolism	utilization of specific carbon sources	utilization of melibiose	NA
malA	BSU08180	SW 2.2	Metabolism	carbon metabolism	utilization of specific carbon sources	utilization of maltose	NA
glvR	BSU08190	SW 2.2	Metabolism	carbon metabolism	utilization of specific carbon sources	utilization of maltose	NA
malP	BSU08200	SW 2.2	Metabolism	carbon metabolism	utilization of specific carbon sources	utilization of maltose	NA
glcK	BSU24850	SW 2.2	Metabolism	carbon metabolism	utilization of specific carbon sources	utilization of maltose	NA
yvdK	BSU34570	SW 2.2	Metabolism	carbon metabolism	utilization of specific carbon sources	utilization of maltose	NA
msmX	BSU38810	SW 2.2	Metabolism	carbon metabolism	utilization of specific carbon sources	utilization of starch/ maltodextrin	NA
malL	BSU34560	SW 2.2	Metabolism	carbon metabolism	utilization of specific carbon sources	utilization of starch/ maltodextrin	NA
mdxG	BSU34590	SW 2.2	Metabolism	carbon metabolism	utilization of specific carbon sources	utilization of starch/ maltodextrin	NA
mdxF	BSU34600	SW 2.2	Metabolism	carbon metabolism	utilization of specific carbon sources	utilization of starch/ maltodextrin	NA
mdxE	BSU34610	SW 2.2	Metabolism	carbon metabolism	utilization of specific carbon sources	utilization of starch/ maltodextrin	NA
yvdF	BSU34620	SW 2.2	Metabolism	carbon metabolism	utilization of specific carbon sources	utilization of starch/ maltodextrin	NA
yvdE	BSU34630	SW 2.2	Metabolism	carbon metabolism	utilization of specific carbon sources	utilization of starch/ maltodextrin	NA
maa	BSU40850	SW 2.2	Metabolism	carbon metabolism	utilization of specific carbon sources	utilization of starch/ maltodextrin	NA
amyE	BSU03040	SW 2.2	Metabolism	carbon metabolism	utilization of specific carbon sources	utilization of starch/ maltodextrin	NA
glcK	BSU24850	SW 2.2	Metabolism	carbon metabolism	utilization of specific carbon sources	utilization of starch/ maltodextrin	NA
amyX	BSU29930	SW 2.2	Metabolism	carbon metabolism	utilization of specific carbon sources	utilization of starch/ maltodextrin	NA
pgcM	BSU34550	SW 2.2	Metabolism	carbon metabolism	utilization of specific carbon sources	utilization of starch/ maltodextrin	NA
ganB	BSU34120	SW 2.2	Metabolism	carbon metabolism	utilization of specific carbon sources	utilization of galactan	NA
ganA	BSU34130	SW 2.2	Metabolism	carbon metabolism	utilization of specific carbon sources	utilization of galactan	NA
ganQ	BSU34140	SW 2.2	Metabolism	carbon metabolism	utilization of specific carbon sources	utilization of galactan	NA
ganP	BSU34150	SW 2.2	Metabolism	carbon metabolism	utilization of specific carbon sources	utilization of galactan	NA
cycB	BSU34160	SW 2.2	Metabolism	carbon metabolism	utilization of specific carbon sources	utilization of galactan	NA
lacR	BSU34170	SW 2.2	Metabolism	carbon metabolism	utilization of specific carbon sources	utilization of galactan	NA
gmuB	BSU05810	SW 2.2	Metabolism	carbon metabolism	utilization of specific carbon sources	utilization of glucomannan	NA
gmuA	BSU05820	SW 2.2	Metabolism	carbon metabolism	utilization of specific carbon sources	utilization of glucomannan	NA
gmuC	BSU05830	SW 2.2	Metabolism	carbon metabolism	utilization of specific carbon sources	utilization of glucomannan	NA
gmuD	BSU05840	SW 2.2	Metabolism	carbon metabolism	utilization of specific carbon sources	utilization of glucomannan	NA
gmuR	BSU05850	SW 2.2	Metabolism	carbon metabolism	utilization of specific carbon sources	utilization of glucomannan	NA
gmuE	BSU05860	SW 2.2	Metabolism	carbon metabolism	utilization of specific carbon sources	utilization of glucomannan	NA
gmuF	BSU05870	SW 2.2	Metabolism	carbon metabolism	utilization of specific carbon sources	utilization of glucomannan	NA
gmuG	BSU05880	SW 2.2	Metabolism	carbon metabolism	utilization of specific carbon sources	utilization of glucomannan	NA
ybcM	BSU01900	SW 2.2	Metabolism	carbon metabolism	utilization of specific carbon sources	utilization of pectin	NA
yesO	BSU06970	SW 2.2	Metabolism	carbon metabolism	utilization of specific carbon sources	utilization of pectin	NA
yesP	BSU06980	SW 2.2	Metabolism	carbon metabolism	utilization of specific carbon sources	utilization of pectin	NA
yesQ	BSU06990	SW 2.2	Metabolism	carbon metabolism	utilization of specific carbon sources	utilization of pectin	NA
yesS	BSU07010	SW 2.2	Metabolism	carbon metabolism	utilization of specific carbon sources	utilization of pectin	NA
yesT	BSU07020	SW 2.2	Metabolism	carbon metabolism	utilization of specific carbon sources	utilization of pectin	NA
yesV	BSU07040	SW 2.2	Metabolism	carbon metabolism	utilization of specific carbon sources	utilization of pectin	NA
yesW	BSU07050	SW 2.2	Metabolism	carbon metabolism	utilization of specific carbon sources	utilization of pectin	NA
yesX	BSU07060	SW 2.2	Metabolism	carbon metabolism	utilization of specific carbon sources	utilization of pectin	NA
yesR	BSU07000	SW 2.2	Metabolism	carbon metabolism	utilization of specific carbon sources	utilization of pectin	NA
yesY	BSU07070	SW 2.2	Metabolism	carbon metabolism	utilization of specific carbon sources	utilization of pectin	NA
yesZ	BSU07080	SW 2.2	Metabolism	carbon metabolism	utilization of specific carbon sources	utilization of pectin	NA
yteR	BSU30120	SW 2.2	Metabolism	carbon metabolism	utilization of specific carbon sources	utilization of pectin	NA
pel	BSU07560	SW 2.2	Metabolism	carbon metabolism	utilization of specific carbon sources	utilization of other polymeric carbohydrates	NA
senS	BSU08810	SW 2.2	Metabolism	carbon metabolism	utilization of specific carbon sources	utilization of other polymeric carbohydrates	NA
bglC	BSU18130	SW 2.2	Metabolism	carbon metabolism	utilization of specific carbon sources	utilization of other polymeric carbohydrates	NA
xynC	BSU18150	SW 2.2	Metabolism	carbon metabolism	utilization of specific carbon sources	utilization of other polymeric carbohydrates	NA
xynD	BSU18160	SW 2.2	Metabolism	carbon metabolism	utilization of specific carbon sources	utilization of other polymeric carbohydrates	NA
pelB	BSU18650	SW 2.2	Metabolism	carbon metabolism	utilization of specific carbon sources	utilization of other polymeric carbohydrates	NA
csn	BSU26890	SW 2.2	Metabolism	carbon metabolism	utilization of specific carbon sources	utilization of other polymeric carbohydrates	NA
sacC	BSU27030	SW 2.2	Metabolism	carbon metabolism	utilization of specific carbon sources	utilization of other polymeric carbohydrates	NA
levG	BSU27040	SW 2.2	Metabolism	carbon metabolism	utilization of specific carbon sources	utilization of other polymeric carbohydrates	NA
levF	BSU27050	SW 2.2	Metabolism	carbon metabolism	utilization of specific carbon sources	utilization of other polymeric carbohydrates	NA
levE	BSU27060	SW 2.2	Metabolism	carbon metabolism	utilization of specific carbon sources	utilization of other polymeric carbohydrates	NA
levD	BSU27070	SW 2.2	Metabolism	carbon metabolism	utilization of specific carbon sources	utilization of other polymeric carbohydrates	NA
levR	BSU27080	SW 2.2	Metabolism	carbon metabolism	utilization of specific carbon sources	utilization of other polymeric carbohydrates	NA
ysdC	BSU28820	SW 2.2	Metabolism	carbon metabolism	utilization of specific carbon sources	utilization of other polymeric carbohydrates	NA
ytoP	BSU29860	SW 2.2	Metabolism	carbon metabolism	utilization of specific carbon sources	utilization of other polymeric carbohydrates	NA
yugT	BSU31290	SW 2.2	Metabolism	carbon metabolism	utilization of specific carbon sources	utilization of other polymeric carbohydrates	NA
levB	BSU34460	SW 2.2	Metabolism	carbon metabolism	utilization of specific carbon sources	utilization of other polymeric carbohydrates	NA
pelC	BSU34950	SW 2.2	Metabolism	carbon metabolism	utilization of specific carbon sources	utilization of other polymeric carbohydrates	NA
licH	BSU38560	SW 2.2	Metabolism	carbon metabolism	utilization of specific carbon sources	utilization of other polymeric carbohydrates	NA
licA	BSU38570	SW 2.2	Metabolism	carbon metabolism	utilization of specific carbon sources	utilization of other polymeric carbohydrates	NA
licC	BSU38580	SW 2.2	Metabolism	carbon metabolism	utilization of specific carbon sources	utilization of other polymeric carbohydrates	NA
licB	BSU38590	SW 2.2	Metabolism	carbon metabolism	utilization of specific carbon sources	utilization of other polymeric carbohydrates	NA
licR	BSU38600	SW 2.2	Metabolism	carbon metabolism	utilization of specific carbon sources	utilization of other polymeric carbohydrates	NA
bglS	BSU39070	SW 2.2	Metabolism	carbon metabolism	utilization of specific carbon sources	utilization of other polymeric carbohydrates	NA
licT	BSU39080	SW 2.2	Metabolism	carbon metabolism	utilization of specific carbon sources	utilization of other polymeric carbohydrates	NA
ydaE	BSU04200	SW 2.2	Metabolism	carbon metabolism	utilization of specific carbon sources	utilization of other pentoses and hexoses	NA
glnK	BSU02440	SW 2.3	Metabolism	amino acid/ nitrogen metabolism	biosynthesis/ acquisition of amino acids	biosynthesis/ acquisition of glutamate/ glutamine/ ammonium assimilation	NA
glnL	BSU02450	SW 2.3	Metabolism	amino acid/ nitrogen metabolism	biosynthesis/ acquisition of amino acids	biosynthesis/ acquisition of glutamate/ glutamine/ ammonium assimilation	NA
glnT	BSU02420	SW 2.3	Metabolism	amino acid/ nitrogen metabolism	biosynthesis/ acquisition of amino acids	biosynthesis/ acquisition of glutamate/ glutamine/ ammonium assimilation	NA
glnM	BSU27450	SW 2.3	Metabolism	amino acid/ nitrogen metabolism	biosynthesis/ acquisition of amino acids	biosynthesis/ acquisition of glutamate/ glutamine/ ammonium assimilation	NA
glnP	BSU27460	SW 2.3	Metabolism	amino acid/ nitrogen metabolism	biosynthesis/ acquisition of amino acids	biosynthesis/ acquisition of glutamate/ glutamine/ ammonium assimilation	NA
glnQ	BSU27430	SW 2.3	Metabolism	amino acid/ nitrogen metabolism	biosynthesis/ acquisition of amino acids	biosynthesis/ acquisition of glutamate/ glutamine/ ammonium assimilation	NA
glnH	BSU27440	SW 2.3	Metabolism	amino acid/ nitrogen metabolism	biosynthesis/ acquisition of amino acids	biosynthesis/ acquisition of glutamate/ glutamine/ ammonium assimilation	NA
glnA	BSU17460	SW 2.3	Metabolism	amino acid/ nitrogen metabolism	biosynthesis/ acquisition of amino acids	biosynthesis/ acquisition of glutamate/ glutamine/ ammonium assimilation	NA
glnR	BSU17450	SW 2.3	Metabolism	amino acid/ nitrogen metabolism	biosynthesis/ acquisition of amino acids	biosynthesis/ acquisition of glutamate/ glutamine/ ammonium assimilation	NA
gltA	BSU18450	SW 2.3	Metabolism	amino acid/ nitrogen metabolism	biosynthesis/ acquisition of amino acids	biosynthesis/ acquisition of glutamate/ glutamine/ ammonium assimilation	NA
gltB	BSU18440	SW 2.3	Metabolism	amino acid/ nitrogen metabolism	biosynthesis/ acquisition of amino acids	biosynthesis/ acquisition of glutamate/ glutamine/ ammonium assimilation	NA
gltC	BSU18460	SW 2.3	Metabolism	amino acid/ nitrogen metabolism	biosynthesis/ acquisition of amino acids	biosynthesis/ acquisition of glutamate/ glutamine/ ammonium assimilation	NA
gltT	BSU10220	SW 2.3	Metabolism	amino acid/ nitrogen metabolism	biosynthesis/ acquisition of amino acids	biosynthesis/ acquisition of glutamate/ glutamine/ ammonium assimilation	NA
nrgA	BSU36510	SW 2.3	Metabolism	amino acid/ nitrogen metabolism	biosynthesis/ acquisition of amino acids	biosynthesis/ acquisition of glutamate/ glutamine/ ammonium assimilation	NA
nrgB	BSU36520	SW 2.3	Metabolism	amino acid/ nitrogen metabolism	biosynthesis/ acquisition of amino acids	biosynthesis/ acquisition of glutamate/ glutamine/ ammonium assimilation	NA
tnrA	BSU13310	SW 2.3	Metabolism	amino acid/ nitrogen metabolism	biosynthesis/ acquisition of amino acids	biosynthesis/ acquisition of glutamate/ glutamine/ ammonium assimilation	NA
proA	BSU13130	SW 2.3	Metabolism	amino acid/ nitrogen metabolism	biosynthesis/ acquisition of amino acids	biosynthesis/ acquisition of proline	NA
proB	BSU13120	SW 2.3	Metabolism	amino acid/ nitrogen metabolism	biosynthesis/ acquisition of amino acids	biosynthesis/ acquisition of proline	NA
proG	BSU12910	SW 2.3	Metabolism	amino acid/ nitrogen metabolism	biosynthesis/ acquisition of amino acids	biosynthesis/ acquisition of proline	NA
proH	BSU18480	SW 2.3	Metabolism	amino acid/ nitrogen metabolism	biosynthesis/ acquisition of amino acids	biosynthesis/ acquisition of proline	NA
proI	BSU23800	SW 2.3	Metabolism	amino acid/ nitrogen metabolism	biosynthesis/ acquisition of amino acids	biosynthesis/ acquisition of proline	NA
proJ	BSU18470	SW 2.3	Metabolism	amino acid/ nitrogen metabolism	biosynthesis/ acquisition of amino acids	biosynthesis/ acquisition of proline	NA
putP	BSU03220	SW 2.3	Metabolism	amino acid/ nitrogen metabolism	biosynthesis/ acquisition of amino acids	biosynthesis/ acquisition of proline	NA
ytnA	BSU30530	SW 2.3	Metabolism	amino acid/ nitrogen metabolism	biosynthesis/ acquisition of amino acids	biosynthesis/ acquisition of proline/ based on similarity	NA
ahrC	BSU24250	SW 2.3	Metabolism	amino acid/ nitrogen metabolism	biosynthesis/ acquisition of amino acids	biosynthesis/ acquisition of arginine	NA
argB	BSU11210	SW 2.3	Metabolism	amino acid/ nitrogen metabolism	biosynthesis/ acquisition of amino acids	biosynthesis/ acquisition of arginine	NA
argC	BSU11190	SW 2.3	Metabolism	amino acid/ nitrogen metabolism	biosynthesis/ acquisition of amino acids	biosynthesis/ acquisition of arginine	NA
argD	BSU11220	SW 2.3	Metabolism	amino acid/ nitrogen metabolism	biosynthesis/ acquisition of amino acids	biosynthesis/ acquisition of arginine	NA
argF	BSU11250	SW 2.3	Metabolism	amino acid/ nitrogen metabolism	biosynthesis/ acquisition of amino acids	biosynthesis/ acquisition of arginine	NA
argG	BSU29450	SW 2.3	Metabolism	amino acid/ nitrogen metabolism	biosynthesis/ acquisition of amino acids	biosynthesis/ acquisition of arginine	NA
argH	BSU29440	SW 2.3	Metabolism	amino acid/ nitrogen metabolism	biosynthesis/ acquisition of amino acids	biosynthesis/ acquisition of arginine	NA
argJ	BSU11200	SW 2.3	Metabolism	amino acid/ nitrogen metabolism	biosynthesis/ acquisition of amino acids	biosynthesis/ acquisition of arginine	NA
artP	BSU23980	SW 2.3	Metabolism	amino acid/ nitrogen metabolism	biosynthesis/ acquisition of amino acids	biosynthesis/ acquisition of arginine	NA
artQ	BSU23970	SW 2.3	Metabolism	amino acid/ nitrogen metabolism	biosynthesis/ acquisition of amino acids	biosynthesis/ acquisition of arginine	NA
artR	BSU23960	SW 2.3	Metabolism	amino acid/ nitrogen metabolism	biosynthesis/ acquisition of amino acids	biosynthesis/ acquisition of arginine	NA
carA	BSU11230	SW 2.3	Metabolism	amino acid/ nitrogen metabolism	biosynthesis/ acquisition of amino acids	biosynthesis/ acquisition of arginine	NA
carB	BSU11240	SW 2.3	Metabolism	amino acid/ nitrogen metabolism	biosynthesis/ acquisition of amino acids	biosynthesis/ acquisition of arginine	NA
rocC	BSU37760	SW 2.3	Metabolism	amino acid/ nitrogen metabolism	biosynthesis/ acquisition of amino acids	biosynthesis/ acquisition of arginine	NA
rocE	BSU40330	SW 2.3	Metabolism	amino acid/ nitrogen metabolism	biosynthesis/ acquisition of amino acids	biosynthesis/ acquisition of arginine	NA
Sr1	BSU14629	SW 2.3	Metabolism	amino acid/ nitrogen metabolism	biosynthesis/ acquisition of amino acids	biosynthesis/ acquisition of arginine	NA
asnB	BSU30540	SW 2.3	Metabolism	amino acid/ nitrogen metabolism	biosynthesis/ acquisition of amino acids	biosynthesis/ acquisition of aspartate/ asparagine	NA
asnH	BSU39920	SW 2.3	Metabolism	amino acid/ nitrogen metabolism	biosynthesis/ acquisition of amino acids	biosynthesis/ acquisition of aspartate/ asparagine	NA
asnO	BSU10790	SW 2.3	Metabolism	amino acid/ nitrogen metabolism	biosynthesis/ acquisition of amino acids	biosynthesis/ acquisition of aspartate/ asparagine	NA
aspB	BSU22370	SW 2.3	Metabolism	amino acid/ nitrogen metabolism	biosynthesis/ acquisition of amino acids	biosynthesis/ acquisition of aspartate/ asparagine	NA
yveA	BSU34470	SW 2.3	Metabolism	amino acid/ nitrogen metabolism	biosynthesis/ acquisition of amino acids	biosynthesis/ acquisition of aspartate/ asparagine	NA
asd	BSU16750	SW 2.3	Metabolism	amino acid/ nitrogen metabolism	biosynthesis/ acquisition of amino acids	biosynthesis/ acquisition of lysine/ threonine	NA
dapA	BSU16770	SW 2.3	Metabolism	amino acid/ nitrogen metabolism	biosynthesis/ acquisition of amino acids	biosynthesis/ acquisition of lysine/ threonine	NA
dapB	BSU22490	SW 2.3	Metabolism	amino acid/ nitrogen metabolism	biosynthesis/ acquisition of amino acids	biosynthesis/ acquisition of lysine/ threonine	NA
dapF	BSU32170	SW 2.3	Metabolism	amino acid/ nitrogen metabolism	biosynthesis/ acquisition of amino acids	biosynthesis/ acquisition of lysine/ threonine	NA
dapG	BSU16760	SW 2.3	Metabolism	amino acid/ nitrogen metabolism	biosynthesis/ acquisition of amino acids	biosynthesis/ acquisition of lysine/ threonine	NA
lysA	BSU23380	SW 2.3	Metabolism	amino acid/ nitrogen metabolism	biosynthesis/ acquisition of amino acids	biosynthesis/ acquisition of lysine/ threonine	NA
lysC	BSU28470	SW 2.3	Metabolism	amino acid/ nitrogen metabolism	biosynthesis/ acquisition of amino acids	biosynthesis/ acquisition of lysine/ threonine	NA
patA	BSU14000	SW 2.3	Metabolism	amino acid/ nitrogen metabolism	biosynthesis/ acquisition of amino acids	biosynthesis/ acquisition of lysine/ threonine	NA
yclM	BSU03790	SW 2.3	Metabolism	amino acid/ nitrogen metabolism	biosynthesis/ acquisition of amino acids	biosynthesis/ acquisition of lysine/ threonine	NA
ykuR	BSU14190	SW 2.3	Metabolism	amino acid/ nitrogen metabolism	biosynthesis/ acquisition of amino acids	biosynthesis/ acquisition of lysine/ threonine	NA
hom	BSU32260	SW 2.3	Metabolism	amino acid/ nitrogen metabolism	biosynthesis/ acquisition of amino acids	biosynthesis/ acquisition of lysine/ threonine	NA
thrB	BSU32240	SW 2.3	Metabolism	amino acid/ nitrogen metabolism	biosynthesis/ acquisition of amino acids	biosynthesis/ acquisition of lysine/ threonine	NA
thrC	BSU32250	SW 2.3	Metabolism	amino acid/ nitrogen metabolism	biosynthesis/ acquisition of amino acids	biosynthesis/ acquisition of lysine/ threonine	NA
ytjP	BSU29980	SW 2.3	Metabolism	amino acid/ nitrogen metabolism	biosynthesis/ acquisition of amino acids	biosynthesis/ acquisition of lysine/ threonine/ based on similarity	NA
ykuQ	BSU14180	SW 2.3	Metabolism	amino acid/ nitrogen metabolism	biosynthesis/ acquisition of amino acids	biosynthesis/ acquisition of lysine/ threonine/ based on similarity	NA
serA	BSU23070	SW 2.3	Metabolism	amino acid/ nitrogen metabolism	biosynthesis/ acquisition of amino acids	biosynthesis/ acquisition of serine/ glycine/ alanine	NA
serC	BSU10020	SW 2.3	Metabolism	amino acid/ nitrogen metabolism	biosynthesis/ acquisition of amino acids	biosynthesis/ acquisition of serine/ glycine/ alanine	NA
glyA	BSU36900	SW 2.3	Metabolism	amino acid/ nitrogen metabolism	biosynthesis/ acquisition of amino acids	biosynthesis/ acquisition of serine/ glycine/ alanine	NA
yrbD	BSU27810	SW 2.3	Metabolism	amino acid/ nitrogen metabolism	biosynthesis/ acquisition of amino acids	biosynthesis/ acquisition of serine/ glycine/ alanine	NA
cysE	BSU00930	SW 2.3	Metabolism	amino acid/ nitrogen metabolism	biosynthesis/ acquisition of amino acids	biosynthesis/ acquisition of cysteine	NA
cysK	BSU00730	SW 2.3	Metabolism	amino acid/ nitrogen metabolism	biosynthesis/ acquisition of amino acids	biosynthesis/ acquisition of cysteine	NA
mccA	BSU27260	SW 2.3	Metabolism	amino acid/ nitrogen metabolism	biosynthesis/ acquisition of amino acids	biosynthesis/ acquisition of cysteine	NA
mccB	BSU27250	SW 2.3	Metabolism	amino acid/ nitrogen metabolism	biosynthesis/ acquisition of amino acids	biosynthesis/ acquisition of cysteine	NA
tcyA	BSU03610	SW 2.3	Metabolism	amino acid/ nitrogen metabolism	biosynthesis/ acquisition of amino acids	biosynthesis/ acquisition of cysteine	NA
tcyB	BSU03600	SW 2.3	Metabolism	amino acid/ nitrogen metabolism	biosynthesis/ acquisition of amino acids	biosynthesis/ acquisition of cysteine	NA
tcyC	BSU03590	SW 2.3	Metabolism	amino acid/ nitrogen metabolism	biosynthesis/ acquisition of amino acids	biosynthesis/ acquisition of cysteine	NA
tcyJ	BSU29380	SW 2.3	Metabolism	amino acid/ nitrogen metabolism	biosynthesis/ acquisition of amino acids	biosynthesis/ acquisition of cysteine	NA
tcyK	BSU29370	SW 2.3	Metabolism	amino acid/ nitrogen metabolism	biosynthesis/ acquisition of amino acids	biosynthesis/ acquisition of cysteine	NA
tcyL	BSU29360	SW 2.3	Metabolism	amino acid/ nitrogen metabolism	biosynthesis/ acquisition of amino acids	biosynthesis/ acquisition of cysteine	NA
tcyM	BSU29350	SW 2.3	Metabolism	amino acid/ nitrogen metabolism	biosynthesis/ acquisition of amino acids	biosynthesis/ acquisition of cysteine	NA
tcyN	BSU29340	SW 2.3	Metabolism	amino acid/ nitrogen metabolism	biosynthesis/ acquisition of amino acids	biosynthesis/ acquisition of cysteine	NA
tcyP	BSU09130	SW 2.3	Metabolism	amino acid/ nitrogen metabolism	biosynthesis/ acquisition of amino acids	biosynthesis/ acquisition of cysteine	NA
ytlI	BSU29400	SW 2.3	Metabolism	amino acid/ nitrogen metabolism	biosynthesis/ acquisition of amino acids	biosynthesis/ acquisition of cysteine	NA
yxeO	BSU39480	SW 2.3	Metabolism	amino acid/ nitrogen metabolism	biosynthesis/ acquisition of amino acids	biosynthesis/ acquisition of cysteine	NA
yxeN	BSU39490	SW 2.3	Metabolism	amino acid/ nitrogen metabolism	biosynthesis/ acquisition of amino acids	biosynthesis/ acquisition of cysteine	NA
yxeM	BSU39500	SW 2.3	Metabolism	amino acid/ nitrogen metabolism	biosynthesis/ acquisition of amino acids	biosynthesis/ acquisition of cysteine	NA
hom	BSU32260	SW 2.3	Metabolism	amino acid/ nitrogen metabolism	biosynthesis/ acquisition of amino acids	biosynthesis/ acquisition of methionine/ S-adenosylmethionine	NA
metA	BSU21910	SW 2.3	Metabolism	amino acid/ nitrogen metabolism	biosynthesis/ acquisition of amino acids	biosynthesis/ acquisition of methionine/ S-adenosylmethionine	NA
metC	BSU11880	SW 2.3	Metabolism	amino acid/ nitrogen metabolism	biosynthesis/ acquisition of amino acids	biosynthesis/ acquisition of methionine/ S-adenosylmethionine	NA
metE	BSU13180	SW 2.3	Metabolism	amino acid/ nitrogen metabolism	biosynthesis/ acquisition of amino acids	biosynthesis/ acquisition of methionine/ S-adenosylmethionine	NA
metI	BSU11870	SW 2.3	Metabolism	amino acid/ nitrogen metabolism	biosynthesis/ acquisition of amino acids	biosynthesis/ acquisition of methionine/ S-adenosylmethionine	NA
metK	BSU30550	SW 2.3	Metabolism	amino acid/ nitrogen metabolism	biosynthesis/ acquisition of amino acids	biosynthesis/ acquisition of methionine/ S-adenosylmethionine	NA
metN	BSU32750	SW 2.3	Metabolism	amino acid/ nitrogen metabolism	biosynthesis/ acquisition of amino acids	biosynthesis/ acquisition of methionine/ S-adenosylmethionine	NA
metP	BSU32740	SW 2.3	Metabolism	amino acid/ nitrogen metabolism	biosynthesis/ acquisition of amino acids	biosynthesis/ acquisition of methionine/ S-adenosylmethionine	NA
metQ	BSU32730	SW 2.3	Metabolism	amino acid/ nitrogen metabolism	biosynthesis/ acquisition of amino acids	biosynthesis/ acquisition of methionine/ S-adenosylmethionine	NA
mtnE	BSU13580	SW 2.3	Metabolism	amino acid/ nitrogen metabolism	biosynthesis/ acquisition of amino acids	biosynthesis/ acquisition of methionine/ S-adenosylmethionine	NA
patB	BSU31440	SW 2.3	Metabolism	amino acid/ nitrogen metabolism	biosynthesis/ acquisition of amino acids	biosynthesis/ acquisition of methionine/ S-adenosylmethionine	NA
mtnA	BSU13550	SW 2.3	Metabolism	amino acid/ nitrogen metabolism	biosynthesis/ acquisition of amino acids	biosynthesis/ acquisition of methionine/ S-adenosylmethionine	NA
mtnB	BSU13610	SW 2.3	Metabolism	amino acid/ nitrogen metabolism	biosynthesis/ acquisition of amino acids	biosynthesis/ acquisition of methionine/ S-adenosylmethionine	NA
mtnD	BSU13620	SW 2.3	Metabolism	amino acid/ nitrogen metabolism	biosynthesis/ acquisition of amino acids	biosynthesis/ acquisition of methionine/ S-adenosylmethionine	NA
mtnK	BSU13560	SW 2.3	Metabolism	amino acid/ nitrogen metabolism	biosynthesis/ acquisition of amino acids	biosynthesis/ acquisition of methionine/ S-adenosylmethionine	NA
mtnN	BSU27270	SW 2.3	Metabolism	amino acid/ nitrogen metabolism	biosynthesis/ acquisition of amino acids	biosynthesis/ acquisition of methionine/ S-adenosylmethionine	NA
mtnW	BSU13590	SW 2.3	Metabolism	amino acid/ nitrogen metabolism	biosynthesis/ acquisition of amino acids	biosynthesis/ acquisition of methionine/ S-adenosylmethionine	NA
mtnX	BSU13600	SW 2.3	Metabolism	amino acid/ nitrogen metabolism	biosynthesis/ acquisition of amino acids	biosynthesis/ acquisition of methionine/ S-adenosylmethionine	NA
luxS	BSU30670	SW 2.3	Metabolism	amino acid/ nitrogen metabolism	biosynthesis/ acquisition of amino acids	biosynthesis/ acquisition of methionine/ S-adenosylmethionine	NA
yxjH	BSU38950	SW 2.3	Metabolism	amino acid/ nitrogen metabolism	biosynthesis/ acquisition of amino acids	biosynthesis/ acquisition of methionine/ S-adenosylmethionine/ based on similarity	NA
yxjG	BSU38960	SW 2.3	Metabolism	amino acid/ nitrogen metabolism	biosynthesis/ acquisition of amino acids	biosynthesis/ acquisition of methionine/ S-adenosylmethionine/ based on similarity	NA
yoaD	BSU18560	SW 2.3	Metabolism	amino acid/ nitrogen metabolism	biosynthesis/ acquisition of amino acids	biosynthesis/ acquisition of methionine/ S-adenosylmethionine/ based on similarity	NA
yitJ	BSU11010	SW 2.3	Metabolism	amino acid/ nitrogen metabolism	biosynthesis/ acquisition of amino acids	biosynthesis/ acquisition of methionine/ S-adenosylmethionine/ based on similarity	NA
braB	BSU29600	SW 2.3	Metabolism	amino acid/ nitrogen metabolism	biosynthesis/ acquisition of amino acids	biosynthesis/ acquisition of branched-chain amino acids	NA
bcaP	BSU09460	SW 2.4	Metabolism	amino acid/ nitrogen metabolism	biosynthesis/ acquisition of amino acids	biosynthesis/ acquisition of branched-chain amino acids	NA
azlB	BSU26720	SW 2.3	Metabolism	amino acid/ nitrogen metabolism	biosynthesis/ acquisition of amino acids	biosynthesis/ acquisition of branched-chain amino acids	NA
azlC	BSU26710	SW 2.3	Metabolism	amino acid/ nitrogen metabolism	biosynthesis/ acquisition of amino acids	biosynthesis/ acquisition of branched-chain amino acids	NA
azlD	BSU26700	SW 2.3	Metabolism	amino acid/ nitrogen metabolism	biosynthesis/ acquisition of amino acids	biosynthesis/ acquisition of branched-chain amino acids	NA
brnQ	BSU26690	SW 2.3	Metabolism	amino acid/ nitrogen metabolism	biosynthesis/ acquisition of amino acids	biosynthesis/ acquisition of branched-chain amino acids	NA
ilvA	BSU21770	SW 2.3	Metabolism	amino acid/ nitrogen metabolism	biosynthesis/ acquisition of amino acids	biosynthesis/ acquisition of branched-chain amino acids	NA
ilvB	BSU28310	SW 2.3	Metabolism	amino acid/ nitrogen metabolism	biosynthesis/ acquisition of amino acids	biosynthesis/ acquisition of branched-chain amino acids	NA
ilvC	BSU28290	SW 2.3	Metabolism	amino acid/ nitrogen metabolism	biosynthesis/ acquisition of amino acids	biosynthesis/ acquisition of branched-chain amino acids	NA
ilvD	BSU21870	SW 2.3	Metabolism	amino acid/ nitrogen metabolism	biosynthesis/ acquisition of amino acids	biosynthesis/ acquisition of branched-chain amino acids	NA
ilvH	BSU28300	SW 2.3	Metabolism	amino acid/ nitrogen metabolism	biosynthesis/ acquisition of amino acids	biosynthesis/ acquisition of branched-chain amino acids	NA
leuA	BSU28280	SW 2.3	Metabolism	amino acid/ nitrogen metabolism	biosynthesis/ acquisition of amino acids	biosynthesis/ acquisition of branched-chain amino acids	NA
leuB	BSU28270	SW 2.3	Metabolism	amino acid/ nitrogen metabolism	biosynthesis/ acquisition of amino acids	biosynthesis/ acquisition of branched-chain amino acids	NA
leuC	BSU28260	SW 2.3	Metabolism	amino acid/ nitrogen metabolism	biosynthesis/ acquisition of amino acids	biosynthesis/ acquisition of branched-chain amino acids	NA
leuD	BSU28250	SW 2.3	Metabolism	amino acid/ nitrogen metabolism	biosynthesis/ acquisition of amino acids	biosynthesis/ acquisition of branched-chain amino acids	NA
ybgE	BSU02390	SW 2.3	Metabolism	amino acid/ nitrogen metabolism	biosynthesis/ acquisition of amino acids	biosynthesis/ acquisition of branched-chain amino acids	NA
ywaA	BSU38550	SW 2.3	Metabolism	amino acid/ nitrogen metabolism	biosynthesis/ acquisition of amino acids	biosynthesis/ acquisition of branched-chain amino acids	NA
aroA	BSU29750	SW 2.3	Metabolism	amino acid/ nitrogen metabolism	biosynthesis/ acquisition of amino acids	biosynthesis/ acquisition of aromatic amino acids	NA
aroB	BSU22700	SW 2.3	Metabolism	amino acid/ nitrogen metabolism	biosynthesis/ acquisition of amino acids	biosynthesis/ acquisition of aromatic amino acids	NA
aroC	BSU23080	SW 2.3	Metabolism	amino acid/ nitrogen metabolism	biosynthesis/ acquisition of amino acids	biosynthesis/ acquisition of aromatic amino acids	NA
aroD	BSU25660	SW 2.3	Metabolism	amino acid/ nitrogen metabolism	biosynthesis/ acquisition of amino acids	biosynthesis/ acquisition of aromatic amino acids	NA
aroE	BSU22600	SW 2.3	Metabolism	amino acid/ nitrogen metabolism	biosynthesis/ acquisition of amino acids	biosynthesis/ acquisition of aromatic amino acids	NA
aroF	BSU22710	SW 2.3	Metabolism	amino acid/ nitrogen metabolism	biosynthesis/ acquisition of amino acids	biosynthesis/ acquisition of aromatic amino acids	NA
aroH	BSU22690	SW 2.3	Metabolism	amino acid/ nitrogen metabolism	biosynthesis/ acquisition of amino acids	biosynthesis/ acquisition of aromatic amino acids	NA
aroK	BSU03150	SW 2.3	Metabolism	amino acid/ nitrogen metabolism	biosynthesis/ acquisition of amino acids	biosynthesis/ acquisition of aromatic amino acids	NA
hisC	BSU22620	SW 2.3	Metabolism	amino acid/ nitrogen metabolism	biosynthesis/ acquisition of amino acids	biosynthesis/ acquisition of aromatic amino acids	NA
mtrB	BSU22770	SW 2.3	Metabolism	amino acid/ nitrogen metabolism	biosynthesis/ acquisition of amino acids	biosynthesis/ acquisition of aromatic amino acids	NA
pabA	BSU00750	SW 2.3	Metabolism	amino acid/ nitrogen metabolism	biosynthesis/ acquisition of amino acids	biosynthesis/ acquisition of aromatic amino acids	NA
pheA	BSU27900	SW 2.3	Metabolism	amino acid/ nitrogen metabolism	biosynthesis/ acquisition of amino acids	biosynthesis/ acquisition of aromatic amino acids	NA
pheB	BSU27910	SW 2.3	Metabolism	amino acid/ nitrogen metabolism	biosynthesis/ acquisition of amino acids	biosynthesis/ acquisition of aromatic amino acids	NA
rtpA	BSU02530	SW 2.3	Metabolism	amino acid/ nitrogen metabolism	biosynthesis/ acquisition of amino acids	biosynthesis/ acquisition of aromatic amino acids	NA
trpA	BSU22630	SW 2.3	Metabolism	amino acid/ nitrogen metabolism	biosynthesis/ acquisition of amino acids	biosynthesis/ acquisition of aromatic amino acids	NA
trpB	BSU22640	SW 2.3	Metabolism	amino acid/ nitrogen metabolism	biosynthesis/ acquisition of amino acids	biosynthesis/ acquisition of aromatic amino acids	NA
trpC	BSU22660	SW 2.3	Metabolism	amino acid/ nitrogen metabolism	biosynthesis/ acquisition of amino acids	biosynthesis/ acquisition of aromatic amino acids	NA
trpD	BSU22670	SW 2.3	Metabolism	amino acid/ nitrogen metabolism	biosynthesis/ acquisition of amino acids	biosynthesis/ acquisition of aromatic amino acids	NA
trpE	BSU22680	SW 2.3	Metabolism	amino acid/ nitrogen metabolism	biosynthesis/ acquisition of amino acids	biosynthesis/ acquisition of aromatic amino acids	NA
trpF	BSU22650	SW 2.3	Metabolism	amino acid/ nitrogen metabolism	biosynthesis/ acquisition of amino acids	biosynthesis/ acquisition of aromatic amino acids	NA
trpP	BSU10010	SW 2.3	Metabolism	amino acid/ nitrogen metabolism	biosynthesis/ acquisition of amino acids	biosynthesis/ acquisition of aromatic amino acids	NA
tyrA	BSU22610	SW 2.3	Metabolism	amino acid/ nitrogen metabolism	biosynthesis/ acquisition of amino acids	biosynthesis/ acquisition of aromatic amino acids	NA
hisA	BSU34880	SW 2.3	Metabolism	amino acid/ nitrogen metabolism	biosynthesis/ acquisition of amino acids	biosynthesis/ acquisition of histidine	NA
hisB	BSU34900	SW 2.3	Metabolism	amino acid/ nitrogen metabolism	biosynthesis/ acquisition of amino acids	biosynthesis/ acquisition of histidine	NA
hisD	BSU34910	SW 2.3	Metabolism	amino acid/ nitrogen metabolism	biosynthesis/ acquisition of amino acids	biosynthesis/ acquisition of histidine	NA
hisF	BSU34870	SW 2.3	Metabolism	amino acid/ nitrogen metabolism	biosynthesis/ acquisition of amino acids	biosynthesis/ acquisition of histidine	NA
hisG	BSU34920	SW 2.3	Metabolism	amino acid/ nitrogen metabolism	biosynthesis/ acquisition of amino acids	biosynthesis/ acquisition of histidine	NA
hisH	BSU34890	SW 2.3	Metabolism	amino acid/ nitrogen metabolism	biosynthesis/ acquisition of amino acids	biosynthesis/ acquisition of histidine	NA
hisI	BSU34860	SW 2.3	Metabolism	amino acid/ nitrogen metabolism	biosynthesis/ acquisition of amino acids	biosynthesis/ acquisition of histidine	NA
hisJ	BSU29620	SW 2.3	Metabolism	amino acid/ nitrogen metabolism	biosynthesis/ acquisition of amino acids	biosynthesis/ acquisition of histidine	NA
hutM	BSU39390	SW 2.3	Metabolism	amino acid/ nitrogen metabolism	biosynthesis/ acquisition of amino acids	biosynthesis/ acquisition of histidine	NA
prs	BSU00510	SW 2.3	Metabolism	amino acid/ nitrogen metabolism	biosynthesis/ acquisition of amino acids	biosynthesis/ acquisition of histidine	NA
ybgF	BSU02400	SW 2.3	Metabolism	amino acid/ nitrogen metabolism	biosynthesis/ acquisition of amino acids	biosynthesis/ acquisition of histidine	NA
gltT	BSU10220	SW 2.3	Metabolism	amino acid/ nitrogen metabolism	utilization of amino acids	utilization of glutamine/ glutamate	NA
gudB	BSU22960	SW 2.3	Metabolism	amino acid/ nitrogen metabolism	utilization of amino acids	utilization of glutamine/ glutamate	NA
glnH	BSU27440	SW 2.3	Metabolism	amino acid/ nitrogen metabolism	utilization of amino acids	utilization of glutamine/ glutamate	NA
glnK	BSU02440	SW 2.3	Metabolism	amino acid/ nitrogen metabolism	utilization of amino acids	utilization of glutamine/ glutamate	NA
glnL	BSU02450	SW 2.3	Metabolism	amino acid/ nitrogen metabolism	utilization of amino acids	utilization of glutamine/ glutamate	NA
glsA	BSU02430	SW 2.3	Metabolism	amino acid/ nitrogen metabolism	utilization of amino acids	utilization of glutamine/ glutamate	NA
glnT	BSU02420	SW 2.3	Metabolism	amino acid/ nitrogen metabolism	utilization of amino acids	utilization of glutamine/ glutamate	NA
glnM	BSU27450	SW 2.3	Metabolism	amino acid/ nitrogen metabolism	utilization of amino acids	utilization of glutamine/ glutamate	NA
glnP	BSU27460	SW 2.3	Metabolism	amino acid/ nitrogen metabolism	utilization of amino acids	utilization of glutamine/ glutamate	NA
glnQ	BSU27430	SW 2.3	Metabolism	amino acid/ nitrogen metabolism	utilization of amino acids	utilization of glutamine/ glutamate	NA
ylaM	BSU14830	SW 2.3	Metabolism	amino acid/ nitrogen metabolism	utilization of amino acids	utilization of glutamine/ glutamate	NA
putB	BSU03200	SW 2.3	Metabolism	amino acid/ nitrogen metabolism	utilization of amino acids	utilization of proline	NA
putC	BSU03210	SW 2.3	Metabolism	amino acid/ nitrogen metabolism	utilization of amino acids	utilization of proline	NA
putP	BSU03220	SW 2.3	Metabolism	amino acid/ nitrogen metabolism	utilization of amino acids	utilization of proline	NA
putR	BSU03230	SW 2.3	Metabolism	amino acid/ nitrogen metabolism	utilization of amino acids	utilization of proline	NA
ytnA	BSU30530	SW 2.3	Metabolism	amino acid/ nitrogen metabolism	utilization of amino acids	utilization of proline/ based on similarity	NA
ahrC	BSU24250	SW 2.3	Metabolism	amino acid/ nitrogen metabolism	utilization of amino acids	utilization of arginine/ ornithine	NA
rocA	BSU37780	SW 2.3	Metabolism	amino acid/ nitrogen metabolism	utilization of amino acids	utilization of arginine/ ornithine	NA
rocB	BSU37770	SW 2.3	Metabolism	amino acid/ nitrogen metabolism	utilization of amino acids	utilization of arginine/ ornithine	NA
rocC	BSU37760	SW 2.3	Metabolism	amino acid/ nitrogen metabolism	utilization of amino acids	utilization of arginine/ ornithine	NA
rocD	BSU40340	SW 2.3	Metabolism	amino acid/ nitrogen metabolism	utilization of amino acids	utilization of arginine/ ornithine	NA
rocE	BSU40330	SW 2.3	Metabolism	amino acid/ nitrogen metabolism	utilization of amino acids	utilization of arginine/ ornithine	NA
rocF	BSU40320	SW 2.3	Metabolism	amino acid/ nitrogen metabolism	utilization of amino acids	utilization of arginine/ ornithine	NA
rocG	BSU37790	SW 2.3	Metabolism	amino acid/ nitrogen metabolism	utilization of amino acids	utilization of arginine/ ornithine	NA
rocR	BSU40350	SW 2.3	Metabolism	amino acid/ nitrogen metabolism	utilization of amino acids	utilization of arginine/ ornithine	NA
Sr1	BSU14629	SW 2.3	Metabolism	amino acid/ nitrogen metabolism	utilization of amino acids	utilization of arginine/ ornithine	NA
hutG	BSU39380	SW 2.3	Metabolism	amino acid/ nitrogen metabolism	utilization of amino acids	utilization of histidine	NA
hutH	BSU39350	SW 2.3	Metabolism	amino acid/ nitrogen metabolism	utilization of amino acids	utilization of histidine	NA
hutI	BSU39370	SW 2.3	Metabolism	amino acid/ nitrogen metabolism	utilization of amino acids	utilization of histidine	NA
hutM	BSU39390	SW 2.3	Metabolism	amino acid/ nitrogen metabolism	utilization of amino acids	utilization of histidine	NA
hutP	BSU39340	SW 2.3	Metabolism	amino acid/ nitrogen metabolism	utilization of amino acids	utilization of histidine	NA
hutU	BSU39360	SW 2.3	Metabolism	amino acid/ nitrogen metabolism	utilization of amino acids	utilization of histidine	NA
ybgF	BSU02400	SW 2.3	Metabolism	amino acid/ nitrogen metabolism	utilization of amino acids	utilization of histidine	NA
ansA	BSU23580	SW 2.3	Metabolism	amino acid/ nitrogen metabolism	utilization of amino acids	utilization of asparagine/ aspartate	NA
ansB	BSU23570	SW 2.3	Metabolism	amino acid/ nitrogen metabolism	utilization of amino acids	utilization of asparagine/ aspartate	NA
ansR	BSU23590	SW 2.3	Metabolism	amino acid/ nitrogen metabolism	utilization of amino acids	utilization of asparagine/ aspartate	NA
ansZ	BSU02690	SW 2.3	Metabolism	amino acid/ nitrogen metabolism	utilization of amino acids	utilization of asparagine/ aspartate	NA
yveA	BSU34470	SW 2.3	Metabolism	amino acid/ nitrogen metabolism	utilization of amino acids	utilization of asparagine/ aspartate	NA
yrbD	BSU27810	SW 2.3	Metabolism	amino acid/ nitrogen metabolism	utilization of amino acids	utilization of alanine/ serine	NA
ald	BSU31930	SW 2.3	Metabolism	amino acid/ nitrogen metabolism	utilization of amino acids	utilization of alanine/ serine	NA
adeR	BSU31920	SW 2.3	Metabolism	amino acid/ nitrogen metabolism	utilization of amino acids	utilization of alanine/ serine	NA
sdaAA	BSU15860	SW 2.3	Metabolism	amino acid/ nitrogen metabolism	utilization of amino acids	utilization of alanine/ serine	NA
sdaAB	BSU15850	SW 2.3	Metabolism	amino acid/ nitrogen metabolism	utilization of amino acids	utilization of alanine/ serine	NA
kbl	BSU17000	SW 2.3	Metabolism	amino acid/ nitrogen metabolism	utilization of amino acids	utilization of threonine/ glycine	NA
tdh	BSU16990	SW 2.3	Metabolism	amino acid/ nitrogen metabolism	utilization of amino acids	utilization of threonine/ glycine	NA
gcvH	BSU32800	SW 2.3	Metabolism	amino acid/ nitrogen metabolism	utilization of amino acids	utilization of threonine/ glycine	NA
gcvPA	BSU24560	SW 2.3	Metabolism	amino acid/ nitrogen metabolism	utilization of amino acids	utilization of threonine/ glycine	NA
gcvPB	BSU24550	SW 2.3	Metabolism	amino acid/ nitrogen metabolism	utilization of amino acids	utilization of threonine/ glycine	NA
gcvT	BSU24570	SW 2.3	Metabolism	amino acid/ nitrogen metabolism	utilization of amino acids	utilization of threonine/ glycine	NA
azlB	BSU26720	SW 2.3	Metabolism	amino acid/ nitrogen metabolism	utilization of amino acids	utilization of branched-chain amino acids	NA
azlC	BSU26710	SW 2.3	Metabolism	amino acid/ nitrogen metabolism	utilization of amino acids	utilization of branched-chain amino acids	NA
azlD	BSU26700	SW 2.3	Metabolism	amino acid/ nitrogen metabolism	utilization of amino acids	utilization of branched-chain amino acids	NA
bcd	BSU24080	SW 2.3	Metabolism	amino acid/ nitrogen metabolism	utilization of amino acids	utilization of branched-chain amino acids	NA
bkdAA	BSU24050	SW 2.3	Metabolism	amino acid/ nitrogen metabolism	utilization of amino acids	utilization of branched-chain amino acids	NA
bkdAB	BSU24040	SW 2.3	Metabolism	amino acid/ nitrogen metabolism	utilization of amino acids	utilization of branched-chain amino acids	NA
bkdB	BSU24030	SW 2.3	Metabolism	amino acid/ nitrogen metabolism	utilization of amino acids	utilization of branched-chain amino acids	NA
bkdR	BSU24100	SW 2.3	Metabolism	amino acid/ nitrogen metabolism	utilization of amino acids	utilization of branched-chain amino acids	NA
braB	BSU29600	SW 2.3	Metabolism	amino acid/ nitrogen metabolism	utilization of amino acids	utilization of branched-chain amino acids	NA
brnQ	BSU26690	SW 2.3	Metabolism	amino acid/ nitrogen metabolism	utilization of amino acids	utilization of branched-chain amino acids	NA
buk	BSU24070	SW 2.3	Metabolism	amino acid/ nitrogen metabolism	utilization of amino acids	utilization of branched-chain amino acids	NA
lpdV	BSU24060	SW 2.3	Metabolism	amino acid/ nitrogen metabolism	utilization of amino acids	utilization of branched-chain amino acids	NA
ptb	BSU24090	SW 2.3	Metabolism	amino acid/ nitrogen metabolism	utilization of amino acids	utilization of branched-chain amino acids	NA
yngE	BSU18210	SW 2.3	Metabolism	amino acid/ nitrogen metabolism	utilization of amino acids	utilization of branched-chain amino acids	NA
yngF	BSU18220	SW 2.3	Metabolism	amino acid/ nitrogen metabolism	utilization of amino acids	utilization of branched-chain amino acids	NA
yngG	BSU18230	SW 2.3	Metabolism	amino acid/ nitrogen metabolism	utilization of amino acids	utilization of branched-chain amino acids	NA
yngH	BSU18240	SW 2.3	Metabolism	amino acid/ nitrogen metabolism	utilization of amino acids	utilization of branched-chain amino acids	NA
yngHB	BSU18239	SW 2.3	Metabolism	amino acid/ nitrogen metabolism	utilization of amino acids	utilization of branched-chain amino acids	NA
yngI	BSU18250	SW 2.3	Metabolism	amino acid/ nitrogen metabolism	utilization of amino acids	utilization of branched-chain amino acids	NA
yngJ	BSU18260	SW 2.3	Metabolism	amino acid/ nitrogen metabolism	utilization of amino acids	utilization of branched-chain amino acids	NA
bcaP	BSU09460	SW 2.3	Metabolism	amino acid/ nitrogen metabolism	utilization of amino acids	utilization of branched-chain amino acids	NA
mmgA	BSU24170	SW 2.3	Metabolism	amino acid/ nitrogen metabolism	utilization of amino acids	utilization of branched-chain amino acids	NA
gabD	BSU03910	SW 2.3	Metabolism	amino acid/ nitrogen metabolism	utilization of amino acids	utilization of gamma-amino butyric acid	NA
gabP	BSU06310	SW 2.3	Metabolism	amino acid/ nitrogen metabolism	utilization of amino acids	utilization of gamma-amino butyric acid	NA
gabR	BSU03890	SW 2.3	Metabolism	amino acid/ nitrogen metabolism	utilization of amino acids	utilization of gamma-amino butyric acid	NA
gabT	BSU03900	SW 2.3	Metabolism	amino acid/ nitrogen metabolism	utilization of amino acids	utilization of gamma-amino butyric acid	NA
nasA	BSU03330	SW 2.3	Metabolism	amino acid/ nitrogen metabolism	utilization of nitrogen sources other than amino acids	utilization of nitrate/ nitrite	NA
nasB	BSU03320	SW 2.3	Metabolism	amino acid/ nitrogen metabolism	utilization of nitrogen sources other than amino acids	utilization of nitrate/ nitrite	NA
nasC	BSU03310	SW 2.3	Metabolism	amino acid/ nitrogen metabolism	utilization of nitrogen sources other than amino acids	utilization of nitrate/ nitrite	NA
nasD	BSU03300	SW 2.3	Metabolism	amino acid/ nitrogen metabolism	utilization of nitrogen sources other than amino acids	utilization of nitrate/ nitrite	NA
nasE	BSU03290	SW 2.3	Metabolism	amino acid/ nitrogen metabolism	utilization of nitrogen sources other than amino acids	utilization of nitrate/ nitrite	NA
nasF	BSU03280	SW 2.3	Metabolism	amino acid/ nitrogen metabolism	utilization of nitrogen sources other than amino acids	utilization of nitrate/ nitrite	NA
ureA	BSU36660	SW 2.3	Metabolism	amino acid/ nitrogen metabolism	utilization of nitrogen sources other than amino acids	utilization of urea	NA
ureB	BSU36650	SW 2.3	Metabolism	amino acid/ nitrogen metabolism	utilization of nitrogen sources other than amino acids	utilization of urea	NA
ureC	BSU36640	SW 2.3	Metabolism	amino acid/ nitrogen metabolism	utilization of nitrogen sources other than amino acids	utilization of urea	NA
yurJ	BSU32550	SW 2.3	Metabolism	amino acid/ nitrogen metabolism	utilization of nitrogen sources other than amino acids	utilization of amino sugars	NA
frlR	BSU32560	SW 2.3	Metabolism	amino acid/ nitrogen metabolism	utilization of nitrogen sources other than amino acids	utilization of amino sugars	NA
frlD	BSU32570	SW 2.3	Metabolism	amino acid/ nitrogen metabolism	utilization of nitrogen sources other than amino acids	utilization of amino sugars	NA
frlM	BSU32580	SW 2.3	Metabolism	amino acid/ nitrogen metabolism	utilization of nitrogen sources other than amino acids	utilization of amino sugars	NA
frlN	BSU32590	SW 2.3	Metabolism	amino acid/ nitrogen metabolism	utilization of nitrogen sources other than amino acids	utilization of amino sugars	NA
frlO	BSU32600	SW 2.3	Metabolism	amino acid/ nitrogen metabolism	utilization of nitrogen sources other than amino acids	utilization of amino sugars	NA
frlB	BSU32610	SW 2.3	Metabolism	amino acid/ nitrogen metabolism	utilization of nitrogen sources other than amino acids	utilization of amino sugars	NA
appB	BSU11390	SW 2.3	Metabolism	amino acid/ nitrogen metabolism	utilization of nitrogen sources other than amino acids	utilization of peptides	NA
appC	BSU11400	SW 2.3	Metabolism	amino acid/ nitrogen metabolism	utilization of nitrogen sources other than amino acids	utilization of peptides	NA
appD	BSU11360	SW 2.3	Metabolism	amino acid/ nitrogen metabolism	utilization of nitrogen sources other than amino acids	utilization of peptides	NA
appF	BSU11370	SW 2.3	Metabolism	amino acid/ nitrogen metabolism	utilization of nitrogen sources other than amino acids	utilization of peptides	NA
cstA	BSU28710	SW 2.3	Metabolism	amino acid/ nitrogen metabolism	utilization of nitrogen sources other than amino acids	utilization of peptides	NA
dppA	BSU12920	SW 2.3	Metabolism	amino acid/ nitrogen metabolism	utilization of nitrogen sources other than amino acids	utilization of peptides	NA
dppB	BSU12930	SW 2.3	Metabolism	amino acid/ nitrogen metabolism	utilization of nitrogen sources other than amino acids	utilization of peptides	NA
dppC	BSU12940	SW 2.3	Metabolism	amino acid/ nitrogen metabolism	utilization of nitrogen sources other than amino acids	utilization of peptides	NA
dppD	BSU12950	SW 2.3	Metabolism	amino acid/ nitrogen metabolism	utilization of nitrogen sources other than amino acids	utilization of peptides	NA
dppE	BSU12960	SW 2.3	Metabolism	amino acid/ nitrogen metabolism	utilization of nitrogen sources other than amino acids	utilization of peptides	NA
oppA	BSU11430	SW 2.3	Metabolism	amino acid/ nitrogen metabolism	utilization of nitrogen sources other than amino acids	utilization of peptides	NA
oppB	BSU11440	SW 2.3	Metabolism	amino acid/ nitrogen metabolism	utilization of nitrogen sources other than amino acids	utilization of peptides	NA
oppC	BSU11450	SW 2.3	Metabolism	amino acid/ nitrogen metabolism	utilization of nitrogen sources other than amino acids	utilization of peptides	NA
oppD	BSU11460	SW 2.3	Metabolism	amino acid/ nitrogen metabolism	utilization of nitrogen sources other than amino acids	utilization of peptides	NA
oppF	BSU11470	SW 2.3	Metabolism	amino acid/ nitrogen metabolism	utilization of nitrogen sources other than amino acids	utilization of peptides	NA
pepT	BSU38920	SW 2.3	Metabolism	amino acid/ nitrogen metabolism	utilization of nitrogen sources other than amino acids	utilization of peptides	NA
yclF	BSU03670	SW 2.3	Metabolism	amino acid/ nitrogen metabolism	utilization of nitrogen sources other than amino acids	utilization of peptides	NA
ykfD	BSU13000	SW 2.3	Metabolism	amino acid/ nitrogen metabolism	utilization of nitrogen sources other than amino acids	utilization of peptides	NA
papA	BSU24460	SW 2.3	Metabolism	amino acid/ nitrogen metabolism	utilization of nitrogen sources other than amino acids	utilization of peptides	NA
papB	BSU13860	SW 2.3	Metabolism	amino acid/ nitrogen metabolism	utilization of nitrogen sources other than amino acids	utilization of peptides	NA
aprE	BSU10300	SW 2.3	Metabolism	amino acid/ nitrogen metabolism	utilization of nitrogen sources other than amino acids	utilization of proteins	NA
aprX	BSU17260	SW 2.3	Metabolism	amino acid/ nitrogen metabolism	utilization of nitrogen sources other than amino acids	utilization of proteins	NA
bpr	BSU15300	SW 2.3	Metabolism	amino acid/ nitrogen metabolism	utilization of nitrogen sources other than amino acids	utilization of proteins	NA
epr	BSU38400	SW 2.3	Metabolism	amino acid/ nitrogen metabolism	utilization of nitrogen sources other than amino acids	utilization of proteins	NA
mpr	BSU02240	SW 2.3	Metabolism	amino acid/ nitrogen metabolism	utilization of nitrogen sources other than amino acids	utilization of proteins	NA
nprB	BSU11100	SW 2.3	Metabolism	amino acid/ nitrogen metabolism	utilization of nitrogen sources other than amino acids	utilization of proteins	NA
nprE	BSU14700	SW 2.3	Metabolism	amino acid/ nitrogen metabolism	utilization of nitrogen sources other than amino acids	utilization of proteins	NA
vpr	BSU38090	SW 2.3	Metabolism	amino acid/ nitrogen metabolism	utilization of nitrogen sources other than amino acids	utilization of proteins	NA
ispA	BSU13190	SW 2.3	Metabolism	amino acid/ nitrogen metabolism	utilization of nitrogen sources other than amino acids	utilization of proteins	NA
alsT	BSU18120	SW 2.3	Metabolism	amino acid/ nitrogen metabolism	putative amino acid transporter	NA	NA
ycsG	BSU04060	SW 2.3	Metabolism	amino acid/ nitrogen metabolism	putative amino acid transporter	NA	NA
yoaV	BSU18770	SW 2.3	Metabolism	amino acid/ nitrogen metabolism	putative amino acid transporter	NA	NA
yodF	BSU19580	SW 2.3	Metabolism	amino acid/ nitrogen metabolism	putative amino acid transporter	NA	NA
yvbV	BSU34000	SW 2.3	Metabolism	amino acid/ nitrogen metabolism	putative amino acid transporter	NA	NA
lipC	BSU04110	SW 2.4	Metabolism	lipid metabolism	utilization of lipids	utilization of phospholipids	NA
glpP	BSU09270	SW 2.4	Metabolism	lipid metabolism	utilization of lipids	utilization of phospholipids	NA
glpT	BSU02140	SW 2.4	Metabolism	lipid metabolism	utilization of lipids	utilization of phospholipids	NA
glpQ	BSU02130	SW 2.4	Metabolism	lipid metabolism	utilization of lipids	utilization of phospholipids	NA
glpD	BSU09300	SW 2.4	Metabolism	lipid metabolism	utilization of lipids	utilization of phospholipids	NA
cotR	BSU34530	SW 2.4	Metabolism	lipid metabolism	utilization of lipids	utilization of phospholipids	NA
yhdW	BSU09620	SW 2.4	Metabolism	lipid metabolism	utilization of lipids	utilization of phospholipids/ based on similarity	NA
yqiK	BSU24180	SW 2.4	Metabolism	lipid metabolism	utilization of lipids	utilization of phospholipids/ based on similarity	NA
scoB	BSU38980	SW 2.4	Metabolism	lipid metabolism	utilization of lipids	utilization of fatty acids	NA
scoA	BSU38990	SW 2.4	Metabolism	lipid metabolism	utilization of lipids	utilization of fatty acids	NA
fadM	BSU32850	SW 2.4	Metabolism	lipid metabolism	utilization of lipids	utilization of fatty acids	NA
acsA	BSU29680	SW 2.4	Metabolism	lipid metabolism	utilization of lipids	utilization of fatty acids	NA
acuA	BSU29690	SW 2.4	Metabolism	lipid metabolism	utilization of lipids	utilization of fatty acids	NA
acuC	BSU29710	SW 2.4	Metabolism	lipid metabolism	utilization of lipids	utilization of fatty acids	NA
lcfB	BSU10270	SW 2.4	Metabolism	lipid metabolism	utilization of lipids	utilization of fatty acids	NA
fadH	BSU14060	SW 2.4	Metabolism	lipid metabolism	utilization of lipids	utilization of fatty acids	NA
etfA	BSU28520	SW 2.4	Metabolism	lipid metabolism	utilization of lipids	utilization of fatty acids	NA
etfB	BSU28530	SW 2.4	Metabolism	lipid metabolism	utilization of lipids	utilization of fatty acids	NA
lcfA	BSU28560	SW 2.4	Metabolism	lipid metabolism	utilization of lipids	utilization of fatty acids	NA
fadE	BSU32820	SW 2.4	Metabolism	lipid metabolism	utilization of lipids	utilization of fatty acids	NA
fadA	BSU32830	SW 2.4	Metabolism	lipid metabolism	utilization of lipids	utilization of fatty acids	NA
fadN	BSU32840	SW 2.4	Metabolism	lipid metabolism	utilization of lipids	utilization of fatty acids	NA
acdA	BSU37170	SW 2.4	Metabolism	lipid metabolism	utilization of lipids	utilization of fatty acids	NA
fadF	BSU37180	SW 2.4	Metabolism	lipid metabolism	utilization of lipids	utilization of fatty acids	NA
fadG	BSU14071	SW 2.4	Metabolism	lipid metabolism	utilization of lipids	utilization of fatty acids	NA
fadR	BSU28550	SW 2.4	Metabolism	lipid metabolism	utilization of lipids	utilization of fatty acids	NA
fadB	BSU28540	SW 2.4	Metabolism	lipid metabolism	utilization of lipids	utilization of fatty acids	NA
pnbA	BSU34390	SW 2.4	Metabolism	lipid metabolism	utilization of lipids	utilization of lipids/ other	NA
ybfK	BSU02260	SW 2.4	Metabolism	lipid metabolism	utilization of lipids	utilization of lipids/ other	NA
nap	BSU05440	SW 2.4	Metabolism	lipid metabolism	utilization of lipids	utilization of lipids/ other	NA
lip	BSU02700	SW 2.4	Metabolism	lipid metabolism	utilization of lipids	utilization of lipids/ other	NA
lipB	BSU08350	SW 2.4	Metabolism	lipid metabolism	utilization of lipids	utilization of lipids/ other	NA
fabL	BSU08650	SW 2.4	Metabolism	lipid metabolism	biosynthesis of lipids	biosynthesis of fatty acids	NA
birA	BSU22440	SW 2.4	Metabolism	lipid metabolism	biosynthesis of lipids	biosynthesis of fatty acids	NA
fapR	BSU15880	SW 2.4	Metabolism	lipid metabolism	biosynthesis of lipids	biosynthesis of fatty acids	NA
acpS	BSU04620	SW 2.4	Metabolism	lipid metabolism	biosynthesis of lipids	biosynthesis of fatty acids	NA
yhdN	BSU09530	SW 2.4	Metabolism	lipid metabolism	biosynthesis of lipids	biosynthesis of fatty acids	NA
plsC	BSU09540	SW 2.4	Metabolism	lipid metabolism	biosynthesis of lipids	biosynthesis of fatty acids	NA
ycsD	BSU04030	SW 2.4	Metabolism	lipid metabolism	biosynthesis of lipids	biosynthesis of fatty acids	NA
accC	BSU24340	SW 2.4	Metabolism	lipid metabolism	biosynthesis of lipids	biosynthesis of fatty acids	NA
accB	BSU24350	SW 2.4	Metabolism	lipid metabolism	biosynthesis of lipids	biosynthesis of fatty acids	NA
accA	BSU29200	SW 2.4	Metabolism	lipid metabolism	biosynthesis of lipids	biosynthesis of fatty acids	NA
accD	BSU29210	SW 2.4	Metabolism	lipid metabolism	biosynthesis of lipids	biosynthesis of fatty acids	NA
ywpB	BSU36370	SW 2.4	Metabolism	lipid metabolism	biosynthesis of lipids	biosynthesis of fatty acids	NA
fabHB	BSU10170	SW 2.4	Metabolism	lipid metabolism	biosynthesis of lipids	biosynthesis of fatty acids	NA
fabHA	BSU11330	SW 2.4	Metabolism	lipid metabolism	biosynthesis of lipids	biosynthesis of fatty acids	NA
fabF	BSU11340	SW 2.4	Metabolism	lipid metabolism	biosynthesis of lipids	biosynthesis of fatty acids	NA
fabI	BSU11720	SW 2.4	Metabolism	lipid metabolism	biosynthesis of lipids	biosynthesis of fatty acids	NA
plsX	BSU15890	SW 2.4	Metabolism	lipid metabolism	biosynthesis of lipids	biosynthesis of fatty acids	NA
fabD	BSU15900	SW 2.4	Metabolism	lipid metabolism	biosynthesis of lipids	biosynthesis of fatty acids	NA
fabG	BSU15910	SW 2.4	Metabolism	lipid metabolism	biosynthesis of lipids	biosynthesis of fatty acids	NA
acpA	BSU15920	SW 2.4	Metabolism	lipid metabolism	biosynthesis of lipids	biosynthesis of fatty acids	NA
mprF	BSU08425	SW 2.4	Metabolism	lipid metabolism	biosynthesis of lipids	biosynthesis of phospholipids	NA
plsY	BSU18070	SW 2.4	Metabolism	lipid metabolism	biosynthesis of lipids	biosynthesis of phospholipids	NA
ywiE	BSU37240	SW 2.4	Metabolism	lipid metabolism	biosynthesis of lipids	biosynthesis of phospholipids	NA
ywjE	BSU37190	SW 2.4	Metabolism	lipid metabolism	biosynthesis of lipids	biosynthesis of phospholipids	NA
gpsA	BSU22830	SW 2.4	Metabolism	lipid metabolism	biosynthesis of lipids	biosynthesis of phospholipids	NA
clsA	BSU36590	SW 2.4	Metabolism	lipid metabolism	biosynthesis of lipids	biosynthesis of phospholipids	NA
pssA	BSU02270	SW 2.4	Metabolism	lipid metabolism	biosynthesis of lipids	biosynthesis of phospholipids	NA
psd	BSU02290	SW 2.4	Metabolism	lipid metabolism	biosynthesis of lipids	biosynthesis of phospholipids	NA
cdsA	BSU16540	SW 2.4	Metabolism	lipid metabolism	biosynthesis of lipids	biosynthesis of phospholipids	NA
pgsA	BSU16920	SW 2.4	Metabolism	lipid metabolism	biosynthesis of lipids	biosynthesis of phospholipids	NA
dxs	BSU24270	SW 2.4	Metabolism	lipid metabolism	biosynthesis of lipids	biosynthesis of isoprenoids	NA
fni	BSU22870	SW 2.4	Metabolism	lipid metabolism	biosynthesis of lipids	biosynthesis of isoprenoids	NA
ispG	BSU25070	SW 2.4	Metabolism	lipid metabolism	biosynthesis of lipids	biosynthesis of isoprenoids	NA
ispH	BSU25160	SW 2.4	Metabolism	lipid metabolism	biosynthesis of lipids	biosynthesis of isoprenoids	NA
ispF	BSU00910	SW 2.4	Metabolism	lipid metabolism	biosynthesis of lipids	biosynthesis of isoprenoids	NA
ispD	BSU00900	SW 2.4	Metabolism	lipid metabolism	biosynthesis of lipids	biosynthesis of isoprenoids	NA
ispE	BSU00460	SW 2.4	Metabolism	lipid metabolism	biosynthesis of lipids	biosynthesis of isoprenoids	NA
uppS	BSU16530	SW 2.4	Metabolism	lipid metabolism	biosynthesis of lipids	biosynthesis of isoprenoids	NA
ispC	BSU16550	SW 2.4	Metabolism	lipid metabolism	biosynthesis of lipids	biosynthesis of isoprenoids	NA
nudF	BSU23610	SW 2.4	Metabolism	lipid metabolism	biosynthesis of lipids	biosynthesis of isoprenoids	NA
yhfR	BSU10340	SW 2.4	Metabolism	lipid metabolism	biosynthesis of lipids	biosynthesis of isoprenoids	NA
yisP	BSU10810	SW 2.4	Metabolism	lipid metabolism	biosynthesis of lipids	biosynthesis of isoprenoids	NA
yqiD	BSU24280	SW 2.4	Metabolism	lipid metabolism	biosynthesis of lipids	biosynthesis of isoprenoids	NA
desR	BSU19200	SW 2.4	Metabolism	lipid metabolism	lipid metabolism/ other	NA	NA
desK	BSU19190	SW 2.4	Metabolism	lipid metabolism	lipid metabolism/ other	NA	NA
des	BSU19180	SW 2.4	Metabolism	lipid metabolism	lipid metabolism/ other	NA	NA
degV	BSU35480	SW 2.4	Metabolism	lipid metabolism	lipid metabolism/ other	NA	NA
ugtP	BSU21920	SW 2.4	Metabolism	lipid metabolism	lipid metabolism/ other	NA	NA
gtaB	BSU35670	SW 2.4	Metabolism	lipid metabolism	lipid metabolism/ other	NA	NA
pgcA	BSU09310	SW 2.4	Metabolism	lipid metabolism	lipid metabolism/ other	NA	NA
yetO	BSU07250	SW 2.4	Metabolism	lipid metabolism	lipid metabolism/ other	NA	NA
yrhJ	BSU27160	SW 2.4	Metabolism	lipid metabolism	lipid metabolism/ other	NA	NA
yjiB	BSU12210	SW 2.4	Metabolism	lipid metabolism	lipid metabolism/ other	NA	NA
cypC	BSU02100	SW 2.4	Metabolism	lipid metabolism	lipid metabolism/ other	NA	NA
fatR	BSU27170	SW 2.4	Metabolism	lipid metabolism	lipid metabolism/ other	NA	NA
pcrB	BSU06600	SW 2.4	Metabolism	lipid metabolism	lipid metabolism/ other	NA	NA
pucR	BSU32420	SW 2.5	Metabolism	nucleotide metabolism	utilization of nucleotides	NA	NA
pucI	BSU36470	SW 2.5	Metabolism	nucleotide metabolism	utilization of nucleotides	NA	NA
pucJ	BSU32430	SW 2.5	Metabolism	nucleotide metabolism	utilization of nucleotides	NA	NA
pucK	BSU32440	SW 2.5	Metabolism	nucleotide metabolism	utilization of nucleotides	NA	NA
deoR	BSU39430	SW 2.5	Metabolism	nucleotide metabolism	utilization of nucleotides	NA	NA
pucH	BSU32410	SW 2.5	Metabolism	nucleotide metabolism	utilization of nucleotides	NA	NA
pucL	BSU32450	SW 2.5	Metabolism	nucleotide metabolism	utilization of nucleotides	NA	NA
pucM	BSU32460	SW 2.5	Metabolism	nucleotide metabolism	utilization of nucleotides	NA	NA
pucE	BSU32470	SW 2.5	Metabolism	nucleotide metabolism	utilization of nucleotides	NA	NA
pucD	BSU32480	SW 2.5	Metabolism	nucleotide metabolism	utilization of nucleotides	NA	NA
pucC	BSU32490	SW 2.5	Metabolism	nucleotide metabolism	utilization of nucleotides	NA	NA
pucB	BSU32500	SW 2.5	Metabolism	nucleotide metabolism	utilization of nucleotides	NA	NA
pucA	BSU32510	SW 2.5	Metabolism	nucleotide metabolism	utilization of nucleotides	NA	NA
pucG	BSU32520	SW 2.5	Metabolism	nucleotide metabolism	utilization of nucleotides	NA	NA
pucF	BSU32530	SW 2.5	Metabolism	nucleotide metabolism	utilization of nucleotides	NA	NA
drm	BSU23500	SW 2.5	Metabolism	nucleotide metabolism	utilization of nucleotides	NA	NA
adeC	BSU14520	SW 2.5	Metabolism	nucleotide metabolism	utilization of nucleotides	NA	NA
nucB	BSU25750	SW 2.5	Metabolism	nucleotide metabolism	utilization of nucleotides	NA	NA
nupC	BSU39410	SW 2.5	Metabolism	nucleotide metabolism	utilization of nucleotides	NA	NA
pdp	BSU39400	SW 2.5	Metabolism	nucleotide metabolism	utilization of nucleotides	NA	NA
dra	BSU39420	SW 2.5	Metabolism	nucleotide metabolism	utilization of nucleotides	NA	NA
guaB	BSU00090	SW 2.5	Metabolism	nucleotide metabolism	biosynthesis/ acquisition of nucleotides	biosynthesis/ acquisition of purine nucleotides	NA
pbuX	BSU22060	SW 2.5	Metabolism	nucleotide metabolism	biosynthesis/ acquisition of nucleotides	biosynthesis/ acquisition of purine nucleotides	NA
nupG	BSU39020	SW 2.5	Metabolism	nucleotide metabolism	biosynthesis/ acquisition of nucleotides	biosynthesis/ acquisition of purine nucleotides	NA
purR	BSU00470	SW 2.5	Metabolism	nucleotide metabolism	biosynthesis/ acquisition of nucleotides	biosynthesis/ acquisition of purine nucleotides	NA
pbuG	BSU06370	SW 2.5	Metabolism	nucleotide metabolism	biosynthesis/ acquisition of nucleotides	biosynthesis/ acquisition of purine nucleotides	NA
adk	BSU01370	SW 2.5	Metabolism	nucleotide metabolism	biosynthesis/ acquisition of nucleotides	biosynthesis/ acquisition of purine nucleotides	NA
prs	BSU00510	SW 2.5	Metabolism	nucleotide metabolism	biosynthesis/ acquisition of nucleotides	biosynthesis/ acquisition of purine nucleotides	NA
purT	BSU02230	SW 2.5	Metabolism	nucleotide metabolism	biosynthesis/ acquisition of nucleotides	biosynthesis/ acquisition of purine nucleotides	NA
purE	BSU06420	SW 2.5	Metabolism	nucleotide metabolism	biosynthesis/ acquisition of nucleotides	biosynthesis/ acquisition of purine nucleotides	NA
purK	BSU06430	SW 2.5	Metabolism	nucleotide metabolism	biosynthesis/ acquisition of nucleotides	biosynthesis/ acquisition of purine nucleotides	NA
purB	BSU06440	SW 2.5	Metabolism	nucleotide metabolism	biosynthesis/ acquisition of nucleotides	biosynthesis/ acquisition of purine nucleotides	NA
purC	BSU06450	SW 2.5	Metabolism	nucleotide metabolism	biosynthesis/ acquisition of nucleotides	biosynthesis/ acquisition of purine nucleotides	NA
purS	BSU06460	SW 2.5	Metabolism	nucleotide metabolism	biosynthesis/ acquisition of nucleotides	biosynthesis/ acquisition of purine nucleotides	NA
purQ	BSU06470	SW 2.5	Metabolism	nucleotide metabolism	biosynthesis/ acquisition of nucleotides	biosynthesis/ acquisition of purine nucleotides	NA
purL	BSU06480	SW 2.5	Metabolism	nucleotide metabolism	biosynthesis/ acquisition of nucleotides	biosynthesis/ acquisition of purine nucleotides	NA
purF	BSU06490	SW 2.5	Metabolism	nucleotide metabolism	biosynthesis/ acquisition of nucleotides	biosynthesis/ acquisition of purine nucleotides	NA
purM	BSU06500	SW 2.5	Metabolism	nucleotide metabolism	biosynthesis/ acquisition of nucleotides	biosynthesis/ acquisition of purine nucleotides	NA
purN	BSU06510	SW 2.5	Metabolism	nucleotide metabolism	biosynthesis/ acquisition of nucleotides	biosynthesis/ acquisition of purine nucleotides	NA
purH	BSU06520	SW 2.5	Metabolism	nucleotide metabolism	biosynthesis/ acquisition of nucleotides	biosynthesis/ acquisition of purine nucleotides	NA
purD	BSU06530	SW 2.5	Metabolism	nucleotide metabolism	biosynthesis/ acquisition of nucleotides	biosynthesis/ acquisition of purine nucleotides	NA
purA	BSU40420	SW 2.5	Metabolism	nucleotide metabolism	biosynthesis/ acquisition of nucleotides	biosynthesis/ acquisition of purine nucleotides	NA
yabJ	BSU00480	SW 2.5	Metabolism	nucleotide metabolism	biosynthesis/ acquisition of nucleotides	biosynthesis/ acquisition of purine nucleotides	NA
guaA	BSU06360	SW 2.5	Metabolism	nucleotide metabolism	biosynthesis/ acquisition of nucleotides	biosynthesis/ acquisition of purine nucleotides	NA
ykkE	BSU13110	SW 2.5	Metabolism	nucleotide metabolism	biosynthesis/ acquisition of nucleotides	biosynthesis/ acquisition of purine nucleotides	NA
gmk	BSU15680	SW 2.5	Metabolism	nucleotide metabolism	biosynthesis/ acquisition of nucleotides	biosynthesis/ acquisition of purine nucleotides	NA
nupN	BSU31540	SW 2.5	Metabolism	nucleotide metabolism	biosynthesis/ acquisition of nucleotides	biosynthesis/ acquisition of purine nucleotides	NA
nupO	BSU31550	SW 2.5	Metabolism	nucleotide metabolism	biosynthesis/ acquisition of nucleotides	biosynthesis/ acquisition of purine nucleotides	NA
nupP	BSU31560	SW 2.5	Metabolism	nucleotide metabolism	biosynthesis/ acquisition of nucleotides	biosynthesis/ acquisition of purine nucleotides	NA
nupQ	BSU31570	SW 2.5	Metabolism	nucleotide metabolism	biosynthesis/ acquisition of nucleotides	biosynthesis/ acquisition of purine nucleotides	NA
pbuO	BSU29990	SW 2.5	Metabolism	nucleotide metabolism	biosynthesis/ acquisition of nucleotides	biosynthesis/ acquisition of purine nucleotides/ based on similarity	NA
guaD	BSU13170	SW 2.5	Metabolism	nucleotide metabolism	biosynthesis/ acquisition of nucleotides	purine salvage and interconversion	NA
guaC	BSU32130	SW 2.5	Metabolism	nucleotide metabolism	biosynthesis/ acquisition of nucleotides	purine salvage and interconversion	NA
xpt	BSU22070	SW 2.5	Metabolism	nucleotide metabolism	biosynthesis/ acquisition of nucleotides	purine salvage and interconversion	NA
apt	BSU27610	SW 2.5	Metabolism	nucleotide metabolism	biosynthesis/ acquisition of nucleotides	purine salvage and interconversion	NA
pupG	BSU23490	SW 2.5	Metabolism	nucleotide metabolism	biosynthesis/ acquisition of nucleotides	purine salvage and interconversion	NA
dck	BSU00140	SW 2.5	Metabolism	nucleotide metabolism	biosynthesis/ acquisition of nucleotides	purine salvage and interconversion	NA
hprT	BSU00680	SW 2.5	Metabolism	nucleotide metabolism	biosynthesis/ acquisition of nucleotides	purine salvage and interconversion	NA
dgk	BSU00150	SW 2.5	Metabolism	nucleotide metabolism	biosynthesis/ acquisition of nucleotides	purine salvage and interconversion	NA
deoD	BSU19630	SW 2.5	Metabolism	nucleotide metabolism	biosynthesis/ acquisition of nucleotides	purine salvage and interconversion	NA
prs	BSU00510	SW 2.5	Metabolism	nucleotide metabolism	biosynthesis/ acquisition of nucleotides	biosynthesis/ acquisition of pyrimidine nucleotides	NA
thyB	BSU21820	SW 2.5	Metabolism	nucleotide metabolism	biosynthesis/ acquisition of nucleotides	biosynthesis/ acquisition of pyrimidine nucleotides	NA
pyrH	BSU16510	SW 2.5	Metabolism	nucleotide metabolism	biosynthesis/ acquisition of nucleotides	biosynthesis/ acquisition of pyrimidine nucleotides	NA
pyrG	BSU37150	SW 2.5	Metabolism	nucleotide metabolism	biosynthesis/ acquisition of nucleotides	biosynthesis/ acquisition of pyrimidine nucleotides	NA
pyrB	BSU15490	SW 2.5	Metabolism	nucleotide metabolism	biosynthesis/ acquisition of nucleotides	biosynthesis/ acquisition of pyrimidine nucleotides	NA
pyrR	BSU15470	SW 2.5	Metabolism	nucleotide metabolism	biosynthesis/ acquisition of nucleotides	biosynthesis/ acquisition of pyrimidine nucleotides	NA
pyrP	BSU15480	SW 2.5	Metabolism	nucleotide metabolism	biosynthesis/ acquisition of nucleotides	biosynthesis/ acquisition of pyrimidine nucleotides	NA
pyrC	BSU15500	SW 2.5	Metabolism	nucleotide metabolism	biosynthesis/ acquisition of nucleotides	biosynthesis/ acquisition of pyrimidine nucleotides	NA
pyrAA	BSU15510	SW 2.5	Metabolism	nucleotide metabolism	biosynthesis/ acquisition of nucleotides	biosynthesis/ acquisition of pyrimidine nucleotides	NA
pyrAB	BSU15520	SW 2.5	Metabolism	nucleotide metabolism	biosynthesis/ acquisition of nucleotides	biosynthesis/ acquisition of pyrimidine nucleotides	NA
pyrK	BSU15530	SW 2.5	Metabolism	nucleotide metabolism	biosynthesis/ acquisition of nucleotides	biosynthesis/ acquisition of pyrimidine nucleotides	NA
pyrD	BSU15540	SW 2.5	Metabolism	nucleotide metabolism	biosynthesis/ acquisition of nucleotides	biosynthesis/ acquisition of pyrimidine nucleotides	NA
pyrF	BSU15550	SW 2.5	Metabolism	nucleotide metabolism	biosynthesis/ acquisition of nucleotides	biosynthesis/ acquisition of pyrimidine nucleotides	NA
pyrE	BSU15560	SW 2.5	Metabolism	nucleotide metabolism	biosynthesis/ acquisition of nucleotides	biosynthesis/ acquisition of pyrimidine nucleotides	NA
udk	BSU27330	SW 2.5	Metabolism	nucleotide metabolism	biosynthesis/ acquisition of nucleotides	biosynthesis/ acquisition of pyrimidine nucleotides	NA
tmk	BSU00280	SW 2.5	Metabolism	nucleotide metabolism	biosynthesis/ acquisition of nucleotides	biosynthesis/ acquisition of pyrimidine nucleotides	NA
upp	BSU36890	SW 2.5	Metabolism	nucleotide metabolism	biosynthesis/ acquisition of nucleotides	biosynthesis/ acquisition of pyrimidine nucleotides	NA
thyA	BSU17680	SW 2.5	Metabolism	nucleotide metabolism	biosynthesis/ acquisition of nucleotides	biosynthesis/ acquisition of pyrimidine nucleotides	NA
cmk	BSU22890	SW 2.5	Metabolism	nucleotide metabolism	biosynthesis/ acquisition of nucleotides	biosynthesis/ acquisition of pyrimidine nucleotides	NA
tdk	BSU37060	SW 2.5	Metabolism	nucleotide metabolism	biosynthesis/ acquisition of nucleotides	biosynthesis/ acquisition of pyrimidine nucleotides	NA
nrdI	BSU17370	SW 2.5	Metabolism	nucleotide metabolism	biosynthesis/ acquisition of nucleotides	biosynthesis/ acquisition of nucleotides/ other	NA
nrdE	BSU17380	SW 2.5	Metabolism	nucleotide metabolism	biosynthesis/ acquisition of nucleotides	biosynthesis/ acquisition of nucleotides/ other	NA
nrdF	BSU17390	SW 2.5	Metabolism	nucleotide metabolism	biosynthesis/ acquisition of nucleotides	biosynthesis/ acquisition of nucleotides/ other	NA
yhcR	BSU09190	SW 2.5	Metabolism	nucleotide metabolism	biosynthesis/ acquisition of nucleotides	biosynthesis/ acquisition of nucleotides/ other	NA
rnr	BSU33610	SW 2.5	Metabolism	nucleotide metabolism	biosynthesis/ acquisition of nucleotides	biosynthesis/ acquisition of nucleotides/ other	NA
nrdEB	BSU20060	SW 2.5	Metabolism	nucleotide metabolism	biosynthesis/ acquisition of nucleotides	biosynthesis/ acquisition of nucleotides/ other	NA
yutK	BSU32180	SW 2.5	Metabolism	nucleotide metabolism	biosynthesis/ acquisition of nucleotides	biosynthesis/ acquisition of nucleotides/ other/ based on similarity	NA
yxlA	BSU38710	SW 2.5	Metabolism	nucleotide metabolism	biosynthesis/ acquisition of nucleotides	biosynthesis/ acquisition of nucleotides/ other/ based on similarity	NA
ykuI	BSU14090	SW 2.5	Metabolism	nucleotide metabolism	metabolism of signalling nucleotides	NA	NA
gdpP	BSU40510	SW 2.5	Metabolism	nucleotide metabolism	metabolism of signalling nucleotides	NA	NA
disA	BSU00880	SW 2.5	Metabolism	nucleotide metabolism	metabolism of signalling nucleotides	NA	NA
ywaC	BSU38480	SW 2.5	Metabolism	nucleotide metabolism	metabolism of signalling nucleotides	NA	NA
relA	BSU27600	SW 2.5	Metabolism	nucleotide metabolism	metabolism of signalling nucleotides	NA	NA
yjbM	BSU11600	SW 2.5	Metabolism	nucleotide metabolism	metabolism of signalling nucleotides	NA	NA
ytrP	BSU29650	SW 2.5	Metabolism	nucleotide metabolism	metabolism of signalling nucleotides	NA	NA
cdaA	BSU01750	SW 2.5	Metabolism	nucleotide metabolism	metabolism of signalling nucleotides	NA	NA
cdaR	BSU01760	SW 2.5	Metabolism	nucleotide metabolism	metabolism of signalling nucleotides	NA	NA
yhcK	BSU09120	SW 2.5	Metabolism	nucleotide metabolism	metabolism of signalling nucleotides	NA	NA
ykoW	BSU13420	SW 2.5	Metabolism	nucleotide metabolism	metabolism of signalling nucleotides	NA	NA
cdaS	BSU19430	SW 2.5	Metabolism	nucleotide metabolism	metabolism of signalling nucleotides	NA	NA
ydaK	BSU04280	SW 2.5	Metabolism	nucleotide metabolism	metabolism of signalling nucleotides	NA	NA
yuxH	BSU31740	SW 2.5	Metabolism	nucleotide metabolism	metabolism of signalling nucleotides	NA	NA
pbuE	BSU05800	SW 2.5	Metabolism	nucleotide metabolism	nucleotide metabolism/ other	NA	NA
cdd	BSU25300	SW 2.5	Metabolism	nucleotide metabolism	nucleotide metabolism/ other	NA	NA
ndk	BSU22730	SW 2.5	Metabolism	nucleotide metabolism	nucleotide metabolism/ other	NA	NA
yncF	BSU17660	SW 2.5	Metabolism	nucleotide metabolism	nucleotide metabolism/ other	NA	NA
yosS	BSU20020	SW 2.5	Metabolism	nucleotide metabolism	nucleotide metabolism/ other	NA	NA
alr	BSU04640	SW 2.6	Metabolism	additional metabolic pathways	biosynthesis of cell wall components	biosynthesis of peptidoglycan	NA
dat	BSU09670	SW 2.6	Metabolism	additional metabolic pathways	biosynthesis of cell wall components	biosynthesis of peptidoglycan	NA
ddl	BSU04560	SW 2.6	Metabolism	additional metabolic pathways	biosynthesis of cell wall components	biosynthesis of peptidoglycan	NA
glmM	BSU01770	SW 2.6	Metabolism	additional metabolic pathways	biosynthesis of cell wall components	biosynthesis of peptidoglycan	NA
glmS	BSU01780	SW 2.6	Metabolism	additional metabolic pathways	biosynthesis of cell wall components	biosynthesis of peptidoglycan	NA
mraY	BSU15190	SW 2.6	Metabolism	additional metabolic pathways	biosynthesis of cell wall components	biosynthesis of peptidoglycan	NA
murAA	BSU36760	SW 2.6	Metabolism	additional metabolic pathways	biosynthesis of cell wall components	biosynthesis of peptidoglycan	NA
murAB	BSU37100	SW 2.6	Metabolism	additional metabolic pathways	biosynthesis of cell wall components	biosynthesis of peptidoglycan	NA
murB	BSU15230	SW 2.6	Metabolism	additional metabolic pathways	biosynthesis of cell wall components	biosynthesis of peptidoglycan	NA
murC	BSU29790	SW 2.6	Metabolism	additional metabolic pathways	biosynthesis of cell wall components	biosynthesis of peptidoglycan	NA
murD	BSU15200	SW 2.6	Metabolism	additional metabolic pathways	biosynthesis of cell wall components	biosynthesis of peptidoglycan	NA
murE	BSU15180	SW 2.6	Metabolism	additional metabolic pathways	biosynthesis of cell wall components	biosynthesis of peptidoglycan	NA
murF	BSU04570	SW 2.6	Metabolism	additional metabolic pathways	biosynthesis of cell wall components	biosynthesis of peptidoglycan	NA
murG	BSU15220	SW 2.6	Metabolism	additional metabolic pathways	biosynthesis of cell wall components	biosynthesis of peptidoglycan	NA
patA	BSU14000	SW 2.6	Metabolism	additional metabolic pathways	biosynthesis of cell wall components	biosynthesis of peptidoglycan	NA
racE	BSU28390	SW 2.6	Metabolism	additional metabolic pathways	biosynthesis of cell wall components	biosynthesis of peptidoglycan	NA
spoVB	BSU27670	SW 2.6	Metabolism	additional metabolic pathways	biosynthesis of cell wall components	biosynthesis of peptidoglycan	NA
spoVE	BSU15210	SW 2.6	Metabolism	additional metabolic pathways	biosynthesis of cell wall components	biosynthesis of peptidoglycan	NA
yabM	BSU00570	SW 2.6	Metabolism	additional metabolic pathways	biosynthesis of cell wall components	biosynthesis of peptidoglycan	NA
ykuQ	BSU14180	SW 2.6	Metabolism	additional metabolic pathways	biosynthesis of cell wall components	biosynthesis of peptidoglycan	NA
ykuR	BSU14190	SW 2.6	Metabolism	additional metabolic pathways	biosynthesis of cell wall components	biosynthesis of peptidoglycan	NA
yrpC	BSU26810	SW 2.6	Metabolism	additional metabolic pathways	biosynthesis of cell wall components	biosynthesis of peptidoglycan	NA
ytgP	BSU30050	SW 2.6	Metabolism	additional metabolic pathways	biosynthesis of cell wall components	biosynthesis of peptidoglycan	NA
gcaD	BSU00500	SW 2.6	Metabolism	additional metabolic pathways	biosynthesis of cell wall components	biosynthesis of peptidoglycan	NA
ldt	BSU14040	SW 2.6	Metabolism	additional metabolic pathways	biosynthesis of cell wall components	biosynthesis of peptidoglycan	NA
dgkB	BSU06720	SW 2.6	Metabolism	additional metabolic pathways	biosynthesis of cell wall components	biosynthesis of lipoteichoic acid	NA
yfnI	BSU07260	SW 2.6	Metabolism	additional metabolic pathways	biosynthesis of cell wall components	biosynthesis of lipoteichoic acid	NA
yqgS	BSU24840	SW 2.6	Metabolism	additional metabolic pathways	biosynthesis of cell wall components	biosynthesis of lipoteichoic acid	NA
yvgJ	BSU33360	SW 2.6	Metabolism	additional metabolic pathways	biosynthesis of cell wall components	biosynthesis of lipoteichoic acid	NA
ltaS	BSU07710	SW 2.6	Metabolism	additional metabolic pathways	biosynthesis of cell wall components	biosynthesis of lipoteichoic acid	NA
dgkA	BSU25310	SW 2.6	Metabolism	additional metabolic pathways	biosynthesis of cell wall components	biosynthesis of lipoteichoic acid	NA
dltA	BSU38500	SW 2.6	Metabolism	additional metabolic pathways	biosynthesis of cell wall components	biosynthesis of teichoic acid	NA
dltB	BSU38510	SW 2.6	Metabolism	additional metabolic pathways	biosynthesis of cell wall components	biosynthesis of teichoic acid	NA
dltC	BSU38520	SW 2.6	Metabolism	additional metabolic pathways	biosynthesis of cell wall components	biosynthesis of teichoic acid	NA
dltD	BSU38530	SW 2.6	Metabolism	additional metabolic pathways	biosynthesis of cell wall components	biosynthesis of teichoic acid	NA
dltE	BSU38540	SW 2.6	Metabolism	additional metabolic pathways	biosynthesis of cell wall components	biosynthesis of teichoic acid	NA
ggaA	BSU35690	SW 2.6	Metabolism	additional metabolic pathways	biosynthesis of cell wall components	biosynthesis of teichoic acid	NA
ggaB	BSU35680	SW 2.6	Metabolism	additional metabolic pathways	biosynthesis of cell wall components	biosynthesis of teichoic acid	NA
gtaB	BSU35670	SW 2.6	Metabolism	additional metabolic pathways	biosynthesis of cell wall components	biosynthesis of teichoic acid	NA
gtaC	BSU38210	SW 2.6	Metabolism	additional metabolic pathways	biosynthesis of cell wall components	biosynthesis of teichoic acid	NA
mnaA	BSU35660	SW 2.6	Metabolism	additional metabolic pathways	biosynthesis of cell wall components	biosynthesis of teichoic acid	NA
tagA	BSU35750	SW 2.6	Metabolism	additional metabolic pathways	biosynthesis of cell wall components	biosynthesis of teichoic acid	NA
tagB	BSU35760	SW 2.6	Metabolism	additional metabolic pathways	biosynthesis of cell wall components	biosynthesis of teichoic acid	NA
tagC	BSU35770	SW 2.6	Metabolism	additional metabolic pathways	biosynthesis of cell wall components	biosynthesis of teichoic acid	NA
tagD	BSU35740	SW 2.6	Metabolism	additional metabolic pathways	biosynthesis of cell wall components	biosynthesis of teichoic acid	NA
tagE	BSU35730	SW 2.6	Metabolism	additional metabolic pathways	biosynthesis of cell wall components	biosynthesis of teichoic acid	NA
tagF	BSU35720	SW 2.6	Metabolism	additional metabolic pathways	biosynthesis of cell wall components	biosynthesis of teichoic acid	NA
tagG	BSU35710	SW 2.6	Metabolism	additional metabolic pathways	biosynthesis of cell wall components	biosynthesis of teichoic acid	NA
tagH	BSU35700	SW 2.6	Metabolism	additional metabolic pathways	biosynthesis of cell wall components	biosynthesis of teichoic acid	NA
tagO	BSU35530	SW 2.6	Metabolism	additional metabolic pathways	biosynthesis of cell wall components	biosynthesis of teichoic acid	NA
tuaA/1	BSU35609	SW 2.6	Metabolism	additional metabolic pathways	biosynthesis of cell wall components	biosynthesis of teichuronic acid	NA
tuaA/2	BSU35610	SW 2.6	Metabolism	additional metabolic pathways	biosynthesis of cell wall components	biosynthesis of teichuronic acid	NA
tuaB	BSU35600	SW 2.6	Metabolism	additional metabolic pathways	biosynthesis of cell wall components	biosynthesis of teichuronic acid	NA
tuaC	BSU35590	SW 2.6	Metabolism	additional metabolic pathways	biosynthesis of cell wall components	biosynthesis of teichuronic acid	NA
tuaD	BSU35580	SW 2.6	Metabolism	additional metabolic pathways	biosynthesis of cell wall components	biosynthesis of teichuronic acid	NA
tuaE	BSU35570	SW 2.6	Metabolism	additional metabolic pathways	biosynthesis of cell wall components	biosynthesis of teichuronic acid	NA
tuaF	BSU35560	SW 2.6	Metabolism	additional metabolic pathways	biosynthesis of cell wall components	biosynthesis of teichuronic acid	NA
tuaG	BSU35550	SW 2.6	Metabolism	additional metabolic pathways	biosynthesis of cell wall components	biosynthesis of teichuronic acid	NA
tuaH	BSU35540	SW 2.6	Metabolism	additional metabolic pathways	biosynthesis of cell wall components	biosynthesis of teichuronic acid	NA
uppS	BSU16530	SW 2.6	Metabolism	additional metabolic pathways	biosynthesis of cell wall components	biosynthesis of the carrier lipid undecaprenylphosphate	NA
bcrC	BSU36530	SW 2.6	Metabolism	additional metabolic pathways	biosynthesis of cell wall components	biosynthesis of the carrier lipid undecaprenylphosphate	NA
bioI	BSU30190	SW 2.6	Metabolism	additional metabolic pathways	biosynthesis of cofactors	biosynthesis/ acquisition of biotin	NA
bioB	BSU30200	SW 2.6	Metabolism	additional metabolic pathways	biosynthesis of cofactors	biosynthesis/ acquisition of biotin	NA
bioD	BSU30210	SW 2.6	Metabolism	additional metabolic pathways	biosynthesis of cofactors	biosynthesis/ acquisition of biotin	NA
bioF	BSU30220	SW 2.6	Metabolism	additional metabolic pathways	biosynthesis of cofactors	biosynthesis/ acquisition of biotin	NA
bioA	BSU30230	SW 2.6	Metabolism	additional metabolic pathways	biosynthesis of cofactors	biosynthesis/ acquisition of biotin	NA
bioW	BSU30240	SW 2.6	Metabolism	additional metabolic pathways	biosynthesis of cofactors	biosynthesis/ acquisition of biotin	NA
yhfU	BSU10370	SW 2.6	Metabolism	additional metabolic pathways	biosynthesis of cofactors	biosynthesis/ acquisition of biotin	NA
birA	BSU22440	SW 2.6	Metabolism	additional metabolic pathways	biosynthesis of cofactors	biosynthesis/ acquisition of biotin	NA
ribU	BSU23050	SW 2.6	Metabolism	additional metabolic pathways	biosynthesis of cofactors	biosynthesis/ acquisition of riboflavin/ FAD	NA
ribT	BSU23240	SW 2.6	Metabolism	additional metabolic pathways	biosynthesis of cofactors	biosynthesis/ acquisition of riboflavin/ FAD	NA
ribH	BSU23250	SW 2.6	Metabolism	additional metabolic pathways	biosynthesis of cofactors	biosynthesis/ acquisition of riboflavin/ FAD	NA
ribA	BSU23260	SW 2.6	Metabolism	additional metabolic pathways	biosynthesis of cofactors	biosynthesis/ acquisition of riboflavin/ FAD	NA
ribE	BSU23270	SW 2.6	Metabolism	additional metabolic pathways	biosynthesis of cofactors	biosynthesis/ acquisition of riboflavin/ FAD	NA
ribD	BSU23280	SW 2.6	Metabolism	additional metabolic pathways	biosynthesis of cofactors	biosynthesis/ acquisition of riboflavin/ FAD	NA
ribC	BSU16670	SW 2.6	Metabolism	additional metabolic pathways	biosynthesis of cofactors	biosynthesis/ acquisition of riboflavin/ FAD	NA
thiG	BSU11690	SW 2.6	Metabolism	additional metabolic pathways	biosynthesis of cofactors	biosynthesis/ acquisition of thiamine	NA
yloS	BSU15800	SW 2.6	Metabolism	additional metabolic pathways	biosynthesis of cofactors	biosynthesis/ acquisition of thiamine	NA
tenI	BSU11660	SW 2.6	Metabolism	additional metabolic pathways	biosynthesis of cofactors	biosynthesis/ acquisition of thiamine	NA
tenA	BSU11650	SW 2.6	Metabolism	additional metabolic pathways	biosynthesis of cofactors	biosynthesis/ acquisition of thiamine	NA
thiO	BSU11670	SW 2.6	Metabolism	additional metabolic pathways	biosynthesis of cofactors	biosynthesis/ acquisition of thiamine	NA
thiS	BSU11680	SW 2.6	Metabolism	additional metabolic pathways	biosynthesis of cofactors	biosynthesis/ acquisition of thiamine	NA
thiF	BSU11700	SW 2.6	Metabolism	additional metabolic pathways	biosynthesis of cofactors	biosynthesis/ acquisition of thiamine	NA
thiD	BSU11710	SW 2.6	Metabolism	additional metabolic pathways	biosynthesis of cofactors	biosynthesis/ acquisition of thiamine	NA
dxs	BSU24270	SW 2.6	Metabolism	additional metabolic pathways	biosynthesis of cofactors	biosynthesis/ acquisition of thiamine	NA
ylmB	BSU15350	SW 2.6	Metabolism	additional metabolic pathways	biosynthesis of cofactors	biosynthesis/ acquisition of thiamine	NA
thiX	BSU13210	SW 2.6	Metabolism	additional metabolic pathways	biosynthesis of cofactors	biosynthesis/ acquisition of thiamine	NA
thiE	BSU38290	SW 2.6	Metabolism	additional metabolic pathways	biosynthesis of cofactors	biosynthesis/ acquisition of thiamine	NA
thiM	BSU38300	SW 2.6	Metabolism	additional metabolic pathways	biosynthesis of cofactors	biosynthesis/ acquisition of thiamine	NA
thiW	BSU13220	SW 2.6	Metabolism	additional metabolic pathways	biosynthesis of cofactors	biosynthesis/ acquisition of thiamine	NA
thiT	BSU30990	SW 2.6	Metabolism	additional metabolic pathways	biosynthesis of cofactors	biosynthesis/ acquisition of thiamine	NA
thiL	BSU05900	SW 2.6	Metabolism	additional metabolic pathways	biosynthesis of cofactors	biosynthesis/ acquisition of thiamine	NA
thiC	BSU08790	SW 2.6	Metabolism	additional metabolic pathways	biosynthesis of cofactors	biosynthesis/ acquisition of thiamine	NA
thiU	BSU13240	SW 2.6	Metabolism	additional metabolic pathways	biosynthesis of cofactors	biosynthesis/ acquisition of thiamine	NA
thiV	BSU13230	SW 2.6	Metabolism	additional metabolic pathways	biosynthesis of cofactors	biosynthesis/ acquisition of thiamine	NA
ytaG	BSU29060	SW 2.6	Metabolism	additional metabolic pathways	biosynthesis of cofactors	biosynthesis of coenzyme A	NA
coaX	BSU00700	SW 2.6	Metabolism	additional metabolic pathways	biosynthesis of cofactors	biosynthesis of coenzyme A	NA
ylbQ	BSU15110	SW 2.6	Metabolism	additional metabolic pathways	biosynthesis of cofactors	biosynthesis of coenzyme A	NA
panD	BSU22410	SW 2.6	Metabolism	additional metabolic pathways	biosynthesis of cofactors	biosynthesis of coenzyme A	NA
panC	BSU22420	SW 2.6	Metabolism	additional metabolic pathways	biosynthesis of cofactors	biosynthesis of coenzyme A	NA
panB	BSU22430	SW 2.6	Metabolism	additional metabolic pathways	biosynthesis of cofactors	biosynthesis of coenzyme A	NA
yloI	BSU15700	SW 2.6	Metabolism	additional metabolic pathways	biosynthesis of cofactors	biosynthesis of coenzyme A	NA
coaA	BSU23760	SW 2.6	Metabolism	additional metabolic pathways	biosynthesis of cofactors	biosynthesis of coenzyme A	NA
pabA	BSU00750	SW 2.6	Metabolism	additional metabolic pathways	biosynthesis of cofactors	biosynthesis of folate	NA
folE2	BSU03340	SW 2.6	Metabolism	additional metabolic pathways	biosynthesis of cofactors	biosynthesis of folate	NA
pabB	BSU00740	SW 2.6	Metabolism	additional metabolic pathways	biosynthesis of cofactors	biosynthesis of folate	NA
pabC	BSU00760	SW 2.6	Metabolism	additional metabolic pathways	biosynthesis of cofactors	biosynthesis of folate	NA
sul	BSU00770	SW 2.6	Metabolism	additional metabolic pathways	biosynthesis of cofactors	biosynthesis of folate	NA
folB	BSU00780	SW 2.6	Metabolism	additional metabolic pathways	biosynthesis of cofactors	biosynthesis of folate	NA
folK	BSU00790	SW 2.6	Metabolism	additional metabolic pathways	biosynthesis of cofactors	biosynthesis of folate	NA
dfrA	BSU21810	SW 2.6	Metabolism	additional metabolic pathways	biosynthesis of cofactors	biosynthesis of folate	NA
folC	BSU28080	SW 2.6	Metabolism	additional metabolic pathways	biosynthesis of cofactors	biosynthesis of folate	NA
folE	BSU22780	SW 2.6	Metabolism	additional metabolic pathways	biosynthesis of cofactors	biosynthesis of folate	NA
ctaA	BSU14870	SW 2.6	Metabolism	additional metabolic pathways	biosynthesis of cofactors	biosynthesis of heme/ siroheme	NA
hemZ	BSU09840	SW 2.6	Metabolism	additional metabolic pathways	biosynthesis of cofactors	biosynthesis of heme/ siroheme	NA
ctaB	BSU14880	SW 2.6	Metabolism	additional metabolic pathways	biosynthesis of cofactors	biosynthesis of heme/ siroheme	NA
ylnD	BSU15610	SW 2.6	Metabolism	additional metabolic pathways	biosynthesis of cofactors	biosynthesis of heme/ siroheme	NA
ylnE	BSU15620	SW 2.6	Metabolism	additional metabolic pathways	biosynthesis of cofactors	biosynthesis of heme/ siroheme	NA
ylnF	BSU15630	SW 2.6	Metabolism	additional metabolic pathways	biosynthesis of cofactors	biosynthesis of heme/ siroheme	NA
hemL	BSU28120	SW 2.6	Metabolism	additional metabolic pathways	biosynthesis of cofactors	biosynthesis of heme/ siroheme	NA
hemB	BSU28130	SW 2.6	Metabolism	additional metabolic pathways	biosynthesis of cofactors	biosynthesis of heme/ siroheme	NA
hemD	BSU28140	SW 2.6	Metabolism	additional metabolic pathways	biosynthesis of cofactors	biosynthesis of heme/ siroheme	NA
hemC	BSU28150	SW 2.6	Metabolism	additional metabolic pathways	biosynthesis of cofactors	biosynthesis of heme/ siroheme	NA
hemX	BSU28160	SW 2.6	Metabolism	additional metabolic pathways	biosynthesis of cofactors	biosynthesis of heme/ siroheme	NA
hemA	BSU28170	SW 2.6	Metabolism	additional metabolic pathways	biosynthesis of cofactors	biosynthesis of heme/ siroheme	NA
ctaO	BSU12080	SW 2.6	Metabolism	additional metabolic pathways	biosynthesis of cofactors	biosynthesis of heme/ siroheme	NA
hemE	BSU10120	SW 2.6	Metabolism	additional metabolic pathways	biosynthesis of cofactors	biosynthesis of heme/ siroheme	NA
hemH	BSU10130	SW 2.6	Metabolism	additional metabolic pathways	biosynthesis of cofactors	biosynthesis of heme/ siroheme	NA
hemY	BSU10140	SW 2.6	Metabolism	additional metabolic pathways	biosynthesis of cofactors	biosynthesis of heme/ siroheme	NA
hemN	BSU25500	SW 2.6	Metabolism	additional metabolic pathways	biosynthesis of cofactors	biosynthesis of heme/ siroheme	NA
hemQ	BSU37670	SW 2.6	Metabolism	additional metabolic pathways	biosynthesis of cofactors	biosynthesis of heme/ siroheme	NA
gsaB	BSU08710	SW 2.6	Metabolism	additional metabolic pathways	biosynthesis of cofactors	biosynthesis of heme/ siroheme	NA
lipA	BSU32330	SW 2.6	Metabolism	additional metabolic pathways	biosynthesis of cofactors	biosynthesis of lipoic acid	NA
lipM	BSU24530	SW 2.6	Metabolism	additional metabolic pathways	biosynthesis of cofactors	biosynthesis of lipoic acid	NA
lipL	BSU37640	SW 2.6	Metabolism	additional metabolic pathways	biosynthesis of cofactors	biosynthesis of lipoic acid	NA
lplJ	BSU10250	SW 2.6	Metabolism	additional metabolic pathways	biosynthesis of cofactors	biosynthesis of lipoic acid	NA
gcvH	BSU32800	SW 2.6	Metabolism	additional metabolic pathways	biosynthesis of cofactors	biosynthesis of lipoic acid	NA
menH	BSU22750	SW 2.6	Metabolism	additional metabolic pathways	biosynthesis of cofactors	biosynthesis of menaquinone	NA
menA	BSU38490	SW 2.6	Metabolism	additional metabolic pathways	biosynthesis of cofactors	biosynthesis of menaquinone	NA
hepT	BSU22740	SW 2.6	Metabolism	additional metabolic pathways	biosynthesis of cofactors	biosynthesis of menaquinone	NA
hepS	BSU22760	SW 2.6	Metabolism	additional metabolic pathways	biosynthesis of cofactors	biosynthesis of menaquinone	NA
menC	BSU30780	SW 2.6	Metabolism	additional metabolic pathways	biosynthesis of cofactors	biosynthesis of menaquinone	NA
menE	BSU30790	SW 2.6	Metabolism	additional metabolic pathways	biosynthesis of cofactors	biosynthesis of menaquinone	NA
menB	BSU30800	SW 2.6	Metabolism	additional metabolic pathways	biosynthesis of cofactors	biosynthesis of menaquinone	NA
menD	BSU30820	SW 2.6	Metabolism	additional metabolic pathways	biosynthesis of cofactors	biosynthesis of menaquinone	NA
menF	BSU30830	SW 2.6	Metabolism	additional metabolic pathways	biosynthesis of cofactors	biosynthesis of menaquinone	NA
ytxM	BSU30810	SW 2.6	Metabolism	additional metabolic pathways	biosynthesis of cofactors	biosynthesis of menaquinone/ based on similarity	NA
ydiG	BSU05960	SW 2.6	Metabolism	additional metabolic pathways	biosynthesis of cofactors	biosynthesis of molybdopterin	NA
mobA	BSU14260	SW 2.6	Metabolism	additional metabolic pathways	biosynthesis of cofactors	biosynthesis of molybdopterin	NA
moeB	BSU14270	SW 2.6	Metabolism	additional metabolic pathways	biosynthesis of cofactors	biosynthesis of molybdopterin	NA
moeA	BSU14280	SW 2.6	Metabolism	additional metabolic pathways	biosynthesis of cofactors	biosynthesis of molybdopterin	NA
mobB	BSU14290	SW 2.6	Metabolism	additional metabolic pathways	biosynthesis of cofactors	biosynthesis of molybdopterin	NA
moaE	BSU14300	SW 2.6	Metabolism	additional metabolic pathways	biosynthesis of cofactors	biosynthesis of molybdopterin	NA
moaD	BSU14310	SW 2.6	Metabolism	additional metabolic pathways	biosynthesis of cofactors	biosynthesis of molybdopterin	NA
moaB	BSU29460	SW 2.6	Metabolism	additional metabolic pathways	biosynthesis of cofactors	biosynthesis of molybdopterin	NA
moaA	BSU36700	SW 2.6	Metabolism	additional metabolic pathways	biosynthesis of cofactors	biosynthesis of molybdopterin	NA
nadF	BSU11610	SW 2.6	Metabolism	additional metabolic pathways	biosynthesis of cofactors	biosynthesis of NAD(P)	NA
nadD	BSU25640	SW 2.6	Metabolism	additional metabolic pathways	biosynthesis of cofactors	biosynthesis of NAD(P)	NA
nadR	BSU27890	SW 2.6	Metabolism	additional metabolic pathways	biosynthesis of cofactors	biosynthesis of NAD(P)	NA
ytdI	BSU29540	SW 2.6	Metabolism	additional metabolic pathways	biosynthesis of cofactors	biosynthesis of NAD(P)	NA
nadA	BSU27850	SW 2.6	Metabolism	additional metabolic pathways	biosynthesis of cofactors	biosynthesis of NAD(P)	NA
nadC	BSU27860	SW 2.6	Metabolism	additional metabolic pathways	biosynthesis of cofactors	biosynthesis of NAD(P)	NA
nadB	BSU27870	SW 2.6	Metabolism	additional metabolic pathways	biosynthesis of cofactors	biosynthesis of NAD(P)	NA
niaP	BSU02950	SW 2.6	Metabolism	additional metabolic pathways	biosynthesis of cofactors	biosynthesis of NAD(P)	NA
nifS	BSU27880	SW 2.6	Metabolism	additional metabolic pathways	biosynthesis of cofactors	biosynthesis of NAD(P)	NA
nadE	BSU03130	SW 2.6	Metabolism	additional metabolic pathways	biosynthesis of cofactors	biosynthesis of NAD(P)	NA
pdxK	BSU38020	SW 2.6	Metabolism	additional metabolic pathways	biosynthesis of cofactors	biosynthesis of pyridoxal phosphate	NA
pdxS	BSU00110	SW 2.6	Metabolism	additional metabolic pathways	biosynthesis of cofactors	biosynthesis of pyridoxal phosphate	NA
pdxT	BSU00120	SW 2.6	Metabolism	additional metabolic pathways	biosynthesis of cofactors	biosynthesis of pyridoxal phosphate	NA
phy	BSU19800	SW 2.6	Metabolism	additional metabolic pathways	phosphate metabolism	NA	NA
ppaC	BSU40550	SW 2.6	Metabolism	additional metabolic pathways	phosphate metabolism	NA	NA
sapB	BSU06650	SW 2.6	Metabolism	additional metabolic pathways	phosphate metabolism	NA	NA
phoA	BSU09410	SW 2.6	Metabolism	additional metabolic pathways	phosphate metabolism	NA	NA
phoB	BSU05740	SW 2.6	Metabolism	additional metabolic pathways	phosphate metabolism	NA	NA
phoD	BSU02620	SW 2.6	Metabolism	additional metabolic pathways	phosphate metabolism	NA	NA
phoP	BSU29110	SW 2.6	Metabolism	additional metabolic pathways	phosphate metabolism	NA	NA
phoR	BSU29100	SW 2.6	Metabolism	additional metabolic pathways	phosphate metabolism	NA	NA
pstA	BSU24970	SW 2.6	Metabolism	additional metabolic pathways	phosphate metabolism	NA	NA
pstBA	BSU24960	SW 2.6	Metabolism	additional metabolic pathways	phosphate metabolism	NA	NA
pstBB	BSU24950	SW 2.6	Metabolism	additional metabolic pathways	phosphate metabolism	NA	NA
pstC	BSU24980	SW 2.6	Metabolism	additional metabolic pathways	phosphate metabolism	NA	NA
pstS	BSU24990	SW 2.6	Metabolism	additional metabolic pathways	phosphate metabolism	NA	NA
tatAD	BSU02630	SW 2.6	Metabolism	additional metabolic pathways	phosphate metabolism	NA	NA
tatCD	BSU02640	SW 2.6	Metabolism	additional metabolic pathways	phosphate metabolism	NA	NA
yfkN	BSU07840	SW 2.6	Metabolism	additional metabolic pathways	phosphate metabolism	NA	NA
yurI	BSU32540	SW 2.6	Metabolism	additional metabolic pathways	phosphate metabolism	NA	NA
pit	BSU12840	SW 2.6	Metabolism	additional metabolic pathways	phosphate metabolism	NA	NA
yqeW	BSU25420	SW 2.6	Metabolism	additional metabolic pathways	phosphate metabolism	NA	NA
cysL	BSU37650	SW 2.6	Metabolism	additional metabolic pathways	sulfur metabolism	NA	NA
sat	BSU15590	SW 2.6	Metabolism	additional metabolic pathways	sulfur metabolism	NA	NA
ssuD	BSU08860	SW 2.6	Metabolism	additional metabolic pathways	sulfur metabolism	NA	NA
cysH	BSU15570	SW 2.6	Metabolism	additional metabolic pathways	sulfur metabolism	NA	NA
cysC	BSU15600	SW 2.6	Metabolism	additional metabolic pathways	sulfur metabolism	NA	NA
cysI	BSU33430	SW 2.6	Metabolism	additional metabolic pathways	sulfur metabolism	NA	NA
cysJ	BSU33440	SW 2.6	Metabolism	additional metabolic pathways	sulfur metabolism	NA	NA
yitB	BSU10930	SW 2.6	Metabolism	additional metabolic pathways	sulfur metabolism	NA	NA
yisZ	BSU10910	SW 2.6	Metabolism	additional metabolic pathways	sulfur metabolism	NA	NA
yitA	BSU10920	SW 2.6	Metabolism	additional metabolic pathways	sulfur metabolism	NA	NA
ssuB	BSU08830	SW 2.6	Metabolism	additional metabolic pathways	sulfur metabolism	NA	NA
ssuA	BSU08840	SW 2.6	Metabolism	additional metabolic pathways	sulfur metabolism	NA	NA
ssuC	BSU08850	SW 2.6	Metabolism	additional metabolic pathways	sulfur metabolism	NA	NA
cysP	BSU15580	SW 2.6	Metabolism	additional metabolic pathways	sulfur metabolism	NA	NA
cymR	BSU27520	SW 2.6	Metabolism	additional metabolic pathways	sulfur metabolism	NA	NA
dps	BSU30650	SW 2.6	Metabolism	additional metabolic pathways	iron metabolism	acquisition of iron	NA
fbpB	BSU04530	SW 2.6	Metabolism	additional metabolic pathways	iron metabolism	acquisition of iron	NA
fbpC	BSUNA	SW 2.6	Metabolism	additional metabolic pathways	iron metabolism	acquisition of iron	NA
fbpA	BSUNA	SW 2.6	Metabolism	additional metabolic pathways	iron metabolism	acquisition of iron	NA
fur	BSU23520	SW 2.6	Metabolism	additional metabolic pathways	iron metabolism	acquisition of iron	NA
yfmE	BSU07500	SW 2.6	Metabolism	additional metabolic pathways	iron metabolism	acquisition of iron	NA
btr	BSU01640	SW 2.6	Metabolism	additional metabolic pathways	iron metabolism	acquisition of iron	NA
ywbM	BSU38270	SW 2.6	Metabolism	additional metabolic pathways	iron metabolism	acquisition of iron	NA
ywbL	BSU38280	SW 2.6	Metabolism	additional metabolic pathways	iron metabolism	acquisition of iron	NA
besA	BSU32010	SW 2.6	Metabolism	additional metabolic pathways	iron metabolism	acquisition of iron	NA
yfiY	BSU08440	SW 2.6	Metabolism	additional metabolic pathways	iron metabolism	acquisition of iron	NA
feuC	BSU01610	SW 2.6	Metabolism	additional metabolic pathways	iron metabolism	acquisition of iron	NA
yfmF	BSU07490	SW 2.6	Metabolism	additional metabolic pathways	iron metabolism	acquisition of iron	NA
yfmD	BSU07510	SW 2.6	Metabolism	additional metabolic pathways	iron metabolism	acquisition of iron	NA
feuB	BSU01620	SW 2.6	Metabolism	additional metabolic pathways	iron metabolism	acquisition of iron	NA
feuA	BSU01630	SW 2.6	Metabolism	additional metabolic pathways	iron metabolism	acquisition of iron	NA
yclN	BSU03800	SW 2.6	Metabolism	additional metabolic pathways	iron metabolism	acquisition of iron	NA
yclO	BSU03810	SW 2.6	Metabolism	additional metabolic pathways	iron metabolism	acquisition of iron	NA
yclP	BSU03820	SW 2.6	Metabolism	additional metabolic pathways	iron metabolism	acquisition of iron	NA
yclQ	BSU03830	SW 2.6	Metabolism	additional metabolic pathways	iron metabolism	acquisition of iron	NA
yfmC	BSU07520	SW 2.6	Metabolism	additional metabolic pathways	iron metabolism	acquisition of iron	NA
yfiZ	BSU08450	SW 2.6	Metabolism	additional metabolic pathways	iron metabolism	acquisition of iron	NA
yfhA	BSU08460	SW 2.6	Metabolism	additional metabolic pathways	iron metabolism	acquisition of iron	NA
yhfQ	BSU10330	SW 2.6	Metabolism	additional metabolic pathways	iron metabolism	acquisition of iron	NA
yusV	BSU32940	SW 2.6	Metabolism	additional metabolic pathways	iron metabolism	acquisition of iron	NA
fhuC	BSU33290	SW 2.6	Metabolism	additional metabolic pathways	iron metabolism	acquisition of iron	NA
fhuG	BSU33300	SW 2.6	Metabolism	additional metabolic pathways	iron metabolism	acquisition of iron	NA
fhuB	BSU33310	SW 2.6	Metabolism	additional metabolic pathways	iron metabolism	acquisition of iron	NA
fhuD	BSU33320	SW 2.6	Metabolism	additional metabolic pathways	iron metabolism	acquisition of iron	NA
yxeB	BSU39610	SW 2.6	Metabolism	additional metabolic pathways	iron metabolism	acquisition of iron	NA
dhbF	BSU31960	SW 2.6	Metabolism	additional metabolic pathways	iron metabolism	acquisition of iron	NA
dhbC	BSU31990	SW 2.6	Metabolism	additional metabolic pathways	iron metabolism	acquisition of iron	NA
ywbN	BSU38260	SW 2.6	Metabolism	additional metabolic pathways	iron metabolism	acquisition of iron	NA
ymfD	BSU16825	SW 2.6	Metabolism	additional metabolic pathways	iron metabolism	acquisition of iron	NA
ybbA	BSU01600	SW 2.6	Metabolism	additional metabolic pathways	iron metabolism	acquisition of iron	NA
dhbB	BSU31970	SW 2.6	Metabolism	additional metabolic pathways	iron metabolism	acquisition of iron	NA
dhbE	BSU31980	SW 2.6	Metabolism	additional metabolic pathways	iron metabolism	acquisition of iron	NA
dhbA	BSU32000	SW 2.6	Metabolism	additional metabolic pathways	iron metabolism	acquisition of iron	NA
mrgA	BSU32990	SW 2.6	Metabolism	additional metabolic pathways	iron metabolism	acquisition of iron	NA
cypX	BSU35060	SW 2.6	Metabolism	additional metabolic pathways	iron metabolism	acquisition of iron	NA
yvmC	BSU35070	SW 2.6	Metabolism	additional metabolic pathways	iron metabolism	acquisition of iron	NA
hmoA	BSU07150	SW 2.6	Metabolism	additional metabolic pathways	iron metabolism	acquisition of iron	NA
hmoB	BSU10100	SW 2.6	Metabolism	additional metabolic pathways	iron metabolism	acquisition of iron	NA
yvrA	BSU33160	SW 2.6	Metabolism	additional metabolic pathways	iron metabolism	acquisition of iron/ based on similarity	NA
yvrB	BSU33170	SW 2.6	Metabolism	additional metabolic pathways	iron metabolism	acquisition of iron/ based on similarity	NA
yvrC	BSU33180	SW 2.6	Metabolism	additional metabolic pathways	iron metabolism	acquisition of iron/ based on similarity	NA
ytoA	BSU30520	SW 2.6	Metabolism	additional metabolic pathways	iron metabolism	acquisition of iron/ based on similarity	NA
sufA	BSU32160	SW 2.6	Metabolism	additional metabolic pathways	iron metabolism	biosynthesis of iron-sulfur clusters	NA
sufB	BSU32670	SW 2.6	Metabolism	additional metabolic pathways	iron metabolism	biosynthesis of iron-sulfur clusters	NA
sufU	BSU32680	SW 2.6	Metabolism	additional metabolic pathways	iron metabolism	biosynthesis of iron-sulfur clusters	NA
sufD	BSU32700	SW 2.6	Metabolism	additional metabolic pathways	iron metabolism	biosynthesis of iron-sulfur clusters	NA
fra	BSU05750	SW 2.6	Metabolism	additional metabolic pathways	iron metabolism	biosynthesis of iron-sulfur clusters	NA
sufS	BSU32690	SW 2.6	Metabolism	additional metabolic pathways	iron metabolism	biosynthesis of iron-sulfur clusters	NA
sufC	BSU32710	SW 2.6	Metabolism	additional metabolic pathways	iron metabolism	biosynthesis of iron-sulfur clusters	NA
sboA	BSU37350	SW 2.6	Metabolism	additional metabolic pathways	miscellaneous metabolic pathways	biosynthesis of antibacterial compounds	NA
sboX	BSU37360	SW 2.6	Metabolism	additional metabolic pathways	miscellaneous metabolic pathways	biosynthesis of antibacterial compounds	NA
albA	BSU37370	SW 2.6	Metabolism	additional metabolic pathways	miscellaneous metabolic pathways	biosynthesis of antibacterial compounds	NA
albB	BSU37380	SW 2.6	Metabolism	additional metabolic pathways	miscellaneous metabolic pathways	biosynthesis of antibacterial compounds	NA
albC	BSU37390	SW 2.6	Metabolism	additional metabolic pathways	miscellaneous metabolic pathways	biosynthesis of antibacterial compounds	NA
albD	BSU37400	SW 2.6	Metabolism	additional metabolic pathways	miscellaneous metabolic pathways	biosynthesis of antibacterial compounds	NA
albE	BSU37410	SW 2.6	Metabolism	additional metabolic pathways	miscellaneous metabolic pathways	biosynthesis of antibacterial compounds	NA
albF	BSU37420	SW 2.6	Metabolism	additional metabolic pathways	miscellaneous metabolic pathways	biosynthesis of antibacterial compounds	NA
albG	BSU37430	SW 2.6	Metabolism	additional metabolic pathways	miscellaneous metabolic pathways	biosynthesis of antibacterial compounds	NA
bpsA	BSU22050	SW 2.6	Metabolism	additional metabolic pathways	miscellaneous metabolic pathways	biosynthesis of antibacterial compounds	NA
srfAA	BSU03480	SW 2.6	Metabolism	additional metabolic pathways	miscellaneous metabolic pathways	biosynthesis of antibacterial compounds	NA
srfAB	BSU03490	SW 2.6	Metabolism	additional metabolic pathways	miscellaneous metabolic pathways	biosynthesis of antibacterial compounds	NA
srfAC	BSU03510	SW 2.6	Metabolism	additional metabolic pathways	miscellaneous metabolic pathways	biosynthesis of antibacterial compounds	NA
srfAD	BSU03520	SW 2.6	Metabolism	additional metabolic pathways	miscellaneous metabolic pathways	biosynthesis of antibacterial compounds	NA
acpK	BSU17130	SW 2.6	Metabolism	additional metabolic pathways	miscellaneous metabolic pathways	biosynthesis of antibacterial compounds	NA
pksB	BSU17090	SW 2.6	Metabolism	additional metabolic pathways	miscellaneous metabolic pathways	biosynthesis of antibacterial compounds	NA
pksC	BSU17100	SW 2.6	Metabolism	additional metabolic pathways	miscellaneous metabolic pathways	biosynthesis of antibacterial compounds	NA
pksD	BSU17110	SW 2.6	Metabolism	additional metabolic pathways	miscellaneous metabolic pathways	biosynthesis of antibacterial compounds	NA
pksE	BSU17120	SW 2.6	Metabolism	additional metabolic pathways	miscellaneous metabolic pathways	biosynthesis of antibacterial compounds	NA
pksF	BSU17140	SW 2.6	Metabolism	additional metabolic pathways	miscellaneous metabolic pathways	biosynthesis of antibacterial compounds	NA
pksG	BSU17150	SW 2.6	Metabolism	additional metabolic pathways	miscellaneous metabolic pathways	biosynthesis of antibacterial compounds	NA
pksH	BSU17160	SW 2.6	Metabolism	additional metabolic pathways	miscellaneous metabolic pathways	biosynthesis of antibacterial compounds	NA
pksI	BSU17170	SW 2.6	Metabolism	additional metabolic pathways	miscellaneous metabolic pathways	biosynthesis of antibacterial compounds	NA
pksJ	BSU17180	SW 2.6	Metabolism	additional metabolic pathways	miscellaneous metabolic pathways	biosynthesis of antibacterial compounds	NA
pksL	BSU17190	SW 2.6	Metabolism	additional metabolic pathways	miscellaneous metabolic pathways	biosynthesis of antibacterial compounds	NA
pksM	BSU17200	SW 2.6	Metabolism	additional metabolic pathways	miscellaneous metabolic pathways	biosynthesis of antibacterial compounds	NA
pksN	BSU17210	SW 2.6	Metabolism	additional metabolic pathways	miscellaneous metabolic pathways	biosynthesis of antibacterial compounds	NA
pksR	BSU17220	SW 2.6	Metabolism	additional metabolic pathways	miscellaneous metabolic pathways	biosynthesis of antibacterial compounds	NA
pksS	BSU17230	SW 2.6	Metabolism	additional metabolic pathways	miscellaneous metabolic pathways	biosynthesis of antibacterial compounds	NA
pksA	BSU17080	SW 2.6	Metabolism	additional metabolic pathways	miscellaneous metabolic pathways	biosynthesis of antibacterial compounds	NA
ppsE	BSU18300	SW 2.6	Metabolism	additional metabolic pathways	miscellaneous metabolic pathways	biosynthesis of antibacterial compounds	NA
ppsD	BSU18310	SW 2.6	Metabolism	additional metabolic pathways	miscellaneous metabolic pathways	biosynthesis of antibacterial compounds	NA
ppsC	BSU18320	SW 2.6	Metabolism	additional metabolic pathways	miscellaneous metabolic pathways	biosynthesis of antibacterial compounds	NA
ppsB	BSU18330	SW 2.6	Metabolism	additional metabolic pathways	miscellaneous metabolic pathways	biosynthesis of antibacterial compounds	NA
ppsA	BSU18340	SW 2.6	Metabolism	additional metabolic pathways	miscellaneous metabolic pathways	biosynthesis of antibacterial compounds	NA
bacF	BSU37690	SW 2.6	Metabolism	additional metabolic pathways	miscellaneous metabolic pathways	biosynthesis of antibacterial compounds	NA
bacE	BSU37700	SW 2.6	Metabolism	additional metabolic pathways	miscellaneous metabolic pathways	biosynthesis of antibacterial compounds	NA
bacD	BSU37710	SW 2.6	Metabolism	additional metabolic pathways	miscellaneous metabolic pathways	biosynthesis of antibacterial compounds	NA
bacC	BSU37720	SW 2.6	Metabolism	additional metabolic pathways	miscellaneous metabolic pathways	biosynthesis of antibacterial compounds	NA
bacB	BSU37730	SW 2.6	Metabolism	additional metabolic pathways	miscellaneous metabolic pathways	biosynthesis of antibacterial compounds	NA
bacA	BSU37740	SW 2.6	Metabolism	additional metabolic pathways	miscellaneous metabolic pathways	biosynthesis of antibacterial compounds	NA
sunT	BSU21470	SW 2.6	Metabolism	additional metabolic pathways	miscellaneous metabolic pathways	biosynthesis of antibacterial compounds	NA
sunA	BSU21480	SW 2.6	Metabolism	additional metabolic pathways	miscellaneous metabolic pathways	biosynthesis of antibacterial compounds	NA
nos	BSU07630	SW 2.6	Metabolism	additional metabolic pathways	miscellaneous metabolic pathways	biosynthesis of antibacterial compounds	NA
bpsB	BSU22040	SW 2.6	Metabolism	additional metabolic pathways	miscellaneous metabolic pathways	biosynthesis of antibacterial compounds	NA
sfp/1	BSU03569	SW 2.6	Metabolism	additional metabolic pathways	miscellaneous metabolic pathways	biosynthesis of antibacterial compounds	NA
sfp/2	BSU03570	SW 2.6	Metabolism	additional metabolic pathways	miscellaneous metabolic pathways	biosynthesis of antibacterial compounds	NA
ntdR	BSU10560	SW 2.6	Metabolism	additional metabolic pathways	miscellaneous metabolic pathways	biosynthesis of antibacterial compounds	NA
ntdA	BSU10550	SW 2.6	Metabolism	additional metabolic pathways	miscellaneous metabolic pathways	biosynthesis of antibacterial compounds	NA
ywfH	BSU37680	SW 2.6	Metabolism	additional metabolic pathways	miscellaneous metabolic pathways	biosynthesis of antibacterial compounds	NA
ntdC	BSU10530	SW 2.6	Metabolism	additional metabolic pathways	miscellaneous metabolic pathways	biosynthesis of antibacterial compounds	NA
ntdB	BSU10540	SW 2.6	Metabolism	additional metabolic pathways	miscellaneous metabolic pathways	biosynthesis of antibacterial compounds	NA
bshC	BSU15120	SW 2.6	Metabolism	additional metabolic pathways	miscellaneous metabolic pathways	biosynthesis of bacillithiol	NA
bshB2	BSU19460	SW 2.6	Metabolism	additional metabolic pathways	miscellaneous metabolic pathways	biosynthesis of bacillithiol	NA
bshA	BSU22460	SW 2.6	Metabolism	additional metabolic pathways	miscellaneous metabolic pathways	biosynthesis of bacillithiol	NA
bshB1	BSU22470	SW 2.6	Metabolism	additional metabolic pathways	miscellaneous metabolic pathways	biosynthesis of bacillithiol	NA
spoVFA	BSU16730	SW 2.6	Metabolism	additional metabolic pathways	miscellaneous metabolic pathways	biosynthesis of dipicolinate	NA
spoVFB	BSU16740	SW 2.6	Metabolism	additional metabolic pathways	miscellaneous metabolic pathways	biosynthesis of dipicolinate	NA
gbsB	BSU31050	SW 2.6	Metabolism	additional metabolic pathways	miscellaneous metabolic pathways	biosynthesis of glycine betaine	NA
gbsA	BSU31060	SW 2.6	Metabolism	additional metabolic pathways	miscellaneous metabolic pathways	biosynthesis of glycine betaine	NA
yuaC	BSU31070	SW 2.6	Metabolism	additional metabolic pathways	miscellaneous metabolic pathways	biosynthesis of glycine betaine	NA
glgP	BSU30940	SW 2.6	Metabolism	additional metabolic pathways	miscellaneous metabolic pathways	biosynthesis of glycogen	NA
glgA	BSU30950	SW 2.6	Metabolism	additional metabolic pathways	miscellaneous metabolic pathways	biosynthesis of glycogen	NA
glgD	BSU30960	SW 2.6	Metabolism	additional metabolic pathways	miscellaneous metabolic pathways	biosynthesis of glycogen	NA
glgC	BSU30970	SW 2.6	Metabolism	additional metabolic pathways	miscellaneous metabolic pathways	biosynthesis of glycogen	NA
glgB	BSU30980	SW 2.6	Metabolism	additional metabolic pathways	miscellaneous metabolic pathways	biosynthesis of glycogen	NA
blt	BSU26590	SW 2.6	Metabolism	additional metabolic pathways	miscellaneous metabolic pathways	metabolism of polyamines	NA
bltD	BSU26600	SW 2.6	Metabolism	additional metabolic pathways	miscellaneous metabolic pathways	metabolism of polyamines	NA
speD	BSU29010	SW 2.6	Metabolism	additional metabolic pathways	miscellaneous metabolic pathways	metabolism of polyamines	NA
speA	BSU14630	SW 2.6	Metabolism	additional metabolic pathways	miscellaneous metabolic pathways	metabolism of polyamines	NA
paiA	BSU32150	SW 2.6	Metabolism	additional metabolic pathways	miscellaneous metabolic pathways	metabolism of polyamines	NA
speB	BSU37490	SW 2.6	Metabolism	additional metabolic pathways	miscellaneous metabolic pathways	metabolism of polyamines	NA
speE	BSU37500	SW 2.6	Metabolism	additional metabolic pathways	miscellaneous metabolic pathways	metabolism of polyamines	NA
bltR	BSU26580	SW 2.6	Metabolism	additional metabolic pathways	miscellaneous metabolic pathways	metabolism of polyamines	NA
gabT	BSU03900	SW 2.6	Metabolism	additional metabolic pathways	miscellaneous metabolic pathways	biosynthesis of norspermidine	NA
yaaO	BSU00270	SW 2.6	Metabolism	additional metabolic pathways	miscellaneous metabolic pathways	biosynthesis of norspermidine	NA
spsI	BSU37840	SW 2.6	Metabolism	additional metabolic pathways	miscellaneous metabolic pathways	biosynthesis of rhamnose (for the exosporium)	NA
spsJ	BSU37830	SW 2.6	Metabolism	additional metabolic pathways	miscellaneous metabolic pathways	biosynthesis of rhamnose (for the exosporium)	NA
spsK	BSU37820	SW 2.6	Metabolism	additional metabolic pathways	miscellaneous metabolic pathways	biosynthesis of rhamnose (for the exosporium)	NA
spsL	BSU37810	SW 2.6	Metabolism	additional metabolic pathways	miscellaneous metabolic pathways	biosynthesis of rhamnose (for the exosporium)	NA
dnaA	BSU00010	SW 3.1	Information processing	genetics	DNA replication	NA	NA
dnaN	BSU00020	SW 3.1	Information processing	genetics	DNA replication	NA	NA
dnaX	BSU00190	SW 3.1	Information processing	genetics	DNA replication	NA	NA
holB	BSU00310	SW 3.1	Information processing	genetics	DNA replication	NA	NA
yabA	BSU00330	SW 3.1	Information processing	genetics	DNA replication	NA	NA
topB	BSU04260	SW 3.1	Information processing	genetics	DNA replication	NA	NA
xtmA	BSU12570	SW 3.1	Information processing	genetics	DNA replication	NA	NA
xtmB	BSU12580	SW 3.1	Information processing	genetics	DNA replication	NA	NA
priA	BSU15710	SW 3.1	Information processing	genetics	DNA replication	NA	NA
rnhB	BSU16060	SW 3.1	Information processing	genetics	DNA replication	NA	NA
polC	BSU16580	SW 3.1	Information processing	genetics	DNA replication	NA	NA
sirA	BSU17900	SW 3.1	Information processing	genetics	DNA replication	NA	NA
rtp	BSU18490	SW 3.1	Information processing	genetics	DNA replication	NA	NA
ligB	BSU20500	SW 3.1	Information processing	genetics	DNA replication	NA	NA
dnaD	BSU22350	SW 3.1	Information processing	genetics	DNA replication	NA	NA
dnaG	BSU25210	SW 3.1	Information processing	genetics	DNA replication	NA	NA
holA	BSU25560	SW 3.1	Information processing	genetics	DNA replication	NA	NA
dnaI	BSU28980	SW 3.1	Information processing	genetics	DNA replication	NA	NA
dnaB	BSU28990	SW 3.1	Information processing	genetics	DNA replication	NA	NA
ssbA	BSU40900	SW 3.1	Information processing	genetics	DNA replication	NA	NA
ligA	BSU06620	SW 3.1	Information processing	genetics	DNA replication	NA	NA
dnaE	BSU29230	SW 3.1	Information processing	genetics	DNA replication	NA	NA
ssbB	BSU36310	SW 3.1	Information processing	genetics	DNA replication	NA	NA
dnaC	BSU40440	SW 3.1	Information processing	genetics	DNA replication	NA	NA
yorL	BSU20340	SW 3.1	Information processing	genetics	DNA replication/ based on similarity	NA	NA
yorI	BSU20370	SW 3.1	Information processing	genetics	DNA replication/ based on similarity	NA	NA
ypdQ	BSU21990	SW 3.1	Information processing	genetics	DNA replication/ based on similarity	NA	NA
ypcP	BSU22010	SW 3.1	Information processing	genetics	DNA replication/ based on similarity	NA	NA
codV	BSU16140	SW 3.1	Information processing	genetics	DNA condensation/ segregation	NA	NA
spoIIIE	BSU16800	SW 3.1	Information processing	genetics	DNA condensation/ segregation	NA	NA
parE	BSU18090	SW 3.1	Information processing	genetics	DNA condensation/ segregation	NA	NA
parC	BSU18100	SW 3.1	Information processing	genetics	DNA condensation/ segregation	NA	NA
ripX	BSU23510	SW 3.1	Information processing	genetics	DNA condensation/ segregation	NA	NA
sftA	BSU29805	SW 3.1	Information processing	genetics	DNA condensation/ segregation	NA	NA
spo0J	BSU40960	SW 3.1	Information processing	genetics	DNA condensation/ segregation	NA	NA
soj	BSU40970	SW 3.1	Information processing	genetics	DNA condensation/ segregation	NA	NA
gyrB	BSU00060	SW 3.1	Information processing	genetics	DNA condensation/ segregation	NA	NA
gyrA	BSU00070	SW 3.1	Information processing	genetics	DNA condensation/ segregation	NA	NA
topB	BSU04260	SW 3.1	Information processing	genetics	DNA condensation/ segregation	NA	NA
smc	BSU15940	SW 3.1	Information processing	genetics	DNA condensation/ segregation	NA	NA
topA	BSU16120	SW 3.1	Information processing	genetics	DNA condensation/ segregation	NA	NA
hbs	BSU22790	SW 3.1	Information processing	genetics	DNA condensation/ segregation	NA	NA
scpB	BSU23210	SW 3.1	Information processing	genetics	DNA condensation/ segregation	NA	NA
scpA	BSU23220	SW 3.1	Information processing	genetics	DNA condensation/ segregation	NA	NA
ypuF	BSU23230	SW 3.1	Information processing	genetics	DNA condensation/ segregation	NA	NA
ydiO	BSU06060	SW 3.1	Information processing	genetics	DNA restriction/ modification	NA	NA
ydiP	BSU06070	SW 3.1	Information processing	genetics	DNA restriction/ modification	NA	NA
ydiS	BSU06100	SW 3.1	Information processing	genetics	DNA restriction/ modification	NA	NA
ydiR	BSU06090	SW 3.1	Information processing	genetics	DNA restriction/ modification	NA	NA
ydjA	BSU06110	SW 3.1	Information processing	genetics	DNA restriction/ modification	NA	NA
mtbP	BSU20250	SW 3.1	Information processing	genetics	DNA restriction/ modification	NA	NA
ywqL	BSU36170	SW 3.1	Information processing	genetics	DNA repair/ recombination	NA	NA
recF	BSU00040	SW 3.1	Information processing	genetics	DNA repair/ recombination	NA	NA
recR	BSU00210	SW 3.1	Information processing	genetics	DNA repair/ recombination	NA	NA
fin	BSU00540	SW 3.1	Information processing	genetics	DNA repair/ recombination	NA	NA
mfd	BSU00550	SW 3.1	Information processing	genetics	DNA repair/ recombination	NA	NA
radA	BSU00870	SW 3.1	Information processing	genetics	DNA repair/ recombination	NA	NA
alkA	BSU01800	SW 3.1	Information processing	genetics	DNA repair/ recombination	NA	NA
adaA	BSU01810	SW 3.1	Information processing	genetics	DNA repair/ recombination	NA	NA
adaB	BSU01820	SW 3.1	Information processing	genetics	DNA repair/ recombination	NA	NA
[truncated: 5,782 more rows]
