# Supplementary material for: Spurious regulatory connections dictate the expression‐fitness landscape of translation factors
Source: Mol Syst Biol. 2021 Apr 26;17(4):e10302. doi: 10.15252/msb.202110302 (PMC8073009; doi:10.15252/msb.202110302)
Supplement: Supplementary file 12 — Code EV1 [file MSB-17-e10302-s003.zip › Computer_Code_EV1/additionnal_dependencies/get_data_compute_statistic_v3.m]

function [data,z,step_stat] = ...
    get_data_compute_statistic_v3(files_name,data_dir,half_width_z_score,half_width_step,...
    average_threshold,gap_step,gap_z,species,rRNA_tRNA_buffer,n_per_file,bool_stat)

% getting the data
if strcmp(species,'bsub')
    genome_size = length(get_bsub_genome());    % for B. subtilis.
elseif strcmp(species,'ecoli')
    genome_size = length(get_ecoli_genome());  % for E. coli.
end

data = zeros(length(files_name),genome_size,n_per_file);
% index key:
% 1: 3' forward
% 2: 3' reverse
% 3: 5' forward
% 4: 5' reverse
for i = 1:length(files_name)
    counts = extract_RNA_seq_data(files_name{i},data_dir,genome_size);
   
    for j = 1:n_per_file
        data(i,:,j) = counts(j,:);
    end
%     data(i,:,1) = counts(1,:);
%     data(i,:,2) = counts(2,:);
%     data(i,:,3) = counts(3,:);
%     data(i,:,4) = counts(4,:);
  
end

if mod(length(data),2)==1
    data(:,end+1,:) = 0;
end

% getting rid of tRNA and rRNA:
if rRNA_tRNA_buffer>0
    data = remove_rRNA_tRNA(data,rRNA_tRNA_buffer,species);
end

% compute statistics
z = zeros(length(files_name),size(data,2),n_per_file);
step_stat = zeros(length(files_name),size(data,2),n_per_file);
if bool_stat
tic
for i = 1:length(files_name)
    for j = 1:n_per_file
        [~,z(i,:,j)] = compute_z_score(squeeze(data(i,:,j)),half_width_z_score,...
            average_threshold,'pitted central',gap_z);
        step_stat(i,:,j) = compute_step_statistic(squeeze(data(i,:,j)),...
            half_width_step,average_threshold,gap_step);
        toc
    end
end

end
