# Supplementary material for: Spurious regulatory connections dictate the expression‐fitness landscape of translation factors
Source: Mol Syst Biol. 2021 Apr 26;17(4):e10302. doi: 10.15252/msb.202110302 (PMC8073009; doi:10.15252/msb.202110302)
Supplement: Supplementary file 12 — Code EV1 [file MSB-17-e10302-s003.zip › Computer_Code_EV1/additionnal_dependencies/compute_step_statistic.m]

function step_statistic = compute_step_statistic(data,half_width,av_thresh,gap)

% step_statistic = compute_step_statistic(data,half_width)

length_data = length(data);

% filters
right_filter = zeros(length_data,1);
right_filter(length_data/2+1+gap:length_data/2+half_width+gap) = ...
    1/(half_width)*ones(half_width,1);

left_filter = zeros(length_data,1);
left_filter((length_data/2-half_width-gap:length_data/2-1-gap)) = ...
    1/(half_width)*ones(half_width,1);

% computing averages
right_av = convolve(data,right_filter);
right_av_2 = convolve(data.^2,right_filter);
right_var = right_av_2-right_av.^2;

left_av = convolve(data,left_filter);
left_av_2 = convolve(data.^2,left_filter);
left_var = left_av_2-left_av.^2;


% want the counts to be above some threshold on one side
average_bool = right_av>av_thresh | left_av>av_thresh;

step_statistic = average_bool.*(right_av-left_av)./sqrt(left_var + right_var+~average_bool);

end
