# Supplementary material for: Spurious regulatory connections dictate the expression‐fitness landscape of translation factors
Source: Mol Syst Biol. 2021 Apr 26;17(4):e10302. doi: 10.15252/msb.202110302 (PMC8073009; doi:10.15252/msb.202110302)
Supplement: Supplementary file 12 — Code EV1 [file MSB-17-e10302-s003.zip › Computer_Code_EV1/additionnal_dependencies/simple_bootstrap_median.m]

function [error,boot_data] = simple_bootstrap_median(data,n_boot,n_sample)
n = length(data);
% n=n_sample;
boot_data = zeros(n_boot,1);
all_random_numbers = randi(n,n_sample*n_boot,1);
for i = 1:n_boot
   boot_data(i) = median(data(all_random_numbers(1+(i-1)*n_sample:i*n_sample)));
end
error = std(boot_data);
