# Supplementary material for: Spurious regulatory connections dictate the expression‐fitness landscape of translation factors
Source: Mol Syst Biol. 2021 Apr 26;17(4):e10302. doi: 10.15252/msb.202110302 (PMC8073009; doi:10.15252/msb.202110302)
Supplement: Supplementary file 12 — Code EV1 [file MSB-17-e10302-s003.zip › Computer_Code_EV1/additionnal_dependencies/GSE93894_Annotation_subtilis_v2.csv]

Name	Locus_tag	StartV3	EndV3	Strand	classif
S1	new_1_148	1	148	1	5'
S2	new_24_297_c	24	297	-1	indep-Ext
S3	new_150_409	150	409	1	5'
S4	new_299_1067_c	299	1067	-1	indep
dnaA	BSU00010	410	1750	1	-
S5	new_1751_1938	1751	1938	1	intra
dnaN	BSU00020	1939	3075	1	-
yaaA	BSU00030	3206	3421	1	-
recF	BSU00040	3437	4549	1	-
yaaB	BSU00050	4567	4812	1	-
gyrB	BSU00060	4867	6783	1	-
S6	new_6784_6993	6784	6993	1	intra
gyrA	BSU00070	6994	9459	1	-
S7	new_9529_9614	9529	9614	1	5'
S8	new_14811_15868	14811	15868	1	inter
yaaC	BSU00080	14847	15794	-1	-
guaB	BSU00090	15915	17381	1	-
S9	new_17238_17833_c	17238	17833	-1	indep-Ext
S10	new_17453_17533	17453	17533	1	5'
dacA	BSU00100	17534	18865	1	-
S11	new_18866_18974	18866	18974	1	inter
S12	new_18976_19061	18976	19061	1	5'
pdxS	BSU00110	19062	19946	1	-
S13	new_19194_19923_c	19194	19923	-1	indep-Ext
pdxT	BSU00120	19968	20558	1	-
NA	BSU_misc_RNA_1	20611	20823	1	-
serS	BSU00130	20880	22157	1	-
S14	new_22452_22529	22452	22529	1	3'PT
dck	BSU00140	22496	23149	-1	-
S15	new_22531_23167	22531	23167	1	3'PT
dgk	BSU00150	23146	23769	-1	-
yaaH	BSU00160	23868	25151	-1	-
yaaI	BSU00170	25221	25766	-1	-
S16	new_25655_25851	25655	25851	1	5'
tadA	BSU00180	25852	26337	1	-
S17	new_26383_26532	26383	26532	1	5'
scr	BSU_misc_RNA_2	26533	26635	1	-
S18	new_26636_26731	26636	26731	1	3'UTR
dnaX	BSU00190	26814	28505	1	-
yaaK	BSU00200	28529	28852	1	-
recR	BSU00210	28867	29463	1	-
yaaL	BSU00220	29481	29705	1	-
bofA	BSU00230	29772	30035	1	-
S19	new_30076_30278	30076	30278	1	5'
S20	new_35104_35236	35104	35236	1	intra
S21	new_35356_35458	35356	35458	1	inter
csfB	BSU00240	35531	35725	1	-
xpaC	BSU00250	35845	36459	1	-
yaaN	BSU00260	36478	37638	1	-
S22	new_37639_37719	37639	37719	1	intra
yaaO	BSU00270	37720	39162	1	-
tmk	BSU00280	39159	39797	1	-
yaaQ	BSU00290	39871	40200	1	-
yaaR	BSU00300	40213	40653	1	-
holB	BSU00310	40665	41654	1	-
yaaT	BSU00320	41657	42484	1	-
yabA	BSU00330	42499	42858	1	-
yabB	BSU00340	42917	43660	1	-
yazA	BSU00350	43647	43946	1	-
yabC	BSU00360	43921	44799	1	-
abrB	BSU00370	44848	45138	-1	-
S23	new_45224_45399_c	45224	45399	-1	5'
S24	new_45524_45632	45524	45632	1	5'
metS	BSU00380	45633	47627	1	-
S25	new_47673_50019_c	47673	50019	-1	indep-Ext
yabD	BSU00390	47706	48473	1	-
S26	new_48474_48554	48474	48554	1	inter
yabE	BSU00400	48629	49942	1	-
S27	new_49987_50086	49987	50086	1	5'
rnmV	BSU00410	50087	50647	1	-
ksgA	BSU00420	50640	51518	1	-
S28	new_51558_51679	51558	51679	1	5'
yabG	BSU00430	51680	52552	1	-
S29	new_52649_52719	52649	52719	1	5'
veg	BSU00440	52763	53023	1	-
S30	new_53111_53182	53111	53182	1	5'
sspF	BSU00450	53183	53368	1	-
S31	new_53363_55717_c	53363	55717	-1	indep-Ext
ispE	BSU00460	53516	54385	1	-
purR	BSU00470	54441	55298	1	-
yabJ	BSU00480	55295	55672	1	-
S32	new_55707_55815	55707	55815	1	inter
spoVG	BSU00490	55866	56159	1	-
S33	new_56193_56304	56193	56304	1	inter
gcaD	BSU00500	56352	57722	1	-
prs	BSU00510	57745	58698	1	-
ctc	BSU00520	58783	59397	1	-
pth	BSU00530	59504	60070	1	-
yabK	BSU00540	60130	60360	1	-
S34	new_60361_60429	60361	60429	1	intra
mfd	BSU00550	60430	63963	1	-
S35	new_64001_64098	64001	64098	1	5'
spoVT	BSU00560	64099	64635	1	-
yabM	BSU00570	64817	66415	1	-
yabN	BSU00580	66405	67874	1	-
yabO	BSU00590	67877	68137	1	-
yabP	BSU00600	68216	68518	1	-
yabQ	BSU00610	68515	69150	1	-
divIC	BSU00620	69168	69545	1	-
yabR	BSU00630	69626	70012	1	-
S36	new_70382_70493	70382	70493	1	inter
spoIIE	BSU00640	70538	73021	1	-
S37	new_71190_71799_c	71190	71799	-1	indep
yabS	BSU00650	73106	73843	1	-
yabT	BSU00660	73809	74825	1	-
tilS	BSU00670	74929	76347	1	-
hprT	BSU00680	76344	76886	1	-
S38	new_76887_76983	76887	76983	1	intra
ftsH	BSU00690	76984	78897	1	-
S39	new_78940_79025	78940	79025	1	inter
S40	new_79027_79091	79027	79091	1	5'
coaX	BSU00700	79092	79868	1	-
hslO	BSU00710	79880	80755	1	-
yacD	BSU00720	80802	81695	1	-
cysK	BSU00730	81771	82697	1	-
pabB	BSU00740	82864	84276	1	-
pabA	BSU00750	84290	84874	1	-
pabC	BSU00760	84874	85755	1	-
sul	BSU00770	85737	86594	1	-
folB	BSU00780	86587	86949	1	-
folK	BSU00790	86946	87449	1	-
yazB	BSU00800	87401	87610	1	-
dusB	BSU00810	87634	88635	1	-
S41	new_88050_89566_c	88050	89566	-1	indep-Ext
S42	new_88636_88726	88636	88726	1	intra
lysS	BSU00820	88727	90226	1	-
S43	new_90318_90535	90318	90535	1	5'
S44	new_101212_101289	101212	101289	1	inter
ctsR	BSU00830	101449	101913	1	-
mcsA	BSU00840	101927	102484	1	-
mcsB	BSU00850	102484	103575	1	-
clpC	BSU00860	103572	106004	1	-
radA	BSU00870	106096	107472	1	-
disA	BSU00880	107476	108558	1	-
S45	new_108559_108673	108559	108673	1	intra
yacL	BSU00890	108674	109774	1	-
ispD	BSU00900	109789	110487	1	-
ispF	BSU00910	110480	110956	1	-
gltX	BSU00920	111047	112498	1	-
S46	new_112499_112799	112499	112799	1	intra
cysE	BSU00930	112800	113453	1	-
cysS	BSU00940	113450	114850	1	-
mrnC	BSU00950	114854	115285	1	-
rlmB	BSU00960	115269	116018	1	-
yacP	BSU00970	116025	116537	1	-
sigH	BSU00980	116600	117256	1	-
S47	new_117257_117348	117257	117348	1	intra
rpmGB	BSU00990	117349	117498	1	-
secE	BSU01000	117532	117711	1	-
S48	new_117712_117889	117712	117889	1	intra
nusG	BSU01010	117890	118423	1	-
S49	new_118452_118590	118452	118590	1	5'
rplK	BSU01020	118591	119016	1	-
S50	new_119017_119110	119017	119110	1	intra
rplA	BSU01030	119111	119809	1	-
NA	BSU_misc_RNA_3	119855	119995	1	-
rplJ	BSU01040	120061	120561	1	-
rplL	BSU01050	120607	120978	1	-
ybxB	BSU01060	121068	121673	1	-
S51	new_121686_121918	121686	121918	1	5'
rpoB	BSU01070	121919	125500	1	-
rpoC	BSU01080	125562	129161	1	-
S52	new_129162_129283	129162	129283	1	inter
rplGB	BSU01090	129340	129588	1	-
S53	new_129589_129701	129589	129701	1	intra
rpsL	BSU01100	129702	130118	1	-
rpsG	BSU01110	130160	130630	1	-
fusA	BSU01120	130684	132762	1	-
S54	new_132763_132881	132763	132881	1	intra
tufA	BSU01130	132882	134072	1	-
ybaC	BSU01140	134171	135127	1	-
S55	new_135170_135363	135170	135363	1	5'
rpsJ	BSU01150	135364	135672	1	-
rplC	BSU01160	135712	136341	1	-
rplD	BSU01170	136369	136992	1	-
rplW	BSU01180	136992	137279	1	-
rplB	BSU01190	137311	138144	1	-
rpsS	BSU01200	138202	138480	1	-
rplV	BSU01210	138497	138838	1	-
rpsC	BSU01220	138842	139498	1	-
rplP	BSU01230	139500	139934	1	-
rpmC	BSU01240	139924	140124	1	-
rpsQ	BSU01250	140147	140410	1	-
rplNA	BSU01260	140451	140819	1	-
rplX	BSU01270	140857	141168	1	-
rplE	BSU01280	141195	141734	1	-
rpsNA	BSU01290	141757	141942	1	-
rpsH	BSU01300	141974	142372	1	-
rplF	BSU01310	142402	142941	1	-
rplR	BSU01320	142974	143336	1	-
rpsE	BSU01330	143361	143861	1	-
rpmD	BSU01340	143875	144054	1	-
rplO	BSU01350	144085	144525	1	-
secY	BSU01360	144527	145822	1	-
adk	BSU01370	145877	146530	1	-
mapA	BSU01380	146527	147273	1	-
ybzG	BSU01389	147312	147536	1	-
infA	BSU01390	147585	147803	1	-
rpmJ	BSU01400	147837	147950	1	-
rpsM	BSU01410	147973	148338	1	-
rpsK	BSU01420	148359	148754	1	-
S56	new_148755_148930	148755	148930	1	intra
rpoA	BSU01430	148931	149875	1	-
rplQ	BSU01440	149953	150315	1	-
S57	new_150362_150442	150362	150442	1	inter
ybxA	BSU01450	150443	151288	1	-
ybaE	BSU01460	151303	152133	1	-
ybaF	BSU01470	152130	152927	1	-
truA	BSU01480	152937	153680	1	-
S58	new_153039_153507_c	153039	153507	-1	indep-Ext
rplM	BSU01490	153842	154279	1	-
rpsI	BSU01500	154300	154692	1	-
S59	new_154838_155119	154838	155119	1	5'
ybaJ	BSU01510	155156	155923	1	-
ybaK	BSU01520	156109	156552	1	-
cwlD	BSU01530	156612	157325	1	-
salA	BSU01540	157421	158479	1	-
S60	new_158050_158514_c	158050	158514	-1	3'Ext
S61	new_158510_159181	158510	159181	1	inter
gerD	BSU01550	158515	159072	-1	-
S62	new_159149_159778_c	159149	159778	-1	3'Ext
kbaA	BSU01560	159182	159778	1	-
ybaN	BSU01570	159779	160543	-1	-
S63	new_159779_160673	159779	160673	1	inter
S64	new_160675_160892	160675	160892	1	5'
trnI-Thr	BSU_tRNA_24	165830	165902	1	-
S65	new_176316_176924	176316	176924	1	inter
S66	new_176926_177082	176926	177082	1	5'
ybaR	BSU01580	177083	178519	1	-
ybaS	BSU01590	178665	179585	1	-
ybbA	BSU01600	179595	180347	-1	-
feuC	BSU01610	180344	181354	-1	-
feuB	BSU01620	181347	182351	-1	-
feuA	BSU01630	182370	183323	-1	-
ybbB	BSU01640	183414	185003	-1	-
ybbC	BSU01650	185194	186438	-1	-
ybbD	BSU01660	186452	188380	-1	-
ybbE	BSU01670	188408	189733	-1	-
ybbF	BSU01680	189790	191157	-1	-
ybbH	BSU01690	191183	192034	-1	-
murQ	BSU01700	192051	192965	-1	-
ybbJ	BSU01710	193075	193557	-1	-
ybbK	BSU01720	193570	194025	-1	-
S67	new_194669_194786	194669	194786	1	inter
sigW	BSU01730	194849	195412	1	-
rsiW	BSU01740	195426	196052	1	-
S68	new_196132_196212	196132	196212	1	5'
ybbP	BSU01750	196213	197034	1	-
ybbR	BSU01760	197027	198478	1	-
glmM	BSU01770	198497	199843	1	-
S69	new_200188_200276	200188	200276	1	intra
glmS	BSU01780	200277	202079	1	-
S70	new_201802_202546_c	201802	202546	-1	3'Ext
alkA	BSU01800	202547	203458	-1	-
adaA	BSU01810	203729	204364	1	-
adaB	BSU01820	204351	204890	1	-
S71	new_204891_204975	204891	204975	1	inter
S72	new_204977_205210	204977	205210	1	indep
S73	new_205212_205408	205212	205408	1	inter
ndhF	BSU01830	205409	206926	1	-
ybcC	BSU01845	206941	209556	1	-
S74	new_209557_209632	209557	209632	1	intra
ybcF	BSU01860	209633	210160	1	-
ybcH	BSU01870	210224	210514	1	-
ybcI	BSU01880	210572	210946	1	-
S75	new_210947_211412	210947	211412	1	inter
ybzH	BSU01889	211429	211731	1	-
S76	new_211769_211858	211769	211858	1	inter
ybcL	BSU01890	211859	213031	1	-
ybcM	BSU01900	213155	213469	1	-
S77	new_213878_213940	213878	213940	1	5'
skfA	BSU01910	213941	214108	1	-
skfB	BSU01920	214175	215407	1	-
skfC	BSU01935	215404	216894	1	-
skfE	BSU01950	216913	217632	1	-
skfF	BSU01960	217697	219040	1	-
skfG	BSU01970	219087	219602	1	-
skfH	BSU01980	219607	220032	1	-
S78	new_220033_220103	220033	220103	1	3'UTR
S79	new_220105_220278	220105	220278	1	inter
ybdG	BSU01990	220279	221256	1	-
ybdJ	BSU02000	221258	221929	1	-
ybdK	BSU02010	221950	222912	1	-
ybzI	BSU02019	222971	223234	1	-
ybdM	BSU02030	223219	223989	-1	-
ybdN	BSU02040	224075	224932	-1	-
ybdO	BSU02050	225064	226248	1	-
S80	new_226436_226565	226436	226565	1	5'
ybxG	BSU02060	226566	227954	1	-
csgA	BSU02070	228066	228314	1	-
ybxH	BSU02080	228331	228522	1	-
ybxI	BSU02090	228549	229352	-1	-
cypC	BSU02100	229525	230778	1	-
ybyB	BSU02110	230819	231079	-1	-
ybeC	BSU02120	231348	232967	1	-
glpQ	BSU02130	233014	233895	-1	-
glpT	BSU02140	233994	235328	-1	-
S81	new_234998_235624	234998	235624	1	indep
S82	new_235329_235401_c	235329	235401	-1	5'
S83	new_235403_235489_c	235403	235489	-1	5'
ybeF	BSU02150	235625	235873	1	-
ybfA	BSU02160	235965	236882	1	-
ybfB	BSU02170	236879	238129	1	-
ybfE	BSU02180	238164	238448	-1	-
S84	new_238449_238569_c	238449	238569	-1	5'
S85	new_238571_238643_c	238571	238643	-1	inter
ybfF	BSU02190	238644	239555	-1	-
S86	new_239556_239643_c	239556	239643	-1	intra
ybfG	BSU02200	239644	241842	-1	-
ybfH	BSU02210	241917	242837	-1	-
ybfI	BSU02220	242834	243661	-1	-
purT	BSU02230	243892	245046	1	-
mpr	BSU02240	245190	246131	1	-
ybfJ	BSU02250	246094	246492	1	-
S87	new_246583_246657	246583	246657	1	5'
ybfK	BSU02260	246658	247548	1	-
S88	new_247549_247743	247549	247743	1	intra
pssA	BSU02270	247744	248277	1	-
ybfM	BSU02280	248268	248756	1	-
psd	BSU02290	248749	249540	1	-
ybfN	BSU02300	249595	249873	1	-
ybfO	BSU02310	249979	251319	1	-
ybfP	BSU02320	251427	252314	1	-
S89	new_252315_252458	252315	252458	1	inter
ybfQ	BSU02330	252514	253482	1	-
gltP	BSU02340	253518	254762	-1	-
nagP1	BSU02350	254907	256802	-1	-
nagBB	BSU02360	256823	257572	-1	-
S90	new_257545_257726	257545	257726	1	5'
S91	new_257573_257643_c	257573	257643	-1	5'
ybgA	BSU02370	257791	258498	1	-
ybgB	BSU02380	258532	258807	1	-
S92	new_258887_259015	258887	259015	1	5'
ilvE	BSU02390	259016	260086	1	-
ybgF	BSU02400	260123	261535	-1	-
S93	new_261536_261647_c	261536	261647	-1	5'
ybgG	BSU02410	261656	262603	-1	-
glnT	BSU02420	262732	264168	-1	-
glsA	BSU02430	264191	265174	-1	-
glnJ	BSU02440	265476	266708	1	-
glnL	BSU02450	266719	267663	1	-
S94	new_267772_267889	267772	267889	1	5'
ycbC	BSU02460	267890	268816	1	-
ycbD	BSU02470	268846	270312	1	-
gudP	BSU02480	270396	271763	1	-
gudD	BSU02490	271800	273167	1	-
ycbG	BSU02500	273237	273938	1	-
garD	BSU02510	274029	275561	1	-
S95	new_275603_275837	275603	275837	1	5'
ycbJ	BSU02520	275838	276758	1	-
NA	BSU_misc_RNA_6	276815	277062	1	-
rtpA	BSU02530	277160	277321	1	-
ycbK	BSU02540	277342	278280	1	-
S96	new_278308_278376	278308	278376	1	5'
ycbL	BSU02550	278377	279057	1	-
ycbM	BSU02560	279059	279994	1	-
ycbN	BSU02570	280086	281009	1	-
S97	new_280556_281740_c	280556	281740	-1	3'PT
ycbO	BSU02580	281028	281714	1	-
ycbP	BSU02590	281769	282155	-1	-
S98	new_282233_283231_c	282233	283231	-1	5'
cwlJ	BSU02600	282469	282897	1	-
ycbR	BSU02610	283003	283734	1	-
yczK	BSU02619	283816	283992	1	-
phoD	BSU02620	284011	285762	1	-
tatAD	BSU02630	285775	285987	1	-
S99	new_285988_286047	285988	286047	1	intra
tatCD	BSU02640	286048	286776	1	-
pcp	BSU02650	286773	287420	-1	-
ycbU	BSU02660	287499	288611	1	-
lmrB	BSU02670	288653	290092	-1	-
lmrA	BSU02680	290132	290698	-1	-
ansZ	BSU02690	290915	292042	1	-
estA	BSU02700	292205	292843	1	-
S100	new_292874_293464	292874	293464	1	inter
yczC	BSU02710	292881	293264	-1	-
yccF	BSU02720	293499	294575	1	-
natK	BSU02730	294615	295571	-1	-
natR	BSU02740	295584	296285	-1	-
natA1	BSU02750	296429	297169	1	-
natB1	BSU02760	297170	298330	1	-
yccK	BSU02770	298466	299398	1	-
ycdA	BSU02780	299438	300502	-1	-
S101	new_300503_300693_c	300503	300693	-1	5'
ycdB	BSU02790	300830	302248	1	-
S102	new_302355_302434	302355	302434	1	5'
ycdC	BSU02800	302435	303796	1	-
S103	new_303797_304377	303797	304377	1	inter
cwlK	BSU02810	303804	304307	-1	-
S104	new_304308_304389_c	304308	304389	-1	5'
rapJ	BSU02820	304430	305551	1	-
ycdF	BSU02830	305658	306434	1	-
ycdG	BSU02840	306459	308144	1	-
adcA	BSU02850	308332	309291	1	-
adcC	BSU02860	309347	310042	1	-
adcB	BSU02870	310000	310842	1	-
yceB	BSU02880	310880	311875	-1	-
S105	new_311859_312061	311859	312061	1	5'
S106	new_312063_312158	312063	312158	1	5'
yceC	BSU02890	312159	312758	1	-
yceD	BSU02900	312780	313361	1	-
yceE	BSU02910	313396	313974	1	-
yceF	BSU02920	314025	314798	1	-
yceG	BSU02930	314883	316496	1	-
yceH	BSU02940	316512	317603	1	-
yceI	BSU02950	317725	318927	1	-
yceJ	BSU02960	319180	320352	-1	-
yceK	BSU02970	320421	320723	-1	-
opuAA	BSU02980	321013	322269	1	-
opuAB	BSU02990	322271	323119	1	-
opuAC	BSU03000	323119	324000	1	-
amhX	BSU03010	324038	325189	-1	-
S107	new_325190_325277_c	325190	325277	-1	5'
ycgA	BSU03020	325339	326772	1	-
ycgB	BSU03030	326888	327469	1	-
S108	new_327480_327617	327480	327617	1	5'
amyE	BSU03040	327618	329597	1	-
ldh	BSU03050	329774	330739	1	-
lctP	BSU03060	330771	332396	1	-
mdr	BSU03070	332441	333979	-1	-
ycgE	BSU03080	334092	334556	1	-
ycgF	BSU03090	334630	335259	1	-
ycgG	BSU03100	335329	336090	1	-
S109	new_335729_336091_c	335729	336091	-1	3'Ext
ycgH	BSU03110	336092	337432	-1	-
ycgI	BSU03120	337562	338158	1	-
S110	new_338187_338287	338187	338287	1	5'
nadE	BSU03130	338288	339106	1	-
tmrB	BSU03140	339156	339749	-1	-
S111	new_339807_339955_c	339807	339955	-1	indep-Ext
S112	new_339879_339987	339879	339987	1	5'
aroK	BSU03150	340025	340585	1	-
ycgJ	BSU03160	340613	341374	-1	-
ycgK	BSU03170	341492	342466	1	-
S113	new_342467_342537	342467	342537	1	intra
cah	BSU03180	342538	343494	1	-
S114	new_343495_343573	343495	343573	1	inter
ycgL	BSU03190	343578	344360	1	-
S115	new_344370_344497	344370	344497	1	inter
ycgM	BSU03200	344551	345462	1	-
ycgN	BSU03210	345479	347026	1	-
S116	new_347027_347149	347027	347149	1	5'
ycgO	BSU03220	347150	348571	1	-
S117	new_347670_349525_c	347670	349525	-1	indep-Ext
S118	new_348596_348692	348596	348692	1	inter
ycgP	BSU03230	348724	349959	1	-
ycgQ	BSU03240	349996	350853	-1	-
ycgR	BSU03250	350858	351742	-1	-
ycgS	BSU03260	351842	352696	-1	-
S119	new_352793_352857	352793	352857	1	5'
ycgT	BSU03270	352858	353868	1	-
S120	new_353869_356316	353869	356316	1	3'Ext
nasF	BSU03280	353900	355351	-1	-
nasE	BSU03290	355412	355732	-1	-
nasD	BSU03300	355764	358181	-1	-
nasC	BSU03310	358303	360435	-1	-
nasB	BSU03320	360442	362757	-1	-
nasA	BSU03330	362937	364142	1	-
folEB	BSU03340	364259	365173	1	-
yciB	BSU03350	365170	365754	1	-
yczL	BSU03359	365850	366035	1	-
yciC	BSU03360	366063	367256	1	-
S121	new_367293_368962	367293	368962	1	inter
yckA	BSU03370	367305	367985	-1	-
yckB	BSU03380	367995	368858	-1	-
S122	new_368894_371728_c	368894	371728	-1	inter
S123	new_368964_369186	368964	369186	1	5'
yckC	BSU03390	369236	369691	1	-
yckD	BSU03400	369773	370105	1	-
bglC	BSU03410	370259	371692	1	-
nin	BSU03420	371729	372127	-1	-
nucA	BSU03430	372154	372597	-1	-
S124	new_372628_372770_c	372628	372770	-1	inter
tlpC	BSU03440	372771	374492	-1	-
S125	new_372801_375944	372801	375944	1	5'
hxlB	BSU03450	374603	375160	-1	-
hxlA	BSU03460	375166	375798	-1	-
hxlR	BSU03470	376032	376394	1	-
S126	new_376667_376967	376667	376967	1	5'
srfAA	BSU03480	376968	387731	1	-
srfAB	BSU03490	387744	398495	1	-
comS	BSU03500	390880	391020	1	-
srfAC	BSU03510	398532	402359	1	-
srfAD	BSU03520	402388	403116	1	-
ycxA	BSU03530	403217	404443	1	-
ycxB	BSU03540	404458	405015	-1	-
ycxC	BSU03550	405069	406007	-1	-
ycxD	BSU03560	406131	407465	1	-
sfp1	BSU03569	407460	407627	-1	-
sfp2	BSU03570	407638	408135	-1	-
yczE	BSU03580	408240	408887	-1	-
S127	new_409056_409207_c	409056	409207	-1	3'PT
tcyC	BSU03590	409208	409951	-1	-
tcyB	BSU03600	409965	410669	-1	-
tcyA	BSU03610	410656	411462	-1	-
yclA	BSU03620	411578	412450	-1	-
ubiX	BSU03630	412540	413154	1	-
ubiD	BSU03640	413157	414578	1	-
bsdD	BSU03651	414595	414822	1	-
yclD	BSU03652	414819	415283	1	-
yclE	BSU03660	415350	416195	1	-
dtpT	BSU03670	416235	417713	-1	-
S128	new_417763_418267_c	417763	418267	-1	5'
yclG	BSU03680	417993	419747	1	-
yczF	BSU03690	419763	419984	-1	-
gerKA	BSU03700	420110	421744	1	-
gerKC	BSU03710	421734	422957	1	-
gerKB	BSU03720	422982	424103	1	-
yclH	BSU03730	424208	424888	-1	-
yclI	BSU03740	424904	426364	-1	-
yclJ	BSU03750	426577	427260	1	-
yclK	BSU03760	427247	428668	1	-
S129	new_428689_428793	428689	428793	1	inter
rapC	BSU03770	428831	429979	1	-
phrC	BSU03780	429963	430085	1	-
yczM	BSU03788	430185	430274	-1	-
yczN	BSU03789	430356	430469	-1	-
yclM	BSU03790	430623	431987	-1	-
S130	new_432271_432371	432271	432371	1	5'
yclN	BSU03800	432372	433322	1	-
yclO	BSU03810	433315	434262	1	-
yclP	BSU03820	434256	435014	1	-
yclQ	BSU03830	435036	435989	1	-
ycnB	BSU03840	436036	437454	-1	-
ycnC	BSU03850	437474	438352	-1	-
S131	new_438353_438419_c	438353	438419	-1	5'
ycnD	BSU03860	438516	439265	-1	-
ycnE	BSU03870	439282	439569	-1	-
yczG	BSU03880	439709	440023	1	-
gabR	BSU03890	440025	441464	-1	-
gabT	BSU03900	441571	442881	1	-
gabD	BSU03910	442950	444338	1	-
glcU	BSU03920	444461	445324	1	-
gdh	BSU03930	445344	446129	1	-
ycnI	BSU03940	446174	446788	-1	-
ycnJ	BSU03950	446801	448426	-1	-
ycnK	BSU03960	448461	449033	-1	-
ycnL	BSU03970	449198	449551	1	-
S132	new_449651_449723	449651	449723	1	5'
mtlA	BSU03981	449724	451160	1	-
mtlF	BSU03982	451185	451616	1	-
mtlD	BSU03990	451618	452739	1	-
ycsA	BSU04000	452830	453894	1	-
sipU	BSU04010	454029	454592	1	-
S133	new_454593_455317	454593	455317	1	inter
yczH	BSU04020	454652	455260	-1	-
ycsD	BSU04030	455346	455738	1	-
yczO	BSU04039	455771	455935	-1	-
ycsE	BSU04040	456068	456817	1	-
S134	new_456926_457022	456926	457022	1	5'
ycsF	BSU04050	457023	457796	1	-
ycsG	BSU04060	457811	459025	1	-
ycsI	BSU04070	459049	459822	1	-
kipI	BSU04080	459867	460589	1	-
kipA	BSU04090	460592	461599	1	-
kipR	BSU04100	461615	462367	1	-
lipC	BSU04110	462431	463072	1	-
S135	new_463070_463495_c	463070	463495	-1	3'UTR
yczI	BSU04120	463245	463490	1	-
S136	new_463491_463901	463491	463901	1	inter
yczJ	BSU04130	463496	463783	-1	-
pbpC	BSU04140	463934	465940	1	-
S137	new_465941_466041	465941	466041	1	intra
ycsN	BSU04150	466042	466944	1	-
S138	new_467042_467129	467042	467129	1	5'
mtlR	BSU04160	467130	469214	1	-
S139	new_469286_469367	469286	469367	1	5'
ydaB	BSU04170	469426	470937	1	-
ydaC	BSU04180	470957	471502	-1	-
ydaD	BSU04190	471709	472569	1	-
ydaE	BSU04200	472585	473088	1	-
ydaF	BSU04210	473174	473725	1	-
ydaG	BSU04220	473803	474225	1	-
S140	new_474268_474634	474268	474634	1	indep
ydaH	BSU04230	474731	475540	1	-
ydzA	BSU04240	475584	475874	-1	-
lrpC	BSU04250	476059	476493	1	-
topB	BSU04260	476558	478741	1	-
S141	new_478812_478943	478812	478943	1	5'
ydaJ	BSU04270	478944	480032	1	-
ydaK	BSU04280	480013	480864	1	-
ydaL	BSU04290	480875	482584	1	-
ydaM	BSU04300	482577	483839	1	-
ydaN	BSU04310	483845	485956	1	-
NA	BSU_misc_RNA_7	486092	486235	1	-
S142	new_486278_486431	486278	486431	1	inter
ydaO	BSU04320	486432	488255	1	-
mutT	BSU04330	488314	488763	1	-
ydaP	BSU04340	488830	490554	1	-
S143	new_489666_490525_c	489666	490525	-1	3'PT
S144	new_490527_490638_c	490527	490638	-1	indep
S145	new_490639_490854	490639	490854	1	indep-Ext
S146	new_490705_490776_c	490705	490776	-1	3'UTR
ydzK	BSU04359	490777	491043	-1	-
mntH	BSU04360	491147	492424	-1	-
S147	new_492500_492577_c	492500	492577	-1	5'
ydaS	BSU04370	492654	492911	-1	-
ydaT	BSU04380	492989	493441	-1	-
ydbA	BSU04390	493559	494377	1	-
gsiB	BSU04400	494506	494877	1	-
ydbB	BSU04410	495009	495350	1	-
ydbC	BSU04420	495344	495703	1	-
S148	new_495406_495699_c	495406	495699	-1	3'PT
ydbD	BSU04430	495740	496561	-1	-
dctB	BSU04440	496646	497698	-1	-
S149	new_496980_497767	496980	497767	1	5'
dctS	BSU04450	497768	499375	1	-
dctR	BSU04460	499365	500045	1	-
S150	new_500046_500120	500046	500120	1	inter
dctP	BSU04470	500166	501431	1	-
ydbI	BSU04480	501579	502631	1	-
S151	new_502632_502875	502632	502875	1	3'UTR
ydbJ	BSU04490	502908	503834	1	-
ydbK	BSU04500	503854	504594	1	-
ydbL	BSU04510	504689	505024	1	-
S152	new_505044_505113	505044	505113	1	inter
ydbM	BSU04520	505152	506297	1	-
ydbN	BSU04530	506322	506501	-1	-
S153	new_506502_506670_c	506502	506670	-1	5'
ydbO	BSU04540	506866	507738	1	-
S154	new_507683_507752_c	507683	507752	-1	3'UTR
S155	new_507739_508088	507739	508088	1	inter
ydbP	BSU04550	507753	508073	-1	-
S156	new_508090_508247	508090	508247	1	5'
ddl	BSU04560	508248	509312	1	-
murF	BSU04570	509384	510757	1	-
S157	new_510862_511036	510862	511036	1	5'
S158	new_511038_511105	511038	511105	1	5'
cshA	BSU04580	511106	512641	1	-
S159	new_512754_512813	512754	512813	1	5'
ydbS	BSU04590	512814	513293	1	-
ydbT	BSU04600	513283	514764	1	-
S160	new_514779_515106	514779	515106	1	inter
ydcA	BSU04610	515016	515615	-1	-
S161	new_515108_515709	515108	515709	1	5'
acpS	BSU04620	515710	516075	1	-
S162	new_516099_516240	516099	516240	1	5'
ydcC	BSU04630	516241	517257	1	-
alrA	BSU04640	517372	518541	1	-
endB	BSU04650	518657	518938	1	-
ndoA	BSU04660	518943	519293	1	-
S163	new_519083_519559_c	519083	519559	-1	indep
rsbRA	BSU04670	519408	520232	1	-
S164	new_519561_520160_c	519561	520160	-1	5'
S165	new_520162_520750_c	520162	520750	-1	5'
rsbS	BSU04680	520237	520602	1	-
rsbT	BSU04690	520606	521007	1	-
rsbU	BSU04700	521019	522026	1	-
rsbV	BSU04710	522088	522417	1	-
rsbW	BSU04720	522414	522896	1	-
sigB	BSU04730	522862	523650	1	-
rsbX	BSU04740	523650	524249	1	-
ydcF	BSU04750	524492	524785	1	-
ydcG	BSU04760	524782	525222	1	-
S166	new_525021_528076_c	525021	528076	-1	indep-Ext
ydcH	BSU04770	525206	525649	1	-
ydcI	BSU04780	525743	527902	1	-
S167	new_527912_528128	527912	528128	1	5'
ydcK	BSU04790	528129	528581	1	-
S168	new_528616_528703	528616	528703	1	5'
trnS-Leu2	BSU_tRNA_51	529336	529422	1	-
S169	new_529454_530352	529454	530352	1	3'PT
ydcL	BSU04800	529505	530611	-1	-
immA	BSU04810	530624	531133	-1	-
immR	BSU04820	531130	531513	-1	-
sacV	BSU04830	531787	531981	1	-
ydzL	BSU04839	531978	532238	1	-
ydcO	BSU04840	532292	532552	1	-
S170	new_532412_532652_c	532412	532652	-1	indep-Ext
S171	new_532604_532921	532604	532921	1	5'
ydcP	BSU04850	532922	533302	1	-
ydcQ	BSU04860	533338	534780	1	-
ydcR	BSU04870	534773	535831	1	-
S172	new_535832_536095	535832	536095	1	intra
ydcS	BSU04880	536096	536365	1	-
ydcT	BSU04890	536404	536670	1	-
yddA	BSU04900	536687	536995	1	-
yddB	BSU04910	536985	538049	1	-
yddC	BSU04920	538061	538309	1	-
yddD	BSU04930	538322	538846	1	-
yddE	BSU04940	538836	541229	1	-
yddF	BSU04950	541248	541574	1	-
yddG	BSU04960	541578	544025	1	-
yddH	BSU04970	544022	545011	1	-
yddI	BSU04980	545026	545532	1	-
yddJ	BSU04990	545595	545975	1	-
S173	new_546051_546165_c	546051	546165	-1	3'UTR
yddK	BSU05000	546166	546966	-1	-
rapI	BSU05010	547306	548481	1	-
phrI	BSU05020	548438	548557	1	-
yddM	BSU05030	548710	549651	1	-
S174	new_549652_549910	549652	549910	1	3'Ext
S175	new_549923_550239_c	549923	550239	-1	3'UTR
yddN	BSU05040	550240	551259	-1	-
S176	new_551074_551518	551074	551518	1	5'
lrpA	BSU05050	551519	551929	1	-
S177	new_551930_551999	551930	551999	1	3'UTR
lrpB	BSU05060	552052	552501	-1	-
yddQ	BSU05070	552616	553158	1	-
yddR	BSU05080	553711	554475	1	-
yddS	BSU05090	554669	555979	1	-
S178	new_556002_556561	556002	556561	1	5'
ydzN	BSU05109	557873	558058	1	-
ydeA	BSU05110	558408	559001	1	-
S179	new_559146_559263	559146	559263	1	5'
cspC	BSU05120	559264	559464	1	-
S180	new_559362_560150_c	559362	560150	-1	3'Ext
ydeB	BSU05130	560151	560612	-1	-
S181	new_560621_561166	560621	561166	1	indep
ydzE	BSU05140	561180	561416	-1	-
ydeC	BSU05150	561514	562389	-1	-
ydeD	BSU05160	562502	563461	1	-
ydeE	BSU05170	563614	564486	-1	-
ydeF	BSU05180	564704	566101	1	-
ydeG	BSU05190	566211	567503	1	-
S182	new_567551_567661	567551	567661	1	5'
ydeH	BSU05200	567662	568108	1	-
ydeI	BSU05210	568345	568938	1	-
ydeJ	BSU05220	569290	569949	-1	-
ydeK	BSU05230	570371	571234	-1	-
ydeL	BSU05240	571389	572780	1	-
ydeM	BSU05250	572974	573399	1	-
S183	new_573400_574654	573400	574654	1	inter
ydeN	BSU05260	573452	574024	-1	-
S184	new_574025_574105_c	574025	574105	-1	intra
ydzF	BSU05270	574106	574435	-1	-
ydeO	BSU05280	574690	575562	1	-
ydeP	BSU05290	575712	576098	-1	-
S185	new_576099_576163_c	576099	576163	-1	5'
ydeQ	BSU05300	576209	576802	1	-
ydeR	BSU05310	576946	578133	-1	-
ydeS	BSU05320	578337	578933	1	-
ydzO	BSU05329	579047	579232	1	-
S186	new_579354_579540	579354	579540	1	5'
aseR	BSU05330	579541	579876	1	-
ydfA	BSU05340	579889	581196	1	-
ydzS1	BSU05343	581228	581329	1	-
ydzS2	BSU05344	581341	581454	1	-
ydfB	BSU05350	581694	582479	1	-
ydfC	BSU05360	582536	583456	-1	-
ydfD	BSU05370	583589	585037	1	-
ydfE	BSU05380	585155	585778	-1	-
ydfF	BSU05390	585868	586548	1	-
ydfG	BSU05400	586628	587071	-1	-
ydzP	BSU05408	587157	587336	-1	-
ydzQ	BSU05409	587333	587476	-1	-
ydfH	BSU05410	587744	588967	1	-
ydfI	BSU05420	588960	589601	1	-
ydfJ	BSU05430	589717	591891	1	-
S187	new_591895_592302_c	591895	592302	-1	3'UTR
nap	BSU05440	592303	593205	-1	-
S188	new_593206_593301_c	593206	593301	-1	5'
ydfK	BSU05450	593407	594096	-1	-
ydfL	BSU05460	594186	594998	-1	-
ydfM	BSU05470	595109	596002	-1	-
S189	new_596003_596095_c	596003	596095	-1	5'
ydfN	BSU05480	596478	597098	1	-
ydfO	BSU05490	597114	598052	1	-
S190	new_598065_598153	598065	598153	1	5'
ydfP	BSU05500	598154	598543	1	-
S191	new_598659_598728	598659	598728	1	5'
ydfQ	BSU05510	598729	599067	1	-
ydzH	BSU05520	599107	599343	-1	-
S192	new_599344_599505_c	599344	599505	-1	inter
S193	new_599509_599874_c	599509	599874	-1	3'UTR
ydzR	BSU05529	599875	600105	-1	-
S194	new_600145_600228_c	600145	600228	-1	inter
ydfR	BSU05530	600229	600906	-1	-
S195	new_600907_601740_c	600907	601740	-1	inter
ydfS	BSU05540	601019	601726	1	-
cotP	BSU05550	601741	602172	-1	-
ydgA	BSU05560	602185	602427	-1	-
ydgB	BSU05570	602441	602713	-1	-
ydgC	BSU05580	603012	603599	1	-
ydgD	BSU05590	603596	603940	1	-
S196	new_603941_604102	603941	604102	1	intra
ydgE	BSU05600	604103	604576	1	-
S197	new_604577_605269	604577	605269	1	3'Ext
vmlR	BSU05610	604736	606379	-1	-
S198	new_606414_606611_c	606414	606611	-1	indep
ydgF	BSU05620	606699	608075	-1	-
dinB	BSU05630	608246	608764	-1	-
ydgG	BSU05640	608933	609391	1	-
ydgH	BSU05650	609388	612045	1	-
ydgI	BSU05660	612191	612820	-1	-
ydgJ	BSU05670	612836	613330	-1	-
S199	new_613552_613640	613552	613640	1	5'
ydgK	BSU05680	613641	614849	1	-
ydhB	BSU05690	614885	615622	-1	-
S200	new_615623_615761_c	615623	615761	-1	5'
ydhC	BSU05700	615871	616545	1	-
ydhD	BSU05710	616672	617934	1	-
ydhE	BSU05720	618095	619282	1	-
ydhF	BSU05730	619321	620031	-1	-
phoB	BSU05740	620097	621485	-1	-
S201	new_621545_621613_c	621545	621613	-1	5'
S202	new_621713_621846	621713	621846	1	5'
ydhG	BSU05750	621847	622218	1	-
ydhH	BSU05760	622293	622790	-1	-
ydhI	BSU05770	622808	623290	-1	-
ydhJ	BSU05780	623373	624350	1	-
ydhK	BSU05790	624492	625109	1	-
pbuE	BSU05800	625125	626291	-1	-
NA	BSU_misc_RNA_8	626346	626446	-1	-
gmuB	BSU05810	626622	626933	1	-
gmuA	BSU05820	626933	627265	1	-
gmuC	BSU05830	627284	628612	1	-
gmuD	BSU05840	628630	630027	1	-
S203	new_630028_630114	630028	630114	1	inter
gmuR	BSU05850	630170	630883	1	-
gmuE	BSU05860	630912	631811	1	-
gmuF	BSU05870	631808	632755	1	-
gmuG	BSU05880	632774	633862	1	-
ydhU1	BSU05890	633923	634651	-1	-
ydhU2	BSU05899	634651	634776	-1	-
S204	new_635022_635109	635022	635109	1	5'
thiL	BSU05900	640662	641639	1	-
ydiB	BSU05910	641654	642130	1	-
ydiC	BSU05920	642111	642800	1	-
rimI	BSU05930	642810	643265	1	-
gcp	BSU05940	643258	644298	1	-
ydiF	BSU05950	644528	646456	-1	-
S205	new_646220_646409	646220	646409	1	5'
S206	new_646411_646581	646411	646581	1	5'
moaC	BSU05960	646582	647094	1	-
rex1	BSU05970	647091	647738	1	-
tatAY	BSU05980	647760	647933	1	-
tatCY	BSU05990	647940	648704	1	-
ydiK	BSU06000	648742	648933	-1	-
ydiL	BSU06010	648930	649664	-1	-
S207	new_649718_649826	649718	649826	1	5'
S208	new_649828_649902	649828	649902	1	5'
groES	BSU06020	649903	650187	1	-
groEL	BSU06030	650234	651868	1	-
S209	new_651869_651961	651869	651961	1	3'UTR
S210	new_651963_653431	651963	653431	1	inter
ydzT1	BSU06033	651977	652084	-1	-
ydzT2	BSU06034	652087	652245	-1	-
ydzT3	BSU06036	652290	652418	-1	-
ydzT4	BSU06037	652511	652720	-1	-
ydzT5	BSU06038	652713	653018	-1	-
ydiM	BSU06040	653432	653812	1	-
S211	new_653813_654070	653813	654070	1	intra
ydzU	BSU06048	654071	654343	1	-
ydzV	BSU06049	654333	654692	1	-
S212	new_654693_655136	654693	655136	1	inter
S213	new_655138_655222	655138	655222	1	5'
ydiO	BSU06060	655223	656506	1	-
ydiP	BSU06070	656528	657697	1	-
ydzW1	BSU06073	657793	658062	-1	-
ydzW2	BSU06074	658061	658189	-1	-
ydzW3	BSU06076	658189	658605	-1	-
S214	new_658495_658899	658495	658899	1	indep-Ext
ydzW4	BSU06077	658615	658758	-1	-
ydzW5	BSU06078	658813	659010	-1	-
ydzW6	BSU06079	659010	659129	-1	-
ydzW7	BSU06083	659129	659221	-1	-
S215	new_659222_659341_c	659222	659341	-1	5'
S216	new_659343_659558_c	659343	659558	-1	5'
ydiR	BSU06090	659623	660564	1	-
ydiS	BSU06100	660596	661627	1	-
ydjA	BSU06110	661630	663027	1	-
S217	new_663028_663224	663028	663224	1	3'UTR
S218	new_663288_663600	663288	663600	1	inter
ydjB	BSU06120	663601	663936	1	-
S219	new_663937_664318	663937	664318	1	intra
ydjC	BSU06130	664319	664669	1	-
gutR	BSU06140	664775	667264	-1	-
S220	new_667383_667465	667383	667465	1	5'
gutB	BSU06150	667466	668527	1	-
gutP	BSU06160	668601	669992	1	-
ydjE	BSU06170	670087	671049	1	-
pspA	BSU06180	671245	671928	1	-
S221	new_671929_671993	671929	671993	1	intra
ydjG	BSU06190	671994	673019	1	-
ydjH	BSU06200	673019	673783	1	-
ydjI	BSU06210	673814	674785	1	-
ydjJ	BSU06220	674832	675857	-1	-
S222	new_676139_676441	676139	676441	1	5'
iolT	BSU06230	676442	677863	1	-
bdhA	BSU06240	677911	678951	-1	-
S223	new_678515_679050	678515	679050	1	5'
S224	new_678952_679246_c	678952	679246	-1	5'
S225	new_679052_679349	679052	679349	1	5'
ydjM	BSU06250	679390	679761	1	-
ydjN	BSU06260	679827	680873	1	-
ydzJ	BSU06269	680907	681065	-1	-
S226	new_681122_681254_c	681122	681254	-1	3'UTR
ydjO	BSU06270	681255	681464	-1	-
ydjP	BSU06280	681547	682362	-1	-
yeaA	BSU06290	682375	683364	-1	-
cotA	BSU06300	683462	685003	-1	-
gabP	BSU06310	685155	686564	-1	-
ydzX	BSU06319	686602	686889	-1	-
yeaB	BSU06320	686962	687834	1	-
yeaC	BSU06330	688184	689146	1	-
yeaD	BSU06340	689146	690342	1	-
yebA	BSU06350	690364	692577	1	-
S227	new_692610_692739	692610	692739	1	5'
guaA	BSU06360	692740	694281	1	-
NA	BSU_misc_RNA_9	694425	694527	1	-
pbuG	BSU06370	694662	695984	1	-
S228	new_696054_696194	696054	696194	1	5'
yebC	BSU06380	696195	696998	1	-
S229	new_697093_697156	697093	697156	1	5'
yebD	BSU06390	697157	697324	1	-
S230	new_697399_697485	697399	697485	1	5'
yebE	BSU06400	697538	698092	1	-
yebG	BSU06410	698092	698289	1	-
NA	BSU_misc_RNA_10	698369	698471	1	-
S231	new_698472_698611	698472	698611	1	intra
purE	BSU06420	698612	699100	1	-
purK	BSU06430	699093	700235	1	-
purB	BSU06440	700232	701527	1	-
purC	BSU06450	701601	702326	1	-
purS	BSU06460	702319	702573	1	-
purQ	BSU06470	702570	703253	1	-
purL	BSU06480	703237	705465	1	-
purF	BSU06490	705441	706871	1	-
S232	new_706872_706972	706872	706972	1	intra
purM	BSU06500	706973	708013	1	-
purN	BSU06510	708010	708597	1	-
purH	BSU06520	708594	710132	1	-
purD	BSU06530	710148	711416	1	-
yezC	BSU06540	711456	711875	-1	-
yecA	BSU06550	712019	713293	1	-
yezF	BSU06559	713308	713535	-1	-
S233	new_713536_713956_c	713536	713956	-1	5'
yerA	BSU06560	713664	715406	1	-
yerB	BSU06570	715433	716428	1	-
yerC	BSU06580	716431	716745	1	-
yerD	BSU06590	716780	718357	-1	-
pcrB	BSU06600	718622	719308	1	-
pcrA	BSU06610	719370	721589	1	-
ligA	BSU06620	721613	723619	1	-
yerH	BSU06630	723635	724825	1	-
S234	new_724870_724986	724870	724986	1	5'
yerI	BSU06640	724987	725997	1	-
S235	new_726024_726828	726024	726828	1	indep-Ext
sapB	BSU06650	726035	726733	-1	-
opuE	BSU06660	726840	728318	-1	-
S236	new_728319_728449_c	728319	728449	-1	5'
S237	new_728598_728731	728598	728731	1	5'
gatC	BSU06670	728732	729022	1	-
gatA	BSU06680	729038	730495	1	-
gatB	BSU06690	730509	731939	1	-
yerO	BSU06700	731954	732823	-1	-
S238	new_732824_732898_c	732824	732898	-1	5'
swrC	BSU06710	732916	736113	1	-
dagK	BSU06720	736436	737347	1	-
S239	new_737348_737602	737348	737602	1	intra
yefA	BSU06730	737603	738982	1	-
S240	new_738983_739575	738983	739575	1	3'UTR
yefB	BSU06740	738995	739897	-1	-
S241	new_739577_739877	739577	739877	1	inter
yefC	BSU06750	739878	740213	1	-
S242	new_740214_740287	740214	740287	1	intra
yeeA	BSU06760	740288	742927	1	-
yeeB	BSU06770	742939	744738	1	-
S243	new_744739_744850	744739	744850	1	intra
yeeC	BSU06780	744851	745999	1	-
S244	new_746000_747189	746000	747189	1	3'Ext
yeeD	BSU06790	746261	746566	-1	-
yezA	BSU06800	746633	746839	-1	-
yezG	BSU06811	747079	747534	-1	-
yeeF	BSU06812	747554	749563	-1	-
yeeG	BSU06820	749775	750797	1	-
rapH	BSU06830	750959	752089	1	-
phrH	BSU06839	752079	752252	1	-
S245	new_752253_752357	752253	752357	1	inter
yeeI	BSU06840	752412	753131	1	-
yeeK	BSU06850	753265	753702	1	-
yezE	BSU06860	753817	754401	1	-
yesE	BSU06870	754480	754923	1	-
yesF	BSU06880	754920	755780	1	-
cotJA	BSU06890	755907	756155	1	-
cotJB	BSU06900	756139	756402	1	-
cotJC	BSU06910	756417	756986	1	-
S246	new_756987_757065	756987	757065	1	inter
yesJ	BSU06920	757111	757653	1	-
yesK	BSU06930	757676	757978	1	-
yesL	BSU06940	758093	758722	1	-
yesM	BSU06950	758719	760452	1	-
yesN	BSU06960	760452	761558	1	-
yesO	BSU06970	761662	762945	1	-
yesP	BSU06980	762942	763871	1	-
yesQ	BSU06990	763875	764765	1	-
yesR	BSU07000	764781	765815	1	-
yesS	BSU07010	765838	768123	1	-
rhgT	BSU07020	768137	768835	1	-
yesU	BSU07030	768828	769490	1	-
yesV	BSU07040	769487	770113	1	-
yesW	BSU07050	770234	772096	1	-
yesX	BSU07060	772142	773980	1	-
yesY	BSU07070	774138	774791	1	-
yesZ	BSU07080	774799	776790	1	-
yetA	BSU07090	776834	779407	1	-
lplA	BSU07100	779529	781037	1	-
lplB	BSU07110	781092	782048	1	-
lplC	BSU07120	782062	782949	1	-
lplD	BSU07130	782958	784298	1	-
S247	new_783392_785083_c	783392	785083	-1	3'PT
S248	new_784299_784380	784299	784380	1	intra
yetF	BSU07140	784381	785076	1	-
yetG	BSU07150	785113	785490	-1	-
yetH	BSU07160	785543	785905	-1	-
S249	new_785976_786536_c	785976	786536	-1	indep
yetI1	BSU07170	786689	787264	1	-
yetI2	BSU07180	787264	787560	1	-
yezD	BSU07190	787715	787882	1	-
yetJ	BSU07200	787992	788636	1	-
yetK	BSU07210	788636	789628	1	-
yetL	BSU07220	789652	790155	-1	-
yetM	BSU07230	790318	791427	1	-
yetN	BSU07240	791462	792532	-1	-
yetO	BSU07250	792682	795867	1	-
S250	new_796008_796313	796008	796313	1	5'
ltaSA	BSU07260	796314	798233	1	-
S251	new_798340_798468	798340	798468	1	5'
yfnH	BSU07270	798469	799233	1	-
yfnG	BSU07280	799303	800208	1	-
yfnF	BSU07290	800232	801143	1	-
yfnE	BSU07300	801172	802350	1	-
yfnD	BSU07310	802351	803286	1	-
yfnC	BSU07320	803317	804546	-1	-
yfnB	BSU07330	804657	805364	-1	-
yfnA	BSU07340	805456	806841	-1	-
yfmT	BSU07350	807091	808548	1	-
yfmS	BSU07360	808562	809422	1	-
yfmR	BSU07370	809557	811446	1	-
yfmQ	BSU07380	811569	812015	1	-
yfmP	BSU07390	812140	812562	1	-
yfmO	BSU07400	812628	813818	1	-
yfmN	BSU07410	814109	814264	1	-
yfmM	BSU07420	814384	815940	-1	-
yfmL	BSU07430	816113	817243	1	-
yfmK	BSU07440	817311	817757	1	-
yfmJ	BSU07450	817810	818829	-1	-
S252	new_818856_819310_c	818856	819310	-1	inter
S253	new_818976_820073	818976	820073	1	indep-Ext
yfmI	BSU07460	819311	820531	-1	-
S254	new_820648_820823	820648	820823	1	indep
yfmG	BSU07480	820867	822330	1	-
S255	new_821232_822902_c	821232	822902	-1	3'Ext
S256	new_822331_822824	822331	822824	1	inter
S257	new_822826_826091	822826	826091	1	inter
yfmF	BSU07490	822903	823703	-1	-
yfmE	BSU07500	823716	824717	-1	-
yfmD	BSU07510	824714	825715	-1	-
yfmC	BSU07520	825787	826734	-1	-
S258	new_826093_826718	826093	826718	1	5'
S259	new_826720_827251	826720	827251	1	5'
yfmB	BSU07530	826843	827211	-1	-
S260	new_827212_827324_c	827212	827324	-1	5'
yfmA	BSU07540	827252	827419	1	-
yflT	BSU07550	827455	827802	1	-
S261	new_827843_827923	827843	827923	1	inter
pel	BSU07560	827993	829255	1	-
yflS	BSU07570	829382	830818	1	-
citS	BSU07580	830945	832573	1	-
citT	BSU07590	832545	833225	1	-
yflP	BSU07600	833228	834187	1	-
S262	new_834310_834382	834310	834382	1	5'
citM	BSU07610	834383	835684	1	-
yflN	BSU07620	835740	836534	1	-
nosA	BSU07630	836653	837744	1	-
yflL	BSU07640	837735	838010	-1	-
S263	new_837745_838076	837745	838076	1	intra
yflK	BSU07650	838077	838742	1	-
yflJ	BSU07660	838783	838920	-1	-
S264	new_838921_839051_c	838921	839051	-1	5'
S265	new_839062_840126	839062	840126	1	indep-Ext
yflI	BSU07670	839077	839232	-1	-
S266	new_839233_839338_c	839233	839338	-1	intra
yflH	BSU07680	839339	839653	-1	-
S267	new_839654_839734_c	839654	839734	-1	intra
mapB	BSU07690	839735	840484	-1	-
S268	new_840528_841664_c	840528	841664	-1	5'
nagP2	BSU07700	840656	842014	1	-
yflE	BSU07710	842047	843996	-1	-
S269	new_843132_844096	843132	844096	1	5'
S270	new_843997_844071_c	843997	844071	-1	5'
S271	new_844073_844595_c	844073	844595	-1	5'
yflD	BSU07720	844097	844234	1	-
yflB	BSU07735	844253	844645	1	-
yflA	BSU07750	844770	846185	1	-
yfkT	BSU07760	846182	847258	-1	-
S272	new_846186_849552	846186	849552	1	3'Ext
yfkS	BSU07770	847282	847482	-1	-
yfkR	BSU07780	847498	848652	-1	-
yfkQ	BSU07790	848633	850174	-1	-
treP	BSU07800	850367	851779	1	-
treA	BSU07810	851850	853535	1	-
treR	BSU07820	853556	854272	1	-
yfkO	BSU07830	854412	855077	1	-
yfkN	BSU07840	855114	859502	-1	-
yfkM	BSU07850	859745	860263	1	-
S273	new_860294_861944	860294	861944	1	inter
yfkL	BSU07860	860303	861493	-1	-
S274	new_861494_861585_c	861494	861585	-1	inter
yfkK	BSU07870	861586	861801	-1	-
yfkJ	BSU07880	862004	862474	1	-
yfkI	BSU07890	862492	862812	1	-
yfkH	BSU07900	862836	863663	1	-
S275	new_863681_863837	863681	863837	1	indep
yfkF	BSU07910	863862	865037	-1	-
S276	new_864500_865153	864500	865153	1	5'
yfkE	BSU07920	865205	866260	1	-
yfkD	BSU07930	866331	867125	1	-
yfkC	BSU07940	867164	868006	-1	-
yfkA	BSU07955	868007	869128	-1	-
yfjT	BSU07970	869273	869458	1	-
pdaA	BSU07980	869559	870350	1	-
yfjR	BSU07990	870388	871248	-1	-
yfjQ	BSU08000	871347	872306	-1	-
yfjP	BSU08010	872425	873288	1	-
S277	new_873289_873401	873289	873401	1	intra
yfjO	BSU08020	873402	874802	1	-
S278	new_875144_875427	875144	875427	1	5'
yfzA	BSU08029	875428	875694	1	-
S279	new_875695_876176	875695	876176	1	inter
S280	new_876178_876425	876178	876425	1	5'
dusC	BSU08030	876426	877403	1	-
S281	new_877404_877496	877404	877496	1	3'UTR
yfjM	BSU08040	877599	878051	1	-
yfjL	BSU08050	878081	878770	1	-
acoA	BSU08060	879002	880003	1	-
acoB	BSU08070	880007	881035	1	-
acoC	BSU08080	881049	882245	1	-
acoL	BSU08090	882266	883642	1	-
acoR	BSU08100	883758	885575	1	-
sspH	BSU08110	885629	885808	1	-
yfjF	BSU08120	885844	886173	-1	-
yfjE	BSU08130	886223	886681	-1	-
S282	new_886682_886774_c	886682	886774	-1	intra
yfjD	BSU08140	886775	887332	-1	-
S283	new_887222_887809	887222	887809	1	indep-Ext
yfjC	BSU08150	887364	888131	-1	-
yfjB	BSU08160	888143	889366	-1	-
yfjA	BSU08170	889372	889686	-1	-
malA	BSU08180	890022	891371	1	-
malR	BSU08190	891436	892200	1	-
malP	BSU08200	892215	893798	1	-
malQ	BSU08210	893904	895625	1	-
yfiC	BSU08220	895619	897433	1	-
catD	BSU08230	897588	897992	1	-
catE	BSU08240	898010	898867	1	-
yfiF	BSU08250	898961	899905	1	-
yfiG	BSU08260	900080	901528	1	-
yfiH	BSU08270	901555	902496	1	-
yfiI	BSU08280	902506	903687	1	-
yfiJ	BSU08290	903811	905013	1	-
yfiK	BSU08300	905010	905672	1	-
yfiL	BSU08310	905816	906751	1	-
yfiM	BSU08320	906764	907954	1	-
yfiN	BSU08330	907968	909125	1	-
S284	new_909123_909197_c	909123	909197	-1	3'UTR
padR	BSU08340	909198	909746	-1	-
S285	new_909747_909826_c	909747	909826	-1	5'
estB	BSU08350	910019	910651	1	-
yfiQ	BSU08360	910840	911928	1	-
S286	new_911330_911718_c	911330	911718	-1	indep-Ext
yfiR	BSU08370	911964	912581	-1	-
yfiS	BSU08380	912547	913800	-1	-
yfiT	BSU08390	913924	914460	1	-
yfiU	BSU08400	914457	916013	-1	-
yfiV	BSU08410	916124	916606	-1	-
mprF	BSU08425	916778	919348	1	-
yfiY	BSU08440	919366	920343	-1	-
S287	new_920382_920473	920382	920473	1	5'
yfiZ	BSU08450	920474	921475	1	-
yfhA	BSU08460	921472	922503	1	-
yfhB	BSU08470	922618	923499	1	-
yfhC	BSU08480	923587	924171	1	-
yfhD	BSU08490	924210	924401	-1	-
yfhE	BSU08500	924468	924578	-1	-
yfhF	BSU08510	924633	925544	-1	-
S288	new_925460_925632	925460	925632	1	5'
recX	BSU08520	925633	926427	1	-
yfhH	BSU08530	926429	926743	1	-
S289	new_926651_926919_c	926651	926919	-1	indep-Ext
yfhI	BSU08540	926886	928079	1	-
S290	new_928080_928314	928080	928314	1	inter
sspK	BSU08550	928112	928264	-1	-
S291	new_928316_928388	928316	928388	1	5'
yfhJ	BSU08560	928389	928658	1	-
yfhK	BSU08570	928803	929321	1	-
S292	new_929322_929389	929322	929389	1	inter
yfhL	BSU08580	929406	929738	1	-
yfhM	BSU08590	929725	930585	1	-
S293	new_930671_930735	930671	930735	1	5'
S294	new_930737_930817	930737	930817	1	5'
csbB	BSU08600	930818	931807	1	-
S295	new_931808_931878	931808	931878	1	intra
yfhO	BSU08610	931879	934464	1	-
yfhP	BSU08620	934457	935440	-1	-
S296	new_935441_935588_c	935441	935588	-1	5'
S297	new_935578_935655	935578	935655	1	5'
yfhQ	BSU08630	935656	936765	1	-
S298	new_936766_937078	936766	937078	1	inter
yfhS	BSU08640	936773	936997	-1	-
fabL	BSU08650	937079	937831	1	-
sspE	BSU08660	937900	938154	1	-
ygaB	BSU08670	938243	938587	1	-
S299	new_938656_938730	938656	938730	1	5'
ygaC	BSU08680	938731	939261	1	-
ygaD	BSU08690	939322	941091	1	-
ygaE	BSU08700	941168	942229	-1	-
S300	new_942230_942320_c	942230	942320	-1	5'
gsaB	BSU08710	942449	943738	-1	-
S301	new_943787_944498_c	943787	944498	-1	5'
ygaF	BSU08720	943891	944364	1	-
perR	BSU08730	944487	944924	1	-
ygzB	BSU08740	944959	945312	-1	-
S302	new_945324_945415	945324	945415	1	5'
S303	new_945417_945519	945417	945519	1	5'
ygxA	BSU08750	945520	946404	1	-
S304	new_946423_946695	946423	946695	1	5'
S305	new_951346_951431	951346	951431	1	inter
trnD-Ser	BSU_tRNA_30	951662	951753	1	-
trnD-Trp	BSU_tRNA_38	952397	952470	1	-
trnD-Cys	BSU_tRNA_42	952781	952851	1	-
S306	new_952948_953024	952948	953024	1	3'UTR
S307	new_953026_953194	953026	953194	1	inter
trnD-Leu2	BSU_tRNA_44	953213	953294	1	-
spo0M	BSU08760	953373	954149	-1	-
ygzA	BSU08770	954291	954494	1	-
ygzC	BSU08779	954579	954851	-1	-
ygaJ	BSU08780	954893	955585	1	-
NA	BSU_misc_RNA_11	955655	955762	1	-
thiC	BSU08790	955895	957667	1	-
S308	new_957688_958613	957688	958613	1	3'PT
ygaK	BSU08800	957705	959060	-1	-
senS	BSU08810	959290	959508	1	-
katA	BSU08820	959535	960986	-1	-
S309	new_961009_961338	961009	961338	1	indep
ssuB	BSU08830	961394	962161	1	-
ssuA	BSU08840	962179	963177	1	-
ssuC	BSU08850	963174	964004	1	-
ssuD	BSU08860	964027	965157	1	-
ygaN	BSU08870	965261	965797	1	-
S310	new_965798_965868	965798	965868	1	inter
rpsNB	BSU08880	965909	966178	1	-
ygaO	BSU08890	966196	966669	-1	-
ygzD	BSU08899	966671	966871	-1	-
S311	new_967139_967321	967139	967321	1	3'UTR
yhzB	BSU08900	967229	967852	-1	-
S312	new_967323_967934	967323	967934	1	inter
yhbA	BSU08910	967935	969095	1	-
yhbB	BSU08920	969162	970097	1	-
cspR	BSU08930	970135	970617	1	-
yhbD	BSU08940	970667	971383	1	-
yhbE	BSU08950	971374	972087	1	-
yhbF	BSU08960	972099	972806	1	-
S313	new_972833_973008_c	972833	973008	-1	indep
prkA	BSU08970	973156	975051	1	-
S314	new_975132_975230	975132	975230	1	5'
yhbH	BSU08980	975231	976409	1	-
yhbI	BSU08990	976569	977033	1	-
yhbJ	BSU09000	977069	977734	1	-
yhcA	BSU09010	977775	979373	1	-
yhcB	BSU09020	979396	979926	1	-
yhcC	BSU09030	979939	980313	1	-
yhcD	BSU09040	980313	980468	1	-
yhcE	BSU09050	980473	981234	1	-
yhcF	BSU09060	981237	981602	1	-
yhcG	BSU09070	981604	982302	1	-
yhcH	BSU09080	982319	983236	1	-
yhcI	BSU09090	983229	984170	1	-
cspB	BSU09100	984262	984465	-1	-
S315	new_984466_984593_c	984466	984593	-1	5'
S316	new_984595_985733_c	984595	985733	-1	inter
S317	new_984790_984900	984790	984900	1	5'
yhcJ	BSU09110	984901	985731	1	-
yhcK	BSU09120	985734	986813	-1	-
tcyP	BSU09130	986986	988377	1	-
S318	new_988013_988416_c	988013	988416	-1	3'PT
yhcM	BSU09140	988417	988872	-1	-
yhcN	BSU09150	989022	989591	1	-
yhcO	BSU09165	989712	990680	1	-
yhcQ	BSU09180	990612	991265	-1	-
yhcR	BSU09190	991348	995001	1	-
yhcS	BSU09200	994998	995594	1	-
yhcT	BSU09210	995624	996532	-1	-
S319	new_996597_997083_c	996597	997083	-1	5'
yhcU	BSU09220	996643	997038	1	-
yhcV	BSU09230	997175	997597	1	-
yhcW	BSU09240	997724	998386	1	-
yhcX	BSU09250	998402	999943	1	-
yhzG	BSU09259	1000027	1000218	1	-
S320	new_1000282_1000363	1000282	1000363	1	5'
yhxA	BSU09260	1000364	1001716	1	-
glpP	BSU09270	1001744	1002322	1	-
S321	new_1002410_1002500	1002410	1002500	1	5'
glpF	BSU09280	1002501	1003325	1	-
glpK	BSU09290	1003344	1004834	1	-
S322	new_1004835_1004923	1004835	1004923	1	3'UTR
glpD	BSU09300	1004975	1006642	1	-
S323	new_1006655_1006728	1006655	1006728	1	inter
pgcA	BSU09310	1006774	1008519	1	-
S324	new_1008553_1008622	1008553	1008622	1	inter
yhcY	BSU09320	1008668	1009807	1	-
yhcZ	BSU09330	1009804	1010448	1	-
yhdA	BSU09340	1010445	1010969	1	-
yhdB	BSU09350	1010984	1011226	-1	-
yhdC	BSU09360	1011427	1011750	1	-
S325	new_1011751_1013617	1011751	1013617	1	3'Ext
lytF	BSU09370	1011792	1013258	-1	-
nsrR	BSU09380	1013411	1013851	-1	-
S326	new_1013861_1013971	1013861	1013971	1	indep
ygxB	BSU09390	1013958	1015616	-1	-
spoVR	BSU09400	1015647	1017053	1	-
phoA	BSU09410	1017083	1018468	-1	-
S327	new_1018497_1020028_c	1018497	1020028	-1	inter
S328	new_1018650_1018937	1018650	1018937	1	5'
lytE	BSU09420	1018998	1020002	1	-
citR	BSU09430	1020073	1020948	-1	-
citA	BSU09440	1021057	1022157	1	-
yhdF	BSU09450	1022231	1023100	1	-
S329	new_1023253_1023349	1023253	1023349	1	5'
ctrA	BSU09460	1023350	1024747	1	-
yhdH	BSU09470	1024865	1026220	1	-
yhdI	BSU09480	1026255	1027664	-1	-
yhdJ	BSU09490	1027774	1028202	1	-
yhdK	BSU09500	1028233	1028523	-1	-
yhdL	BSU09510	1028511	1029587	-1	-
sigM	BSU09520	1029577	1030068	-1	-
S330	new_1030069_1030171_c	1030069	1030171	-1	5'
yhdN	BSU09530	1030265	1031260	1	-
plsC	BSU09540	1031395	1031994	1	-
S331	new_1032054_1034008	1032054	1034008	1	inter
yhdP	BSU09550	1032063	1033397	-1	-
cueR	BSU09560	1033458	1033889	-1	-
yhdR	BSU09570	1034046	1035227	1	-
S332	new_1035257_1035395	1035257	1035395	1	inter
S333	new_1035397_1035553	1035397	1035553	1	5'
yhdT	BSU09590	1035554	1036939	1	-
crcBA	BSU09600	1036953	1037309	-1	-
yhdV	BSU09610	1037306	1037701	-1	-
yhdW	BSU09620	1037688	1038419	-1	-
S334	new_1038543_1038616	1038543	1038616	1	5'
yhdX	BSU09630	1038653	1038760	1	-
S335	new_1038761_1038814	1038761	1038814	1	3'UTR
yhdY	BSU09640	1038909	1040024	1	-
yhdZ	BSU09650	1040094	1040837	1	-
yheN	BSU09660	1040861	1041709	-1	-
S336	new_1041710_1041809_c	1041710	1041809	-1	5'
S337	new_1041733_1041928	1041733	1041928	1	5'
S338	new_1041930_1041993	1041930	1041993	1	5'
dat	BSU09670	1041994	1042842	1	-
nhaC	BSU09680	1042885	1044246	-1	-
S339	new_1044247_1044317_c	1044247	1044317	-1	5'
nhaX	BSU09690	1044373	1044873	-1	-
S340	new_1044967_1045036	1044967	1045036	1	5'
yheJ	BSU09700	1045037	1045198	1	-
S341	new_1045199_1045317	1045199	1045317	1	inter
yheI	BSU09710	1045318	1047075	1	-
yheH	BSU09720	1047072	1049093	1	-
yheG	BSU09730	1049142	1049762	-1	-
yheF	BSU09740	1049801	1049926	-1	-
sspB	BSU09750	1050031	1050234	-1	-
S342	new_1050235_1050345_c	1050235	1050345	-1	5'
yheE	BSU09760	1050443	1050661	-1	-
yheD	BSU09770	1050811	1052172	-1	-
yheC	BSU09780	1052162	1053253	-1	-
S343	new_1053254_1053359_c	1053254	1053359	-1	5'
yheB	BSU09790	1053520	1054653	1	-
S344	new_1054654_1054745	1054654	1054745	1	intra
yheA	BSU09800	1054746	1055099	1	-
yhaZ	BSU09810	1055143	1056216	-1	-
S345	new_1056384_1056537	1056384	1056537	1	indep
S346	new_1056539_1056622	1056539	1056622	1	3'UTR
yhaX	BSU09830	1056702	1057568	1	-
hemZ	BSU09840	1057680	1059185	1	-
yhaU	BSU09850	1059203	1060420	-1	-
khtT	BSU09860	1060427	1060924	-1	-
khtS	BSU09870	1060988	1061326	-1	-
yhaR	BSU09880	1061491	1062258	1	-
yhzD	BSU09889	1062279	1062464	-1	-
natA2	BSU09890	1062591	1063487	1	-
natB2	BSU09900	1063480	1064739	1	-
yhaO	BSU09910	1064846	1066072	1	-
yhaN	BSU09920	1066077	1068968	1	-
yhaM	BSU09930	1069042	1069986	1	-
yhaL	BSU09940	1070111	1070323	1	-
prsA	BSU09950	1070364	1071242	-1	-
yhzE	BSU09958	1071402	1071488	1	-
S347	new_1071489_1071740	1071489	1071740	1	3'UTR
S348	new_1071709_1071971_c	1071709	1071971	-1	indep
S349	new_1071742_1072225	1071742	1072225	1	3'PT
S350	new_1071973_1072041_c	1071973	1072041	-1	3'UTR
yhaJ	BSU09965	1072042	1072560	-1	-
yhaI	BSU09980	1072768	1073109	1	-
S351	new_1072963_1073105_c	1072963	1073105	-1	3'UTR
scoC	BSU09990	1073106	1073717	-1	-
S352	new_1073110_1073875	1073110	1073875	1	3'UTR
yhaH	BSU10000	1073895	1074251	-1	-
S353	new_1074350_1074613_c	1074350	1074613	-1	inter
yhzF	BSU10009	1074381	1074572	1	-
S354	new_1074573_1076008	1074573	1076008	1	3'Ext
trpP	BSU10010	1074646	1075164	-1	-
S355	new_1075165_1075252_c	1075165	1075252	-1	5'
serC	BSU10020	1075289	1076368	-1	-
S356	new_1076420_1076501_c	1076420	1076501	-1	inter
hinT	BSU10030	1076515	1076952	-1	-
S357	new_1077024_1077320_c	1077024	1077320	-1	indep
ecsA	BSU10040	1077440	1078183	1	-
ecsB	BSU10050	1078176	1079402	1	-
ecsC	BSU10060	1079422	1080132	1	-
yhaA	BSU10070	1080150	1081340	-1	-
yhfA	BSU10080	1081413	1082804	-1	-
yhgB	BSU10090	1082870	1083184	-1	-
yhgC	BSU10100	1083229	1083729	-1	-
pbpF	BSU10110	1083851	1085995	1	-
hemE	BSU10120	1086117	1087178	1	-
hemH	BSU10130	1087250	1088182	1	-
hemY	BSU10140	1088197	1089609	1	-
yhgD	BSU10150	1089755	1090330	1	-
S358	new_1090331_1090400	1090331	1090400	1	intra
yhgE	BSU10160	1090401	1092728	1	-
fabHB	BSU10170	1092770	1093747	-1	-
yhfC	BSU10180	1093874	1094650	1	-
S359	new_1094366_1094987_c	1094366	1094987	-1	indep-Ext
S360	new_1094651_1095022	1094651	1095022	1	inter
yhfE	BSU10200	1095063	1096103	1	-
yhfF	BSU10210	1096116	1096523	1	-
gltT	BSU10220	1096560	1097849	-1	-
S361	new_1097850_1097950_c	1097850	1097950	-1	5'
S362	new_1097952_1098088_c	1097952	1098088	-1	inter
yhfH	BSU10230	1098120	1098260	-1	-
yhfI	BSU10240	1098412	1099146	1	-
yhfJ	BSU10250	1099159	1100154	1	-
yhfK	BSU10260	1100219	1100863	1	-
lcfB	BSU10270	1100980	1102521	1	-
yhfM	BSU10280	1102560	1102955	-1	-
yhfN	BSU10290	1103104	1104384	1	-
aprE	BSU10300	1104423	1105568	-1	-
S363	new_1105569_1105635_c	1105569	1105635	-1	5'
yhfO	BSU10310	1106003	1106452	1	-
yhfP	BSU10320	1106524	1107516	1	-
S364	new_1107562_1107672	1107562	1107672	1	inter
yhfQ	BSU10330	1107733	1108704	1	-
phoE	BSU10340	1108736	1109317	-1	-
yhfS	BSU10350	1109388	1110482	-1	-
yhfT	BSU10360	1110479	1111918	-1	-
bioY	BSU10370	1111925	1112485	-1	-
hemAT	BSU10380	1112620	1113918	-1	-
yhfW	BSU10390	1114057	1115586	-1	-
yhxC	BSU10400	1115698	1116555	1	-
yhzC	BSU10410	1116583	1116816	-1	-
S365	new_1116857_1117712_c	1116857	1117712	-1	inter
comK	BSU10420	1117109	1117687	1	-
S366	new_1117688_1117833	1117688	1117833	1	inter
yhxD	BSU10430	1117734	1118633	-1	-
S367	new_1117924_1118790	1117924	1118790	1	inter
yhjA	BSU10440	1118850	1119119	1	-
yhjB	BSU10450	1119162	1120631	-1	-
yhjC	BSU10460	1120628	1120828	-1	-
S368	new_1120829_1120947_c	1120829	1120947	-1	5'
yhjD	BSU10470	1121036	1121398	-1	-
S369	new_1121267_1121506	1121267	1121506	1	5'
yhjE	BSU10480	1121550	1122173	1	-
sipV	BSU10490	1122175	1122681	1	-
S370	new_1122762_1122861	1122762	1122861	1	5'
yhjG	BSU10500	1122862	1124361	1	-
yhjH	BSU10510	1124438	1124965	1	-
S371	new_1124979_1125122_c	1124979	1125122	-1	3'UTR
glcP	BSU10520	1125123	1126328	-1	-
S372	new_1125843_1126369	1125843	1126369	1	indep
ntdC	BSU10530	1126400	1127452	-1	-
ntdB	BSU10540	1127466	1128314	-1	-
ntdA	BSU10550	1128286	1129611	-1	-
S373	new_1128482_1129270	1128482	1129270	1	5'
S374	new_1129272_1129714	1129272	1129714	1	5'
yhjM	BSU10560	1129715	1130704	1	-
S375	new_1130705_1131082	1130705	1131082	1	3'PT
S376	new_1130759_1130917_c	1130759	1130917	-1	3'UTR
yhjN	BSU10570	1130918	1132072	-1	-
S377	new_1132073_1132144_c	1132073	1132144	-1	5'
yhjO	BSU10580	1132179	1133384	-1	-
yhjP	BSU10590	1133498	1135225	1	-
yhjQ	BSU10600	1135255	1135581	-1	-
yhjR	BSU10610	1135699	1136136	-1	-
addB	BSU10620	1136320	1139820	1	-
addA	BSU10630	1139807	1143505	1	-
S378	new_1143506_1143576	1143506	1143576	1	intra
sbcD	BSU10640	1143577	1144752	1	-
sbcC	BSU10650	1144749	1148141	1	-
S379	new_1147493_1148466_c	1147493	1148466	-1	3'PT
yisB	BSU10660	1148155	1148457	1	-
gerPF	BSU10670	1148494	1148721	-1	-
gerPE	BSU10680	1148744	1149145	-1	-
gerPD	BSU10690	1149145	1149321	-1	-
gerPC	BSU10700	1149318	1149935	-1	-
gerPB	BSU10710	1149958	1150200	-1	-
gerPA	BSU10720	1150206	1150427	-1	-
S380	new_1150428_1150514_c	1150428	1150514	-1	5'
S381	new_1150464_1151119	1150464	1151119	1	indep
S382	new_1150516_1150645_c	1150516	1150645	-1	inter
S383	new_1150647_1150849_c	1150647	1150849	-1	3'UTR
yisI	BSU10730	1150850	1151020	-1	-
S384	new_1151069_1151165_c	1151069	1151165	-1	inter
S385	new_1151121_1151285	1151121	1151285	1	3'PT
yisJ	BSU10740	1151166	1152089	-1	-
yisK	BSU10750	1152244	1153149	1	-
S386	new_1153150_1153230	1153150	1153230	1	inter
yisL	BSU10760	1153265	1153621	1	-
wprA	BSU10770	1153789	1156473	1	-
yisN	BSU10780	1156504	1157091	-1	-
S387	new_1157170_1157236	1157170	1157236	1	5'
asnO	BSU10790	1157237	1159081	1	-
S388	new_1159082_1159149	1159082	1159149	1	3'UTR
yizA	BSU10800	1159211	1159690	-1	-
yisP	BSU10810	1159922	1160746	1	-
S389	new_1160756_1162206	1160756	1162206	1	inter
yisQ	BSU10820	1160776	1162143	-1	-
yisR	BSU10830	1162267	1163130	1	-
degA	BSU10840	1163148	1164161	1	-
S390	new_1164254_1164369	1164254	1164369	1	5'
yisS	BSU10850	1164370	1165398	1	-
yisT	BSU10860	1165449	1165958	-1	-
yisU	BSU10870	1166008	1166670	-1	-
yisV	BSU10880	1166737	1168191	1	-
S391	new_1168046_1168198_c	1168046	1168198	-1	3'UTR
yisX	BSU10890	1168199	1168837	-1	-
S392	new_1168838_1168972_c	1168838	1168972	-1	5'
S393	new_1168918_1169042	1168918	1169042	1	5'
yisY	BSU10900	1169043	1169849	1	-
yisZ	BSU10910	1169877	1170476	-1	-
yitA	BSU10920	1170473	1171642	-1	-
S394	new_1171643_1171754_c	1171643	1171754	-1	intra
yitB	BSU10930	1171755	1172465	-1	-
yitC	BSU10940	1172650	1173336	1	-
yitD	BSU10950	1173333	1174091	1	-
yitE	BSU10960	1174136	1174765	-1	-
yitF	BSU10970	1174861	1175976	-1	-
yitG	BSU10980	1175985	1177253	-1	-
yitH	BSU10990	1177365	1178213	-1	-
yitI	BSU11000	1178218	1178682	-1	-
yitJ	BSU11010	1178757	1180595	-1	-
NA	BSU_misc_RNA_12	1180685	1180802	-1	-
yitK	BSU11020	1180909	1181400	-1	-
yitL	BSU11030	1181499	1182395	1	-
yitM	BSU11040	1182448	1183032	-1	-
yitO	BSU11055	1183029	1183958	-1	-
yitP	BSU11070	1183943	1184479	-1	-
yizB	BSU11079	1184657	1185004	1	-
yitQ	BSU11080	1185001	1185588	1	-
yitR	BSU11090	1185608	1185901	1	-
nprB	BSU11100	1186037	1187653	1	-
yitS	BSU11110	1187700	1188551	-1	-
S395	new_1188125_1188650	1188125	1188650	1	5'
yitT	BSU11120	1188689	1189531	1	-
S396	new_1189532_1189645	1189532	1189645	1	inter
ipi	BSU11130	1189646	1190005	1	-
yizC	BSU11139	1190036	1190233	-1	-
S397	new_1190234_1190430_c	1190234	1190430	-1	5'
yitU	BSU11140	1190490	1191302	-1	-
yitV	BSU11150	1191423	1192190	1	-
yitW	BSU11160	1192254	1192562	1	-
S398	new_1192592_1192857	1192592	1192857	1	inter
yitY	BSU11170	1192858	1194288	1	-
yitZ	BSU11180	1194333	1194827	1	-
argC	BSU11190	1195034	1196071	1	-
argJ	BSU11200	1196091	1197311	1	-
argB	BSU11210	1197326	1198102	1	-
argD	BSU11220	1198099	1199256	1	-
carA	BSU11230	1199327	1200388	1	-
carB	BSU11240	1200381	1203473	1	-
argF	BSU11250	1203461	1204420	1	-
S399	new_1204423_1204697_c	1204423	1204697	-1	3'UTR
yjzC	BSU11260	1204506	1204685	1	-
yjzD	BSU11270	1204731	1204916	-1	-
yjaU	BSU11280	1205165	1205899	1	-
S400	new_1205658_1206260_c	1205658	1206260	-1	indep-Ext
yjaV	BSU11290	1205981	1206538	1	-
med	BSU11300	1206629	1207582	1	-
comZ	BSU11310	1207597	1207788	1	-
S401	new_1207812_1208152	1207812	1208152	1	inter
yjzB	BSU11320	1207818	1208057	-1	-
fabHA	BSU11330	1208222	1209160	1	-
fabF	BSU11340	1209183	1210424	1	-
yjaZ	BSU11350	1210500	1211285	1	-
S402	new_1211286_1211370	1211286	1211370	1	inter
S403	new_1211372_1211476	1211372	1211476	1	5'
appD	BSU11360	1211477	1212463	1	-
appF	BSU11370	1212460	1213449	1	-
S404	new_1213460_1213536	1213460	1213536	1	5'
appA1	BSU11381	1213537	1214001	1	-
appA2	BSU11382	1214001	1215167	1	-
appB	BSU11390	1215243	1216193	1	-
appC	BSU11400	1216210	1217121	1	-
S405	new_1217180_1217287	1217180	1217287	1	inter
yjbA	BSU11410	1217326	1218078	1	-
trpS	BSU11420	1218113	1219105	-1	-
NA	BSU_misc_RNA_13	1219164	1219378	-1	-
S406	new_1219686_1219848	1219686	1219848	1	5'
oppA	BSU11430	1219849	1221486	1	-
S407	new_1221487_1221593	1221487	1221593	1	inter
oppB	BSU11440	1221594	1222529	1	-
oppC	BSU11450	1222533	1223450	1	-
oppD	BSU11460	1223455	1224531	1	-
oppF	BSU11470	1224533	1225450	1	-
yjbB	BSU11480	1225557	1226774	1	-
S408	new_1226858_1226937	1226858	1226937	1	5'
yjbC	BSU11490	1226938	1227516	1	-
S409	new_1227517_1227631	1227517	1227631	1	inter
spxA	BSU11500	1227697	1228092	1	-
yjbE	BSU11510	1228135	1228791	-1	-
S410	new_1228135_1228924	1228135	1228924	1	inter
S411	new_1228926_1229067	1228926	1229067	1	5'
mecA	BSU11520	1229068	1229724	1	-
S412	new_1229759_1229848	1229759	1229848	1	inter
S413	new_1229850_1229914	1229850	1229914	1	5'
coiA	BSU11530	1229915	1231036	1	-
pepF	BSU11540	1231083	1233095	1	-
S414	new_1233096_1233397	1233096	1233397	1	inter
yizD	BSU11549	1233133	1233300	-1	-
S415	new_1233399_1233524	1233399	1233524	1	indep
yjbH	BSU11550	1233614	1234513	-1	-
S416	new_1233877_1235778	1233877	1235778	1	indep-Ext
yjbI	BSU11560	1234510	1234908	-1	-
S417	new_1234909_1235088_c	1234909	1235088	-1	5'
yjbJ	BSU11570	1235163	1235708	-1	-
S418	new_1235709_1235911_c	1235709	1235911	-1	intra
yjbK	BSU11580	1235912	1236484	-1	-
yjbL	BSU11590	1236609	1236977	1	-
yjbM	BSU11600	1237006	1237641	1	-
ppnKA	BSU11610	1237660	1238460	1	-
yjbO	BSU11620	1238523	1239374	1	-
prpE	BSU11630	1239387	1240121	-1	-
S419	new_1240279_1240355	1240279	1240355	1	5'
yjbQ	BSU11640	1240356	1242200	1	-
NA	BSU_misc_RNA_14	1242262	1242370	1	-
tenA	BSU11650	1242449	1243159	1	-
tenI	BSU11660	1243134	1243751	1	-
thiO	BSU11670	1243735	1244844	1	-
thiS	BSU11680	1244844	1245044	1	-
thiG	BSU11690	1245041	1245811	1	-
thiF	BSU11700	1245808	1246818	1	-
thiD	BSU11710	1246837	1247652	1	-
fabI	BSU11720	1247788	1248564	1	-
cotO	BSU11730	1248665	1249348	1	-
cotZ	BSU11740	1249442	1249888	-1	-
S420	new_1249889_1250015_c	1249889	1250015	-1	intra
cotY	BSU11750	1250016	1250504	-1	-
cotX	BSU11760	1250656	1251174	-1	-
S421	new_1251175_1251272_c	1251175	1251272	-1	intra
cotW	BSU11770	1251273	1251590	-1	-
cotV	BSU11780	1251631	1252017	-1	-
S422	new_1252061_1252565_c	1252061	1252565	-1	5'
yjcA	BSU11790	1252177	1252533	1	-
S423	new_1252566_1252752	1252566	1252752	1	indep
yjzK	BSU11799	1252815	1253021	1	-
yjcZ	BSU11809	1253103	1253252	1	-
S424	new_1253253_1253384	1253253	1253384	1	inter
spoVIF	BSU11810	1253385	1253639	1	-
S425	new_1253669_1254769	1253669	1254769	1	3'PT
yjcD	BSU11820	1253713	1255866	-1	-
S426	new_1255867_1256041_c	1255867	1256041	-1	5'
S427	new_1255943_1256078	1255943	1256078	1	5'
yjzE	BSU11839	1256109	1256363	1	-
yjcF	BSU11840	1256436	1256858	-1	-
yjcG	BSU11850	1256862	1257377	-1	-
yjcH	BSU11860	1257414	1258136	-1	-
NA	BSU_misc_RNA_15	1258304	1258424	1	-
metI	BSU11870	1258492	1259613	1	-
metC	BSU11880	1259606	1260778	1	-
S428	new_1260806_1262335	1260806	1262335	1	3'PT
yjcK	BSU11890	1260811	1261356	-1	-
yjcL	BSU11900	1261426	1262616	-1	-
trnSL-Val2	BSU_tRNA_83	1262789	1262861	1	-
S429	new_1262876_1263611_c	1262876	1263611	-1	3'UTR
S430	new_1262896_1264544	1262896	1264544	1	3'PT
S431	new_1263613_1263701_c	1263613	1263701	-1	3'UTR
yjcM	BSU11910	1263702	1264931	-1	-
S432	new_1264932_1265017_c	1264932	1265017	-1	5'
yjcN	BSU11920	1265057	1265377	1	-
S433	new_1265432_1265529	1265432	1265529	1	inter
yjzF	BSU11928	1265530	1265661	1	-
yjzG	BSU11929	1265677	1265850	1	-
yjcO	BSU11930	1265887	1266348	1	-
S434	new_1266349_1266589	1266349	1266589	1	5'
yjcP	BSU11940	1266614	1267117	1	-
yjcQ	BSU11950	1267129	1267413	1	-
yjcR	BSU11960	1267574	1268101	1	-
yjcS	BSU11970	1268275	1268592	1	-
S435	new_1268593_1268828	1268593	1268828	1	intra
yjdA	BSU11980	1268829	1269584	1	-
S436	new_1269585_1269672	1269585	1269672	1	3'UTR
S437	new_1269672_1269732_c	1269672	1269732	-1	3'UTR
yjdB	BSU11990	1269733	1270080	-1	-
S438	new_1270127_1270583_c	1270127	1270583	-1	5'
manR	BSU12000	1270631	1272577	1	-
manP	BSU12010	1272725	1274677	1	-
manA	BSU12020	1274692	1275639	1	-
S439	new_1275640_1275738	1275640	1275738	1	inter
S440	new_1275740_1275808	1275740	1275808	1	5'
yjdF	BSU12030	1275809	1276291	1	-
yjdG	BSU12040	1276337	1276843	-1	-
S441	new_1276876_1277061_c	1276876	1277061	-1	inter
yjdH	BSU12050	1277062	1277457	-1	-
S442	new_1277495_1278195_c	1277495	1278195	-1	inter
yjdI	BSU12060	1277686	1278165	1	-
yjzH	BSU12069	1278205	1278399	-1	-
yjdJ	BSU12070	1278565	1278894	-1	-
S443	new_1278946_1279513_c	1278946	1279513	-1	inter
S444	new_1279022_1279523	1279022	1279523	1	indep-Ext
ctaO	BSU12080	1279514	1280503	-1	-
cotT	BSU12090	1280626	1280949	-1	-
S445	new_1281024_1281127	1281024	1281127	1	5'
yjeA	BSU12100	1281128	1282531	1	-
yjfA	BSU12110	1282571	1283044	-1	-
yjfB	BSU12120	1283169	1283336	-1	-
yjfC	BSU12130	1283463	1284362	1	-
yjgA	BSU12140	1284371	1284769	-1	-
yjgB	BSU12150	1284870	1285445	-1	-
yjgC	BSU12160	1285591	1288548	1	-
yjgD	BSU12170	1288541	1289101	1	-
S446	new_1289139_1289257	1289139	1289257	1	inter
yjhA	BSU12180	1289298	1289939	1	-
yjhB	BSU12190	1290018	1290644	1	-
yjiA	BSU12200	1290675	1290953	-1	-
S447	new_1291003_1291419_c	1291003	1291419	-1	5'
S448	new_1291189_1291343	1291189	1291343	1	5'
yjiB	BSU12210	1291344	1292534	1	-
yjiC	BSU12220	1292557	1293735	1	-
yjzI	BSU12229	1293776	1293964	-1	-
yjjA	BSU12230	1294138	1294950	1	-
yjkA	BSU12240	1294996	1295748	-1	-
yjkB	BSU12250	1295748	1296500	-1	-
yjlA	BSU12260	1296620	1297594	-1	-
S449	new_1297643_1300149_c	1297643	1300149	-1	5'
yjlB	BSU12270	1297726	1298223	1	-
S450	new_1298224_1298337	1298224	1298337	1	inter
S451	new_1298339_1298611	1298339	1298611	1	5'
rex2	BSU12280	1298612	1299034	1	-
ndh	BSU12290	1299074	1300252	1	-
uxaC	BSU12300	1300450	1301871	1	-
exuM	BSU12310	1301939	1303318	1	-
S452	new_1303355_1303422	1303355	1303422	1	5'
yjmC	BSU12320	1303423	1304436	1	-
yjmD	BSU12330	1304442	1305461	1	-
uxuA	BSU12340	1305486	1306565	1	-
uxuB	BSU12350	1306562	1307398	1	-
exuT	BSU12360	1307446	1308714	1	-
exuR	BSU12370	1308802	1309803	1	-
uxaB	BSU12380	1309880	1311322	1	-
uxaA	BSU12390	1311319	1312812	1	-
yjnA	BSU12400	1312851	1313615	-1	-
S453	new_1313663_1313744_c	1313663	1313744	-1	5'
yjoA	BSU12410	1313840	1314304	-1	-
yjoB	BSU12420	1314453	1315724	1	-
rapA	BSU12430	1315869	1317005	1	-
phrA	BSU12440	1316995	1317129	1	-
yjpA	BSU12450	1317157	1317414	-1	-
xlyB	BSU12460	1317535	1318488	1	-
yjqA	BSU12470	1318528	1318905	-1	-
yjqB	BSU12480	1319011	1319613	1	-
S454	new_1319640_1320569_c	1319640	1320569	-1	3'Ext
yjqC	BSU12490	1319690	1320526	1	-
xkdA	BSU12500	1320570	1321166	-1	-
S455	new_1321205_1321328_c	1321205	1321328	-1	3'UTR
xre	BSU12510	1321329	1321670	-1	-
yjzJ	BSU12519	1321848	1322027	1	-
xkdB	BSU12520	1322014	1322850	1	-
xkdC	BSU12530	1322750	1323550	1	-
ykzK	BSU12539	1323550	1323717	1	-
xkdD	BSU12540	1323802	1324152	1	-
xtrA	BSU12550	1324149	1324355	1	-
xpf	BSU12560	1324471	1324980	1	-
S456	new_1325005_1325095	1325005	1325095	1	5'
xtmA	BSU12570	1325096	1325893	1	-
xtmB	BSU12580	1325890	1327191	1	-
xkdE	BSU12590	1327195	1328682	1	-
xkdF	BSU12600	1328702	1329529	1	-
xkdG	BSU12610	1329555	1330490	1	-
ykzL	BSU12619	1330512	1330895	1	-
xkdH	BSU12620	1330892	1331248	1	-
xkdI	BSU12630	1331245	1331730	1	-
xkdJ	BSU12640	1331743	1332183	1	-
ykzM	BSU12649	1332187	1332405	1	-
xkdK	BSU12650	1332402	1333802	1	-
xkdM	BSU12660	1333804	1334247	1	-
S457	new_1334248_1334338	1334248	1334338	1	intra
xkdN	BSU12671	1334339	1334785	1	-
xkzB	BSU12672	1334815	1334964	1	-
xkdO	BSU12680	1334966	1338964	1	-
xkdP	BSU12690	1338957	1339616	1	-
xkdQ	BSU12700	1339632	1340609	1	-
xkdR	BSU12710	1340609	1340875	1	-
xkdS	BSU12720	1340932	1341357	1	-
xkdT	BSU12730	1341350	1342396	1	-
xkdU	BSU12740	1342380	1342958	1	-
xkzA	BSU12749	1342955	1343227	1	-
xkdV	BSU12750	1343230	1345293	1	-
xkdW	BSU12760	1345305	1345634	1	-
xkdX	BSU12770	1345631	1345795	1	-
xepA	BSU12780	1345839	1346678	1	-
xhlA	BSU12790	1346731	1347000	1	-
xhlB	BSU12800	1347013	1347276	1	-
xlyA	BSU12810	1347289	1348182	1	-
S458	new_1348200_1348403_c	1348200	1348403	-1	indep
spoIISB	BSU12820	1348442	1348612	-1	-
spoIISA	BSU12830	1348612	1349358	-1	-
pit	BSU12840	1349468	1350469	-1	-
ykaA	BSU12850	1350482	1351099	-1	-
S459	new_1351139_1351236_c	1351139	1351236	-1	5'
ykbA	BSU12860	1351375	1352691	-1	-
S460	new_1353008_1353079	1353008	1353079	1	5'
mhqA	BSU12870	1353080	1354030	1	-
ykcB	BSU12880	1354285	1356435	1	-
ykcC	BSU12890	1356447	1357418	1	-
S461	new_1356775_1357416_c	1356775	1357416	-1	3'PT
S462	new_1357486_1357852_c	1357486	1357852	-1	indep
htrA	BSU12900	1357936	1359285	-1	-
S463	new_1359357_1359439_c	1359357	1359439	-1	5'
proG	BSU12910	1359454	1360272	1	-
dppA	BSU12920	1360401	1361225	1	-
dppB	BSU12930	1361242	1362168	1	-
dppC	BSU12940	1362174	1363136	1	-
dppD	BSU12950	1363141	1364148	1	-
dppE	BSU12960	1364151	1365800	1	-
ykfA	BSU12970	1365888	1366847	1	-
ykfB	BSU12980	1366844	1367944	1	-
ykfC	BSU12990	1367941	1368831	1	-
ykfD	BSU13000	1368844	1369833	1	-
S464	new_1369127_1369854_c	1369127	1369854	-1	3'PT
S465	new_1369868_1371036	1369868	1371036	1	3'PT
ykgB	BSU13010	1369876	1370925	-1	-
ykgA	BSU13020	1371015	1371875	-1	-
ykhA	BSU13030	1372035	1372553	1	-
S466	new_1372636_1372742	1372636	1372742	1	5'
hmp	BSU13040	1372792	1373991	1	-
S467	new_1374025_1374396	1374025	1374396	1	inter
ykzH	BSU13050	1374068	1374292	-1	-
ykjA	BSU13060	1374437	1375168	1	-
ykkA	BSU13070	1375260	1375787	1	-
ykkB	BSU13080	1375777	1376295	1	-
NA	BSU_misc_RNA_16	1376328	1376439	1	-
ykkC	BSU13090	1376517	1376855	1	-
ykkD	BSU13100	1376855	1377172	1	-
purU	BSU13110	1377243	1378145	1	-
NA	BSU_misc_RNA_17	1378233	1378443	1	-
proB	BSU13120	1378496	1379593	1	-
proA	BSU13130	1379605	1380852	1	-
ohrA	BSU13140	1380978	1381403	1	-
ohrR	BSU13150	1381434	1381877	-1	-
ohrB	BSU13160	1382020	1382430	1	-
ykzN	BSU13169	1382457	1382627	1	-
S468	new_1382628_1383305	1382628	1383305	1	3'UTR
guaD	BSU13170	1382677	1383147	-1	-
S469	new_1383187_1383294_c	1383187	1383294	-1	inter
metE	BSU13180	1383320	1385608	-1	-
S470	new_1385609_1385671_c	1385609	1385671	-1	5'
NA	BSU_misc_RNA_18	1385736	1385891	-1	-
S471	new_1385938_1386023_c	1385938	1386023	-1	inter
ispA1	BSU13190	1386024	1386983	-1	-
S472	new_1386984_1387035_c	1386984	1387035	-1	5'
rsbRB	BSU13200	1387206	1388039	1	-
thiX	BSU13210	1388070	1388834	-1	-
thiW	BSU13220	1388809	1390452	-1	-
thiV	BSU13230	1390439	1391038	-1	-
thiU	BSU13240	1391040	1391642	-1	-
NA	BSU_misc_RNA_19	1391739	1391851	-1	-
ykoG	BSU13250	1391953	1392639	1	-
ykoH	BSU13260	1392643	1394007	1	-
ykoI	BSU13270	1394004	1394684	1	-
ykoJ	BSU13280	1394776	1395288	1	-
ykzD	BSU13290	1395371	1395508	1	-
S473	new_1395590_1395909	1395590	1395909	1	5'
ykzO	BSU13299	1395598	1395810	-1	-
S474	new_1395911_1396012	1395911	1396012	1	5'
mgtE	BSU13300	1396013	1397368	1	-
tnrA	BSU13310	1397411	1397743	-1	-
S475	new_1397771_1398159_c	1397771	1398159	-1	5'
ykzB	BSU13320	1397938	1398093	1	-
ykoL	BSU13330	1398181	1398363	1	-
S476	new_1398413_1398495	1398413	1398495	1	5'
ykoM	BSU13340	1398496	1398960	1	-
ykoN	BSU13350	1398975	1400096	-1	-
S477	new_1399409_1400187	1399409	1400187	1	5'
ykoP	BSU13360	1400188	1400739	1	-
ykoQ	BSU13370	1400767	1401579	-1	-
S478	new_1401697_1401771	1401697	1401771	1	5'
ykoS	BSU13380	1401772	1403466	1	-
ykoT	BSU13390	1403479	1404492	1	-
ykoU	BSU13400	1404518	1406353	-1	-
ykoV	BSU13410	1406357	1407292	-1	-
ykoW	BSU13420	1407329	1409578	-1	-
S479	new_1409579_1409781_c	1409579	1409781	-1	5'
ykoX	BSU13430	1409912	1410577	1	-
ykoY	BSU13440	1410654	1411628	1	-
S480	new_1411773_1411859	1411773	1411859	1	5'
sigI	BSU13450	1411892	1412647	1	-
rsgI	BSU13460	1412644	1413789	1	-
S481	new_1413790_1414949	1413790	1414949	1	inter
sspD	BSU13470	1413800	1413994	-1	-
ykrK	BSU13480	1414125	1414826	-1	-
S482	new_1414827_1414907_c	1414827	1414907	-1	5'
htpX	BSU13490	1414997	1415893	1	-
ktrD	BSU13500	1416067	1417416	1	-
S483	new_1417493_1417560	1417493	1417560	1	5'
ykzP	BSU13509	1417561	1417716	1	-
ykzE	BSU13510	1417719	1417895	1	-
ykrP	BSU13520	1417938	1418960	-1	-
kinE	BSU13530	1419213	1421429	1	-
S484	new_1421204_1422144_c	1421204	1422144	-1	3'PT
ogt	BSU13540	1421426	1421923	1	-
S485	new_1421924_1422163	1421924	1422163	1	3'UTR
mtnA	BSU13550	1422172	1423233	-1	-
mtnK	BSU13560	1423241	1424440	-1	-
NA	BSU_misc_RNA_20	1424527	1424683	-1	-
mtnU	BSU13570	1424767	1425546	-1	-
S486	new_1425281_1425598	1425281	1425598	1	5'
mtnE	BSU13580	1425641	1426837	1	-
NA	BSU_misc_RNA_21	1426876	1426976	1	-
mtnW	BSU13590	1427034	1428278	1	-
mtnX	BSU13600	1428275	1428982	1	-
mtnB	BSU13610	1428940	1429569	1	-
mtnD	BSU13620	1429584	1430120	1	-
S487	new_1429967_1430160_c	1429967	1430160	-1	3'PT
ykvA	BSU13630	1430161	1430481	-1	-
S488	new_1430482_1430571_c	1430482	1430571	-1	5'
S489	new_1430539_1430623	1430539	1430623	1	5'
S490	new_1430625_1430683	1430625	1430683	1	5'
spo0E	BSU13640	1430684	1430941	1	-
eag	BSU13650	1431027	1431458	1	-
kinD	BSU13660	1431486	1433006	-1	-
mhqR	BSU13670	1433199	1433636	1	-
motB	BSU13680	1433676	1434461	-1	-
motA	BSU13690	1434433	1435245	-1	-
S491	new_1435383_1435605_c	1435383	1435605	-1	3'UTR
clpE	BSU13700	1435628	1437727	-1	-
S492	new_1437728_1437978_c	1437728	1437978	-1	5'
ykvI	BSU13710	1438092	1439135	1	-
S493	new_1439136_1439227	1439136	1439227	1	inter
S494	new_1439340_1439447	1439340	1439447	1	inter
queC	BSU13720	1439448	1440107	1	-
queD	BSU13730	1440100	1440549	1	-
queE	BSU13740	1440542	1441273	1	-
queF	BSU13750	1441291	1441788	1	-
S495	new_1441789_1442065	1441789	1442065	1	3'UTR
S496	new_1442102_1442346_c	1442102	1442346	-1	3'UTR
ykvN	BSU13760	1442347	1442703	-1	-
ykvO	BSU13770	1442872	1443618	1	-
ykvP	BSU13780	1444099	1445298	1	-
ykzQ	BSU13789	1445314	1445541	1	-
S497	new_1445542_1445637	1445542	1445637	1	intra
ykvQ	BSU13790	1445638	1446336	1	-
S498	new_1446289_1447115_c	1446289	1447115	-1	indep-Ext
ykzR	BSU13799	1446317	1446568	1	-
S499	new_1446841_1447052	1446841	1447052	1	indep
ykvR	BSU13800	1447251	1447541	1	-
S500	new_1447578_1447661_c	1447578	1447661	-1	3'UTR
ykvS	BSU13810	1447662	1447847	-1	-
S501	new_1447893_1448237_c	1447893	1448237	-1	5'
ykzS	BSU13819	1448013	1448207	1	-
ykvT	BSU13820	1448506	1449132	1	-
ykvU	BSU13830	1449250	1450587	1	-
stoA	BSU13840	1450638	1451135	1	-
S502	new_1451263_1451370	1451263	1451370	1	5'
zosA	BSU13850	1451371	1453284	1	-
ykvY	BSU13860	1453691	1454782	1	-
S503	new_1454795_1455013_c	1454795	1455013	-1	indep-Ext
S504	new_1454806_1455063	1454806	1455063	1	inter
ykvZ	BSU13870	1455064	1456029	1	-
glcT	BSU13880	1456092	1456958	1	-
S505	new_1457005_1457156	1457005	1457156	1	inter
ptsG	BSU13890	1457187	1459286	1	-
ptsH	BSU13900	1459384	1459650	1	-
ptsI	BSU13910	1459650	1461362	1	-
splA	BSU13920	1461453	1461692	1	-
S506	new_1461473_1462812_c	1461473	1462812	-1	3'Ext
splB	BSU13930	1461770	1462798	1	-
ykwB	BSU13940	1462813	1463493	-1	-
mcpC	BSU13950	1463628	1465595	1	-
ykwC	BSU13960	1465733	1466599	1	-
ykwD	BSU13970	1466638	1467411	-1	-
S507	new_1467701_1467804	1467701	1467804	1	5'
pbpH	BSU13980	1467805	1469862	1	-
kinA	BSU13990	1470026	1471846	1	-
patA	BSU14000	1471857	1473038	-1	-
S508	new_1473128_1473196_c	1473128	1473196	-1	5'
ykzT	BSU14009	1473240	1473401	-1	-
cheV	BSU14010	1473605	1474516	1	-
ykyB	BSU14020	1474560	1475024	-1	-
ykuC	BSU14030	1475150	1476442	-1	-
ykuD	BSU14040	1476518	1477012	-1	-
ykuE	BSU14050	1477069	1477929	-1	-
fadH	BSU14060	1478072	1478836	1	-
S509	new_1478837_1478985	1478837	1478985	1	inter
S510	new_1478987_1479136	1478987	1479136	1	5'
fadG	BSU14071	1479137	1480867	1	-
ykzU	BSU14072	1480933	1481451	1	-
ykuH	BSU14080	1481547	1482095	1	-
S511	new_1482096_1482247	1482096	1482247	1	intra
ykuI	BSU14090	1482248	1483471	1	-
S512	new_1483539_1483640	1483539	1483640	1	indep
[truncated: 3,875 more rows]
