# Supplementary material for: Spurious regulatory connections dictate the expression‐fitness landscape of translation factors
Source: Mol Syst Biol. 2021 Apr 26;17(4):e10302. doi: 10.15252/msb.202110302 (PMC8073009; doi:10.15252/msb.202110302)
Supplement: Supplementary file 12 — Code EV1 [file MSB-17-e10302-s003.zip › Computer_Code_EV1/additionnal_dependencies/Ham_dist.m]

function [ind0, ind1, min_Ham] = Ham_dist(test_str,str_list)

L_str= length(test_str);

Hdist = NaN(length(str_list),1);
for k = 1:length(str_list)
    Hdist(k) = L_str - sum(test_str==str_list{k});
end

ind0 = find(Hdist==0);
ind1 = find(Hdist==1);
min_Ham = min(Hdist);
