# Supplementary material for: Spurious regulatory connections dictate the expression‐fitness landscape of translation factors
Source: Mol Syst Biol. 2021 Apr 26;17(4):e10302. doi: 10.15252/msb.202110302 (PMC8073009; doi:10.15252/msb.202110302)
Supplement: Supplementary file 12 — Code EV1 [file MSB-17-e10302-s003.zip › Computer_Code_EV1/additionnal_dependencies/stop_codon_of_genes.m]

function ind_stop_codon = stop_codon_of_genes(...
    species,codon_size)


%% get gene data and ribosome profiling data
if strcmp(species,'bsub')
    [start_forward, stop_forward, genes_f, ...
        start_reverse, stop_reverse, genes_r] = get_bsub_genes();
    genome = get_bsub_genome();
    stop_forward = stop_forward-3;
    start_reverse = start_reverse+3;
elseif strcmp(species,'ecoli')
    [start_forward, stop_forward, genes_f, ...
        start_reverse, stop_reverse, genes_r] = get_ecoli_genes();
    genome = get_ecoli_genome();
end
genome_size = length(genome);
data = zeros(genome_size,2);


%% codon reads

stop_codons = {'TAA','TGA','TAG'};

n_type_stop = zeros(length(stop_codons),1);
ind_stop_codon = zeros(length(start_forward)+length(start_reverse),1);

tic
for i =1:length(start_forward)
    
    codon_end = genome((stop_forward(i)+1):(stop_forward(i)+codon_size));
    ind =  find(strcmp(stop_codons,codon_end));
    if length(ind)==1
        ind_stop_codon(i) = ind;
    end
end


for i =1:length(start_reverse)

    codon_end = RCsequence(genome((start_reverse(i)-codon_size):(start_reverse(i)-1)));
    ind = find(strcmp(stop_codons,codon_end));
    if length(ind)==1
        ind_stop_codon(i+length(start_forward)) = ind;
    end
    
end
