# Supplementary material for: Spurious regulatory connections dictate the expression‐fitness landscape of translation factors
Source: Mol Syst Biol. 2021 Apr 26;17(4):e10302. doi: 10.15252/msb.202110302 (PMC8073009; doi:10.15252/msb.202110302)
Supplement: Supplementary file 12 — Code EV1 [file MSB-17-e10302-s003.zip › Computer_Code_EV1/additionnal_dependencies/isogenic_strain_s_compilation_20200311.m]

% load fitness calculation data

load('pairwise_fitness_E1_20200304.mat');
load('pairwise_fitness_E2_20200304.mat');


% % % % % % % % % % % % % % % % % % 
% % % % % % % %  E1 % % % % % % % %
% % % % % % % % % % % % % % % % % % 


group_oi = [];
group_oi{1} = 1:7;
group_oi{end+1} = 8:9;
group_oi{end+1} = 10:12;
group_oi{end+1} = 13:16;
group_oi{end+1} = 17:20;

ref_group = group_oi;

conditions_oi = 1:9;
data_y_E1 = [];
for l = 1:length(group_oi)
    
    fit_dist_pairs = [];
    for i = 1:length(conditions_oi)
        fit_dist_pairs{i,l} = [];
                
        for j = 1:length(ref_group{l})
            for k = 1:length(group_oi{l})
                if ref_group{l}(j)<group_oi{l}(k)
                    ind2 = ref_group{l}(j);
                    ind1 = group_oi{l}(k);
                    fit_dist_pairs{i,l} = [fit_dist_pairs{i,l} fitness_E1(conditions_oi(i),ind1,ind2)];
                end
            end
        end
        
        
        data_y_E1 = [data_y_E1 fit_dist_pairs{i,l}];
        
    end
end

% % % % % % % % % % % % % % % % % % 
% % % % % % % %  E2 % % % % % % % %
% % % % % % % % % % % % % % % % % % 

group_oi = [];
group_oi{1} = 1:7;
group_oi{end+1} = 8:9;
group_oi{end+1} = 10:13;
group_oi{end+1} = 14:17;
group_oi{end+1} = 18:21;

ref_group = group_oi;

conditions_oi = 1:9;
data_y_E2  = [];
for l = 1:length(group_oi)
    
    fit_dist_pairs = [];
    for i = 1:length(conditions_oi)
        fit_dist_pairs{i,l} = [];
                
        for j = 1:length(ref_group{l})
            for k = 1:length(group_oi{l})
                if ref_group{l}(j)<group_oi{l}(k)
                    ind2 = ref_group{l}(j);
                    ind1 = group_oi{l}(k);
                    fit_dist_pairs{i,l} = [fit_dist_pairs{i,l} fitness_E2(conditions_oi(i),ind1,ind2)];
                end
            end
        end
        
        data_y_E2 = [data_y_E2 fit_dist_pairs{i,l}];
        
    end
end


%%  all pairwise comparisons w/ strains of same genotype
subplot = @(m,n,p) subtightplot (m, n, p, [0.1 0.1], [0.15 0.1], [0.1 0.1]);

data_y = [data_y_E1 data_y_E2];
[Y,X] = mycdfcalc(data_y);

% fit normal distribution to CDF
fo = fitoptions('Method','NonlinearLeastSquares',...
    'Lower',[-Inf 0 ],...
    'Upper',[Inf Inf],...
    'StartPoint',[0 0.01]);
fit_fn = @(x,f1,mu1,mu2,sig1,sig2) (0.5*(1+erf((x-mu)/(sqrt(2)*sig))));
ft = fittype('0.5*(1+erf((x-mu)/(sqrt(2)*sig)))',...
    'dependent',{'y'},'independent',{'x'},'coefficient',{'mu','sig'},'options',fo);
[curve,~] = fit(X(2:end-1),Y(2:end-1),ft);
mu = curve.mu;
sig = curve.sig;


xlim1 = -0.02;
xlim2 = 0.02;
edges = linspace(xlim1,xlim2,50);
PDF = histcounts(data_y,edges,'Normalization','probability');

edge_plot = edges(1:end-1);

plot_x = linspace(xlim1,xlim2,300);

dx = edges(2)-edges(1);

figure
subplot(1,2,1)
hold on
plot(plot_x,1/(sig*sqrt(2*pi))*exp(-0.5*((plot_x-mu)/sig).^2),'-','LineWidth',3,'Color',pale_RGB([1 0 0],0.7))
stairs(edge_plot,PDF/dx,'-k','LineWidth',1.5)
xlabel('\its \rm(identical genotype pairs)')
ylabel('Probability')
default_plot(0)
title(sprintf('n=%d, \\mu = %.4f, \\sigma = %.4f',length(data_y),mu,sig),'FontWeight','normal');
set(gca,'XLim',[xlim1 xlim2])

subplot(1,2,2)
hold on
plot(plot_x,0.5*(1+erf((plot_x-mu)/(sqrt(2)*sig))),'-','LineWidth',3,'Color',pale_RGB([1 0 0],0.7))
stairs(X,Y,'-k','LineWidth',1.5)

xlabel('\its \rm(identical genotype pairs)')
ylabel('CDF')
default_plot(0)
set(gca,'XLim',[xlim1 xlim2])

set(gcf,'Position',[305         632        1280         407]);
