# Supplementary material for: Spurious regulatory connections dictate the expression‐fitness landscape of translation factors
Source: Mol Syst Biol. 2021 Apr 26;17(4):e10302. doi: 10.15252/msb.202110302 (PMC8073009; doi:10.15252/msb.202110302)
Supplement: Supplementary file 12 — Code EV1 [file MSB-17-e10302-s003.zip › Computer_Code_EV1/additionnal_dependencies/regulon_expression_analysis_E1_E2_E3_ctls_20200522.m]

% from E3_RT_BC_20200301.xlsx
conditions_info = {...
    'b253','C1','BC1','AAGTCC';
    'b253','C2','BC2','ACTGCA';
    'b253','C3','BC3','AGAACT';
    'b253','C4','BC4','AGTCAC';
    'b253','C5','BC5','ATCATG';
    'b253','C6','BC6','CACGAT';
    'b253','C7','BC7','CATGTC';
    'b253','D1','BC8','CTGGTA';
    'b253','D2','BC9','GAGCTT';
    'b253','D3','BC10','GATTCG';
    'b253','D4','BC11','GCTCAA';
    'b253','D5','BC12','GTCTGA';
    'b253','D6','BC13','TCACTG';
    'b253','D7','BC14','TGCTAG';
    'b275','C1','BC15','TGTTGC';
    'b275','C3','BC16','TTGAGT';
    'b275','C7','BC17','ATGAAC';
    'b275','D1','BC18','TATGCG';
    'b275','D4','BC19','GCGAAT';
    'b275','D7','BC20','CTACTA'};

RT_BCs = {conditions_info{:,4}};

conditions_E3 = [];
for i = 1:length(conditions_info)
   conditions_E3{end+1} = ['200303Li, multi E3, '  conditions_info{i,1} ', ' conditions_info{i,2}];
end

for j = 1:length(RT_BCs)
    for i = 1:length(files)
        if ~isempty(regexp(files(i).name,RT_BCs{j}))
            ind_file_RT(j) = i;
        end
    end
end


files_E3 = [];
for i = 1:length(conditions_info)
    files_E3{end+1} = strrep(files(ind_file_RT(i)).name,'3_f','*');
end


%% set up the data files to parse

data_dir = [];

data_dir{1} = '';

% load E2's file names and conditions.
load('/Users/jbl/Documents/MIT/research/D1/RF_jamming_transition/competition_experiments_v2/E2_RF1_dimension/data/multiplex_RNA/wigs/files_conditions_E2_multiplex_exp_20200318.mat');

data_dir_id = [ones(20,1); 2*ones(19, 1); 3*ones(17,1); 4*ones(6,1)];

files_mRNA = files_E3;
for i = 1:length(files_E2)
    files_mRNA{end+1} = files_E2{i};
end
files_mRNA{end+1} = '200206Liv2_E1_multiplex_RNA_AAGTCC*.wig';
files_mRNA{end+1} = '200206Liv2_E1_multiplex_RNA_ACTGCA*.wig';
files_mRNA{end+1} = '200206Liv2_E1_multiplex_RNA_AGAACT*.wig';
files_mRNA{end+1} = '200206Liv2_E1_multiplex_RNA_AGTCAC*.wig';
files_mRNA{end+1} = '200206Liv2_E1_multiplex_RNA_ATCATG*.wig';
files_mRNA{end+1} = '200206Liv2_E1_multiplex_RNA_CACGAT*.wig';
files_mRNA{end+1} = '200206Liv2_E1_multiplex_RNA_CATGTC*.wig';
files_mRNA{end+1} = '200206Liv2_E1_multiplex_RNA_CTGGTA*.wig';
files_mRNA{end+1} = '200206Liv2_E1_multiplex_RNA_GAGCTT*.wig';
files_mRNA{end+1} = '200206Liv2_E1_multiplex_RNA_TATGCG*.wig';
files_mRNA{end+1} = '200206Liv2_E1_multiplex_RNA_GCGAAT*.wig';
files_mRNA{end+1} = '200206Liv2_E1_multiplex_RNA_GTCTGA*.wig';
files_mRNA{end+1} = '200206Liv2_E1_multiplex_RNA_TCACTG*.wig';
files_mRNA{end+1} = '200206Liv2_E1_multiplex_RNA_TGCTAG*.wig';
files_mRNA{end+1} = '200206Liv2_E1_multiplex_RNA_TGTTGC*.wig';
files_mRNA{end+1} = '200206Liv2_E1_multiplex_RNA_TTGAGT*.wig';
files_mRNA{end+1} = '200206Liv2_E1_multiplex_RNA_ATGAAC*.wig';

files_mRNA{end+1} = '190808Li_multiplexed_A_bsubtilis_v1k1_*.wig';
files_mRNA{end+1} = '190808Li_multiplexed_B_bsubtilis_v1k1_*.wig';
files_mRNA{end+1} = '190808Li_multiplexed_C_bsubtilis_v1k1_*.wig';
files_mRNA{end+1} = '190808Li_multiplexed_D_bsubtilis_v1k1_*.wig';
files_mRNA{end+1} = '190808Li_multiplexed_E_bsubtilis_v1k1_*.wig';
files_mRNA{end+1} = '190808Li_multiplexed_F_bsubtilis_v1k1_*.wig';


data_type = [3*ones(20, 1); 3*ones(19, 1); 3*ones(17,1); 3*ones(6,1)];   % 1: Rend-seq, 2: ribosome profiling, 3: multiplexed RNA-seq

species = 'bsub';

conditions = {conditions_E3{:},...
    conditions_E2{:},...
    '200206, multi E1, C1, b253',...
    '200206, multi E1, C2, b253',...
    '200206, multi E1, C3, b253',...
    '200206, multi E1, C4, b253',...
    '200206, multi E1, C5, b253',...
    '200206, multi E1, C6, b253',...
    '200206, multi E1, C7, b253',...
    '200206, multi E1, C8, b253',...
    '200206, multi E1, C9, b253',...
    '200206, multi E1, C1, b275',...
    '200206, multi E1, C5, b275',...
    '200206, multi E1, C1, b001',...
    '200206, multi E1, C5, b001',...
    '200206, multi E1, C9, b001',...
    '200206, multi E1, C1, b121',...
    '200206, multi E1, C5, b121',...
    '200206, multi E1, C9, b121',...
    '190808, multi, A 0 xylose, 0 IPTG',...
    '190808, multi, B 0.03p xylose, 20 IPTG',...
    '190808, multi, C 0.1p xylose, 100 IPTG',...
    '190808, multi, D 0.2p xylose, 100 IPTG',...
    '190808, multi, E 0.3p xylose, 400 IPTG',...
    '190808, multi, F 0.5p xylose, 1000 IPTG'};


%%

ribo_bool = 0;
winsor_cut = 0;
gap = 20;
n_boot = 10;
rRNA_rem_bool = 0;


% use the one in the directyory expression_translation_factors
[genes, read_density, median_reads_per_gene,reads_per_gene, ...
    rescaled_reads_per_gene, winsorized_read_density,...
    winsorized_reads_per_gene, winsorized_rescaled_reads_per_gene,...
    winsorized_median_reads, non_rRNA_raw_reads, all_raw_reads,...
    bootstrap_winsorized_read_density,bootstrap_rescaled_reads_per_gene] = ...
    compute_read_density_20200305(data_dir,files_mRNA,gap,winsor_cut,ribo_bool,n_boot,species,data_dir_id);


%% read regulon file

file_name = 'all_regulons_SubtiWiki_20190313.csv';

fid = fopen(file_name);
content = textscan(fid,'%s %s %s %s %s %s','Delimiter',',','HeaderLines',1);
fclose(fid);

regulon_names = unique(content{2});
regulon_genes = [];
gene_count_regulons = [];

for i = 1:length(regulon_names)
    regulon_genes{i} = [];
    for j = 1:length(content{1})
        if strcmp(content{2}{j},regulon_names{i})
            regulon_genes{i}{end+1} = content{5}{j};
        end
    end
    gene_count_regulons(i) = length(regulon_genes{i});
end

% remove duplicates within a regulon

gene_count_regulons_unique = [];
for i = 1:length(regulon_names)
    regulon_genes{i} = unique(regulon_genes{i});
    gene_count_regulons_unique(i) = length(regulon_genes{i});
end

%% B. subtilis gene synonyms

bsub_synonyms = get_gene_synonyms_UniProt('uniprot-bacillus+subtilis+168.tab','Bacillus subtilis (strain 168)',pwd);
% list of B. subtilis synonyms from SubtiWiki
file_name = 'all_genes_SubtiWiki.csv';
bsub_synonyms_SubtiWiki = get_gene_synonyms_SubtiWiki(file_name);
for i = 1:length(bsub_synonyms_SubtiWiki)
    bsub_synonyms_SubtiWiki{i,6} = [];
    bsub_synonyms_SubtiWiki{i,7} = [];
end
bsub_synonyms_all =[bsub_synonyms; bsub_synonyms_SubtiWiki]; 


%% add translation genes as a "regulon"... 

[~, translation_genes] = get_gene_names_translation();

sub_class = fieldnames(translation_genes);


% changing names not in my annotation:
translation_genes.translation_factors.names{9} = 'bipA';
translation_genes.tRNA_loading.names{10} = 'asnC';
translation_genes.ribosome_maturation_modification_assembly.names{3} = 'rlmB';
translation_genes.ribosome_maturation_modification_assembly.names{21} = 'obgE';
translation_genes.tRNA_maturation_modification.names{27} = 'rimO';
translation_genes.tRNA_maturation_modification.names(31) = [];  % not a coding sequence! (RNA component of RNAse P). And nifZ/iscS 
translation_genes.tRNA_maturation_modification.names(31) = [];  % nifZ/iscS 
translation_genes.other.names(1) = [];  % not a coding sequence, tmRNA!
translation_genes.other.names{17} = 'rluD';

% removing minor ribosomal proteins
translation_genes.ribosome.names(1) = [];
translation_genes.ribosome.names(56) = [];
translation_genes.ribosome.names(5) = [];
translation_genes.ribosome.names(5) = [];
translation_genes.ribosome.names(5) = [];

all_translation_genes = [];
for i = 1:length(sub_class)
    for k = 1:length(translation_genes.(sub_class{i}).names)
        all_translation_genes{end+1} = translation_genes.(sub_class{i}).names{k};
    end
end
regulon_names{end+1} = 'translation';
regulon_genes{end+1} = unique(all_translation_genes);


%% add translation genes as a "regulon"... WITHOUT RF1, RF2, PrmC

[~, translation_genes] = get_gene_names_translation();

sub_class = fieldnames(translation_genes);

% changing names not in my annotation:
translation_genes.translation_factors.names{9} = 'bipA';
translation_genes.tRNA_loading.names{10} = 'asnC';
translation_genes.ribosome_maturation_modification_assembly.names{3} = 'rlmB';
translation_genes.ribosome_maturation_modification_assembly.names{21} = 'obgE';
translation_genes.tRNA_maturation_modification.names{27} = 'rimO';
translation_genes.tRNA_maturation_modification.names(31) = [];  % not a coding sequence! (RNA component of RNAse P). And nifZ/iscS (too complicated to change)
translation_genes.tRNA_maturation_modification.names(31) = [];  % nifZ/iscS (too complicated to change)
translation_genes.other.names(1) = [];  % not a coding sequence, tmRNA!
translation_genes.other.names{17} = 'rluD';

% removing minor ribosomal proteins
translation_genes.ribosome.names(1) = [];
translation_genes.ribosome.names(56) = [];
translation_genes.ribosome.names(5) = [];
translation_genes.ribosome.names(5) = [];
translation_genes.ribosome.names(5) = [];

all_translation_genes = [];
for i = 1:length(sub_class)
    for k = 1:length(translation_genes.(sub_class{i}).names)
        all_translation_genes{end+1} = translation_genes.(sub_class{i}).names{k};
    end
end

% removing prfA and prfB
all_translation_genes(62) = [];
all_translation_genes(62) = [];

regulon_names{end+1} = 'translation-RF1-RF2-PrmC';
regulon_genes{end+1} = unique(all_translation_genes);


%% add ribosomal proteins

[~, translation_genes] = get_gene_names_translation();


sub_class = fieldnames(translation_genes);


% changing names not in my annotation:
translation_genes.translation_factors.names{9} = 'bipA';
translation_genes.tRNA_loading.names{10} = 'asnC';
translation_genes.ribosome_maturation_modification_assembly.names{3} = 'rlmB';
translation_genes.ribosome_maturation_modification_assembly.names{21} = 'obgE';
translation_genes.tRNA_maturation_modification.names{27} = 'rimO';
translation_genes.tRNA_maturation_modification.names(31) = [];  % not a coding sequence! (RNA component of RNAse P). And nifZ/iscS (too complicated to change)
translation_genes.tRNA_maturation_modification.names(31) = [];  % nifZ/iscS (too complicated to change)
translation_genes.other.names(1) = [];  % not a coding sequence, tmRNA!
translation_genes.other.names{17} = 'rluD';

% removing minor ribosomal proteins
translation_genes.ribosome.names(1) = [];
translation_genes.ribosome.names(56) = [];
translation_genes.ribosome.names(5) = [];
translation_genes.ribosome.names(5) = [];
translation_genes.ribosome.names(5) = [];

ribosomal_proteins = [];
for i = 1%:length(sub_class)
    for k = 1:length(translation_genes.(sub_class{i}).names)
        ribosomal_proteins{end+1} = translation_genes.(sub_class{i}).names{k};
    end
end
regulon_names{end+1} = 'ribosomal_proteins';
regulon_genes{end+1} = unique(ribosomal_proteins);


%% obtain gene indices for regulon genes (matching names). 

regulon_genes_ind = [];
problematic_gene_names = [];
for i = 1:length(regulon_genes) 
    for j = 1:length(regulon_genes{i})
        
        ind = strcmp_synonyms(genes,...
            regulon_genes{i}{j},bsub_synonyms_all,1);
        
        if isnan(ind)
            fprintf('%s, i=%d, j=%d\n',regulon_genes{i}{j},i,j);
            regulon_genes_ind{i}(j) = NaN;
             problematic_gene_names{end+1} = regulon_genes{i}{j};
        elseif length(ind)==1
            regulon_genes_ind{i}(j) = ind;
        else
            fprintf('%s, i=%d, j=%d\n',regulon_genes{i}{j},i,j);
            regulon_genes_ind{i}(j) = NaN;
            problematic_gene_names{end+1} = regulon_genes{i}{j};
            
        end
    end
end


%% transcriptome fraction computation for each regulon

transcriptome_frac_regulons = NaN(length(files),length(regulon_genes_ind));
transcriptome_frac_boot_std = NaN(length(files),length(regulon_genes_ind));

tic
for i = 1:length(files_mRNA)
    for j = 1:length(regulon_genes_ind)
        
        ind_oi = regulon_genes_ind{j}(:);
        ind_oi(isnan(ind_oi)) = [];
        
        transcriptome_frac_regulons(i,j) = sum(rescaled_reads_per_gene(i,ind_oi))/sum(rescaled_reads_per_gene(i,:));
        
        boot_frac_temp = [];
        for k = 1:n_boot
            boot_frac_temp = [boot_frac_temp sum(bootstrap_rescaled_reads_per_gene(i,ind_oi,k))/sum(bootstrap_rescaled_reads_per_gene(i,:,k))];
        end
        
        transcriptome_frac_boot_std(i,j) = std(boot_frac_temp);
    end
    toc
end
% 
