# Supplementary material for: Spurious regulatory connections dictate the expression‐fitness landscape of translation factors
Source: Mol Syst Biol. 2021 Apr 26;17(4):e10302. doi: 10.15252/msb.202110302 (PMC8073009; doi:10.15252/msb.202110302)
Supplement: Supplementary file 12 — Code EV1 [file MSB-17-e10302-s003.zip › Computer_Code_EV1/additionnal_dependencies/get_caulobacter_genes.m]

function [genes, strand, start, stop] = get_caulobacter_genes()

dir_name = '/Users/jbl/Documents/MIT/research/D1/gene_annotations/caulobacter_crescentus';
file_name = 'CP001340.1.faa';
[genes, strand, start, stop] = read_gene_annotation_v2(file_name,dir_name);
