# Supplementary material for: Spurious regulatory connections dictate the expression‐fitness landscape of translation factors
Source: Mol Syst Biol. 2021 Apr 26;17(4):e10302. doi: 10.15252/msb.202110302 (PMC8073009; doi:10.15252/msb.202110302)
Supplement: Supplementary file 12 — Code EV1 [file MSB-17-e10302-s003.zip › Computer_Code_EV1/additionnal_dependencies/plot_confidence_interval.m]

function [a,b] = plot_confidence_interval(x,y,p_CI,color,plot_bool)

[a,b] = regress(y',[ones(length(x),1) x']);
 
% plotting confidence interval
n_pts = length(x);
mean_x = mean(x);
var_x = var(x);
y_fit = x*a(2)+a(1);
res = y_fit-y;
sum_square_res = sum(res.^2);

slope_sigma = sqrt(sum_square_res/(n_pts-2)/sum( (x-mean_x).^2));


% confidence intervals
t_dist_factor = tinv(1-p_CI/2,n_pts-2);

if plot_bool
pts_plot = linspace(min(x),max(x),200);

plot(pts_plot,a(1) + a(2)*pts_plot +...
    t_dist_factor.*sqrt(sum_square_res/(n_pts-2))*...
    sqrt(1/n_pts + (pts_plot-mean_x).^2/((n_pts-1)*var_x)),...
    ':','LineWidth',0.5,'Color',color);
plot(pts_plot,a(1) + a(2)*pts_plot -...
    t_dist_factor.*sqrt(sum_square_res/(n_pts-2))*...
    sqrt(1/n_pts + (pts_plot-mean_x).^2/((n_pts-1)*var_x)),...
    ':','LineWidth',0.5,'Color',color)
end
