# Supplementary material for: Spurious regulatory connections dictate the expression‐fitness landscape of translation factors
Source: Mol Syst Biol. 2021 Apr 26;17(4):e10302. doi: 10.15252/msb.202110302 (PMC8073009; doi:10.15252/msb.202110302)
Supplement: Supplementary file 12 — Code EV1 [file MSB-17-e10302-s003.zip › Computer_Code_EV1/additionnal_dependencies/dark_to_pale.m]

function colors = dark_to_pale(color,n)


    n_center = ceil(n/2);
    
    n_pale = n_center-1;
    n_dark = n-n_center;
    
    if n_pale == 1
        tint_factor = 0.5;
    else
        tint_factor = fliplr(linspace(0.1, 0.7, n_pale));
    end
    
    if n_dark == 1
        dark_factor = 0.6;
    else
        dark_factor = fliplr(linspace(0.4,0.75,n_dark));
    end
    
    dark_counter = 1;
    pale_counter = 1;
    
    
    colors = zeros(n,3);
    
    for j = 1:n
        if j > n_center
            colors(j,:) = color*dark_factor(dark_counter);
            dark_counter = dark_counter+1;
        elseif j == n_center
            colors(j,:) = color;
        elseif j<n_center
            colors(j,:) = pale_RGB(color,tint_factor(pale_counter));
            pale_counter = pale_counter+1;
            
        end
    end
end
    
