# Supplementary material for: Spurious regulatory connections dictate the expression‐fitness landscape of translation factors
Source: Mol Syst Biol. 2021 Apr 26;17(4):e10302. doi: 10.15252/msb.202110302 (PMC8073009; doi:10.15252/msb.202110302)
Supplement: Supplementary file 12 — Code EV1 [file MSB-17-e10302-s003.zip › Computer_Code_EV1/additionnal_dependencies/demux_BC1.m]

function [reads_BC1_Hdist0,reads_BC1_Hdist1,reads_no_BC1]=demux_BC1(reads,PCR1_BC,pos_PCR1_BC,fid_report_file)


% initializing data structures
time_BC1 = [];
type_BC1 = [];
reads_BC1_Hdist0 = [];
reads_BC1_Hdist1 = [];
for i = 1:length(PCR1_BC)
    reads_BC1_Hdist0.(PCR1_BC{i}) = {};
    reads_BC1_Hdist1.(PCR1_BC{i}) = {};
end
reads_no_BC1 = [];
min_Hdist = NaN(length(reads),1);
L_BC1 = length(PCR1_BC{1});


% looping through and calculating Hamming distance to expected PCR1 BC (in
% read barcodes). 
for i =1:length(reads)
    PCR1_BC_reads = reads{i}(pos_PCR1_BC);
    [ind0, ind1, min_Hdist(i)] = Ham_dist(PCR1_BC_reads,PCR1_BC);
    
    if ~isempty(ind0)
        reads_BC1_Hdist0.(PCR1_BC{ind0}){end+1} = reads{i};
    elseif length(ind1)==1
        reads_BC1_Hdist1.(PCR1_BC{ind1}){end+1} = reads{i};
    else
        reads_no_BC1{end+1} = reads{i};
    end
   
end


total_reads_H0 = 0;
total_reads_H1 = 0;
for i = 1:length(PCR1_BC)
    total_reads_H0=total_reads_H0+length(reads_BC1_Hdist0.(PCR1_BC{i}));
    total_reads_H1=total_reads_H1+length(reads_BC1_Hdist1.(PCR1_BC{i}));
end

% printing to report file
fprintf(fid_report_file,'PCR1 barcode demultiplexing:\n');
fprintf(fid_report_file,'Hdist=0 BC1 : %.3f\n',total_reads_H0/length(reads));
fprintf(fid_report_file,'Hdist=1 BC1 : %.3f\n',total_reads_H1/length(reads));
fprintf(fid_report_file,'Hdist>1 BC1 : %.3f\n',length(reads_no_BC1)/length(reads));

fprintf(fid_report_file,'PCR1_BC\tH0 reads\tH1 reads\n');
for i = 1:length(PCR1_BC)
    fprintf(fid_report_file,'%s\t%10d\t%10d\n',...
        PCR1_BC{i},length(reads_BC1_Hdist0.(PCR1_BC{i})),length(reads_BC1_Hdist1.(PCR1_BC{i})));
end
fprintf(fid_report_file,'\n');

[Hdist_counts,~] = histcounts(min_Hdist,0:(L_BC1+1));
fprintf(fid_report_file,'Hamming distance to PCR1 BC\tCounts:\n');
for i = 1:(L_BC1+1)
    fprintf(fid_report_file,'%d\t%10d\n',...
        i-1,Hdist_counts(i));
end
fprintf(fid_report_file,'\n');


fprintf('Done allocating based on PCR1 BC\n');
toc
