# Supplementary material for: Spurious regulatory connections dictate the expression‐fitness landscape of translation factors
Source: Mol Syst Biol. 2021 Apr 26;17(4):e10302. doi: 10.15252/msb.202110302 (PMC8073009; doi:10.15252/msb.202110302)
Supplement: Supplementary file 12 — Code EV1 [file MSB-17-e10302-s003.zip › Computer_Code_EV1/additionnal_dependencies/get_bsub_genes_detailed.m]

function [genes, strand, start, stop] = get_bsub_genes_detailed()


file_name = 'GSE93894_Annotation_subtilis_v2.csv';
file_dir = '/Users/jbl/Documents/MIT/research/D1/gene_annotations/168_NC_000964.3';

present_dir = pwd;
cd(file_dir);
fid = fopen(file_name);
content = textscan(fid,'%s %s %d %d %d %s','HeaderLines',1,'Delimiter',',');
fclose(fid);
cd(present_dir);


genes = content{1};
for i = 1:length(genes)
   if strcmp(genes{i},'NA')
      genes{i} = content{2}{i}; 
   end
end
start = content{3};
stop = content{4};
strand = content{5};
strand(strand==-1) = 0;
