# Supplementary material for: Spurious regulatory connections dictate the expression‐fitness landscape of translation factors
Source: Mol Syst Biol. 2021 Apr 26;17(4):e10302. doi: 10.15252/msb.202110302 (PMC8073009; doi:10.15252/msb.202110302)
Supplement: Supplementary file 12 — Code EV1 [file MSB-17-e10302-s003.zip › Computer_Code_EV1/additionnal_dependencies/CDS_168.mochiview_v2.txt]

SEQ_NAME	START	END	STRAND	FEATURE_NAME	GENE_NAME	ALIASES	DESCRIPTION	TXN_START	TXN_END	CDS_START	CDS_END	EXON_COUNT	EXON_STARTS	EXON_ENDS	ISOFORM_NAME	IS_PRIMARY
NC_000964.3	410	1750	+	BSU00010	dnaA		chromosomal	410	1750	410	1750	1	410	1750		Y
NC_000964.3	1939	3075	+	BSU00020	dnaN		DNA	1939	3075	1939	3075	1	1939	3075		Y
NC_000964.3	3206	3421	+	BSU00030	yaaA		RNA	3206	3421	3206	3421	1	3206	3421		Y
NC_000964.3	3437	4549	+	BSU00040	recF		recombination	3437	4549	3437	4549	1	3437	4549		Y
NC_000964.3	4567	4812	+	BSU00050	yaaB		hypothetical	4567	4812	4567	4812	1	4567	4812		Y
NC_000964.3	4867	6783	+	BSU00060	gyrB		DNA	4867	6783	4867	6783	1	4867	6783		Y
NC_000964.3	6994	9459	+	BSU00070	gyrA		DNA	6994	9459	6994	9459	1	6994	9459		Y
NC_000964.3	14847	15794	-	BSU00080	yaaC		hypothetical	14847	15794	14847	15794	1	14847	15794		Y
NC_000964.3	15915	17381	+	BSU00090	guaB		inosine	15915	17381	15915	17381	1	15915	17381		Y
NC_000964.3	17534	18865	+	BSU00100	dacA		D-alanyl-D-alanine	17534	18865	17534	18865	1	17534	18865		Y
NC_000964.3	19062	19946	+	BSU00110	yaaD		pyridoxal	19062	19946	19062	19946	1	19062	19946		Y
NC_000964.3	19968	20558	+	BSU00120	yaaE		glutamine	19968	20558	19968	20558	1	19968	20558		Y
NC_000964.3	20880	22157	+	BSU00130	serS		seryl-tRNA	20880	22157	20880	22157	1	20880	22157		Y
NC_000964.3	22496	23149	-	BSU00140	dck		deoxyadenosine/deoxycytidine	22496	23149	22496	23149	1	22496	23149		Y
NC_000964.3	23146	23769	-	BSU00150	dgk		deoxyguanosine	23146	23769	23146	23769	1	23146	23769		Y
NC_000964.3	23868	25151	-	BSU00160	yaaH		spore	23868	25151	23868	25151	1	23868	25151		Y
NC_000964.3	25221	25766	-	BSU00170	yaaI		isochorismatase	25221	25766	25221	25766	1	25221	25766		Y
NC_000964.3	25852	26337	+	BSU00180	tadA		tRNA	25852	26337	25852	26337	1	25852	26337		Y
NC_000964.3	26814	28505	+	BSU00190	dnaX		DNA	26814	28505	26814	28505	1	26814	28505		Y
NC_000964.3	28529	28852	+	BSU00200	yaaK		hypothetical	28529	28852	28529	28852	1	28529	28852		Y
NC_000964.3	28867	29463	+	BSU00210	recR		recombination	28867	29463	28867	29463	1	28867	29463		Y
NC_000964.3	29481	29705	+	BSU00220	yaaL		hypothetical	29481	29705	29481	29705	1	29481	29705		Y
NC_000964.3	29772	30035	+	BSU00230	bofA		inhibitor	29772	30035	29772	30035	1	29772	30035		Y
NC_000964.3	35531	35725	+	BSU00240	csfB		forespore-specific	35531	35725	35531	35725	1	35531	35725		Y
NC_000964.3	35845	36459	+	BSU00250	xpaC		phosphatase	35845	36459	35845	36459	1	35845	36459		Y
NC_000964.3	36478	37638	+	BSU00260	yaaN		hypothetical	36478	37638	36478	37638	1	36478	37638		Y
NC_000964.3	37720	39162	+	BSU00270	yaaO		lysine	37720	39162	37720	39162	1	37720	39162		Y
NC_000964.3	39159	39797	+	BSU00280	tmk		thymidylate	39159	39797	39159	39797	1	39159	39797		Y
NC_000964.3	39871	40200	+	BSU00290	yaaQ		hypothetical	39871	40200	39871	40200	1	39871	40200		Y
NC_000964.3	40213	40653	+	BSU00300	yaaR		hypothetical	40213	40653	40213	40653	1	40213	40653		Y
NC_000964.3	40665	41654	+	BSU00310	holB		DNA	40665	41654	40665	41654	1	40665	41654		Y
NC_000964.3	41657	42484	+	BSU00320	yaaT		hypothetical	41657	42484	41657	42484	1	41657	42484		Y
NC_000964.3	42499	42858	+	BSU00330	yabA		DNA	42499	42858	42499	42858	1	42499	42858		Y
NC_000964.3	42917	43660	+	BSU00340	yabB		methyltransferase	42917	43660	42917	43660	1	42917	43660		Y
NC_000964.3	43647	43946	+	BSU00350	yazA		GIY-YIG	43647	43946	43647	43946	1	43647	43946		Y
NC_000964.3	43921	44799	+	BSU00360	yabC		methyltransferase	43921	44799	43921	44799	1	43921	44799		Y
NC_000964.3	44848	45138	-	BSU00370	abrB		transcriptional	44848	45138	44848	45138	1	44848	45138		Y
NC_000964.3	45633	47627	+	BSU00380	metS		methionyl-tRNA	45633	47627	45633	47627	1	45633	47627		Y
NC_000964.3	47706	48473	+	BSU00390	yabD		metal-dependent	47706	48473	47706	48473	1	47706	48473		Y
NC_000964.3	48629	49942	+	BSU00400	yabE		cell	48629	49942	48629	49942	1	48629	49942		Y
NC_000964.3	50087	50647	+	BSU00410	rnmV		ribonuclease	50087	50647	50087	50647	1	50087	50647		Y
NC_000964.3	50640	51518	+	BSU00420	ksgA		dimethyladenosine	50640	51518	50640	51518	1	50640	51518		Y
NC_000964.3	51680	52552	+	BSU00430	yabG		sporulation-specific	51680	52552	51680	52552	1	51680	52552		Y
NC_000964.3	52763	53023	+	BSU00440	veg		hypothetical	52763	53023	52763	53023	1	52763	53023		Y
NC_000964.3	53183	53368	+	BSU00450	sspF		small	53183	53368	53183	53368	1	53183	53368		Y
NC_000964.3	53516	54385	+	BSU00460	ipk		4-diphosphocytidyl-2-C-methyl-D-erythritol	53516	54385	53516	54385	1	53516	54385		Y
NC_000964.3	54441	55298	+	BSU00470	purR		pur	54441	55298	54441	55298	1	54441	55298		Y
NC_000964.3	55295	55672	+	BSU00480	yabJ		hypothetical	55295	55672	55295	55672	1	55295	55672		Y
NC_000964.3	55866	56159	+	BSU00490	spoVG		regulatory	55866	56159	55866	56159	1	55866	56159		Y
NC_000964.3	56352	57722	+	BSU00500	glmU		bifunctional	56352	57722	56352	57722	1	56352	57722		Y
NC_000964.3	57745	58698	+	BSU00510	prs		ribose-phosphate	57745	58698	57745	58698	1	57745	58698		Y
NC_000964.3	58783	59397	+	BSU00520	ctc		50S	58783	59397	58783	59397	1	58783	59397		Y
NC_000964.3	59504	60070	+	BSU00530	pth		peptidyl-tRNA	59504	60070	59504	60070	1	59504	60070		Y
NC_000964.3	60130	60360	+	BSU00540	yabK		hypothetical	60130	60360	60130	60360	1	60130	60360		Y
NC_000964.3	60430	63963	+	BSU00550	mfd		transcription-repair	60430	63963	60430	63963	1	60430	63963		Y
NC_000964.3	64099	64635	+	BSU00560	spoVT		transcriptional	64099	64635	64099	64635	1	64099	64635		Y
NC_000964.3	64817	66415	+	BSU00570	yabM		exporter	64817	66415	64817	66415	1	64817	66415		Y
NC_000964.3	66405	67874	+	BSU00580	yabN		fusion	66405	67874	66405	67874	1	66405	67874		Y
NC_000964.3	67877	68137	+	BSU00590	yabO		ribosomal	67877	68137	67877	68137	1	67877	68137		Y
NC_000964.3	68216	68518	+	BSU00600	yabP		spore	68216	68518	68216	68518	1	68216	68518		Y
NC_000964.3	68515	69150	+	BSU00610	yabQ		membrane	68515	69150	68515	69150	1	68515	69150		Y
NC_000964.3	69168	69545	+	BSU00620	divIC		cell-division	69168	69545	69168	69545	1	69168	69545		Y
NC_000964.3	69626	70012	+	BSU00630	yabR		hypothetical	69626	70012	69626	70012	1	69626	70012		Y
NC_000964.3	70538	73021	+	BSU00640	spoIIE		serine	70538	73021	70538	73021	1	70538	73021		Y
NC_000964.3	73106	73843	+	BSU00650	yabS		hypothetical	73106	73843	73106	73843	1	73106	73843		Y
NC_000964.3	73809	74825	+	BSU00660	yabT		serine/threonine-protein	73809	74825	73809	74825	1	73809	74825		Y
NC_000964.3	74929	76347	+	BSU00670	tilS		tRNAile	74929	76347	74929	76347	1	74929	76347		Y
NC_000964.3	76344	76886	+	BSU00680	hprT		hypoxanthine-guanine	76344	76886	76344	76886	1	76344	76886		Y
NC_000964.3	76984	78897	+	BSU00690	ftsH		cell-division	76984	78897	76984	78897	1	76984	78897		Y
NC_000964.3	79092	79868	+	BSU00700	coaX		pantothenate	79092	79868	79092	79868	1	79092	79868		Y
NC_000964.3	79880	80755	+	BSU00710	hslO		Hsp33-like	79880	80755	79880	80755	1	79880	80755		Y
NC_000964.3	80802	81695	+	BSU00720	yacD		protein	80802	81695	80802	81695	1	80802	81695		Y
NC_000964.3	81771	82697	+	BSU00730	cysK		cysteine	81771	82697	81771	82697	1	81771	82697		Y
NC_000964.3	82864	84276	+	BSU00740	pabB		4-amino-4-deoxychorismate	82864	84276	82864	84276	1	82864	84276		Y
NC_000964.3	84290	84874	+	BSU00750	pabA		para-aminobenzoate/anthranilate	84290	84874	84290	84874	1	84290	84874		Y
NC_000964.3	84874	85755	+	BSU00760	pabC		4-amino-4-deoxychorismate	84874	85755	84874	85755	1	84874	85755		Y
NC_000964.3	85737	86594	+	BSU00770	sul		dihydropteroate	85737	86594	85737	86594	1	85737	86594		Y
NC_000964.3	86587	86949	+	BSU00780	folB		dihydroneopterin	86587	86949	86587	86949	1	86587	86949		Y
NC_000964.3	86946	87449	+	BSU00790	folK		7,8-dihydro-6-hydroxymethylpterin	86946	87449	86946	87449	1	86946	87449		Y
NC_000964.3	87401	87610	+	BSU00800	yazB		transcriptional	87401	87610	87401	87610	1	87401	87610		Y
NC_000964.3	87634	88635	+	BSU00810	dusB		tRNA-dihydrouridine	87634	88635	87634	88635	1	87634	88635		Y
NC_000964.3	88727	90226	+	BSU00820	lysS		lysyl-tRNA	88727	90226	88727	90226	1	88727	90226		Y
NC_000964.3	101449	101913	+	BSU00830	ctsR		transcriptional	101449	101913	101449	101913	1	101449	101913		Y
NC_000964.3	101927	102484	+	BSU00840	mcsA		activator	101927	102484	101927	102484	1	101927	102484		Y
NC_000964.3	102484	103575	+	BSU00850	mcsB		ATP:guanido	102484	103575	102484	103575	1	102484	103575		Y
NC_000964.3	103572	106004	+	BSU00860	clpC		class	103572	106004	103572	106004	1	103572	106004		Y
NC_000964.3	106096	107472	+	BSU00870	radA		DNA	106096	107472	106096	107472	1	106096	107472		Y
NC_000964.3	107476	108558	+	BSU00880	yacK		DNA	107476	108558	107476	108558	1	107476	108558		Y
NC_000964.3	108674	109774	+	BSU00890	yacL		hypothetical	108674	109774	108674	109774	1	108674	109774		Y
NC_000964.3	109789	110487	+	BSU00900	ispD		2-C-methyl-D-erythritol	109789	110487	109789	110487	1	109789	110487		Y
NC_000964.3	110480	110956	+	BSU00910	ispF		2-C-methyl-D-erythritol	110480	110956	110480	110956	1	110480	110956		Y
NC_000964.3	111047	112498	+	BSU00920	gltX		glutamyl-tRNA	111047	112498	111047	112498	1	111047	112498		Y
NC_000964.3	112800	113453	+	BSU00930	cysE		serine	112800	113453	112800	113453	1	112800	113453		Y
NC_000964.3	113450	114850	+	BSU00940	cysS		cysteinyl-tRNA	113450	114850	113450	114850	1	113450	114850		Y
NC_000964.3	114854	115285	+	BSU00950	mrnC		ribonuclease	114854	115285	114854	115285	1	114854	115285		Y
NC_000964.3	115269	116018	+	BSU00960	rlmB		23S	115269	116018	115269	116018	1	115269	116018		Y
NC_000964.3	116025	116537	+	BSU00970	yacP		ribonuclease	116025	116537	116025	116537	1	116025	116537		Y
NC_000964.3	116600	117256	+	BSU00980	sigH		RNA	116600	117256	116600	117256	1	116600	117256		Y
NC_000964.3	117349	117498	+	BSU00990	rpmGB		50S	117349	117498	117349	117498	1	117349	117498		Y
NC_000964.3	117532	117711	+	BSU01000	secE		preprotein	117532	117711	117532	117711	1	117532	117711		Y
NC_000964.3	117890	118423	+	BSU01010	nusG		transcription	117890	118423	117890	118423	1	117890	118423		Y
NC_000964.3	118591	119016	+	BSU01020	rplK		50S	118591	119016	118591	119016	1	118591	119016		Y
NC_000964.3	119111	119809	+	BSU01030	rplA		50S	119111	119809	119111	119809	1	119111	119809		Y
NC_000964.3	120061	120561	+	BSU01040	rplJ		50S	120061	120561	120061	120561	1	120061	120561		Y
NC_000964.3	120607	120978	+	BSU01050	rplL		50S	120607	120978	120607	120978	1	120607	120978		Y
NC_000964.3	121068	121673	+	BSU01060	ybxB		ribosomal	121068	121673	121068	121673	1	121068	121673		Y
NC_000964.3	121919	125500	+	BSU01070	rpoB		DNA-directed	121919	125500	121919	125500	1	121919	125500		Y
NC_000964.3	125562	129161	+	BSU01080	rpoC		DNA-directed	125562	129161	125562	129161	1	125562	129161		Y
NC_000964.3	129340	129588	+	BSU01090	ybxF		ribosomal	129340	129588	129340	129588	1	129340	129588		Y
NC_000964.3	129702	130118	+	BSU01100	rpsL		30S	129702	130118	129702	130118	1	129702	130118		Y
NC_000964.3	130160	130630	+	BSU01110	rpsG		30S	130160	130630	130160	130630	1	130160	130630		Y
NC_000964.3	130684	132762	+	BSU01120	fusA		elongation	130684	132762	130684	132762	1	130684	132762		Y
NC_000964.3	132882	134072	+	BSU01130	tufA		elongation	132882	134072	132882	134072	1	132882	134072		Y
NC_000964.3	134171	135127	+	BSU01140	ybaC		proline	134171	135127	134171	135127	1	134171	135127		Y
NC_000964.3	135364	135672	+	BSU01150	rpsJ		30S	135364	135672	135364	135672	1	135364	135672		Y
NC_000964.3	135712	136341	+	BSU01160	rplC		50S	135712	136341	135712	136341	1	135712	136341		Y
NC_000964.3	136369	136992	+	BSU01170	rplD		50S	136369	136992	136369	136992	1	136369	136992		Y
NC_000964.3	136992	137279	+	BSU01180	rplW		50S	136992	137279	136992	137279	1	136992	137279		Y
NC_000964.3	137311	138144	+	BSU01190	rplB		50S	137311	138144	137311	138144	1	137311	138144		Y
NC_000964.3	138202	138480	+	BSU01200	rpsS		30S	138202	138480	138202	138480	1	138202	138480		Y
NC_000964.3	138497	138838	+	BSU01210	rplV		50S	138497	138838	138497	138838	1	138497	138838		Y
NC_000964.3	138842	139498	+	BSU01220	rpsC		30S	138842	139498	138842	139498	1	138842	139498		Y
NC_000964.3	139500	139934	+	BSU01230	rplP		50S	139500	139934	139500	139934	1	139500	139934		Y
NC_000964.3	139924	140124	+	BSU01240	rpmC		50S	139924	140124	139924	140124	1	139924	140124		Y
NC_000964.3	140147	140410	+	BSU01250	rpsQ		30S	140147	140410	140147	140410	1	140147	140410		Y
NC_000964.3	140451	140819	+	BSU01260	rplN		50S	140451	140819	140451	140819	1	140451	140819		Y
NC_000964.3	140857	141168	+	BSU01270	rplX		50S	140857	141168	140857	141168	1	140857	141168		Y
NC_000964.3	141195	141734	+	BSU01280	rplE		50S	141195	141734	141195	141734	1	141195	141734		Y
NC_000964.3	141757	141942	+	BSU01290	rpsN		30S	141757	141942	141757	141942	1	141757	141942		Y
NC_000964.3	141974	142372	+	BSU01300	rpsH		30S	141974	142372	141974	142372	1	141974	142372		Y
NC_000964.3	142402	142941	+	BSU01310	rplF		50S	142402	142941	142402	142941	1	142402	142941		Y
NC_000964.3	142974	143336	+	BSU01320	rplR		50S	142974	143336	142974	143336	1	142974	143336		Y
NC_000964.3	143361	143861	+	BSU01330	rpsE		30S	143361	143861	143361	143861	1	143361	143861		Y
NC_000964.3	143875	144054	+	BSU01340	rpmD		50S	143875	144054	143875	144054	1	143875	144054		Y
NC_000964.3	144085	144525	+	BSU01350	rplO		50S	144085	144525	144085	144525	1	144085	144525		Y
NC_000964.3	144527	145822	+	BSU01360	secY		preprotein	144527	145822	144527	145822	1	144527	145822		Y
NC_000964.3	145877	146530	+	BSU01370	adk		adenylate	145877	146530	145877	146530	1	145877	146530		Y
NC_000964.3	146527	147273	+	BSU01380	mapA		methionine	146527	147273	146527	147273	1	146527	147273		Y
NC_000964.3	147312	147536	+	BSU01389	ybzG		ribosomal	147312	147536	147312	147536	1	147312	147536		Y
NC_000964.3	147585	147803	+	BSU01390	infA		translation	147585	147803	147585	147803	1	147585	147803		Y
NC_000964.3	147837	147950	+	BSU01400	rpmJ		50S	147837	147950	147837	147950	1	147837	147950		Y
NC_000964.3	147973	148338	+	BSU01410	rpsM		30S	147973	148338	147973	148338	1	147973	148338		Y
NC_000964.3	148359	148754	+	BSU01420	rpsK		30S	148359	148754	148359	148754	1	148359	148754		Y
NC_000964.3	148931	149875	+	BSU01430	rpoA		DNA-directed	148931	149875	148931	149875	1	148931	149875		Y
NC_000964.3	149953	150315	+	BSU01440	rplQ		50S	149953	150315	149953	150315	1	149953	150315		Y
NC_000964.3	150443	151288	+	BSU01450	ybxA		cobalt	150443	151288	150443	151288	1	150443	151288		Y
NC_000964.3	151303	152133	+	BSU01460	ybaE		cobalt	151303	152133	151303	152133	1	151303	152133		Y
NC_000964.3	152130	152927	+	BSU01470	ybaF		permease	152130	152927	152130	152927	1	152130	152927		Y
NC_000964.3	152937	153680	+	BSU01480	truA		tRNA	152937	153680	152937	153680	1	152937	153680		Y
NC_000964.3	153842	154279	+	BSU01490	rplM		50S	153842	154279	153842	154279	1	153842	154279		Y
NC_000964.3	154300	154692	+	BSU01500	rpsI		30S	154300	154692	154300	154692	1	154300	154692		Y
NC_000964.3	155156	155923	+	BSU01510	ybaJ		methyltransferase	155156	155923	155156	155923	1	155156	155923		Y
NC_000964.3	156109	156552	+	BSU01520	ybaK		alkylated	156109	156552	156109	156552	1	156109	156552		Y
NC_000964.3	156612	157325	+	BSU01530	cwlD		N-acetylmuramoyl-L-alanine	156612	157325	156612	157325	1	156612	157325		Y
NC_000964.3	157421	158479	+	BSU01540	salA		Mrp	157421	158479	157421	158479	1	157421	158479		Y
NC_000964.3	158515	159072	-	BSU01550	gerD		lipoprotein	158515	159072	158515	159072	1	158515	159072		Y
NC_000964.3	159182	159778	+	BSU01560	kbaA		inner	159182	159778	159182	159778	1	159182	159778		Y
NC_000964.3	159779	160543	-	BSU01570	ybaN		polysaccharide	159779	160543	159779	160543	1	159779	160543		Y
NC_000964.3	177083	178519	+	BSU01580	ybaR		permease	177083	178519	177083	178519	1	177083	178519		Y
NC_000964.3	178665	179585	+	BSU01590	ybaS		sodium	178665	179585	178665	179585	1	178665	179585		Y
NC_000964.3	179595	180347	-	BSU01600	ybbA		iron-chelator	179595	180347	179595	180347	1	179595	180347		Y
NC_000964.3	180344	181354	-	BSU01610	feuC		iron-uptake	180344	181354	180344	181354	1	180344	181354		Y
NC_000964.3	181347	182351	-	BSU01620	feuB		iron-uptake	181347	182351	181347	182351	1	181347	182351		Y
NC_000964.3	182370	183323	-	BSU01630	feuA		iron	182370	183323	182370	183323	1	182370	183323		Y
NC_000964.3	183414	185003	-	BSU01640	ybbB		AraC/XylS	183414	185003	183414	185003	1	183414	185003		Y
NC_000964.3	185194	186438	-	BSU01650	ybbC		hypothetical	185194	186438	185194	186438	1	185194	186438		Y
NC_000964.3	186452	188380	-	BSU01660	ybbD		beta-hexosaminidase,	186452	188380	186452	188380	1	186452	188380		Y
NC_000964.3	188408	189733	-	BSU01670	ybbE		hypothetical	188408	189733	188408	189733	1	188408	189733		Y
NC_000964.3	189790	191157	-	BSU01680	ybbF		sugar	189790	191157	189790	191157	1	189790	191157		Y
NC_000964.3	191183	192034	-	BSU01690	ybbH		transcriptional	191183	192034	191183	192034	1	191183	192034		Y
NC_000964.3	192051	192965	-	BSU01700	murQ		N-acetylmuramic	192051	192965	192051	192965	1	192051	192965		Y
NC_000964.3	193075	193557	-	BSU01710	ybbJ		acyltransferase	193075	193557	193075	193557	1	193075	193557		Y
NC_000964.3	193570	194025	-	BSU01720	ybbK		hypothetical	193570	194025	193570	194025	1	193570	194025		Y
NC_000964.3	194849	195412	+	BSU01730	sigW		RNA	194849	195412	194849	195412	1	194849	195412		Y
NC_000964.3	195426	196052	+	BSU01740	rsiW		anti-sigma(W)	195426	196052	195426	196052	1	195426	196052		Y
NC_000964.3	196213	197034	+	BSU01750	ybbP		hypothetical	196213	197034	196213	197034	1	196213	197034		Y
NC_000964.3	197027	198478	+	BSU01760	ybbR		hypothetical	197027	198478	197027	198478	1	197027	198478		Y
NC_000964.3	198497	199843	+	BSU01770	glmM		phosphoglucosamine	198497	199843	198497	199843	1	198497	199843		Y
NC_000964.3	200277	202079	+	BSU01780	glmS		glucosamine--fructose-6-phosphate	200277	202079	200277	202079	1	200277	202079		Y
NC_000964.3	202547	203458	-	BSU01800	alkA		DNA-3-methyladenine	202547	203458	202547	203458	1	202547	203458		Y
NC_000964.3	203729	204364	+	BSU01810	adaA		methylphosphotriester-DNA	203729	204364	203729	204364	1	203729	204364		Y
NC_000964.3	204351	204890	+	BSU01820	adaB		O6-methylguanine-DNA	204351	204890	204351	204890	1	204351	204890		Y
NC_000964.3	205409	206926	+	BSU01830	ndhF		NADH	205409	206926	205409	206926	1	205409	206926		Y
NC_000964.3	206941	209556	+	BSU01845	ybcC		hypothetical	206941	209556	206941	209556	1	206941	209556		Y
NC_000964.3	209633	210160	+	BSU01860	ybcF		carbonic	209633	210160	209633	210160	1	209633	210160		Y
NC_000964.3	210224	210514	+	BSU01870	ybcH		hypothetical	210224	210514	210224	210514	1	210224	210514		Y
NC_000964.3	210572	210946	+	BSU01880	ybcI		hypothetical	210572	210946	210572	210946	1	210572	210946		Y
NC_000964.3	211429	211731	+	BSU01889	ybzH		ArsR	211429	211731	211429	211731	1	211429	211731		Y
NC_000964.3	211859	213031	+	BSU01890	ybcL		efflux	211859	213031	211859	213031	1	211859	213031		Y
NC_000964.3	213155	213469	+	BSU01900	ybcM		hypothetical	213155	213469	213155	213469	1	213155	213469		Y
NC_000964.3	213941	214108	+	BSU01910	skfA		sporulation	213941	214108	213941	214108	1	213941	214108		Y
NC_000964.3	214175	215407	+	BSU01920	skfB		synthesis	214175	215407	214175	215407	1	214175	215407		Y
NC_000964.3	215404	216894	+	BSU01935	skfC		sporulation	215404	216894	215404	216894	1	215404	216894		Y
NC_000964.3	216913	217632	+	BSU01950	skfE		sporulation	216913	217632	216913	217632	1	216913	217632		Y
NC_000964.3	217697	219040	+	BSU01960	skfF		sporulation	217697	219040	217697	219040	1	217697	219040		Y
NC_000964.3	219087	219602	+	BSU01970	skfG		sporulation	219087	219602	219087	219602	1	219087	219602		Y
NC_000964.3	219607	220032	+	BSU01980	skfH		sporulation	219607	220032	219607	220032	1	219607	220032		Y
NC_000964.3	220279	221256	+	BSU01990	ybdG		hydrolase	220279	221256	220279	221256	1	220279	221256		Y
NC_000964.3	221258	221929	+	BSU02000	ybdJ		two-component	221258	221929	221258	221929	1	221258	221929		Y
NC_000964.3	221950	222912	+	BSU02010	ybdK		two-component	221950	222912	221950	222912	1	221950	222912		Y
NC_000964.3	222971	223234	+	BSU02019	ybzI		hypothetical	222971	223234	222971	223234	1	222971	223234		Y
NC_000964.3	223219	223989	-	BSU02030	ybdM		protein	223219	223989	223219	223989	1	223219	223989		Y
NC_000964.3	224075	224932	-	BSU02040	ybdN		hypothetical	224075	224932	224075	224932	1	224075	224932		Y
NC_000964.3	225064	226248	+	BSU02050	ybdO		hypothetical	225064	226248	225064	226248	1	225064	226248		Y
NC_000964.3	226566	227954	+	BSU02060	ybxG		amino	226566	227954	226566	227954	1	226566	227954		Y
NC_000964.3	228066	228314	+	BSU02070	csgA		sporulation-specific	228066	228314	228066	228314	1	228066	228314		Y
NC_000964.3	228331	228522	+	BSU02080	ybxH		hypothetical	228331	228522	228331	228522	1	228331	228522		Y
NC_000964.3	228549	229352	-	BSU02090	ybxI		exported	228549	229352	228549	229352	1	228549	229352		Y
NC_000964.3	229525	230778	+	BSU02100	cypC		fatty	229525	230778	229525	230778	1	229525	230778		Y
NC_000964.3	230819	231079	-	BSU02110	ybyB		hypothetical	230819	231079	230819	231079	1	230819	231079		Y
NC_000964.3	231348	232967	+	BSU02120	ybeC		H+/amino	231348	232967	231348	232967	1	231348	232967		Y
NC_000964.3	233014	233895	-	BSU02130	glpQ		glycerophosphoryl	233014	233895	233014	233895	1	233014	233895		Y
NC_000964.3	233994	235328	-	BSU02140	glpT		glycerol-3-phosphate	233994	235328	233994	235328	1	233994	235328		Y
NC_000964.3	235625	235873	+	BSU02150	ybeF		hypothetical	235625	235873	235625	235873	1	235625	235873		Y
NC_000964.3	235965	236882	+	BSU02160	ybfA		hypothetical	235965	236882	235965	236882	1	235965	236882		Y
NC_000964.3	236879	238129	+	BSU02170	ybfB		carboxylate	236879	238129	236879	238129	1	236879	238129		Y
NC_000964.3	238164	238448	-	BSU02180	ybfE		hypothetical	238164	238448	238164	238448	1	238164	238448		Y
NC_000964.3	238644	239555	-	BSU02190	ybfF		hypothetical	238644	239555	238644	239555	1	238644	239555		Y
NC_000964.3	239644	241842	-	BSU02200	ybfG		pepdidoglycan	239644	241842	239644	241842	1	239644	241842		Y
NC_000964.3	241917	242837	-	BSU02210	ybfH		permease	241917	242837	241917	242837	1	241917	242837		Y
NC_000964.3	242834	243661	-	BSU02220	ybfI		AraC/XylS	242834	243661	242834	243661	1	242834	243661		Y
NC_000964.3	243892	245046	+	BSU02230	purT		phosphoribosylglycinamide	243892	245046	243892	245046	1	243892	245046		Y
NC_000964.3	245190	246131	+	BSU02240	mpr		extracellular	245190	246131	245190	246131	1	245190	246131		Y
NC_000964.3	246094	246492	+	BSU02250	ybfJ		lipoprotein	246094	246492	246094	246492	1	246094	246492		Y
NC_000964.3	246658	247548	+	BSU02260	ybfK		carboxylesterase	246658	247548	246658	247548	1	246658	247548		Y
NC_000964.3	247744	248277	+	BSU02270	pssA		phosphatidylserine	247744	248277	247744	248277	1	247744	248277		Y
NC_000964.3	248268	248756	+	BSU02280	ybfM		membrane	248268	248756	248268	248756	1	248268	248756		Y
NC_000964.3	248749	249540	+	BSU02290	psd		phosphatidylserine	248749	249540	248749	249540	1	248749	249540		Y
NC_000964.3	249595	249873	+	BSU02300	ybfN		hypothetical	249595	249873	249595	249873	1	249595	249873		Y
NC_000964.3	249979	251319	+	BSU02310	ybfO		exported	249979	251319	249979	251319	1	249979	251319		Y
NC_000964.3	251427	252314	+	BSU02320	ybfP		AraC/XylS	251427	252314	251427	252314	1	251427	252314		Y
NC_000964.3	252514	253482	+	BSU02330	ybfQ		hypothetical	252514	253482	252514	253482	1	252514	253482		Y
NC_000964.3	253518	254762	-	BSU02340	gltP		proton/glutamate	253518	254762	253518	254762	1	253518	254762		Y
NC_000964.3	254907	256802	-	BSU02350	gamP		phosphotransferase	254907	256802	254907	256802	1	254907	256802		Y
NC_000964.3	256823	257572	-	BSU02360	nagBB		glucosamine-6-phosphate	256823	257572	256823	257572	1	256823	257572		Y
NC_000964.3	257791	258498	+	BSU02370	ybgA		GntR	257791	258498	257791	258498	1	257791	258498		Y
NC_000964.3	258532	258807	+	BSU02380	ybgB		hypothetical	258532	258807	258532	258807	1	258532	258807		Y
NC_000964.3	259016	260086	+	BSU02390	ybgE		branched-chain	259016	260086	259016	260086	1	259016	260086		Y
NC_000964.3	260123	261535	-	BSU02400	ybgF		aminoacid	260123	261535	260123	261535	1	260123	261535		Y
NC_000964.3	261656	262603	-	BSU02410	mmuM		homocysteine	261656	262603	261656	262603	1	261656	262603		Y
NC_000964.3	262732	264168	-	BSU02420	glnT		glutamine	262732	264168	262732	264168	1	262732	264168		Y
NC_000964.3	264191	265174	-	BSU02430	ybgJ		glutaminase	264191	265174	264191	265174	1	264191	265174		Y
NC_000964.3	265476	266708	+	BSU02440	glnJ		two-component	265476	266708	265476	266708	1	265476	266708		Y
NC_000964.3	266719	267663	+	BSU02450	glnL		two-component	266719	267663	266719	267663	1	266719	267663		Y
NC_000964.3	267890	268816	+	BSU02460	ycbC		5-dehydro-4-deoxyglucarate	267890	268816	267890	268816	1	267890	268816		Y
NC_000964.3	268846	270312	+	BSU02470	ycbD		2,5-dioxovalerate	268846	270312	268846	270312	1	268846	270312		Y
NC_000964.3	270396	271763	+	BSU02480	gudP		glucarate	270396	271763	270396	271763	1	270396	271763		Y
NC_000964.3	271800	273167	+	BSU02490	gudD		glucarate	271800	273167	271800	273167	1	271800	273167		Y
NC_000964.3	273237	273938	+	BSU02500	ycbG		GntR	273237	273938	273237	273938	1	273237	273938		Y
NC_000964.3	274029	275561	+	BSU02510	garD		D-galactarate	274029	275561	274029	275561	1	274029	275561		Y
NC_000964.3	275838	276758	+	BSU02520	ycbJ		phosphotransferase	275838	276758	275838	276758	1	275838	276758		Y
NC_000964.3	277160	277321	+	BSU02530	rtpA		anti-TRAP	277160	277321	277160	277321	1	277160	277321		Y
NC_000964.3	277342	278280	+	BSU02540	ycbK		efflux	277342	278280	277342	278280	1	277342	278280		Y
NC_000964.3	278377	279057	+	BSU02550	ycbL		two-component	278377	279057	278377	279057	1	278377	279057		Y
NC_000964.3	279059	279994	+	BSU02560	ycbM		two-component	279059	279994	279059	279994	1	279059	279994		Y
NC_000964.3	280086	281009	+	BSU02570	ycbN		ABC	280086	281009	280086	281009	1	280086	281009		Y
NC_000964.3	281028	281714	+	BSU02580	ycbO		Na+-driven	281028	281714	281028	281714	1	281028	281714		Y
NC_000964.3	281769	282155	-	BSU02590	ycbP		inner	281769	282155	281769	282155	1	281769	282155		Y
NC_000964.3	282469	282897	+	BSU02600	cwlJ		cell	282469	282897	282469	282897	1	282469	282897		Y
NC_000964.3	283003	283734	+	BSU02610	ycbR		hypothetical	283003	283734	283003	283734	1	283003	283734		Y
NC_000964.3	283816	283992	+	BSU02619	yczK		hypothetical	283816	283992	283816	283992	1	283816	283992		Y
NC_000964.3	284011	285762	+	BSU02620	phoD		phosphodiesterase/alkaline	284011	285762	284011	285762	1	284011	285762		Y
NC_000964.3	285775	285987	+	BSU02630	tatAD		twin-arginine	285775	285987	285775	285987	1	285775	285987		Y
NC_000964.3	286048	286776	+	BSU02640	tatCD		twin-arginine	286048	286776	286048	286776	1	286048	286776		Y
NC_000964.3	286773	287420	-	BSU02650	pcp		pyrrolidone-carboxylate	286773	287420	286773	287420	1	286773	287420		Y
NC_000964.3	287499	288611	+	BSU02660	ycbU		cysteine	287499	288611	287499	288611	1	287499	288611		Y
NC_000964.3	288653	290092	-	BSU02670	lmrB		efflux	288653	290092	288653	290092	1	288653	290092		Y
NC_000964.3	290132	290698	-	BSU02680	lmrA		transcriptional	290132	290698	290132	290698	1	290132	290698		Y
NC_000964.3	290915	292042	+	BSU02690	ansZ		L-asparaginase	290915	292042	290915	292042	1	290915	292042		Y
NC_000964.3	292205	292843	+	BSU02700	estA		secreted	292205	292843	292205	292843	1	292205	292843		Y
NC_000964.3	292881	293264	-	BSU02710	yczC		integral	292881	293264	292881	293264	1	292881	293264		Y
NC_000964.3	293499	294575	+	BSU02720	yccF		hypothetical	293499	294575	293499	294575	1	293499	294575		Y
NC_000964.3	294615	295571	-	BSU02730	natK		two-component	294615	295571	294615	295571	1	294615	295571		Y
NC_000964.3	295584	296285	-	BSU02740	natR		two-component	295584	296285	295584	296285	1	295584	296285		Y
NC_000964.3	296429	297169	+	BSU02750	natA		Na+	296429	297169	296429	297169	1	296429	297169		Y
NC_000964.3	297170	298330	+	BSU02760	natB		Na+	297170	298330	297170	298330	1	297170	298330		Y
NC_000964.3	298466	299398	+	BSU02770	yccK		ion	298466	299398	298466	299398	1	298466	299398		Y
NC_000964.3	299438	300502	-	BSU02780	ycdA		lipoprotein	299438	300502	299438	300502	1	299438	300502		Y
NC_000964.3	300830	302248	+	BSU02790	ycdB		hydrolase	300830	302248	300830	302248	1	300830	302248		Y
NC_000964.3	302435	303796	+	BSU02800	ycdC		hydrolase	302435	303796	302435	303796	1	302435	303796		Y
NC_000964.3	303804	304307	-	BSU02810	cwlK		murein	303804	304307	303804	304307	1	303804	304307		Y
NC_000964.3	304430	305551	+	BSU02820	rapJ		response	304430	305551	304430	305551	1	304430	305551		Y
NC_000964.3	305658	306434	+	BSU02830	ycdF		dehydrogenase	305658	306434	305658	306434	1	305658	306434		Y
NC_000964.3	306459	308144	+	BSU02840	ycdG		glycosidase	306459	308144	306459	308144	1	306459	308144		Y
NC_000964.3	308332	309291	+	BSU02850	adcA		Zn(II)-binding	308332	309291	308332	309291	1	308332	309291		Y
NC_000964.3	309347	310042	+	BSU02860	adcC		Zn(II)	309347	310042	309347	310042	1	309347	310042		Y
NC_000964.3	310000	310842	+	BSU02870	adcB		high	310000	310842	310000	310842	1	310000	310842		Y
NC_000964.3	310880	311875	-	BSU02880	yceB		monooxygenase	310880	311875	310880	311875	1	310880	311875		Y
NC_000964.3	312159	312758	+	BSU02890	yceC		stress	312159	312758	312159	312758	1	312159	312758		Y
NC_000964.3	312780	313361	+	BSU02900	yceD		stress	312780	313361	312780	313361	1	312780	313361		Y
NC_000964.3	313396	313974	+	BSU02910	yceE		stress	313396	313974	313396	313974	1	313396	313974		Y
NC_000964.3	314025	314798	+	BSU02920	yceF		stress	314025	314798	314025	314798	1	314025	314798		Y
NC_000964.3	314883	316496	+	BSU02930	yceG		hypothetical	314883	316496	314883	316496	1	314883	316496		Y
NC_000964.3	316512	317603	+	BSU02940	yceH		hypothetical	316512	317603	316512	317603	1	316512	317603		Y
NC_000964.3	317725	318927	+	BSU02950	yceI		transporter	317725	318927	317725	318927	1	317725	318927		Y
NC_000964.3	319180	320352	-	BSU02960	yceJ		efflux	319180	320352	319180	320352	1	319180	320352		Y
NC_000964.3	320421	320723	-	BSU02970	yceK		ArsR	320421	320723	320421	320723	1	320421	320723		Y
NC_000964.3	321013	322269	+	BSU02980	opuAA		glycine	321013	322269	321013	322269	1	321013	322269		Y
NC_000964.3	322271	323119	+	BSU02990	opuAB		glycine	322271	323119	322271	323119	1	322271	323119		Y
NC_000964.3	323119	324000	+	BSU03000	opuAC		glycine	323119	324000	323119	324000	1	323119	324000		Y
NC_000964.3	324038	325189	-	BSU03010	amhX		amidohydrolase	324038	325189	324038	325189	1	324038	325189		Y
NC_000964.3	325339	326772	+	BSU03020	ycgA		integral	325339	326772	325339	326772	1	325339	326772		Y
NC_000964.3	326888	327469	+	BSU03030	ycgB		integral	326888	327469	326888	327469	1	326888	327469		Y
NC_000964.3	327618	329597	+	BSU03040	amyE		alpha-amylase	327618	329597	327618	329597	1	327618	329597		Y
NC_000964.3	329774	330739	+	BSU03050	ldh		L-lactate	329774	330739	329774	330739	1	329774	330739		Y
NC_000964.3	330771	332396	+	BSU03060	lctP		L-lactate	330771	332396	330771	332396	1	330771	332396		Y
NC_000964.3	332441	333979	-	BSU03070	mdr		multidrug-efflux	332441	333979	332441	333979	1	332441	333979		Y
NC_000964.3	334092	334556	+	BSU03080	ycgE		transcriptional	334092	334556	334092	334556	1	334092	334556		Y
NC_000964.3	334630	335259	+	BSU03090	ycgF		aminoacid	334630	335259	334630	335259	1	334630	335259		Y
NC_000964.3	335329	336090	+	BSU03100	ycgG		hypothetical	335329	336090	335329	336090	1	335329	336090		Y
NC_000964.3	336092	337432	-	BSU03110	ycgH		amino	336092	337432	336092	337432	1	336092	337432		Y
NC_000964.3	337562	338158	+	BSU03120	ycgI		methyltransferase	337562	338158	337562	338158	1	337562	338158		Y
NC_000964.3	338288	339106	+	BSU03130	nadE		NAD	338288	339106	338288	339106	1	338288	339106		Y
NC_000964.3	339156	339749	-	BSU03140	tmrB		ATP-binding	339156	339749	339156	339749	1	339156	339749		Y
NC_000964.3	340025	340585	+	BSU03150	aroK		shikimate	340025	340585	340025	340585	1	340025	340585		Y
NC_000964.3	340613	341374	-	BSU03160	ycgJ		methyltransferase	340613	341374	340613	341374	1	340613	341374		Y
NC_000964.3	341492	342466	+	BSU03170	ycgK		LysR	341492	342466	341492	342466	1	341492	342466		Y
NC_000964.3	342538	343494	+	BSU03180	cah		S-deacylase	342538	343494	342538	343494	1	342538	343494		Y
NC_000964.3	343578	344360	+	BSU03190	ycgL		hypothetical	343578	344360	343578	344360	1	343578	344360		Y
NC_000964.3	344551	345462	+	BSU03200	ycgM		proline	344551	345462	344551	345462	1	344551	345462		Y
NC_000964.3	345479	347026	+	BSU03210	ycgN		1-pyrroline-5-carboxylate	345479	347026	345479	347026	1	345479	347026		Y
NC_000964.3	347150	348571	+	BSU03220	ycgO		proline/ornithine	347150	348571	347150	348571	1	347150	348571		Y
NC_000964.3	348724	349959	+	BSU03230	ycgP		transcriptional	348724	349959	348724	349959	1	348724	349959		Y
NC_000964.3	349996	350853	-	BSU03240	ycgQ		hypothetical	349996	350853	349996	350853	1	349996	350853		Y
NC_000964.3	350858	351742	-	BSU03250	ycgR		permease	350858	351742	350858	351742	1	350858	351742		Y
NC_000964.3	351842	352696	-	BSU03260	ycgS		aromatic	351842	352696	351842	352696	1	351842	352696		Y
NC_000964.3	352858	353868	+	BSU03270	ycgT		thioredoxin	352858	353868	352858	353868	1	352858	353868		Y
NC_000964.3	353900	355351	-	BSU03280	nasF		uroporphyrin-III	353900	355351	353900	355351	1	353900	355351		Y
NC_000964.3	355412	355732	-	BSU03290	nasE		assimilatory	355412	355732	355412	355732	1	355412	355732		Y
NC_000964.3	355764	358181	-	BSU03300	nasD		assimilatory	355764	358181	355764	358181	1	355764	358181		Y
NC_000964.3	358303	360435	-	BSU03310	nasC		assimilatory	358303	360435	358303	360435	1	358303	360435		Y
NC_000964.3	360442	362757	-	BSU03320	nasB		assimilatory	360442	362757	360442	362757	1	360442	362757		Y
NC_000964.3	362937	364142	+	BSU03330	nasA		nitrate	362937	364142	362937	364142	1	362937	364142		Y
NC_000964.3	364259	365173	+	BSU03340	yciA		GTP	364259	365173	364259	365173	1	364259	365173		Y
NC_000964.3	365170	365754	+	BSU03350	yciB		metal	365170	365754	365170	365754	1	365170	365754		Y
NC_000964.3	365850	366035	+	BSU03359	yczL		hypothetical	365850	366035	365850	366035	1	365850	366035		Y
NC_000964.3	366063	367256	+	BSU03360	yciC		metallochaperone	366063	367256	366063	367256	1	366063	367256		Y
NC_000964.3	367305	367985	-	BSU03370	yckA		ABC	367305	367985	367305	367985	1	367305	367985		Y
NC_000964.3	367995	368858	-	BSU03380	yckB		ABC	367995	368858	367995	368858	1	367995	368858		Y
NC_000964.3	369236	369691	+	BSU03390	yckC		integral	369236	369691	369236	369691	1	369236	369691		Y
NC_000964.3	369773	370105	+	BSU03400	yckD		hypothetical	369773	370105	369773	370105	1	369773	370105		Y
NC_000964.3	370259	371692	+	BSU03410	bglC		aryl-phospho-beta-d-glucosidase	370259	371692	370259	371692	1	370259	371692		Y
NC_000964.3	371729	372127	-	BSU03420	nin		inhibitor	371729	372127	371729	372127	1	371729	372127		Y
NC_000964.3	372154	372597	-	BSU03430	nucA		endonuclease	372154	372597	372154	372597	1	372154	372597		Y
NC_000964.3	372771	374492	-	BSU03440	tlpC		methyl-accepting	372771	374492	372771	374492	1	372771	374492		Y
NC_000964.3	374603	375160	-	BSU03450	hxlB		6-phospho-3-hexuloisomerase	374603	375160	374603	375160	1	374603	375160		Y
NC_000964.3	375166	375798	-	BSU03460	hxlA		3-hexulose-6-phosphate	375166	375798	375166	375798	1	375166	375798		Y
NC_000964.3	376032	376394	+	BSU03470	hxlR		positive	376032	376394	376032	376394	1	376032	376394		Y
NC_000964.3	376968	387731	+	BSU03480	srfAA		surfactin	376968	387731	376968	387731	1	376968	387731		Y
NC_000964.3	387744	398495	+	BSU03490	srfAB		surfactin	387744	398495	387744	398495	1	387744	398495		Y
NC_000964.3	390880	391020	+	BSU03500	comS		regulator	390880	391020	390880	391020	1	390880	391020		Y
NC_000964.3	398532	402359	+	BSU03510	srfAC		surfactin	398532	402359	398532	402359	1	398532	402359		Y
NC_000964.3	402388	403116	+	BSU03520	srfAD		surfactin	402388	403116	402388	403116	1	402388	403116		Y
NC_000964.3	403217	404443	+	BSU03530	ycxA		permease	403217	404443	403217	404443	1	403217	404443		Y
NC_000964.3	404458	405015	-	BSU03540	ycxB		hypothetical	404458	405015	404458	405015	1	404458	405015		Y
NC_000964.3	405069	406007	-	BSU03550	ycxC		permease	405069	406007	405069	406007	1	405069	406007		Y
NC_000964.3	406131	407465	+	BSU03560	ycxD		PLP-dependent	406131	407465	406131	407465	1	406131	407465		Y
NC_000964.3	408240	408887	-	BSU03580	yczE		integral	408240	408887	408240	408887	1	408240	408887		Y
NC_000964.3	409208	409951	-	BSU03590	tcyC		cystine	409208	409951	409208	409951	1	409208	409951		Y
NC_000964.3	409965	410669	-	BSU03600	tcyB		cystine	409965	410669	409965	410669	1	409965	410669		Y
NC_000964.3	410656	411462	-	BSU03610	tcyA		cystine	410656	411462	410656	411462	1	410656	411462		Y
NC_000964.3	411578	412450	-	BSU03620	yclA		LysR	411578	412450	411578	412450	1	411578	412450		Y
NC_000964.3	412540	413154	+	BSU03630	yclB		aromatic	412540	413154	412540	413154	1	412540	413154		Y
NC_000964.3	413157	414578	+	BSU03640	ubiD		3-polyprenyl-4-hydroxybenzoate	413157	414578	413157	414578	1	413157	414578		Y
NC_000964.3	414595	414822	+	BSU03651	bsdD		nonoxidative	414595	414822	414595	414822	1	414595	414822		Y
NC_000964.3	414819	415283	+	BSU03652	yclD		FMN-binding	414819	415283	414819	415283	1	414819	415283		Y
NC_000964.3	415350	416195	+	BSU03660	yclE		hydrolase	415350	416195	415350	416195	1	415350	416195		Y
NC_000964.3	416235	417713	-	BSU03670	dtpT		di-tripeptide-proton	416235	417713	416235	417713	1	416235	417713		Y
NC_000964.3	417993	419747	+	BSU03680	yclG		uronase	417993	419747	417993	419747	1	417993	419747		Y
NC_000964.3	419763	419984	-	BSU03690	yczF		hypothetical	419763	419984	419763	419984	1	419763	419984		Y
NC_000964.3	420110	421744	+	BSU03700	gerKA		spore	420110	421744	420110	421744	1	420110	421744		Y
NC_000964.3	421734	422957	+	BSU03710	gerKC		spore	421734	422957	421734	422957	1	421734	422957		Y
NC_000964.3	422982	424103	+	BSU03720	gerKB		spore	422982	424103	422982	424103	1	422982	424103		Y
NC_000964.3	424208	424888	-	BSU03730	yclH		ABC	424208	424888	424208	424888	1	424208	424888		Y
NC_000964.3	424904	426364	-	BSU03740	yclI		transporter	424904	426364	424904	426364	1	424904	426364		Y
NC_000964.3	426577	427260	+	BSU03750	yclJ		two-component	426577	427260	426577	427260	1	426577	427260		Y
NC_000964.3	427247	428668	+	BSU03760	yclK		two-component	427247	428668	427247	428668	1	427247	428668		Y
NC_000964.3	428831	429979	+	BSU03770	rapC		response	428831	429979	428831	429979	1	428831	429979		Y
NC_000964.3	429963	430085	+	BSU03780	phrC		secreted	429963	430085	429963	430085	1	429963	430085		Y
NC_000964.3	430356	430469	-	BSU03789	yczN		hypothetical	430356	430469	430356	430469	1	430356	430469		Y
NC_000964.3	430623	431987	-	BSU03790	yclM		aspartate	430623	431987	430623	431987	1	430623	431987		Y
NC_000964.3	432372	433322	+	BSU03800	yclN		iron-siderophore	432372	433322	432372	433322	1	432372	433322		Y
NC_000964.3	433315	434262	+	BSU03810	yclO		iron-siderophore	433315	434262	433315	434262	1	433315	434262		Y
NC_000964.3	434256	435014	+	BSU03820	yclP		iron-siderophore	434256	435014	434256	435014	1	434256	435014		Y
NC_000964.3	435036	435989	+	BSU03830	yclQ		iron-siderophore	435036	435989	435036	435989	1	435036	435989		Y
NC_000964.3	436036	437454	-	BSU03840	ycnB		efflux	436036	437454	436036	437454	1	436036	437454		Y
NC_000964.3	437474	438352	-	BSU03850	ycnC		TetR/AcrR	437474	438352	437474	438352	1	437474	438352		Y
NC_000964.3	438516	439265	-	BSU03860	ycnD		NADPH-FMN	438516	439265	438516	439265	1	438516	439265		Y
NC_000964.3	439282	439569	-	BSU03870	ycnE		hypothetical	439282	439569	439282	439569	1	439282	439569		Y
NC_000964.3	439709	440023	+	BSU03880	yczG		ArsR	439709	440023	439709	440023	1	439709	440023		Y
NC_000964.3	440025	441464	-	BSU03890	gabR		GntR/MocR	440025	441464	440025	441464	1	440025	441464		Y
NC_000964.3	441571	442881	+	BSU03900	gabT		4-aminobutyrate	441571	442881	441571	442881	1	441571	442881		Y
NC_000964.3	442950	444338	+	BSU03910	gabD		succinate-semialdehyde	442950	444338	442950	444338	1	442950	444338		Y
NC_000964.3	444461	445324	+	BSU03920	glcU		glucose	444461	445324	444461	445324	1	444461	445324		Y
NC_000964.3	445344	446129	+	BSU03930	gdh		glucose-1-dehydrogenase	445344	446129	445344	446129	1	445344	446129		Y
NC_000964.3	446174	446788	-	BSU03940	ycnI		hypothetical	446174	446788	446174	446788	1	446174	446788		Y
NC_000964.3	446801	448426	-	BSU03950	ycnJ		copper	446801	448426	446801	448426	1	446801	448426		Y
NC_000964.3	448461	449033	-	BSU03960	ycnK		DeoR	448461	449033	448461	449033	1	448461	449033		Y
NC_000964.3	449198	449551	+	BSU03970	ycnL		reductase	449198	449551	449198	449551	1	449198	449551		Y
NC_000964.3	449724	451160	+	BSU03981	mtlA		phosphotransferase	449724	451160	449724	451160	1	449724	451160		Y
NC_000964.3	451185	451616	+	BSU03982	mtlF		phosphotransferase	451185	451616	451185	451616	1	451185	451616		Y
NC_000964.3	451618	452739	+	BSU03990	mtlD		mannitol-1-phosphate	451618	452739	451618	452739	1	451618	452739		Y
NC_000964.3	452830	453894	+	BSU04000	ycsA		tartrate	452830	453894	452830	453894	1	452830	453894		Y
NC_000964.3	454029	454592	+	BSU04010	sipU		type	454029	454592	454029	454592	1	454029	454592		Y
NC_000964.3	454652	455260	-	BSU04020	yczH		hydrolase	454652	455260	454652	455260	1	454652	455260		Y
NC_000964.3	455346	455738	+	BSU04030	ycsD		hydroxymyristoyl-(acyl	455346	455738	455346	455738	1	455346	455738		Y
NC_000964.3	455771	455935	-	BSU04039	yczO		hypothetical	455771	455935	455771	455935	1	455771	455935		Y
NC_000964.3	456068	456817	+	BSU04040	ycsE		phosphatase	456068	456817	456068	456817	1	456068	456817		Y
NC_000964.3	457023	457796	+	BSU04050	ycsF		LamB/YcsF	457023	457796	457023	457796	1	457023	457796		Y
NC_000964.3	457811	459025	+	BSU04060	ycsG		branched	457811	459025	457811	459025	1	457811	459025		Y
NC_000964.3	459049	459822	+	BSU04070	ycsI		hypothetical	459049	459822	459049	459822	1	459049	459822		Y
NC_000964.3	459867	460589	+	BSU04080	kipI		inhibitor	459867	460589	459867	460589	1	459867	460589		Y
NC_000964.3	460592	461599	+	BSU04090	kipA		hydrolase	460592	461599	460592	461599	1	460592	461599		Y
NC_000964.3	461615	462367	+	BSU04100	kipR		IclR	461615	462367	461615	462367	1	461615	462367		Y
NC_000964.3	462431	463072	+	BSU04110	lipC		lysophopholipase	462431	463072	462431	463072	1	462431	463072		Y
NC_000964.3	463245	463490	+	BSU04120	yczI		hypothetical	463245	463490	463245	463490	1	463245	463490		Y
NC_000964.3	463496	463783	-	BSU04130	yczJ		hypothetical	463496	463783	463496	463783	1	463496	463783		Y
NC_000964.3	463934	465940	+	BSU04140	pbpC		penicillin-binding	463934	465940	463934	465940	1	463934	465940		Y
NC_000964.3	466042	466944	+	BSU04150	ycsN		oxidoreductase	466042	466944	466042	466944	1	466042	466944		Y
NC_000964.3	467130	469214	+	BSU04160	mtlR		transcriptional	467130	469214	467130	469214	1	467130	469214		Y
NC_000964.3	469426	470937	+	BSU04170	ydaB		acyl-CoA	469426	470937	469426	470937	1	469426	470937		Y
NC_000964.3	470957	471502	-	BSU04180	ydaC		methyltransferase	470957	471502	470957	471502	1	470957	471502		Y
NC_000964.3	471709	472569	+	BSU04190	ydaD		short	471709	472569	471709	472569	1	471709	472569		Y
NC_000964.3	472585	473088	+	BSU04200	ydaE		hypothetical	472585	473088	472585	473088	1	472585	473088		Y
NC_000964.3	473174	473725	+	BSU04210	ydaF		ribosomal	473174	473725	473174	473725	1	473174	473725		Y
NC_000964.3	473803	474225	+	BSU04220	ydaG		general	473803	474225	473803	474225	1	473803	474225		Y
NC_000964.3	474731	475540	+	BSU04230	ydaH		integral	474731	475540	474731	475540	1	474731	475540		Y
NC_000964.3	475584	475874	-	BSU04240	ydzA		hypothetical	475584	475874	475584	475874	1	475584	475874		Y
NC_000964.3	476059	476493	+	BSU04250	lrpC		Lrp/AsnC	476059	476493	476059	476493	1	476059	476493		Y
NC_000964.3	476558	478741	+	BSU04260	topB		DNA	476558	478741	476558	478741	1	476558	478741		Y
NC_000964.3	478944	480032	+	BSU04270	ydaJ		glycosyl	478944	480032	478944	480032	1	478944	480032		Y
NC_000964.3	480013	480864	+	BSU04280	ydaK		hypothetical	480013	480864	480013	480864	1	480013	480864		Y
NC_000964.3	480875	482584	+	BSU04290	ydaL		hypothetical	480875	482584	480875	482584	1	480875	482584		Y
NC_000964.3	482577	483839	+	BSU04300	ydaM		glycosyltransferase	482577	483839	482577	483839	1	482577	483839		Y
NC_000964.3	483845	485956	+	BSU04310	ydaN		regulator	483845	485956	483845	485956	1	483845	485956		Y
NC_000964.3	486432	488255	+	BSU04320	ydaO		metabolite	486432	488255	486432	488255	1	486432	488255		Y
NC_000964.3	488314	488763	+	BSU04330	mutT		NTP	488314	488763	488314	488763	1	488314	488763		Y
NC_000964.3	488830	490554	+	BSU04340	ydaP		pyruvate	488830	490554	488830	490554	1	488830	490554		Y
NC_000964.3	490777	491043	-	BSU04359	ydzK		hypothetical	490777	491043	490777	491043	1	490777	491043		Y
NC_000964.3	491147	492424	-	BSU04360	mntH		manganese	491147	492424	491147	492424	1	491147	492424		Y
NC_000964.3	492654	492911	-	BSU04370	ydaS		hypothetical	492654	492911	492654	492911	1	492654	492911		Y
NC_000964.3	492989	493441	-	BSU04380	ydaT		hypothetical	492989	493441	492989	493441	1	492989	493441		Y
NC_000964.3	493559	494377	+	BSU04390	ydbA		hypothetical	493559	494377	493559	494377	1	493559	494377		Y
NC_000964.3	494506	494877	+	BSU04400	gsiB		general	494506	494877	494506	494877	1	494506	494877		Y
NC_000964.3	495009	495350	+	BSU04410	ydbB		hypothetical	495009	495350	495009	495350	1	495009	495350		Y
NC_000964.3	495344	495703	+	BSU04420	ydbC		hypothetical	495344	495703	495344	495703	1	495344	495703		Y
NC_000964.3	495740	496561	-	BSU04430	ydbD		manganese-containing	495740	496561	495740	496561	1	495740	496561		Y
NC_000964.3	496646	497698	-	BSU04440	dctB		C4-dicarboxylate	496646	497698	496646	497698	1	496646	497698		Y
NC_000964.3	497768	499375	+	BSU04450	dctS		two-component	497768	499375	497768	499375	1	497768	499375		Y
NC_000964.3	499365	500045	+	BSU04460	dctR		two-component	499365	500045	499365	500045	1	499365	500045		Y
NC_000964.3	500166	501431	+	BSU04470	dctP		C4-dicarboxylate	500166	501431	500166	501431	1	500166	501431		Y
NC_000964.3	501579	502631	+	BSU04480	ydbI		integral	501579	502631	501579	502631	1	501579	502631		Y
NC_000964.3	502908	503834	+	BSU04490	ydbJ		ABC	502908	503834	502908	503834	1	502908	503834		Y
NC_000964.3	503854	504594	+	BSU04500	ydbK		efflux	503854	504594	503854	504594	1	503854	504594		Y
NC_000964.3	504689	505024	+	BSU04510	ydbL		hypothetical	504689	505024	504689	505024	1	504689	505024		Y
NC_000964.3	505152	506297	+	BSU04520	ydbM		acyl-CoA	505152	506297	505152	506297	1	505152	506297		Y
NC_000964.3	506322	506501	-	BSU04530	ydbN		hypothetical	506322	506501	506322	506501	1	506322	506501		Y
NC_000964.3	506866	507738	+	BSU04540	ydbO		cation	506866	507738	506866	507738	1	506866	507738		Y
NC_000964.3	507753	508073	-	BSU04550	ydbP		thioredoxin	507753	508073	507753	508073	1	507753	508073		Y
NC_000964.3	508248	509312	+	BSU04560	ddl		D-alanyl-alanine	508248	509312	508248	509312	1	508248	509312		Y
NC_000964.3	509384	510757	+	BSU04570	murF		UDP-N-acetylmuramoylalanyl-D-glutamyl-2,	509384	510757	509384	510757	1	509384	510757		Y
NC_000964.3	511106	512641	+	BSU04580	cshA		ATP-dependent	511106	512641	511106	512641	1	511106	512641		Y
NC_000964.3	512814	513293	+	BSU04590	ydbS		hypothetical	512814	513293	512814	513293	1	512814	513293		Y
NC_000964.3	513283	514764	+	BSU04600	ydbT		hypothetical	513283	514764	513283	514764	1	513283	514764		Y
NC_000964.3	515016	515615	-	BSU04610	ydcA		hypothetical	515016	515615	515016	515615	1	515016	515615		Y
NC_000964.3	515710	516075	+	BSU04620	acpS		4'-phosphopantetheinyl	515710	516075	515710	516075	1	515710	516075		Y
NC_000964.3	516241	517257	+	BSU04630	ydcC		lipoprotein	516241	517257	516241	517257	1	516241	517257		Y
NC_000964.3	517372	518541	+	BSU04640	alrA		D-alanine	517372	518541	517372	518541	1	517372	518541		Y
NC_000964.3	518657	518938	+	BSU04650	endB		antitoxin	518657	518938	518657	518938	1	518657	518938		Y
NC_000964.3	518943	519293	+	BSU04660	ndoA		endoribonuclease	518943	519293	518943	519293	1	518943	519293		Y
NC_000964.3	519408	520232	+	BSU04670	rsbRA		piezosome	519408	520232	519408	520232	1	519408	520232		Y
NC_000964.3	520237	520602	+	BSU04680	rsbS		antagonist	520237	520602	520237	520602	1	520237	520602		Y
NC_000964.3	520606	521007	+	BSU04690	rsbT		switch	520606	521007	520606	521007	1	520606	521007		Y
NC_000964.3	521019	522026	+	BSU04700	rsbU		serine	521019	522026	521019	522026	1	521019	522026		Y
NC_000964.3	522088	522417	+	BSU04710	rsbV		anti-anti-sigma	522088	522417	522088	522417	1	522088	522417		Y
NC_000964.3	522414	522896	+	BSU04720	rsbW		serine-protein	522414	522896	522414	522896	1	522414	522896		Y
NC_000964.3	522862	523650	+	BSU04730	sigB		RNA	522862	523650	522862	523650	1	522862	523650		Y
NC_000964.3	523650	524249	+	BSU04740	rsbX		serine	523650	524249	523650	524249	1	523650	524249		Y
NC_000964.3	524492	524785	+	BSU04750	ydcF		hypothetical	524492	524785	524492	524785	1	524492	524785		Y
NC_000964.3	524782	525222	+	BSU04760	ydcG		hypothetical	524782	525222	524782	525222	1	524782	525222		Y
NC_000964.3	525206	525649	+	BSU04770	ydcH		transcriptional	525206	525649	525206	525649	1	525206	525649		Y
NC_000964.3	525743	527902	+	BSU04780	ydcI		RNA	525743	527902	525743	527902	1	525743	527902		Y
NC_000964.3	528129	528581	+	BSU04790	ydcK		hypothetical	528129	528581	528129	528581	1	528129	528581		Y
NC_000964.3	529505	530611	-	BSU04800	ydcL		phage	529505	530611	529505	530611	1	529505	530611		Y
NC_000964.3	530624	531133	-	BSU04810	immA		immunity	530624	531133	530624	531133	1	530624	531133		Y
NC_000964.3	531130	531513	-	BSU04820	immR		phage	531130	531513	531130	531513	1	531130	531513		Y
NC_000964.3	531787	531981	+	BSU04830	sacV		transcriptional	531787	531981	531787	531981	1	531787	531981		Y
NC_000964.3	531978	532238	+	BSU04839	ydzL		hypothetical	531978	532238	531978	532238	1	531978	532238		Y
NC_000964.3	532292	532552	+	BSU04840	ydcO		hypothetical	532292	532552	532292	532552	1	532292	532552		Y
NC_000964.3	532922	533302	+	BSU04850	ydcP		hypothetical	532922	533302	532922	533302	1	532922	533302		Y
NC_000964.3	533338	534780	+	BSU04860	ydcQ		DNA	533338	534780	533338	534780	1	533338	534780		Y
NC_000964.3	534773	535831	+	BSU04870	ydcR		replication	534773	535831	534773	535831	1	534773	535831		Y
NC_000964.3	536096	536365	+	BSU04880	ydcS		hypothetical	536096	536365	536096	536365	1	536096	536365		Y
NC_000964.3	536404	536670	+	BSU04890	ydcT		hypothetical	536404	536670	536404	536670	1	536404	536670		Y
NC_000964.3	536687	536995	+	BSU04900	yddA		hypothetical	536687	536995	536687	536995	1	536687	536995		Y
NC_000964.3	536985	538049	+	BSU04910	yddB		hypothetical	536985	538049	536985	538049	1	536985	538049		Y
NC_000964.3	538061	538309	+	BSU04920	yddC		hypothetical	538061	538309	538061	538309	1	538061	538309		Y
NC_000964.3	538322	538846	+	BSU04930	yddD		hypothetical	538322	538846	538322	538846	1	538322	538846		Y
NC_000964.3	538836	541229	+	BSU04940	yddE		hypothetical	538836	541229	538836	541229	1	538836	541229		Y
NC_000964.3	541248	541574	+	BSU04950	yddF		hypothetical	541248	541574	541248	541574	1	541248	541574		Y
NC_000964.3	541578	544025	+	BSU04960	yddG		hypothetical	541578	544025	541578	544025	1	541578	544025		Y
NC_000964.3	544022	545011	+	BSU04970	yddH		cell	544022	545011	544022	545011	1	544022	545011		Y
NC_000964.3	545026	545532	+	BSU04980	yddI		hypothetical	545026	545532	545026	545532	1	545026	545532		Y
NC_000964.3	545595	545975	+	BSU04990	yddJ		lipoprotein	545595	545975	545595	545975	1	545595	545975		Y
NC_000964.3	546166	546966	-	BSU05000	yddK		hypothetical	546166	546966	546166	546966	1	546166	546966		Y
NC_000964.3	547306	548481	+	BSU05010	rapI		response	547306	548481	547306	548481	1	547306	548481		Y
NC_000964.3	548438	548557	+	BSU05020	phrI		secreted	548438	548557	548438	548557	1	548438	548557		Y
NC_000964.3	548710	549651	+	BSU05030	yddM		helicase;	548710	549651	548710	549651	1	548710	549651		Y
NC_000964.3	550240	551259	-	BSU05040	yddN		alkanal	550240	551259	550240	551259	1	550240	551259		Y
NC_000964.3	551519	551929	+	BSU05050	lrpA		Lrp/AsnC	551519	551929	551519	551929	1	551519	551929		Y
NC_000964.3	552052	552501	-	BSU05060	lrpB		Lrp/AsnC	552052	552501	552052	552501	1	552052	552501		Y
NC_000964.3	552616	553158	+	BSU05070	yddQ		hydrolase	552616	553158	552616	553158	1	552616	553158		Y
NC_000964.3	553711	554475	+	BSU05080	yddR		metal-dependent	553711	554475	553711	554475	1	553711	554475		Y
NC_000964.3	554669	555979	+	BSU05090	yddS		permease	554669	555979	554669	555979	1	554669	555979		Y
NC_000964.3	556562	556738	+	BSU05099	ydzM		hypothetical	556562	556738	556562	556738	1	556562	556738		Y
NC_000964.3	556763	557449	+	BSU05100	yddT		hypothetical	556763	557449	556763	557449	1	556763	557449		Y
NC_000964.3	557873	558058	+	BSU05109	ydzN		hypothetical	557873	558058	557873	558058	1	557873	558058		Y
NC_000964.3	558408	559001	+	BSU05110	ydeA		hypothetical	558408	559001	558408	559001	1	558408	559001		Y
NC_000964.3	559264	559464	+	BSU05120	cspC		cold-shock	559264	559464	559264	559464	1	559264	559464		Y
NC_000964.3	560151	560612	-	BSU05130	ydeB		transcriptional	560151	560612	560151	560612	1	560151	560612		Y
NC_000964.3	561180	561416	-	BSU05140	ydzE		permease	561180	561416	561180	561416	1	561180	561416		Y
NC_000964.3	561514	562389	-	BSU05150	ydeC		AraC/XylS	561514	562389	561514	562389	1	561514	562389		Y
NC_000964.3	562502	563461	+	BSU05160	ydeD		permease	562502	563461	562502	563461	1	562502	563461		Y
NC_000964.3	563614	564486	-	BSU05170	ydeE		AraC/XylS	563614	564486	563614	564486	1	563614	564486		Y
NC_000964.3	564704	566101	+	BSU05180	ydeF		PLP-dependent	564704	566101	564704	566101	1	564704	566101		Y
NC_000964.3	566211	567503	+	BSU05190	ydeG		permease	566211	567503	566211	567503	1	566211	567503		Y
NC_000964.3	567662	568108	+	BSU05200	ydeH		integral	567662	568108	567662	568108	1	567662	568108		Y
NC_000964.3	568345	568938	+	BSU05210	ydeI		hypothetical	568345	568938	568345	568938	1	568345	568938		Y
NC_000964.3	569290	569949	-	BSU05220	ydeJ		lipoprotein	569290	569949	569290	569949	1	569290	569949		Y
NC_000964.3	570371	571234	-	BSU05230	ydeK		permease	570371	571234	570371	571234	1	570371	571234		Y
NC_000964.3	571389	572780	+	BSU05240	ydeL		PLP-dependent	571389	572780	571389	572780	1	571389	572780		Y
NC_000964.3	572974	573399	+	BSU05250	ydeM		dehydratase	572974	573399	572974	573399	1	572974	573399		Y
NC_000964.3	573452	574024	-	BSU05260	ydeN		alpha/beta	573452	574024	573452	574024	1	573452	574024		Y
NC_000964.3	574106	574435	-	BSU05270	ydzF		transcriptional	574106	574435	574106	574435	1	574106	574435		Y
NC_000964.3	574690	575562	+	BSU05280	ydeO		integral	574690	575562	574690	575562	1	574690	575562		Y
NC_000964.3	575712	576098	-	BSU05290	ydeP		transcriptional	575712	576098	575712	576098	1	575712	576098		Y
NC_000964.3	576209	576802	+	BSU05300	ydeQ		NAD(P)H	576209	576802	576209	576802	1	576209	576802		Y
NC_000964.3	576946	578133	-	BSU05310	ydeR		efflux	576946	578133	576946	578133	1	576946	578133		Y
NC_000964.3	578337	578933	+	BSU05320	ydeS		TetR/AcrR	578337	578933	578337	578933	1	578337	578933		Y
NC_000964.3	579047	579232	+	BSU05329	ydzO		hypothetical	579047	579232	579047	579232	1	579047	579232		Y
NC_000964.3	579541	579876	+	BSU05330	aseR		ArsR-SmtB	579541	579876	579541	579876	1	579541	579876		Y
NC_000964.3	579889	581196	+	BSU05340	ydfA		metal-anion	579889	581196	579889	581196	1	579889	581196		Y
NC_000964.3	581694	582479	+	BSU05350	ydfB		acetyltransferase	581694	582479	581694	582479	1	581694	582479		Y
NC_000964.3	582536	583456	-	BSU05360	ydfC		permease	582536	583456	582536	583456	1	582536	583456		Y
NC_000964.3	583589	585037	+	BSU05370	ydfD		PLP-dependent	583589	585037	583589	585037	1	583589	585037		Y
NC_000964.3	585155	585778	-	BSU05380	ydfE		flavoprotein	585155	585778	585155	585778	1	585155	585778		Y
NC_000964.3	585868	586548	+	BSU05390	ydfF		transcriptional	585868	586548	585868	586548	1	585868	586548		Y
NC_000964.3	586628	587071	-	BSU05400	ydfG		hypothetical	586628	587071	586628	587071	1	586628	587071		Y
NC_000964.3	587157	587336	-	BSU05408	ydzP		hypothetical	587157	587336	587157	587336	1	587157	587336		Y
NC_000964.3	587333	587476	-	BSU05409	ydzQ		hypothetical	587333	587476	587333	587476	1	587333	587476		Y
NC_000964.3	587744	588967	+	BSU05410	ydfH		two-component	587744	588967	587744	588967	1	587744	588967		Y
NC_000964.3	588960	589601	+	BSU05420	ydfI		two-component	588960	589601	588960	589601	1	588960	589601		Y
NC_000964.3	589717	591891	+	BSU05430	ydfJ		proton	589717	591891	589717	591891	1	589717	591891		Y
NC_000964.3	592303	593205	-	BSU05440	nap		carboxylesterase	592303	593205	592303	593205	1	592303	593205		Y
NC_000964.3	593407	594096	-	BSU05450	ydfK		integral	593407	594096	593407	594096	1	593407	594096		Y
NC_000964.3	594186	594998	-	BSU05460	ydfL		transcriptional	594186	594998	594186	594998	1	594186	594998		Y
NC_000964.3	595109	596002	-	BSU05470	ydfM		divalent	595109	596002	595109	596002	1	595109	596002		Y
NC_000964.3	596478	597098	+	BSU05480	ydfN		oxidoreductase	596478	597098	596478	597098	1	596478	597098		Y
NC_000964.3	597114	598052	+	BSU05490	ydfO		dioxygenase	597114	598052	597114	598052	1	597114	598052		Y
NC_000964.3	598154	598543	+	BSU05500	ydfP		membrane	598154	598543	598154	598543	1	598154	598543		Y
NC_000964.3	598729	599067	+	BSU05510	ydfQ		thioredoxin	598729	599067	598729	599067	1	598729	599067		Y
NC_000964.3	599107	599343	-	BSU05520	ydzH		hypothetical	599107	599343	599107	599343	1	599107	599343		Y
NC_000964.3	599875	600105	-	BSU05529	ydzR		hypothetical	599875	600105	599875	600105	1	599875	600105		Y
NC_000964.3	600229	600906	-	BSU05530	ydfR		hypothetical	600229	600906	600229	600906	1	600229	600906		Y
NC_000964.3	601019	601726	+	BSU05540	ydfS		hypothetical	601019	601726	601019	601726	1	601019	601726		Y
NC_000964.3	601741	602172	-	BSU05550	cotP		spore	601741	602172	601741	602172	1	601741	602172		Y
NC_000964.3	602185	602427	-	BSU05560	ydgA		hypothetical	602185	602427	602185	602427	1	602185	602427		Y
NC_000964.3	602441	602713	-	BSU05570	ydgB		hypothetical	602441	602713	602441	602713	1	602441	602713		Y
NC_000964.3	603012	603599	+	BSU05580	ydgC		transcriptional	603012	603599	603012	603599	1	603012	603599		Y
NC_000964.3	603596	603940	+	BSU05590	ydgD		hypothetical	603596	603940	603596	603940	1	603596	603940		Y
NC_000964.3	604103	604576	+	BSU05600	ydgE		N-acetyltransferase	604103	604576	604103	604576	1	604103	604576		Y
NC_000964.3	604736	606379	-	BSU05610	vmlR		ATP-binding	604736	606379	604736	606379	1	604736	606379		Y
NC_000964.3	606699	608075	-	BSU05620	ydgF		amino	606699	608075	606699	608075	1	606699	608075		Y
NC_000964.3	608246	608764	-	BSU05630	dinB		nuclease	608246	608764	608246	608764	1	608246	608764		Y
NC_000964.3	608933	609391	+	BSU05640	ydgG		MarR	608933	609391	608933	609391	1	608933	609391		Y
NC_000964.3	609388	612045	+	BSU05650	ydgH		hypothetical	609388	612045	609388	612045	1	609388	612045		Y
NC_000964.3	612191	612820	-	BSU05660	ydgI		dehydrogenase	612191	612820	612191	612820	1	612191	612820		Y
NC_000964.3	612836	613330	-	BSU05670	ydgJ		MarR	612836	613330	612836	613330	1	612836	613330		Y
NC_000964.3	613641	614849	+	BSU05680	ydgK		efflux	613641	614849	613641	614849	1	613641	614849		Y
NC_000964.3	614885	615622	-	BSU05690	ydhB		integral	614885	615622	614885	615622	1	614885	615622		Y
NC_000964.3	615871	616545	+	BSU05700	ydhC		GntR	615871	616545	615871	616545	1	615871	616545		Y
NC_000964.3	616672	617934	+	BSU05710	ydhD		spore	616672	617934	616672	617934	1	616672	617934		Y
NC_000964.3	618095	619282	+	BSU05720	ydhE		glycosyltransferase	618095	619282	618095	619282	1	618095	619282		Y
NC_000964.3	619321	620031	-	BSU05730	ydhF		lipoprotein	619321	620031	619321	620031	1	619321	620031		Y
NC_000964.3	620097	621485	-	BSU05740	phoB		alkaline	620097	621485	620097	621485	1	620097	621485		Y
NC_000964.3	621847	622218	+	BSU05750	ydhG		hypothetical	621847	622218	621847	622218	1	621847	622218		Y
NC_000964.3	622293	622790	-	BSU05760	ydhH		hypothetical	622293	622790	622293	622790	1	622293	622790		Y
NC_000964.3	622808	623290	-	BSU05770	ydhI		acetyltransferase	622808	623290	622808	623290	1	622808	623290		Y
NC_000964.3	623373	624350	+	BSU05780	ydhJ		metal-dependent	623373	624350	623373	624350	1	623373	624350		Y
NC_000964.3	624492	625109	+	BSU05790	ydhK		hypothetical	624492	625109	624492	625109	1	624492	625109		Y
NC_000964.3	625125	626291	-	BSU05800	pbuE		hypoxanthine	625125	626291	625125	626291	1	625125	626291		Y
NC_000964.3	626622	626933	+	BSU05810	gmuB		oligo-alpha-mannoside	626622	626933	626622	626933	1	626622	626933		Y
NC_000964.3	626933	627265	+	BSU05820	gmuA		oligo-alpha-mannoside	626933	627265	626933	627265	1	626933	627265		Y
NC_000964.3	627284	628612	+	BSU05830	gmuC		oligo-alpha-mannoside	627284	628612	627284	628612	1	627284	628612		Y
NC_000964.3	628630	630027	+	BSU05840	gmuD		mannoside-phospho-beta-d-glucosidase	628630	630027	628630	630027	1	628630	630027		Y
NC_000964.3	630170	630883	+	BSU05850	gmuR		GntR	630170	630883	630170	630883	1	630170	630883		Y
NC_000964.3	630912	631811	+	BSU05860	gmuE		carbohydrate	630912	631811	630912	631811	1	630912	631811		Y
NC_000964.3	631808	632755	+	BSU05870	gmuF		phosphohexomutase;	631808	632755	631808	632755	1	631808	632755		Y
NC_000964.3	632774	633862	+	BSU05880	gmuG		exported	632774	633862	632774	633862	1	632774	633862		Y
NC_000964.3	640662	641639	+	BSU05900	thiL		thiamine	640662	641639	640662	641639	1	640662	641639		Y
NC_000964.3	641654	642130	+	BSU05910	ydiB		ATPase	641654	642130	641654	642130	1	641654	642130		Y
NC_000964.3	642111	642800	+	BSU05920	ydiC		chaperone	642111	642800	642111	642800	1	642111	642800		Y
NC_000964.3	642810	643265	+	BSU05930	rimI		ribosomal	642810	643265	642810	643265	1	642810	643265		Y
NC_000964.3	643258	644298	+	BSU05940	gcp		DNA-binding/iron	643258	644298	643258	644298	1	643258	644298		Y
NC_000964.3	644528	646456	-	BSU05950	ydiF		ABC	644528	646456	644528	646456	1	644528	646456		Y
NC_000964.3	646582	647094	+	BSU05960	moaC		molybdenum	646582	647094	646582	647094	1	646582	647094		Y
NC_000964.3	647091	647738	+	BSU05970	ydiH		redox-sensing	647091	647738	647091	647738	1	647091	647738		Y
NC_000964.3	647760	647933	+	BSU05980	tatAY		twin-arginine	647760	647933	647760	647933	1	647760	647933		Y
NC_000964.3	647940	648704	+	BSU05990	tatCY		twin-arginine	647940	648704	647940	648704	1	647940	648704		Y
NC_000964.3	648742	648933	-	BSU06000	ydiK		hypothetical	648742	648933	648742	648933	1	648742	648933		Y
NC_000964.3	648930	649664	-	BSU06010	ydiL		membrane	648930	649664	648930	649664	1	648930	649664		Y
NC_000964.3	649903	650187	+	BSU06020	groES		co-chaperonin	649903	650187	649903	650187	1	649903	650187		Y
NC_000964.3	650234	651868	+	BSU06030	groEL		chaperonin	650234	651868	650234	651868	1	650234	651868		Y
NC_000964.3	653432	653812	+	BSU06040	ydiM		hypothetical	653432	653812	653432	653812	1	653432	653812		Y
NC_000964.3	654071	654343	+	BSU06048	ydzU		hypothetical	654071	654343	654071	654343	1	654071	654343		Y
NC_000964.3	655223	656506	+	BSU06060	ydiO		DNA-methyltransferase	655223	656506	655223	656506	1	655223	656506		Y
NC_000964.3	656528	657697	+	BSU06070	ydiP		DNA-methyltransferase	656528	657697	656528	657697	1	656528	657697		Y
NC_000964.3	659623	660564	+	BSU06090	ydiR		BsuM	659623	660564	659623	660564	1	659623	660564		Y
NC_000964.3	660596	661627	+	BSU06100	ydiS		DNA	660596	661627	660596	661627	1	660596	661627		Y
NC_000964.3	661630	663027	+	BSU06110	ydjA		BsuM	661630	663027	661630	663027	1	661630	663027		Y
NC_000964.3	663601	663936	+	BSU06120	ydjB		hypothetical	663601	663936	663601	663936	1	663601	663936		Y
NC_000964.3	664319	664669	+	BSU06130	ydjC		hypothetical	664319	664669	664319	664669	1	664319	664669		Y
NC_000964.3	664775	667264	-	BSU06140	gutR		transcriptional	664775	667264	664775	667264	1	664775	667264		Y
NC_000964.3	667466	668527	+	BSU06150	gutB		glucitol	667466	668527	667466	668527	1	667466	668527		Y
NC_000964.3	668601	669992	+	BSU06160	gutP		H+-glucitol	668601	669992	668601	669992	1	668601	669992		Y
NC_000964.3	670087	671049	+	BSU06170	ydjE		sugar	670087	671049	670087	671049	1	670087	671049		Y
NC_000964.3	671245	671928	+	BSU06180	pspA		phage	671245	671928	671245	671928	1	671245	671928		Y
NC_000964.3	671994	673019	+	BSU06190	ydjG		phage	671994	673019	671994	673019	1	671994	673019		Y
NC_000964.3	673019	673783	+	BSU06200	ydjH		hypothetical	673019	673783	673019	673783	1	673019	673783		Y
NC_000964.3	673814	674785	+	BSU06210	ydjI		hypothetical	673814	674785	673814	674785	1	673814	674785		Y
NC_000964.3	674832	675857	-	BSU06220	ydjJ		membrane	674832	675857	674832	675857	1	674832	675857		Y
NC_000964.3	676442	677863	+	BSU06230	iolT		myo-inositol	676442	677863	676442	677863	1	676442	677863		Y
NC_000964.3	677911	678951	-	BSU06240	bdhA		acetoin	677911	678951	677911	678951	1	677911	678951		Y
NC_000964.3	679390	679761	+	BSU06250	ydjM		hypothetical	679390	679761	679390	679761	1	679390	679761		Y
NC_000964.3	679827	680873	+	BSU06260	ydjN		hypothetical	679827	680873	679827	680873	1	679827	680873		Y
NC_000964.3	680907	681065	-	BSU06269	ydzJ		hypothetical	680907	681065	680907	681065	1	680907	681065		Y
NC_000964.3	681255	681464	-	BSU06270	ydjO		hypothetical	681255	681464	681255	681464	1	681255	681464		Y
NC_000964.3	681547	682362	-	BSU06280	ydjP		peroxydase	681547	682362	681547	682362	1	681547	682362		Y
NC_000964.3	682375	683364	-	BSU06290	yeaA		hypothetical	682375	683364	682375	683364	1	682375	683364		Y
NC_000964.3	683462	685003	-	BSU06300	cotA		spore	683462	685003	683462	685003	1	683462	685003		Y
NC_000964.3	685155	686564	-	BSU06310	gabP		gamma-aminobutyrate	685155	686564	685155	686564	1	685155	686564		Y
NC_000964.3	686602	686889	-	BSU06319	ydzX		hypothetical	686602	686889	686602	686889	1	686602	686889		Y
NC_000964.3	686962	687834	+	BSU06320	yeaB		cation	686962	687834	686962	687834	1	686962	687834		Y
NC_000964.3	688184	689146	+	BSU06330	yeaC		hypothetical	688184	689146	688184	689146	1	688184	689146		Y
NC_000964.3	689146	690342	+	BSU06340	yeaD		hypothetical	689146	690342	689146	690342	1	689146	690342		Y
NC_000964.3	690364	692577	+	BSU06350	yebA		hypothetical	690364	692577	690364	692577	1	690364	692577		Y
NC_000964.3	692740	694281	+	BSU06360	guaA		GMP	692740	694281	692740	694281	1	692740	694281		Y
NC_000964.3	694662	695984	+	BSU06370	pbuG		hypoxanthine/guanine	694662	695984	694662	695984	1	694662	695984		Y
NC_000964.3	696195	696998	+	BSU06380	yebC		integral	696195	696998	696195	696998	1	696195	696998		Y
NC_000964.3	697157	697324	+	BSU06390	yebD		hypothetical	697157	697324	697157	697324	1	697157	697324		Y
NC_000964.3	697538	698092	+	BSU06400	yebE		hypothetical	697538	698092	697538	698092	1	697538	698092		Y
NC_000964.3	698092	698289	+	BSU06410	yebG		hypothetical	698092	698289	698092	698289	1	698092	698289		Y
NC_000964.3	698612	699100	+	BSU06420	purE		phosphoribosylaminoimidazole	698612	699100	698612	699100	1	698612	699100		Y
NC_000964.3	699093	700235	+	BSU06430	purK		phosphoribosylaminoimidazole	699093	700235	699093	700235	1	699093	700235		Y
NC_000964.3	700232	701527	+	BSU06440	purB		adenylosuccinate	700232	701527	700232	701527	1	700232	701527		Y
NC_000964.3	701601	702326	+	BSU06450	purC		phosphoribosylaminoimidazole-succinocarboxamide	701601	702326	701601	702326	1	701601	702326		Y
NC_000964.3	702319	702573	+	BSU06460	purS		phosphoribosylformylglycinamidine	702319	702573	702319	702573	1	702319	702573		Y
NC_000964.3	702570	703253	+	BSU06470	purQ		phosphoribosylformylglycinamidine	702570	703253	702570	703253	1	702570	703253		Y
NC_000964.3	703237	705465	+	BSU06480	purL		phosphoribosylformylglycinamidine	703237	705465	703237	705465	1	703237	705465		Y
NC_000964.3	705441	706871	+	BSU06490	purF		amidophosphoribosyltransferase	705441	706871	705441	706871	1	705441	706871		Y
NC_000964.3	706973	708013	+	BSU06500	purM		phosphoribosylaminoimidazole	706973	708013	706973	708013	1	706973	708013		Y
NC_000964.3	708010	708597	+	BSU06510	purN		phosphoribosylglycinamide	708010	708597	708010	708597	1	708010	708597		Y
NC_000964.3	708594	710132	+	BSU06520	purH		bifunctional	708594	710132	708594	710132	1	708594	710132		Y
NC_000964.3	710148	711416	+	BSU06530	purD		phosphoribosylamine--glycine	710148	711416	710148	711416	1	710148	711416		Y
NC_000964.3	711456	711875	-	BSU06540	yezC		Lrp/AsnC	711456	711875	711456	711875	1	711456	711875		Y
NC_000964.3	712019	713293	+	BSU06550	yecA		amino	712019	713293	712019	713293	1	712019	713293		Y
NC_000964.3	713308	713535	-	BSU06559	yezF		hypothetical	713308	713535	713308	713535	1	713308	713535		Y
NC_000964.3	713664	715406	+	BSU06560	yerA		amidohydrolase	713664	715406	713664	715406	1	713664	715406		Y
NC_000964.3	715433	716428	+	BSU06570	yerB		lipoprotein	715433	716428	715433	716428	1	715433	716428		Y
NC_000964.3	716431	716745	+	BSU06580	yerC		hypothetical	716431	716745	716431	716745	1	716431	716745		Y
NC_000964.3	716780	718357	-	BSU06590	yerD		flavoenzyme	716780	718357	716780	718357	1	716780	718357		Y
NC_000964.3	718622	719308	+	BSU06600	pcrB		geranylgeranylglyceryl	718622	719308	718622	719308	1	718622	719308		Y
NC_000964.3	719370	721589	+	BSU06610	pcrA		ATP-dependent	719370	721589	719370	721589	1	719370	721589		Y
NC_000964.3	721613	723619	+	BSU06620	ligA		NAD-dependent	721613	723619	721613	723619	1	721613	723619		Y
NC_000964.3	723635	724825	+	BSU06630	yerH		lipoprotein	723635	724825	723635	724825	1	723635	724825		Y
NC_000964.3	724987	725997	+	BSU06640	yerI		kinase	724987	725997	724987	725997	1	724987	725997		Y
NC_000964.3	726035	726733	-	BSU06650	sapB		membrane	726035	726733	726035	726733	1	726035	726733		Y
NC_000964.3	726840	728318	-	BSU06660	opuE		proline	726840	728318	726840	728318	1	726840	728318		Y
NC_000964.3	728732	729022	+	BSU06670	gatC		aspartyl/glutamyl-tRNA	728732	729022	728732	729022	1	728732	729022		Y
NC_000964.3	729038	730495	+	BSU06680	gatA		aspartyl/glutamyl-tRNA	729038	730495	729038	730495	1	729038	730495		Y
NC_000964.3	730509	731939	+	BSU06690	gatB		aspartyl/glutamyl-tRNA	730509	731939	730509	731939	1	730509	731939		Y
NC_000964.3	731954	732823	-	BSU06700	yerO		TetR/AcrR	731954	732823	731954	732823	1	731954	732823		Y
NC_000964.3	732916	736113	+	BSU06710	swrC		transporter	732916	736113	732916	736113	1	732916	736113		Y
NC_000964.3	736436	737347	+	BSU06720	yerQ		lipid	736436	737347	736436	737347	1	736436	737347		Y
NC_000964.3	737603	738982	+	BSU06730	yefA		RNA	737603	738982	737603	738982	1	737603	738982		Y
NC_000964.3	738995	739897	-	BSU06740	yefB		site-specific	738995	739897	738995	739897	1	738995	739897		Y
NC_000964.3	739878	740213	+	BSU06750	yefC		resolvase	739878	740213	739878	740213	1	739878	740213		Y
NC_000964.3	740288	742927	+	BSU06760	yeeA		restriction	740288	742927	740288	742927	1	740288	742927		Y
NC_000964.3	742939	744738	+	BSU06770	yeeB		DNA	742939	744738	742939	744738	1	742939	744738		Y
NC_000964.3	744851	745999	+	BSU06780	yeeC		hypothetical	744851	745999	744851	745999	1	744851	745999		Y
NC_000964.3	746261	746566	-	BSU06790	yeeD		hypothetical	746261	746566	746261	746566	1	746261	746566		Y
NC_000964.3	746633	746839	-	BSU06800	yezA		hypothetical	746633	746839	746633	746839	1	746633	746839		Y
NC_000964.3	747079	747534	-	BSU06811	yezG		hypothetical	747079	747534	747079	747534	1	747079	747534		Y
NC_000964.3	747554	749563	-	BSU06812	yeeF		DNA	747554	749563	747554	749563	1	747554	749563		Y
NC_000964.3	749775	750797	+	BSU06820	yeeG		phage	749775	750797	749775	750797	1	749775	750797		Y
NC_000964.3	750959	752089	+	BSU06830	rapH		response	750959	752089	750959	752089	1	750959	752089		Y
NC_000964.3	752079	752252	+	BSU06839	phrH		inhibitor	752079	752252	752079	752252	1	752079	752252		Y
NC_000964.3	752412	753131	+	BSU06840	yeeI		hypothetical	752412	753131	752412	753131	1	752412	753131		Y
NC_000964.3	753265	753702	+	BSU06850	yeeK		spore	753265	753702	753265	753702	1	753265	753702		Y
NC_000964.3	753817	754401	+	BSU06860	yezE		TetR	753817	754401	753817	754401	1	753817	754401		Y
NC_000964.3	754480	754923	+	BSU06870	yesE		hypothetical	754480	754923	754480	754923	1	754480	754923		Y
NC_000964.3	754920	755780	+	BSU06880	yesF		hypothetical	754920	755780	754920	755780	1	754920	755780		Y
NC_000964.3	755907	756155	+	BSU06890	cotJA		inner	755907	756155	755907	756155	1	755907	756155		Y
NC_000964.3	756139	756402	+	BSU06900	cotJB		inner	756139	756402	756139	756402	1	756139	756402		Y
NC_000964.3	756417	756986	+	BSU06910	cotJC		inner	756417	756986	756417	756986	1	756417	756986		Y
NC_000964.3	757111	757653	+	BSU06920	yesJ		acetyltransferase	757111	757653	757111	757653	1	757111	757653		Y
NC_000964.3	757676	757978	+	BSU06930	yesK		permease	757676	757978	757676	757978	1	757676	757978		Y
NC_000964.3	758093	758722	+	BSU06940	yesL		permease	758093	758722	758093	758722	1	758093	758722		Y
NC_000964.3	758719	760452	+	BSU06950	yesM		two-component	758719	760452	758719	760452	1	758719	760452		Y
NC_000964.3	760452	761558	+	BSU06960	yesN		two-component	760452	761558	760452	761558	1	760452	761558		Y
NC_000964.3	761662	762945	+	BSU06970	yesO		pectin	761662	762945	761662	762945	1	761662	762945		Y
NC_000964.3	762942	763871	+	BSU06980	yesP		rhamnogalacturonan	762942	763871	762942	763871	1	762942	763871		Y
NC_000964.3	763875	764765	+	BSU06990	yesQ		rhamnogalacturonan	763875	764765	763875	764765	1	763875	764765		Y
NC_000964.3	764781	765815	+	BSU07000	yesR		rhamnogalacturonan	764781	765815	764781	765815	1	764781	765815		Y
NC_000964.3	765838	768123	+	BSU07010	yesS		AraC/XylS	765838	768123	765838	768123	1	765838	768123		Y
NC_000964.3	768137	768835	+	BSU07020	rhgT		rhamnogalacturonan	768137	768835	768137	768835	1	768137	768835		Y
NC_000964.3	768828	769490	+	BSU07030	yesU		hypothetical	768828	769490	768828	769490	1	768828	769490		Y
NC_000964.3	769487	770113	+	BSU07040	yesV		integral	769487	770113	769487	770113	1	769487	770113		Y
NC_000964.3	770234	772096	+	BSU07050	yesW		polysaccharide	770234	772096	770234	772096	1	770234	772096		Y
NC_000964.3	772142	773980	+	BSU07060	yesX		polysaccharide	772142	773980	772142	773980	1	772142	773980		Y
NC_000964.3	774138	774791	+	BSU07070	yesY		rhamnogalacturonan	774138	774791	774138	774791	1	774138	774791		Y
NC_000964.3	774799	776790	+	BSU07080	yesZ		beta-galacturonidase	774799	776790	774799	776790	1	774799	776790		Y
NC_000964.3	776834	779407	+	BSU07090	yetA		hypothetical	776834	779407	776834	779407	1	776834	779407		Y
NC_000964.3	779529	781037	+	BSU07100	lplA		lipoprotein	779529	781037	779529	781037	1	779529	781037		Y
NC_000964.3	781092	782048	+	BSU07110	lplB		ABC	781092	782048	781092	782048	1	781092	782048		Y
NC_000964.3	782062	782949	+	BSU07120	lplC		ABC	782062	782949	782062	782949	1	782062	782949		Y
NC_000964.3	782958	784298	+	BSU07130	lplD		glycosidase	782958	784298	782958	784298	1	782958	784298		Y
NC_000964.3	784381	785076	+	BSU07140	yetF		hypothetical	784381	785076	784381	785076	1	784381	785076		Y
NC_000964.3	785113	785490	-	BSU07150	yetG		monooxygenase	785113	785490	785113	785490	1	785113	785490		Y
NC_000964.3	785543	785905	-	BSU07160	yetH		lyase/dioxygenase	785543	785905	785543	785905	1	785543	785905		Y
NC_000964.3	787715	787882	+	BSU07190	yezD		hypothetical	787715	787882	787715	787882	1	787715	787882		Y
NC_000964.3	787992	788636	+	BSU07200	yetJ		integral	787992	788636	787992	788636	1	787992	788636		Y
NC_000964.3	788636	789628	+	BSU07210	yetK		efflux	788636	789628	788636	789628	1	788636	789628		Y
NC_000964.3	789652	790155	-	BSU07220	yetL		MarR	789652	790155	789652	790155	1	789652	790155		Y
NC_000964.3	790318	791427	+	BSU07230	yetM		hypothetical	790318	791427	790318	791427	1	790318	791427		Y
NC_000964.3	791462	792532	-	BSU07240	yetN		hypothetical	791462	792532	791462	792532	1	791462	792532		Y
NC_000964.3	792682	795867	+	BSU07250	yetO		cytochrome	792682	795867	792682	795867	1	792682	795867		Y
NC_000964.3	796314	798233	+	BSU07260	ltaSA		exported	796314	798233	796314	798233	1	796314	798233		Y
NC_000964.3	798469	799233	+	BSU07270	yfnH		sugar-phosphate	798469	799233	798469	799233	1	798469	799233		Y
NC_000964.3	799303	800208	+	BSU07280	yfnG		CDP-sugar-dehydratase/epimerase	799303	800208	799303	800208	1	799303	800208		Y
NC_000964.3	800232	801143	+	BSU07290	yfnF		glycosyltransferase	800232	801143	800232	801143	1	800232	801143		Y
NC_000964.3	801172	802350	+	BSU07300	yfnE		glycosyltransferase	801172	802350	801172	802350	1	801172	802350		Y
NC_000964.3	802351	803286	+	BSU07310	yfnD		glycosyltransferase	802351	803286	802351	803286	1	802351	803286		Y
NC_000964.3	803317	804546	-	BSU07320	yfnC		efflux	803317	804546	803317	804546	1	803317	804546		Y
NC_000964.3	804657	805364	-	BSU07330	yfnB		hydrolase	804657	805364	804657	805364	1	804657	805364		Y
NC_000964.3	805456	806841	-	BSU07340	yfnA		metabolite	805456	806841	805456	806841	1	805456	806841		Y
NC_000964.3	807091	808548	+	BSU07350	yfmT		aldehyde	807091	808548	807091	808548	1	807091	808548		Y
NC_000964.3	808562	809422	+	BSU07360	yfmS		chemotaxis	808562	809422	808562	809422	1	808562	809422		Y
NC_000964.3	809557	811446	+	BSU07370	yfmR		ABC	809557	811446	809557	811446	1	809557	811446		Y
NC_000964.3	811569	812015	+	BSU07380	yfmQ		hypothetical	811569	812015	811569	812015	1	811569	812015		Y
NC_000964.3	812140	812562	+	BSU07390	yfmP		MerR	812140	812562	812140	812562	1	812140	812562		Y
NC_000964.3	812628	813818	+	BSU07400	yfmO		metal	812628	813818	812628	813818	1	812628	813818		Y
NC_000964.3	814109	814264	+	BSU07410	yfmN		hypothetical	814109	814264	814109	814264	1	814109	814264		Y
NC_000964.3	814384	815940	-	BSU07420	yfmM		ABC	814384	815940	814384	815940	1	814384	815940		Y
NC_000964.3	816113	817243	+	BSU07430	yfmL		ATP-dependent	816113	817243	816113	817243	1	816113	817243		Y
NC_000964.3	817311	817757	+	BSU07440	yfmK		acetyltransferase	817311	817757	817311	817757	1	817311	817757		Y
NC_000964.3	817810	818829	-	BSU07450	yfmJ		oxidoreductase	817810	818829	817810	818829	1	817810	818829		Y
NC_000964.3	819311	820531	-	BSU07460	yfmI		efflux	819311	820531	819311	820531	1	819311	820531		Y
NC_000964.3	820867	822330	+	BSU07480	yfmG		hypothetical	820867	822330	820867	822330	1	820867	822330		Y
NC_000964.3	822903	823703	-	BSU07490	yfmF		iron-dicitrate	822903	823703	822903	823703	1	822903	823703		Y
NC_000964.3	823716	824717	-	BSU07500	yfmE		iron-dicitrate	823716	824717	823716	824717	1	823716	824717		Y
NC_000964.3	824714	825715	-	BSU07510	yfmD		iron-dicitrate	824714	825715	824714	825715	1	824714	825715		Y
NC_000964.3	825787	826734	-	BSU07520	yfmC		iron-dicitrate	825787	826734	825787	826734	1	825787	826734		Y
NC_000964.3	826843	827211	-	BSU07530	yfmB		hypothetical	826843	827211	826843	827211	1	826843	827211		Y
NC_000964.3	827252	827419	+	BSU07540	yfmA		hypothetical	827252	827419	827252	827419	1	827252	827419		Y
NC_000964.3	827455	827802	+	BSU07550	yflT		heat	827455	827802	827455	827802	1	827455	827802		Y
NC_000964.3	827993	829255	+	BSU07560	pel		pectate	827993	829255	827993	829255	1	827993	829255		Y
NC_000964.3	829382	830818	+	BSU07570	yflS		2-oxoglutarate/malate	829382	830818	829382	830818	1	829382	830818		Y
NC_000964.3	830945	832573	+	BSU07580	citS		two-component	830945	832573	830945	832573	1	830945	832573		Y
NC_000964.3	832545	833225	+	BSU07590	citT		two-component	832545	833225	832545	833225	1	832545	833225		Y
NC_000964.3	833228	834187	+	BSU07600	yflP		hypothetical	833228	834187	833228	834187	1	833228	834187		Y
NC_000964.3	834383	835684	+	BSU07610	citM		transporter	834383	835684	834383	835684	1	834383	835684		Y
NC_000964.3	835740	836534	+	BSU07620	yflN		metal-dependent	835740	836534	835740	836534	1	835740	836534		Y
NC_000964.3	836653	837744	+	BSU07630	nosA		nitric-oxide	836653	837744	836653	837744	1	836653	837744		Y
NC_000964.3	837735	838010	-	BSU07640	yflL		acylphosphatase	837735	838010	837735	838010	1	837735	838010		Y
NC_000964.3	838077	838742	+	BSU07650	yflK		sulfur	838077	838742	838077	838742	1	838077	838742		Y
NC_000964.3	838783	838920	-	BSU07660	yflJ		hypothetical	838783	838920	838783	838920	1	838783	838920		Y
NC_000964.3	839077	839232	-	BSU07670	yflI		hypothetical	839077	839232	839077	839232	1	839077	839232		Y
NC_000964.3	839339	839653	-	BSU07680	yflH		hypothetical	839339	839653	839339	839653	1	839339	839653		Y
NC_000964.3	839735	840484	-	BSU07690	yflG		methionine	839735	840484	839735	840484	1	839735	840484		Y
NC_000964.3	840656	842014	+	BSU07700	nagP		phosphotransferase	840656	842014	840656	842014	1	840656	842014		Y
NC_000964.3	842047	843996	-	BSU07710	yflE		exported	842047	843996	842047	843996	1	842047	843996		Y
NC_000964.3	844097	844234	+	BSU07720	yflD		hypothetical	844097	844234	844097	844234	1	844097	844234		Y
NC_000964.3	844253	844645	+	BSU07735	yflB		hypothetical	844253	844645	844253	844645	1	844253	844645		Y
NC_000964.3	844770	846185	+	BSU07750	yflA		aminoacid	844770	846185	844770	846185	1	844770	846185		Y
NC_000964.3	846182	847258	-	BSU07760	yfkT		spore	846182	847258	846182	847258	1	846182	847258		Y
NC_000964.3	847282	847482	-	BSU07770	yfkS		hypothetical	847282	847482	847282	847482	1	847282	847482		Y
NC_000964.3	847498	848652	-	BSU07780	yfkR		spore	847498	848652	847498	848652	1	847498	848652		Y
NC_000964.3	848633	850174	-	BSU07790	yfkQ		spore	848633	850174	848633	850174	1	848633	850174		Y
NC_000964.3	850367	851779	+	BSU07800	treP		phosphotransferase	850367	851779	850367	851779	1	850367	851779		Y
NC_000964.3	851850	853535	+	BSU07810	treA		trehalose-6-phosphate	851850	853535	851850	853535	1	851850	853535		Y
NC_000964.3	853556	854272	+	BSU07820	treR		GntR	853556	854272	853556	854272	1	853556	854272		Y
NC_000964.3	854412	855077	+	BSU07830	yfkO		NAD(P)H-flavin	854412	855077	854412	855077	1	854412	855077		Y
NC_000964.3	855114	859502	-	BSU07840	yfkN		bifunctional	855114	859502	855114	859502	1	855114	859502		Y
NC_000964.3	859745	860263	+	BSU07850	yfkM		general	859745	860263	859745	860263	1	859745	860263		Y
NC_000964.3	860303	861493	-	BSU07860	yfkL		efflux	860303	861493	860303	861493	1	860303	861493		Y
NC_000964.3	861586	861801	-	BSU07870	yfkK		hypothetical	861586	861801	861586	861801	1	861586	861801		Y
NC_000964.3	862004	862474	+	BSU07880	yfkJ		protein-tyrosine-phosphatase	862004	862474	862004	862474	1	862004	862474		Y
NC_000964.3	862492	862812	+	BSU07890	yfkI		hypothetical	862492	862812	862492	862812	1	862492	862812		Y
NC_000964.3	862836	863663	+	BSU07900	yfkH		integral	862836	863663	862836	863663	1	862836	863663		Y
NC_000964.3	863862	865037	-	BSU07910	yfkF		efflux	863862	865037	863862	865037	1	863862	865037		Y
NC_000964.3	865205	866260	+	BSU07920	yfkE		H+/Ca2+	865205	866260	865205	866260	1	865205	866260		Y
NC_000964.3	866331	867125	+	BSU07930	yfkD		hypothetical	866331	867125	866331	867125	1	866331	867125		Y
NC_000964.3	867164	868006	-	BSU07940	yfkC		mechanosensitive	867164	868006	867164	868006	1	867164	868006		Y
NC_000964.3	868007	869128	-	BSU07955	yfkA		Fe-S	868007	869128	868007	869128	1	868007	869128		Y
NC_000964.3	869273	869458	+	BSU07970	yfjT		hypothetical	869273	869458	869273	869458	1	869273	869458		Y
NC_000964.3	869559	870350	+	BSU07980	pdaA		exported	869559	870350	869559	870350	1	869559	870350		Y
NC_000964.3	870388	871248	-	BSU07990	yfjR		beta-hydroxyacid	870388	871248	870388	871248	1	870388	871248		Y
NC_000964.3	871347	872306	-	BSU08000	yfjQ		divalent	871347	872306	871347	872306	1	871347	872306		Y
NC_000964.3	872425	873288	+	BSU08010	yfjP		DNA-modified	872425	873288	872425	873288	1	872425	873288		Y
NC_000964.3	873402	874802	+	BSU08020	yfjO		RNA	873402	874802	873402	874802	1	873402	874802		Y
NC_000964.3	875428	875694	+	BSU08029	yfzA		hypothetical	875428	875694	875428	875694	1	875428	875694		Y
NC_000964.3	876426	877403	+	BSU08030	dusC		tRNA-dihydrouridine	876426	877403	876426	877403	1	876426	877403		Y
NC_000964.3	877599	878051	+	BSU08040	yfjM		hypothetical	877599	878051	877599	878051	1	877599	878051		Y
NC_000964.3	878081	878770	+	BSU08050	yfjL		hypothetical	878081	878770	878081	878770	1	878081	878770		Y
NC_000964.3	879002	880003	+	BSU08060	acoA		acetoin	879002	880003	879002	880003	1	879002	880003		Y
NC_000964.3	880007	881035	+	BSU08070	acoB		acetoin	880007	881035	880007	881035	1	880007	881035		Y
NC_000964.3	881049	882245	+	BSU08080	acoC		branched-chain	881049	882245	881049	882245	1	881049	882245		Y
NC_000964.3	882266	883642	+	BSU08090	acoL		dihydrolipoamide	882266	883642	882266	883642	1	882266	883642		Y
NC_000964.3	883758	885575	+	BSU08100	acoR		transcriptional	883758	885575	883758	885575	1	883758	885575		Y
NC_000964.3	885629	885808	+	BSU08110	sspH		acid-soluble	885629	885808	885629	885808	1	885629	885808		Y
NC_000964.3	885844	886173	-	BSU08120	yfjF		hypothetical	885844	886173	885844	886173	1	885844	886173		Y
NC_000964.3	886223	886681	-	BSU08130	yfjE		integral	886223	886681	886223	886681	1	886223	886681		Y
NC_000964.3	886775	887332	-	BSU08140	yfjD		integral	886775	887332	886775	887332	1	886775	887332		Y
NC_000964.3	887364	888131	-	BSU08150	yfjC		hypothetical	887364	888131	887364	888131	1	887364	888131		Y
NC_000964.3	888143	889366	-	BSU08160	yfjB		hypothetical	888143	889366	888143	889366	1	888143	889366		Y
NC_000964.3	889372	889686	-	BSU08170	yfjA		hypothetical	889372	889686	889372	889686	1	889372	889686		Y
NC_000964.3	890022	891371	+	BSU08180	malA		6-phospho-alpha-glucosidase	890022	891371	890022	891371	1	890022	891371		Y
NC_000964.3	891436	892200	+	BSU08190	malR		transcriptional	891436	892200	891436	892200	1	891436	892200		Y
NC_000964.3	892215	893798	+	BSU08200	malP		phosphotransferase	892215	893798	892215	893798	1	892215	893798		Y
NC_000964.3	893904	895625	+	BSU08210	malQ		maltose	893904	895625	893904	895625	1	893904	895625		Y
NC_000964.3	895619	897433	+	BSU08220	yfiC		ABC	895619	897433	895619	897433	1	895619	897433		Y
NC_000964.3	897588	897992	+	BSU08230	catD		catechol-2,3-dioxygenase	897588	897992	897588	897992	1	897588	897992		Y
NC_000964.3	898010	898867	+	BSU08240	catE		catechol-2,3-dioxygenase	898010	898867	898010	898867	1	898010	898867		Y
NC_000964.3	898961	899905	+	BSU08250	yfiF		AraC/XylS	898961	899905	898961	899905	1	898961	899905		Y
NC_000964.3	900080	901528	+	BSU08260	yfiG		sugar	900080	901528	900080	901528	1	900080	901528		Y
NC_000964.3	901555	902496	+	BSU08270	yfiH		sugar-phosphate	901555	902496	901555	902496	1	901555	902496		Y
NC_000964.3	902506	903687	+	BSU08280	yfiI		oxidoreductase	902506	903687	902506	903687	1	902506	903687		Y
NC_000964.3	903811	905013	+	BSU08290	yfiJ		two-component	903811	905013	903811	905013	1	903811	905013		Y
NC_000964.3	905010	905672	+	BSU08300	yfiK		two-component	905010	905672	905010	905672	1	905010	905672		Y
NC_000964.3	905816	906751	+	BSU08310	yfiL		ABC	905816	906751	905816	906751	1	905816	906751		Y
NC_000964.3	906764	907954	+	BSU08320	yfiM		ABC	906764	907954	906764	907954	1	906764	907954		Y
NC_000964.3	907968	909125	+	BSU08330	yfiN		ABC	907968	909125	907968	909125	1	907968	909125		Y
NC_000964.3	909198	909746	-	BSU08340	padR		transcriptional	909198	909746	909198	909746	1	909198	909746		Y
NC_000964.3	910019	910651	+	BSU08350	estB		secreted	910019	910651	910019	910651	1	910019	910651		Y
NC_000964.3	910840	911928	+	BSU08360	yfiQ		hypothetical	910840	911928	910840	911928	1	910840	911928		Y
NC_000964.3	911964	912581	-	BSU08370	yfiR		TetR/AcrR	911964	912581	911964	912581	1	911964	912581		Y
NC_000964.3	912547	913800	-	BSU08380	yfiS		efflux	912547	913800	912547	913800	1	912547	913800		Y
NC_000964.3	913924	914460	+	BSU08390	yfiT		metal-dependent	913924	914460	913924	914460	1	913924	914460		Y
NC_000964.3	914457	916013	-	BSU08400	yfiU		efflux	914457	916013	914457	916013	1	914457	916013		Y
NC_000964.3	916124	916606	-	BSU08410	yfiV		MarR	916124	916606	916124	916606	1	916124	916606		Y
NC_000964.3	916778	919348	+	BSU08425	mprF		factor	916778	919348	916778	919348	1	916778	919348		Y
NC_000964.3	919366	920343	-	BSU08440	yfiY		iron(III)	919366	920343	919366	920343	1	919366	920343		Y
NC_000964.3	920474	921475	+	BSU08450	yfiZ		iron(III)	920474	921475	920474	921475	1	920474	921475		Y
NC_000964.3	921472	922503	+	BSU08460	yfhA		iron(III)	921472	922503	921472	922503	1	921472	922503		Y
NC_000964.3	922618	923499	+	BSU08470	yfhB		isomerase	922618	923499	922618	923499	1	922618	923499		Y
NC_000964.3	923587	924171	+	BSU08480	yfhC		oxidoreductase	923587	924171	923587	924171	1	923587	924171		Y
NC_000964.3	924210	924401	-	BSU08490	yfhD		hypothetical	924210	924401	924210	924401	1	924210	924401		Y
NC_000964.3	924468	924578	-	BSU08500	yfhE		hypothetical	924468	924578	924468	924578	1	924468	924578		Y
NC_000964.3	924633	925544	-	BSU08510	yfhF		nucleotide	924633	925544	924633	925544	1	924633	925544		Y
NC_000964.3	925633	926427	+	BSU08520	recX		recombination	925633	926427	925633	926427	1	925633	926427		Y
NC_000964.3	926429	926743	+	BSU08530	yfhH		hypothetical	926429	926743	926429	926743	1	926429	926743		Y
NC_000964.3	926886	928079	+	BSU08540	yfhI		efflux	926886	928079	926886	928079	1	926886	928079		Y
NC_000964.3	928112	928264	-	BSU08550	sspK		acid-soluble	928112	928264	928112	928264	1	928112	928264		Y
NC_000964.3	928389	928658	+	BSU08560	yfhJ		hypothetical	928389	928658	928389	928658	1	928389	928658		Y
NC_000964.3	928803	929321	+	BSU08570	yfhK		hypothetical	928803	929321	928803	929321	1	928803	929321		Y
NC_000964.3	929406	929738	+	BSU08580	yfhL		SdpC	929406	929738	929406	929738	1	929406	929738		Y
NC_000964.3	929725	930585	+	BSU08590	yfhM		hydrolase	929725	930585	929725	930585	1	929725	930585		Y
NC_000964.3	930818	931807	+	BSU08600	csbB		glycosyl	930818	931807	930818	931807	1	930818	931807		Y
NC_000964.3	931879	934464	+	BSU08610	yfhO		hypothetical	931879	934464	931879	934464	1	931879	934464		Y
NC_000964.3	934457	935440	-	BSU08620	yfhP		membrane	934457	935440	934457	935440	1	934457	935440		Y
NC_000964.3	935656	936765	+	BSU08630	yfhQ		A/G-specific	935656	936765	935656	936765	1	935656	936765		Y
NC_000964.3	936773	936997	-	BSU08640	yfhS		hypothetical	936773	936997	936773	936997	1	936773	936997		Y
NC_000964.3	937079	937831	+	BSU08650	fabL		enoyl-(acyl	937079	937831	937079	937831	1	937079	937831		Y
NC_000964.3	937900	938154	+	BSU08660	sspE		small	937900	938154	937900	938154	1	937900	938154		Y
NC_000964.3	938243	938587	+	BSU08670	ygaB		hypothetical	938243	938587	938243	938587	1	938243	938587		Y
NC_000964.3	938731	939261	+	BSU08680	ygaC		hypothetical	938731	939261	938731	939261	1	938731	939261		Y
NC_000964.3	939322	941091	+	BSU08690	ygaD		ABC	939322	941091	939322	941091	1	939322	941091		Y
NC_000964.3	941168	942229	-	BSU08700	ygaE		hypothetical	941168	942229	941168	942229	1	941168	942229		Y
NC_000964.3	942449	943738	-	BSU08710	gsaB		glutamate-1-semialdehyde	942449	943738	942449	943738	1	942449	943738		Y
NC_000964.3	943891	944364	+	BSU08720	ygaF		bacterioferritin	943891	944364	943891	944364	1	943891	944364		Y
NC_000964.3	944487	944924	+	BSU08730	perR		Fur	944487	944924	944487	944924	1	944487	944924		Y
NC_000964.3	944959	945312	-	BSU08740	ygzB		hypothetical	944959	945312	944959	945312	1	944959	945312		Y
NC_000964.3	945520	946404	+	BSU08750	ygxA		hypothetical	945520	946404	945520	946404	1	945520	946404		Y
NC_000964.3	953373	954149	-	BSU08760	spo0M		sporulation-control	953373	954149	953373	954149	1	953373	954149		Y
NC_000964.3	954291	954494	+	BSU08770	ygzA		hypothetical	954291	954494	954291	954494	1	954291	954494		Y
NC_000964.3	954579	954851	-	BSU08779	ygzC		hypothetical	954579	954851	954579	954851	1	954579	954851		Y
NC_000964.3	954893	955585	+	BSU08780	ygaJ		peptidase	954893	955585	954893	955585	1	954893	955585		Y
NC_000964.3	955895	957667	+	BSU08790	thiC		thiamine	955895	957667	955895	957667	1	955895	957667		Y
NC_000964.3	957705	959060	-	BSU08800	ygaK		FAD-dependent	957705	959060	957705	959060	1	957705	959060		Y
NC_000964.3	959290	959508	+	BSU08810	senS		transcriptional	959290	959508	959290	959508	1	959290	959508		Y
NC_000964.3	959535	960986	-	BSU08820	katA		vegetative	959535	960986	959535	960986	1	959535	960986		Y
NC_000964.3	961394	962161	+	BSU08830	ssuB		aliphatic	961394	962161	961394	962161	1	961394	962161		Y
NC_000964.3	962179	963177	+	BSU08840	ssuA		aliphatic	962179	963177	962179	963177	1	962179	963177		Y
NC_000964.3	963174	964004	+	BSU08850	ssuC		aliphatic	963174	964004	963174	964004	1	963174	964004		Y
NC_000964.3	964027	965157	+	BSU08860	ssuD		alkanesulfonate	964027	965157	964027	965157	1	964027	965157		Y
NC_000964.3	965261	965797	+	BSU08870	ygaN		sulfur	965261	965797	965261	965797	1	965261	965797		Y
NC_000964.3	965909	966178	+	BSU08880	rpsN2		30S	965909	966178	965909	966178	1	965909	966178		Y
NC_000964.3	966196	966669	-	BSU08890	ygaO		integral	966196	966669	966196	966669	1	966196	966669		Y
NC_000964.3	966671	966871	-	BSU08899	ygzD		HTH-type	966671	966871	966671	966871	1	966671	966871		Y
NC_000964.3	967229	967852	-	BSU08900	yhzB		hypothetical	967229	967852	967229	967852	1	967229	967852		Y
NC_000964.3	967935	969095	+	BSU08910	yhbA		iron-sulfur	967935	969095	967935	969095	1	967935	969095		Y
NC_000964.3	969162	970097	+	BSU08920	yhbB		hypothetical	969162	970097	969162	970097	1	969162	970097		Y
NC_000964.3	970135	970617	+	BSU08930	cspR		rRNA	970135	970617	970135	970617	1	970135	970617		Y
NC_000964.3	970667	971383	+	BSU08940	yhbD		nucleic	970667	971383	970667	971383	1	970667	971383		Y
NC_000964.3	971374	972087	+	BSU08950	yhbE		hypothetical	971374	972087	971374	972087	1	971374	972087		Y
NC_000964.3	972099	972806	+	BSU08960	yhbF		hypothetical	972099	972806	972099	972806	1	972099	972806		Y
NC_000964.3	973156	975051	+	BSU08970	prkA		serine	973156	975051	973156	975051	1	973156	975051		Y
NC_000964.3	975231	976409	+	BSU08980	yhbH		hypothetical	975231	976409	975231	976409	1	975231	976409		Y
NC_000964.3	976569	977033	+	BSU08990	yhbI		MarR	976569	977033	976569	977033	1	976569	977033		Y
NC_000964.3	977069	977734	+	BSU09000	yhbJ		integral	977069	977734	977069	977734	1	977069	977734		Y
NC_000964.3	977775	979373	+	BSU09010	yhcA		exporter	977775	979373	977775	979373	1	977775	979373		Y
NC_000964.3	979396	979926	+	BSU09020	yhcB		oxidoreductase	979396	979926	979396	979926	1	979396	979926		Y
NC_000964.3	979939	980313	+	BSU09030	yhcC		hypothetical	979939	980313	979939	980313	1	979939	980313		Y
NC_000964.3	980313	980468	+	BSU09040	yhcD		hypothetical	980313	980468	980313	980468	1	980313	980468		Y
NC_000964.3	980473	981234	+	BSU09050	yhcE		integral	980473	981234	980473	981234	1	980473	981234		Y
NC_000964.3	981237	981602	+	BSU09060	yhcF		GntR	981237	981602	981237	981602	1	981237	981602		Y
NC_000964.3	981604	982302	+	BSU09070	yhcG		ABC	981604	982302	981604	982302	1	981604	982302		Y
NC_000964.3	982319	983236	+	BSU09080	yhcH		ABC	982319	983236	982319	983236	1	982319	983236		Y
NC_000964.3	983229	984170	+	BSU09090	yhcI		ABC	983229	984170	983229	984170	1	983229	984170		Y
NC_000964.3	984262	984465	-	BSU09100	cspB		major	984262	984465	984262	984465	1	984262	984465		Y
NC_000964.3	984901	985731	+	BSU09110	yhcJ		ABC	984901	985731	984901	985731	1	984901	985731		Y
NC_000964.3	985734	986813	-	BSU09120	yhcK		diguanylate	985734	986813	985734	986813	1	985734	986813		Y
NC_000964.3	986986	988377	+	BSU09130	tcyP		sodium-cystine	986986	988377	986986	988377	1	986986	988377		Y
NC_000964.3	988417	988872	-	BSU09140	yhcM		hypothetical	988417	988872	988417	988872	1	988417	988872		Y
NC_000964.3	989022	989591	+	BSU09150	yhcN		lipoprotein	989022	989591	989022	989591	1	989022	989591		Y
NC_000964.3	989712	990680	+	BSU09165	yhcO		hypothetical	989712	990680	989712	990680	1	989712	990680		Y
NC_000964.3	990612	991265	-	BSU09180	yhcQ		hypothetical	990612	991265	990612	991265	1	990612	991265		Y
NC_000964.3	991348	995001	+	BSU09190	yhcR		non	991348	995001	991348	995001	1	991348	995001		Y
NC_000964.3	994998	995594	+	BSU09200	yhcS		secreted	994998	995594	994998	995594	1	994998	995594		Y
NC_000964.3	995624	996532	-	BSU09210	yhcT		RNA	995624	996532	995624	996532	1	995624	996532		Y
NC_000964.3	996643	997038	+	BSU09220	yhcU		hypothetical	996643	997038	996643	997038	1	996643	997038		Y
NC_000964.3	997175	997597	+	BSU09230	yhcV		oxidoreductase	997175	997597	997175	997597	1	997175	997597		Y
NC_000964.3	997724	998386	+	BSU09240	yhcW		phosphoglycolate	997724	998386	997724	998386	1	997724	998386		Y
NC_000964.3	998402	999943	+	BSU09250	yhcX		amidohydrolase	998402	999943	998402	999943	1	998402	999943		Y
NC_000964.3	1000364	1001716	+	BSU09260	yhxA		aminotransferase	1000364	1001716	1000364	1001716	1	1000364	1001716		Y
NC_000964.3	1001744	1002322	+	BSU09270	glpP		glycerol-3-phosphate	1001744	1002322	1001744	1002322	1	1001744	1002322		Y
NC_000964.3	1002501	1003325	+	BSU09280	glpF		glycerol	1002501	1003325	1002501	1003325	1	1002501	1003325		Y
NC_000964.3	1003344	1004834	+	BSU09290	glpK		glycerol	1003344	1004834	1003344	1004834	1	1003344	1004834		Y
NC_000964.3	1004975	1006642	+	BSU09300	glpD		glycerol-3-phosphate	1004975	1006642	1004975	1006642	1	1004975	1006642		Y
NC_000964.3	1006774	1008519	+	BSU09310	pgcA		alpha-phosphoglucomutase	1006774	1008519	1006774	1008519	1	1006774	1008519		Y
NC_000964.3	1008668	1009807	+	BSU09320	yhcY		two-component	1008668	1009807	1008668	1009807	1	1008668	1009807		Y
NC_000964.3	1009804	1010448	+	BSU09330	yhcZ		two-component	1009804	1010448	1009804	1010448	1	1009804	1010448		Y
NC_000964.3	1010445	1010969	+	BSU09340	yhdA		oxidoreductase,	1010445	1010969	1010445	1010969	1	1010445	1010969		Y
NC_000964.3	1010984	1011226	-	BSU09350	yhdB		hypothetical	1010984	1011226	1010984	1011226	1	1010984	1011226		Y
NC_000964.3	1011427	1011750	+	BSU09360	yhdC		hypothetical	1011427	1011750	1011427	1011750	1	1011427	1011750		Y
NC_000964.3	1011792	1013258	-	BSU09370	lytF		gamma-D-glutamate-meso-diaminopimelate	1011792	1013258	1011792	1013258	1	1011792	1013258		Y
NC_000964.3	1013411	1013851	-	BSU09380	nsrR		NO-dependent	1013411	1013851	1013411	1013851	1	1013411	1013851		Y
NC_000964.3	1013958	1015616	-	BSU09390	ygxB		integral	1013958	1015616	1013958	1015616	1	1013958	1015616		Y
NC_000964.3	1015647	1017053	+	BSU09400	spoVR		spore	1015647	1017053	1015647	1017053	1	1015647	1017053		Y
NC_000964.3	1017083	1018468	-	BSU09410	phoA		alkaline	1017083	1018468	1017083	1018468	1	1017083	1018468		Y
NC_000964.3	1018998	1020002	+	BSU09420	lytE		cell	1018998	1020002	1018998	1020002	1	1018998	1020002		Y
NC_000964.3	1020073	1020948	-	BSU09430	citR		transcriptional	1020073	1020948	1020073	1020948	1	1020073	1020948		Y
NC_000964.3	1021057	1022157	+	BSU09440	citA		citrate	1021057	1022157	1021057	1022157	1	1021057	1022157		Y
NC_000964.3	1022231	1023100	+	BSU09450	yhdF		NAD(P)-dependent	1022231	1023100	1022231	1023100	1	1022231	1023100		Y
NC_000964.3	1023350	1024747	+	BSU09460	ctrA		branched-chain	1023350	1024747	1023350	1024747	1	1023350	1024747		Y
NC_000964.3	1024865	1026220	+	BSU09470	yhdH		sodium-dependent	1024865	1026220	1024865	1026220	1	1024865	1026220		Y
NC_000964.3	1026255	1027664	-	BSU09480	yhdI		PLP-dependent	1026255	1027664	1026255	1027664	1	1026255	1027664		Y
NC_000964.3	1027774	1028202	+	BSU09490	yhdJ		acetyltransferase	1027774	1028202	1027774	1028202	1	1027774	1028202		Y
NC_000964.3	1028233	1028523	-	BSU09500	yhdK		negative	1028233	1028523	1028233	1028523	1	1028233	1028523		Y
NC_000964.3	1028511	1029587	-	BSU09510	yhdL		negative	1028511	1029587	1028511	1029587	1	1028511	1029587		Y
NC_000964.3	1029577	1030068	-	BSU09520	sigM		RNA	1029577	1030068	1029577	1030068	1	1029577	1030068		Y
NC_000964.3	1030265	1031260	+	BSU09530	yhdN		aldo/keto	1030265	1031260	1030265	1031260	1	1030265	1031260		Y
NC_000964.3	1031395	1031994	+	BSU09540	plsC		1-acylglycerol-phosphate	1031395	1031994	1031395	1031994	1	1031395	1031994		Y
NC_000964.3	1032063	1033397	-	BSU09550	yhdP		transporter	1032063	1033397	1032063	1033397	1	1032063	1033397		Y
NC_000964.3	1033458	1033889	-	BSU09560	cueR		copper	1033458	1033889	1033458	1033889	1	1033458	1033889		Y
NC_000964.3	1034046	1035227	+	BSU09570	yhdR		aspartate	1034046	1035227	1034046	1035227	1	1034046	1035227		Y
NC_000964.3	1035554	1036939	+	BSU09590	yhdT		hypothetical	1035554	1036939	1035554	1036939	1	1035554	1036939		Y
NC_000964.3	1036953	1037309	-	BSU09600	crcBA		camphor	1036953	1037309	1036953	1037309	1	1036953	1037309		Y
NC_000964.3	1037306	1037701	-	BSU09610	yhdV		integral	1037306	1037701	1037306	1037701	1	1037306	1037701		Y
NC_000964.3	1037688	1038419	-	BSU09620	yhdW		glycerophosphodiester	1037688	1038419	1037688	1038419	1	1037688	1038419		Y
NC_000964.3	1038653	1038760	+	BSU09630	yhdX		hypothetical	1038653	1038760	1038653	1038760	1	1038653	1038760		Y
NC_000964.3	1038909	1040024	+	BSU09640	yhdY		integral	1038909	1040024	1038909	1040024	1	1038909	1040024		Y
NC_000964.3	1040094	1040837	+	BSU09650	yhdZ		NAD-dependent	1040094	1040837	1040094	1040837	1	1040094	1040837		Y
NC_000964.3	1040861	1041709	-	BSU09660	yheN		polysaccharide	1040861	1041709	1040861	1041709	1	1040861	1041709		Y
NC_000964.3	1041994	1042842	+	BSU09670	dat		D-alanine	1041994	1042842	1041994	1042842	1	1041994	1042842		Y
NC_000964.3	1042885	1044246	-	BSU09680	nhaC		Na+/H+	1042885	1044246	1042885	1044246	1	1042885	1044246		Y
NC_000964.3	1044373	1044873	-	BSU09690	nhaX		stress	1044373	1044873	1044373	1044873	1	1044373	1044873		Y
NC_000964.3	1045037	1045198	+	BSU09700	yheJ		hypothetical	1045037	1045198	1045037	1045198	1	1045037	1045198		Y
NC_000964.3	1045318	1047075	+	BSU09710	yheI		ABC	1045318	1047075	1045318	1047075	1	1045318	1047075		Y
NC_000964.3	1047072	1049093	+	BSU09720	yheH		ABC	1047072	1049093	1047072	1049093	1	1047072	1049093		Y
NC_000964.3	1049142	1049762	-	BSU09730	yheG		NADH-flavin	1049142	1049762	1049142	1049762	1	1049142	1049762		Y
NC_000964.3	1049801	1049926	-	BSU09740	yheF		hypothetical	1049801	1049926	1049801	1049926	1	1049801	1049926		Y
NC_000964.3	1050031	1050234	-	BSU09750	sspB		small	1050031	1050234	1050031	1050234	1	1050031	1050234		Y
NC_000964.3	1050443	1050661	-	BSU09760	yheE		hypothetical	1050443	1050661	1050443	1050661	1	1050443	1050661		Y
NC_000964.3	1050811	1052172	-	BSU09770	yheD		spore	1050811	1052172	1050811	1052172	1	1050811	1052172		Y
NC_000964.3	1052162	1053253	-	BSU09780	yheC		spore	1052162	1053253	1052162	1053253	1	1052162	1053253		Y
NC_000964.3	1053520	1054653	+	BSU09790	yheB		hypothetical	1053520	1054653	1053520	1054653	1	1053520	1054653		Y
NC_000964.3	1054746	1055099	+	BSU09800	yheA		hypothetical	1054746	1055099	1054746	1055099	1	1054746	1055099		Y
NC_000964.3	1055143	1056216	-	BSU09810	yhaZ		hypothetical	1055143	1056216	1055143	1056216	1	1055143	1056216		Y
NC_000964.3	1056702	1057568	+	BSU09830	yhaX		hydrolase	1056702	1057568	1056702	1057568	1	1056702	1057568		Y
NC_000964.3	1057680	1059185	+	BSU09840	hemZ		coproporphyrinogen	1057680	1059185	1057680	1059185	1	1057680	1059185		Y
NC_000964.3	1059203	1060420	-	BSU09850	yhaU		transporter	1059203	1060420	1059203	1060420	1	1059203	1060420		Y
NC_000964.3	1060427	1060924	-	BSU09860	khtT		K+/H+	1060427	1060924	1060427	1060924	1	1060427	1060924		Y
NC_000964.3	1060988	1061326	-	BSU09870	khtS		K+/H+	1060988	1061326	1060988	1061326	1	1060988	1061326		Y
NC_000964.3	1061491	1062258	+	BSU09880	yhaR		enoyl-CoA	1061491	1062258	1061491	1062258	1	1061491	1062258		Y
NC_000964.3	1062279	1062464	-	BSU09889	yhzD		hypothetical	1062279	1062464	1062279	1062464	1	1062279	1062464		Y
NC_000964.3	1062591	1063487	+	BSU09890	yhaQ		Na+-efflux	1062591	1063487	1062591	1063487	1	1062591	1063487		Y
NC_000964.3	1063480	1064739	+	BSU09900	yhaP		Na+	1063480	1064739	1063480	1064739	1	1063480	1064739		Y
NC_000964.3	1064846	1066072	+	BSU09910	yhaO		exonuclease	1064846	1066072	1064846	1066072	1	1064846	1066072		Y
NC_000964.3	1066077	1068968	+	BSU09920	yhaN		ATPase	1066077	1068968	1066077	1068968	1	1066077	1068968		Y
NC_000964.3	1069042	1069986	+	BSU09930	yhaM		3'-5'	1069042	1069986	1069042	1069986	1	1069042	1069986		Y
NC_000964.3	1070111	1070323	+	BSU09940	yhaL		sporulation	1070111	1070323	1070111	1070323	1	1070111	1070323		Y
NC_000964.3	1070364	1071242	-	BSU09950	prsA		molecular	1070364	1071242	1070364	1071242	1	1070364	1071242		Y
NC_000964.3	1071402	1071488	+	BSU09958	yhzE		hypothetical	1071402	1071488	1071402	1071488	1	1071402	1071488		Y
NC_000964.3	1072042	1072560	-	BSU09965	yhaJ		bacteriocin	1072042	1072560	1072042	1072560	1	1072042	1072560		Y
NC_000964.3	1072768	1073109	+	BSU09980	yhaI		hypothetical	1072768	1073109	1072768	1073109	1	1072768	1073109		Y
NC_000964.3	1073106	1073717	-	BSU09990	hpr		transcriptional	1073106	1073717	1073106	1073717	1	1073106	1073717		Y
NC_000964.3	1073895	1074251	-	BSU10000	yhaH		hypothetical	1073895	1074251	1073895	1074251	1	1073895	1074251		Y
NC_000964.3	1074381	1074572	+	BSU10009	yhzF		hypothetical	1074381	1074572	1074381	1074572	1	1074381	1074572		Y
NC_000964.3	1074646	1075164	-	BSU10010	trpP		tryptophan	1074646	1075164	1074646	1075164	1	1074646	1075164		Y
NC_000964.3	1075289	1076368	-	BSU10020	serC		phosphoserine	1075289	1076368	1075289	1076368	1	1075289	1076368		Y
NC_000964.3	1076515	1076952	-	BSU10030	hinT		Hit-family	1076515	1076952	1076515	1076952	1	1076515	1076952		Y
NC_000964.3	1077440	1078183	+	BSU10040	ecsA		ABC	1077440	1078183	1077440	1078183	1	1077440	1078183		Y
NC_000964.3	1078176	1079402	+	BSU10050	ecsB		ABC	1078176	1079402	1078176	1079402	1	1078176	1079402		Y
NC_000964.3	1079422	1080132	+	BSU10060	ecsC		hydrolase	1079422	1080132	1079422	1080132	1	1079422	1080132		Y
NC_000964.3	1080150	1081340	-	BSU10070	yhaA		amidohydrolase	1080150	1081340	1080150	1081340	1	1080150	1081340		Y
NC_000964.3	1081413	1082804	-	BSU10080	yhfA		transporter	1081413	1082804	1081413	1082804	1	1081413	1082804		Y
NC_000964.3	1082870	1083184	-	BSU10090	yhgB		hypothetical	1082870	1083184	1082870	1083184	1	1082870	1083184		Y
NC_000964.3	1083229	1083729	-	BSU10100	yhgC		hypothetical	1083229	1083729	1083229	1083729	1	1083229	1083729		Y
NC_000964.3	1083851	1085995	+	BSU10110	pbpF		penicillin-binding	1083851	1085995	1083851	1085995	1	1083851	1085995		Y
NC_000964.3	1086117	1087178	+	BSU10120	hemE		uroporphyrinogen	1086117	1087178	1086117	1087178	1	1086117	1087178		Y
NC_000964.3	1087250	1088182	+	BSU10130	hemH		ferrochelatase	1087250	1088182	1087250	1088182	1	1087250	1088182		Y
NC_000964.3	1088197	1089609	+	BSU10140	hemY		protoporphyrinogen	1088197	1089609	1088197	1089609	1	1088197	1089609		Y
NC_000964.3	1089755	1090330	+	BSU10150	yhgD		transcriptional	1089755	1090330	1089755	1090330	1	1089755	1090330		Y
NC_000964.3	1090401	1092728	+	BSU10160	yhgE		methyl-accepting	1090401	1092728	1090401	1092728	1	1090401	1092728		Y
NC_000964.3	1092770	1093747	-	BSU10170	fabHB		3-oxoacyl-(acyl	1092770	1093747	1092770	1093747	1	1092770	1093747		Y
NC_000964.3	1093874	1094650	+	BSU10180	yhfC		integral	1093874	1094650	1093874	1094650	1	1093874	1094650		Y
NC_000964.3	1095063	1096103	+	BSU10200	yhfE		endoglucanase	1095063	1096103	1095063	1096103	1	1095063	1096103		Y
NC_000964.3	1096116	1096523	+	BSU10210	yhfF		hypothetical	1096116	1096523	1096116	1096523	1	1096116	1096523		Y
NC_000964.3	1096560	1097849	-	BSU10220	gltT		proton/sodium-glutamate	1096560	1097849	1096560	1097849	1	1096560	1097849		Y
NC_000964.3	1098120	1098260	-	BSU10230	yhfH		hypothetical	1098120	1098260	1098120	1098260	1	1098120	1098260		Y
NC_000964.3	1098412	1099146	+	BSU10240	yhfI		metal-dependent	1098412	1099146	1098412	1099146	1	1098412	1099146		Y
NC_000964.3	1099159	1100154	+	BSU10250	yhfJ		lipoate-protein	1099159	1100154	1099159	1100154	1	1099159	1100154		Y
NC_000964.3	1100219	1100863	+	BSU10260	yhfK		epimerase	1100219	1100863	1100219	1100863	1	1100219	1100863		Y
NC_000964.3	1100980	1102521	+	BSU10270	yhfL		long-chain-fatty-acid--CoA	1100980	1102521	1100980	1102521	1	1100980	1102521		Y
NC_000964.3	1102560	1102955	-	BSU10280	yhfM		hypothetical	1102560	1102955	1102560	1102955	1	1102560	1102955		Y
NC_000964.3	1103104	1104384	+	BSU10290	yhfN		membrane	1103104	1104384	1103104	1104384	1	1103104	1104384		Y
NC_000964.3	1104423	1105568	-	BSU10300	aprE		serine	1104423	1105568	1104423	1105568	1	1104423	1105568		Y
NC_000964.3	1106003	1106452	+	BSU10310	yhfO		N-acetyltransferase	1106003	1106452	1106003	1106452	1	1106003	1106452		Y
NC_000964.3	1106524	1107516	+	BSU10320	yhfP		oxidoreductase	1106524	1107516	1106524	1107516	1	1106524	1107516		Y
NC_000964.3	1107733	1108704	+	BSU10330	yhfQ		iron(III)	1107733	1108704	1107733	1108704	1	1107733	1108704		Y
NC_000964.3	1108736	1109317	-	BSU10340	phoE		phosphatase	1108736	1109317	1108736	1109317	1	1108736	1109317		Y
NC_000964.3	1109388	1110482	-	BSU10350	yhfS		acetyl-CoA	1109388	1110482	1109388	1110482	1	1109388	1110482		Y
NC_000964.3	1110479	1111918	-	BSU10360	yhfT		acyl-CoA	1110479	1111918	1110479	1111918	1	1110479	1111918		Y
NC_000964.3	1111925	1112485	-	BSU10370	bioY		biotin	1111925	1112485	1111925	1112485	1	1111925	1112485		Y
NC_000964.3	1112620	1113918	-	BSU10380	hemAT		haem-based	1112620	1113918	1112620	1113918	1	1112620	1113918		Y
NC_000964.3	1114057	1115586	-	BSU10390	yhfW		Rieske	1114057	1115586	1114057	1115586	1	1114057	1115586		Y
NC_000964.3	1115698	1116555	+	BSU10400	yhxC		oxidoreductase	1115698	1116555	1115698	1116555	1	1115698	1116555		Y
NC_000964.3	1116583	1116816	-	BSU10410	yhzC		hypothetical	1116583	1116816	1116583	1116816	1	1116583	1116816		Y
NC_000964.3	1117109	1117687	+	BSU10420	comK		competence	1117109	1117687	1117109	1117687	1	1117109	1117687		Y
NC_000964.3	1117734	1118633	-	BSU10430	yhxD		oxidoreductase	1117734	1118633	1117734	1118633	1	1117734	1118633		Y
NC_000964.3	1118850	1119119	+	BSU10440	yhjA		hypothetical	1118850	1119119	1118850	1119119	1	1118850	1119119		Y
NC_000964.3	1119162	1120631	-	BSU10450	yhjB		Na+/metabolite	1119162	1120631	1119162	1120631	1	1119162	1120631		Y
NC_000964.3	1120628	1120828	-	BSU10460	yhjC		hypothetical	1120628	1120828	1120628	1120828	1	1120628	1120828		Y
NC_000964.3	1121036	1121398	-	BSU10470	yhjD		hypothetical	1121036	1121398	1121036	1121398	1	1121036	1121398		Y
NC_000964.3	1121550	1122173	+	BSU10480	yhjE		integral	1121550	1122173	1121550	1122173	1	1121550	1122173		Y
NC_000964.3	1122175	1122681	+	BSU10490	sipV		type	1122175	1122681	1122175	1122681	1	1122175	1122681		Y
NC_000964.3	1122862	1124361	+	BSU10500	yhjG		hypothetical	1122862	1124361	1122862	1124361	1	1122862	1124361		Y
NC_000964.3	1124438	1124965	+	BSU10510	yhjH		transcriptional	1124438	1124965	1124438	1124965	1	1124438	1124965		Y
NC_000964.3	1125123	1126328	-	BSU10520	glcP		glucose/mannose:H+	1125123	1126328	1125123	1126328	1	1125123	1126328		Y
NC_000964.3	1126400	1127452	-	BSU10530	ntdC		neotrehalosadiamine	1126400	1127452	1126400	1127452	1	1126400	1127452		Y
NC_000964.3	1127466	1128314	-	BSU10540	ntdB		neotrehalosadiamine	1127466	1128314	1127466	1128314	1	1127466	1128314		Y
NC_000964.3	1128286	1129611	-	BSU10550	ntdA		neotrehalosadiamine	1128286	1129611	1128286	1129611	1	1128286	1129611		Y
NC_000964.3	1129715	1130704	+	BSU10560	yhjM		transcriptional	1129715	1130704	1129715	1130704	1	1129715	1130704		Y
NC_000964.3	1130918	1132072	-	BSU10570	yhjN		integral	1130918	1132072	1130918	1132072	1	1130918	1132072		Y
NC_000964.3	1132179	1133384	-	BSU10580	yhjO		hypothetical	1132179	1133384	1132179	1133384	1	1132179	1133384		Y
NC_000964.3	1133498	1135225	+	BSU10590	yhjP		hypothetical	1133498	1135225	1133498	1135225	1	1133498	1135225		Y
NC_000964.3	1135255	1135581	-	BSU10600	yhjQ		ferredoxin	1135255	1135581	1135255	1135581	1	1135255	1135581		Y
NC_000964.3	1135699	1136136	-	BSU10610	yhjR		electron	1135699	1136136	1135699	1136136	1	1135699	1136136		Y
NC_000964.3	1136320	1139820	+	BSU10620	addB		ATP-dependent	1136320	1139820	1136320	1139820	1	1136320	1139820		Y
NC_000964.3	1139807	1143505	+	BSU10630	addA		ATP-dependent	1139807	1143505	1139807	1143505	1	1139807	1143505		Y
NC_000964.3	1143577	1144752	+	BSU10640	sbcD		DNA	1143577	1144752	1143577	1144752	1	1143577	1144752		Y
NC_000964.3	1144749	1148141	+	BSU10650	sbcC		DNA	1144749	1148141	1144749	1148141	1	1144749	1148141		Y
NC_000964.3	1148155	1148457	+	BSU10660	yisB		nuclease	1148155	1148457	1148155	1148457	1	1148155	1148457		Y
NC_000964.3	1148494	1148721	-	BSU10670	gerPF		spore	1148494	1148721	1148494	1148721	1	1148494	1148721		Y
NC_000964.3	1148744	1149145	-	BSU10680	gerPE		spore	1148744	1149145	1148744	1149145	1	1148744	1149145		Y
NC_000964.3	1149145	1149321	-	BSU10690	gerPD		spore	1149145	1149321	1149145	1149321	1	1149145	1149321		Y
NC_000964.3	1149318	1149935	-	BSU10700	gerPC		spore	1149318	1149935	1149318	1149935	1	1149318	1149935		Y
NC_000964.3	1149958	1150200	-	BSU10710	gerPB		spore	1149958	1150200	1149958	1150200	1	1149958	1150200		Y
NC_000964.3	1150206	1150427	-	BSU10720	gerPA		spore	1150206	1150427	1150206	1150427	1	1150206	1150427		Y
NC_000964.3	1150850	1151020	-	BSU10730	yisI		Spo0A-P	1150850	1151020	1150850	1151020	1	1150850	1151020		Y
NC_000964.3	1151166	1152089	-	BSU10740	yisJ		spore	1151166	1152089	1151166	1152089	1	1151166	1152089		Y
NC_000964.3	1152244	1153149	+	BSU10750	yisK		catabolic	1152244	1153149	1152244	1153149	1	1152244	1153149		Y
NC_000964.3	1153265	1153621	+	BSU10760	yisL		hypothetical	1153265	1153621	1153265	1153621	1	1153265	1153621		Y
NC_000964.3	1153789	1156473	+	BSU10770	wprA		cell	1153789	1156473	1153789	1156473	1	1153789	1156473		Y
NC_000964.3	1156504	1157091	-	BSU10780	yisN		hypothetical	1156504	1157091	1156504	1157091	1	1156504	1157091		Y
NC_000964.3	1157237	1159081	+	BSU10790	asnO		asparagine	1157237	1159081	1157237	1159081	1	1157237	1159081		Y
NC_000964.3	1159211	1159690	-	BSU10800	yizA		hypothetical	1159211	1159690	1159211	1159690	1	1159211	1159690		Y
NC_000964.3	1159922	1160746	+	BSU10810	yisP		squalene/phytoene	1159922	1160746	1159922	1160746	1	1159922	1160746		Y
NC_000964.3	1160776	1162143	-	BSU10820	yisQ		Na+driven	1160776	1162143	1160776	1162143	1	1160776	1162143		Y
NC_000964.3	1162267	1163130	+	BSU10830	yisR		AraC/XylS	1162267	1163130	1162267	1163130	1	1162267	1163130		Y
NC_000964.3	1163148	1164161	+	BSU10840	degA		LacI	1163148	1164161	1163148	1164161	1	1163148	1164161		Y
NC_000964.3	1164370	1165398	+	BSU10850	yisS		dehydrogenase	1164370	1165398	1164370	1165398	1	1164370	1165398		Y
NC_000964.3	1165449	1165958	-	BSU10860	yisT		hypothetical	1165449	1165958	1165449	1165958	1	1165449	1165958		Y
NC_000964.3	1166008	1166670	-	BSU10870	yisU		aminoacid	1166008	1166670	1166008	1166670	1	1166008	1166670		Y
NC_000964.3	1166737	1168191	+	BSU10880	yisV		PLP-dependent	1166737	1168191	1166737	1168191	1	1166737	1168191		Y
NC_000964.3	1168199	1168837	-	BSU10890	yisX		hypothetical	1168199	1168837	1168199	1168837	1	1168199	1168837		Y
NC_000964.3	1169043	1169849	+	BSU10900	yisY		hydrolase	1169043	1169849	1169043	1169849	1	1169043	1169849		Y
NC_000964.3	1169877	1170476	-	BSU10910	yisZ		adenylylsulfate	1169877	1170476	1169877	1170476	1	1169877	1170476		Y
NC_000964.3	1170473	1171642	-	BSU10920	sat		sulfate	1170473	1171642	1170473	1171642	1	1170473	1171642		Y
NC_000964.3	1171755	1172465	-	BSU10930	yitB		phospho-adenylylsulfate	1171755	1172465	1171755	1172465	1	1171755	1172465		Y
NC_000964.3	1172650	1173336	+	BSU10940	yitC		2-phosphosulfolactate	1172650	1173336	1172650	1173336	1	1172650	1173336		Y
NC_000964.3	1173333	1174091	+	BSU10950	yitD		phosphosulfolactate	1173333	1174091	1173333	1174091	1	1173333	1174091		Y
NC_000964.3	1174136	1174765	-	BSU10960	yitE		integral	1174136	1174765	1174136	1174765	1	1174136	1174765		Y
NC_000964.3	1174861	1175976	-	BSU10970	yitF		enolase	1174861	1175976	1174861	1175976	1	1174861	1175976		Y
NC_000964.3	1175985	1177253	-	BSU10980	yitG		efflux	1175985	1177253	1175985	1177253	1	1175985	1177253		Y
NC_000964.3	1177365	1178213	-	BSU10990	yitH		N-acetyltransferase	1177365	1178213	1177365	1178213	1	1177365	1178213		Y
NC_000964.3	1178218	1178682	-	BSU11000	yitI		N-acetyltransferase	1178218	1178682	1178218	1178682	1	1178218	1178682		Y
NC_000964.3	1178757	1180595	-	BSU11010	yitJ		bifunctional	1178757	1180595	1178757	1180595	1	1178757	1180595		Y
NC_000964.3	1180909	1181400	-	BSU11020	yitK		nucleotide-binding	1180909	1181400	1180909	1181400	1	1180909	1181400		Y
NC_000964.3	1181499	1182395	+	BSU11030	yitL		RNA-binding	1181499	1182395	1181499	1182395	1	1181499	1182395		Y
NC_000964.3	1182448	1183032	-	BSU11040	yitM		hypothetical	1182448	1183032	1182448	1183032	1	1182448	1183032		Y
NC_000964.3	1183029	1183958	-	BSU11055	yitO		integral	1183029	1183958	1183029	1183958	1	1183029	1183958		Y
NC_000964.3	1183943	1184479	-	BSU11070	yitP		hypothetical	1183943	1184479	1183943	1184479	1	1183943	1184479		Y
NC_000964.3	1184657	1185004	+	BSU11079	yizB		DNA/RNA	1184657	1185004	1184657	1185004	1	1184657	1185004		Y
NC_000964.3	1185001	1185588	+	BSU11080	yitQ		hypothetical	1185001	1185588	1185001	1185588	1	1185001	1185588		Y
NC_000964.3	1185608	1185901	+	BSU11090	yitR		hypothetical	1185608	1185901	1185608	1185901	1	1185608	1185901		Y
NC_000964.3	1186037	1187653	+	BSU11100	nprB		extracellular	1186037	1187653	1186037	1187653	1	1186037	1187653		Y
NC_000964.3	1187700	1188551	-	BSU11110	yitS		hypothetical	1187700	1188551	1187700	1188551	1	1187700	1188551		Y
NC_000964.3	1188689	1189531	+	BSU11120	yitT		integral	1188689	1189531	1188689	1189531	1	1188689	1189531		Y
NC_000964.3	1189646	1190005	+	BSU11130	ipi		intracellular	1189646	1190005	1189646	1190005	1	1189646	1190005		Y
NC_000964.3	1190036	1190233	-	BSU11139	yizC		hypothetical	1190036	1190233	1190036	1190233	1	1190036	1190233		Y
NC_000964.3	1190490	1191302	-	BSU11140	yitU		phosphatase	1190490	1191302	1190490	1191302	1	1190490	1191302		Y
NC_000964.3	1191423	1192190	+	BSU11150	yitV		hydrolase	1191423	1192190	1191423	1192190	1	1191423	1192190		Y
NC_000964.3	1192254	1192562	+	BSU11160	yitW		hypothetical	1192254	1192562	1192254	1192562	1	1192254	1192562		Y
NC_000964.3	1192858	1194288	+	BSU11170	yitY		FMN/FAD-binding	1192858	1194288	1192858	1194288	1	1192858	1194288		Y
NC_000964.3	1194333	1194827	+	BSU11180	yitZ		transport	1194333	1194827	1194333	1194827	1	1194333	1194827		Y
NC_000964.3	1195034	1196071	+	BSU11190	argC		N-acetyl-gamma-glutamyl-phosphate	1195034	1196071	1195034	1196071	1	1195034	1196071		Y
NC_000964.3	1196091	1197311	+	BSU11200	argJ		bifunctional	1196091	1197311	1196091	1197311	1	1196091	1197311		Y
NC_000964.3	1197326	1198102	+	BSU11210	argB		acetylglutamate	1197326	1198102	1197326	1198102	1	1197326	1198102		Y
NC_000964.3	1198099	1199256	+	BSU11220	argD		acetylornithine	1198099	1199256	1198099	1199256	1	1198099	1199256		Y
NC_000964.3	1199327	1200388	+	BSU11230	carA		carbamoyl	1199327	1200388	1199327	1200388	1	1199327	1200388		Y
NC_000964.3	1200381	1203473	+	BSU11240	carB		carbamoyl	1200381	1203473	1200381	1203473	1	1200381	1203473		Y
NC_000964.3	1203461	1204420	+	BSU11250	argF		ornithine	1203461	1204420	1203461	1204420	1	1203461	1204420		Y
NC_000964.3	1204506	1204685	+	BSU11260	yjzC		hypothetical	1204506	1204685	1204506	1204685	1	1204506	1204685		Y
NC_000964.3	1204731	1204916	-	BSU11270	yjzD		hypothetical	1204731	1204916	1204731	1204916	1	1204731	1204916		Y
NC_000964.3	1205165	1205899	+	BSU11280	yjaU		hypothetical	1205165	1205899	1205165	1205899	1	1205165	1205899		Y
NC_000964.3	1205981	1206538	+	BSU11290	yjaV		NAD(P)	1205981	1206538	1205981	1206538	1	1205981	1206538		Y
NC_000964.3	1206629	1207582	+	BSU11300	med		positive	1206629	1207582	1206629	1207582	1	1206629	1207582		Y
NC_000964.3	1207597	1207788	+	BSU11310	comZ		late	1207597	1207788	1207597	1207788	1	1207597	1207788		Y
NC_000964.3	1207818	1208057	-	BSU11320	yjzB		hypothetical	1207818	1208057	1207818	1208057	1	1207818	1208057		Y
NC_000964.3	1208222	1209160	+	BSU11330	fabHA		3-oxoacyl-(acyl	1208222	1209160	1208222	1209160	1	1208222	1209160		Y
NC_000964.3	1209183	1210424	+	BSU11340	fabF		3-oxoacyl-(acyl	1209183	1210424	1209183	1210424	1	1209183	1210424		Y
NC_000964.3	1210500	1211285	+	BSU11350	yjaZ		hypothetical	1210500	1211285	1210500	1211285	1	1210500	1211285		Y
NC_000964.3	1211477	1212463	+	BSU11360	appD		oligopeptide	1211477	1212463	1211477	1212463	1	1211477	1212463		Y
NC_000964.3	1212460	1213449	+	BSU11370	appF		oligopeptide	1212460	1213449	1212460	1213449	1	1212460	1213449		Y
NC_000964.3	1215243	1216193	+	BSU11390	appB		oligopeptide	1215243	1216193	1215243	1216193	1	1215243	1216193		Y
NC_000964.3	1216210	1217121	+	BSU11400	appC		oligopeptide	1216210	1217121	1216210	1217121	1	1216210	1217121		Y
NC_000964.3	1217326	1218078	+	BSU11410	yjbA		nucleic	1217326	1218078	1217326	1218078	1	1217326	1218078		Y
NC_000964.3	1218113	1219105	-	BSU11420	trpS		tryptophanyl-tRNA	1218113	1219105	1218113	1219105	1	1218113	1219105		Y
NC_000964.3	1219849	1221486	+	BSU11430	oppA		oligopeptide	1219849	1221486	1219849	1221486	1	1219849	1221486		Y
NC_000964.3	1221594	1222529	+	BSU11440	oppB		oligopeptide	1221594	1222529	1221594	1222529	1	1221594	1222529		Y
NC_000964.3	1222533	1223450	+	BSU11450	oppC		oligopeptide	1222533	1223450	1222533	1223450	1	1222533	1223450		Y
NC_000964.3	1223455	1224531	+	BSU11460	oppD		oligopeptide	1223455	1224531	1223455	1224531	1	1223455	1224531		Y
NC_000964.3	1224533	1225450	+	BSU11470	oppF		oligopeptide	1224533	1225450	1224533	1225450	1	1224533	1225450		Y
NC_000964.3	1225557	1226774	+	BSU11480	yjbB		exporter	1225557	1226774	1225557	1226774	1	1225557	1226774		Y
NC_000964.3	1226938	1227516	+	BSU11490	yjbC		thiol	1226938	1227516	1226938	1227516	1	1226938	1227516		Y
NC_000964.3	1227697	1228092	+	BSU11500	spxA		transcriptional	1227697	1228092	1227697	1228092	1	1227697	1228092		Y
NC_000964.3	1228135	1228791	-	BSU11510	yjbE		transporter	1228135	1228791	1228135	1228791	1	1228135	1228791		Y
NC_000964.3	1229068	1229724	+	BSU11520	mecA		adaptor	1229068	1229724	1229068	1229724	1	1229068	1229724		Y
NC_000964.3	1229915	1231036	+	BSU11530	coiA		DNA	1229915	1231036	1229915	1231036	1	1229915	1231036		Y
NC_000964.3	1231083	1233095	+	BSU11540	pepF		oligoendopeptidase	1231083	1233095	1231083	1233095	1	1231083	1233095		Y
NC_000964.3	1233133	1233300	-	BSU11549	yizD		hypothetical	1233133	1233300	1233133	1233300	1	1233133	1233300		Y
NC_000964.3	1233614	1234513	-	BSU11550	yjbH		thiol	1233614	1234513	1233614	1234513	1	1233614	1234513		Y
NC_000964.3	1234510	1234908	-	BSU11560	yjbI		thiol	1234510	1234908	1234510	1234908	1	1234510	1234908		Y
NC_000964.3	1235163	1235708	-	BSU11570	yjbJ		murein	1235163	1235708	1235163	1235708	1	1235163	1235708		Y
NC_000964.3	1235912	1236484	-	BSU11580	yjbK		RNA/thiamine	1235912	1236484	1235912	1236484	1	1235912	1236484		Y
NC_000964.3	1236609	1236977	+	BSU11590	yjbL		phosphatase	1236609	1236977	1236609	1236977	1	1236609	1236977		Y
NC_000964.3	1237006	1237641	+	BSU11600	yjbM		(p)ppGpp	1237006	1237641	1237006	1237641	1	1237006	1237641		Y
NC_000964.3	1237660	1238460	+	BSU11610	nadF		inorganic	1237660	1238460	1237660	1238460	1	1237660	1238460		Y
NC_000964.3	1238523	1239374	+	BSU11620	yjbO		pseudouridylate	1238523	1239374	1238523	1239374	1	1238523	1239374		Y
NC_000964.3	1239387	1240121	-	BSU11630	yjbP		bis(5'-nucleosyl)-tetraphosphatase	1239387	1240121	1239387	1240121	1	1239387	1240121		Y
NC_000964.3	1240356	1242200	+	BSU11640	yjbQ		Na+/H+	1240356	1242200	1240356	1242200	1	1240356	1242200		Y
NC_000964.3	1242449	1243159	+	BSU11650	tenA		thiaminase	1242449	1243159	1242449	1243159	1	1242449	1243159		Y
NC_000964.3	1243134	1243751	+	BSU11660	tenI		transcriptional	1243134	1243751	1243134	1243751	1	1243134	1243751		Y
NC_000964.3	1243735	1244844	+	BSU11670	thiO		FAD-dependent	1243735	1244844	1243735	1244844	1	1243735	1244844		Y
NC_000964.3	1244844	1245044	+	BSU11680	thiS		Sulfur	1244844	1245044	1244844	1245044	1	1244844	1245044		Y
NC_000964.3	1245041	1245811	+	BSU11690	thiG		thiazole	1245041	1245811	1245041	1245811	1	1245041	1245811		Y
NC_000964.3	1245808	1246818	+	BSU11700	thiF		thiamine/molybdopterin	1245808	1246818	1245808	1246818	1	1245808	1246818		Y
NC_000964.3	1246837	1247652	+	BSU11710	yjbV		phosphomethylpyrimidine	1246837	1247652	1246837	1247652	1	1246837	1247652		Y
NC_000964.3	1247788	1248564	+	BSU11720	fabI		enoyl-(acyl	1247788	1248564	1247788	1248564	1	1247788	1248564		Y
NC_000964.3	1248665	1249348	+	BSU11730	cotO		spore	1248665	1249348	1248665	1249348	1	1248665	1249348		Y
NC_000964.3	1249442	1249888	-	BSU11740	cotZ		spore	1249442	1249888	1249442	1249888	1	1249442	1249888		Y
NC_000964.3	1250016	1250504	-	BSU11750	cotY		outer	1250016	1250504	1250016	1250504	1	1250016	1250504		Y
NC_000964.3	1250656	1251174	-	BSU11760	cotX		spore	1250656	1251174	1250656	1251174	1	1250656	1251174		Y
NC_000964.3	1251273	1251590	-	BSU11770	cotW		spore	1251273	1251590	1251273	1251590	1	1251273	1251590		Y
NC_000964.3	1251631	1252017	-	BSU11780	cotV		spore	1251631	1252017	1251631	1252017	1	1251631	1252017		Y
NC_000964.3	1252177	1252533	+	BSU11790	yjcA		sporulation-specific	1252177	1252533	1252177	1252533	1	1252177	1252533		Y
NC_000964.3	1252815	1253021	+	BSU11799	yjzK		hypothetical	1252815	1253021	1252815	1253021	1	1252815	1253021		Y
NC_000964.3	1253103	1253252	+	BSU11809	yjcZ		hypothetical	1253103	1253252	1253103	1253252	1	1253103	1253252		Y
NC_000964.3	1253385	1253639	+	BSU11810	spoVIF		sporulation-specific	1253385	1253639	1253385	1253639	1	1253385	1253639		Y
NC_000964.3	1253713	1255866	-	BSU11820	yjcD		ATP-dependent	1253713	1255866	1253713	1255866	1	1253713	1255866		Y
NC_000964.3	1256109	1256363	+	BSU11839	yjzE		hypothetical	1256109	1256363	1256109	1256363	1	1256109	1256363		Y
NC_000964.3	1256436	1256858	-	BSU11840	yjcF		acetyltransferase	1256436	1256858	1256436	1256858	1	1256436	1256858		Y
NC_000964.3	1256862	1257377	-	BSU11850	yjcG		hypothetical	1256862	1257377	1256862	1257377	1	1256862	1257377		Y
NC_000964.3	1257414	1258136	-	BSU11860	yjcH		hydrolase	1257414	1258136	1257414	1258136	1	1257414	1258136		Y
NC_000964.3	1258492	1259613	+	BSU11870	yjcI		cystathionine	1258492	1259613	1258492	1259613	1	1258492	1259613		Y
NC_000964.3	1259606	1260778	+	BSU11880	yjcJ		cystathionine	1259606	1260778	1259606	1260778	1	1259606	1260778		Y
NC_000964.3	1260811	1261356	-	BSU11890	yjcK		ribosomal-protein-alanine	1260811	1261356	1260811	1261356	1	1260811	1261356		Y
NC_000964.3	1261426	1262616	-	BSU11900	yjcL		integral	1261426	1262616	1261426	1262616	1	1261426	1262616		Y
NC_000964.3	1263702	1264931	-	BSU11910	yjcM		hypothetical	1263702	1264931	1263702	1264931	1	1263702	1264931		Y
NC_000964.3	1265057	1265377	+	BSU11920	yjcN		hypothetical	1265057	1265377	1265057	1265377	1	1265057	1265377		Y
NC_000964.3	1265530	1265661	+	BSU11928	yjzF		hypothetical	1265530	1265661	1265530	1265661	1	1265530	1265661		Y
NC_000964.3	1265677	1265850	+	BSU11929	yjzG		hypothetical	1265677	1265850	1265677	1265850	1	1265677	1265850		Y
NC_000964.3	1265887	1266348	+	BSU11930	yjcO		DNA	1265887	1266348	1265887	1266348	1	1265887	1266348		Y
NC_000964.3	1266614	1267117	+	BSU11940	yjcP		hypothetical	1266614	1267117	1266614	1267117	1	1266614	1267117		Y
NC_000964.3	1267129	1267413	+	BSU11950	yjcQ		hypothetical	1267129	1267413	1267129	1267413	1	1267129	1267413		Y
NC_000964.3	1267574	1268101	+	BSU11960	yjcR		phage-related	1267574	1268101	1267574	1268101	1	1267574	1268101		Y
NC_000964.3	1268275	1268592	+	BSU11970	yjcS		hypothetical	1268275	1268592	1268275	1268592	1	1268275	1268592		Y
NC_000964.3	1268829	1269584	+	BSU11980	yjdA		3-ketoacyl-(acyl-carrier-protein)	1268829	1269584	1268829	1269584	1	1268829	1269584		Y
NC_000964.3	1269733	1270080	-	BSU11990	yjdB		hypothetical	1269733	1270080	1269733	1270080	1	1269733	1270080		Y
NC_000964.3	1270631	1272577	+	BSU12000	manR		transcriptional	1270631	1272577	1270631	1272577	1	1270631	1272577		Y
NC_000964.3	1272725	1274677	+	BSU12010	manP		phosphotransferase	1272725	1274677	1272725	1274677	1	1272725	1274677		Y
NC_000964.3	1274692	1275639	+	BSU12020	manA		mannose-6	1274692	1275639	1274692	1275639	1	1274692	1275639		Y
NC_000964.3	1275809	1276291	+	BSU12030	yjdF		hypothetical	1275809	1276291	1275809	1276291	1	1275809	1276291		Y
NC_000964.3	1276337	1276843	-	BSU12040	yjdG		acetyltransferase	1276337	1276843	1276337	1276843	1	1276337	1276843		Y
NC_000964.3	1277062	1277457	-	BSU12050	yjdH		hypothetical	1277062	1277457	1277062	1277457	1	1277062	1277457		Y
NC_000964.3	1277686	1278165	+	BSU12060	yjdI		hypothetical	1277686	1278165	1277686	1278165	1	1277686	1278165		Y
NC_000964.3	1278205	1278399	-	BSU12069	yjzH		hypothetical	1278205	1278399	1278205	1278399	1	1278205	1278399		Y
NC_000964.3	1278565	1278894	-	BSU12070	yjdJ		hypothetical	1278565	1278894	1278565	1278894	1	1278565	1278894		Y
NC_000964.3	1279514	1280503	-	BSU12080	ctaO		protoheme	1279514	1280503	1279514	1280503	1	1279514	1280503		Y
NC_000964.3	1280626	1280949	-	BSU12090	cotT		spore	1280626	1280949	1280626	1280949	1	1280626	1280949		Y
NC_000964.3	1281128	1282531	+	BSU12100	yjeA		secreted	1281128	1282531	1281128	1282531	1	1281128	1282531		Y
NC_000964.3	1282571	1283044	-	BSU12110	yjfA		hypothetical	1282571	1283044	1282571	1283044	1	1282571	1283044		Y
NC_000964.3	1283169	1283336	-	BSU12120	yjfB		hypothetical	1283169	1283336	1283169	1283336	1	1283169	1283336		Y
NC_000964.3	1283463	1284362	+	BSU12130	yjfC		hypothetical	1283463	1284362	1283463	1284362	1	1283463	1284362		Y
NC_000964.3	1284371	1284769	-	BSU12140	yjgA		hypothetical	1284371	1284769	1284371	1284769	1	1284371	1284769		Y
NC_000964.3	1284870	1285445	-	BSU12150	yjgB		hypothetical	1284870	1285445	1284870	1285445	1	1284870	1285445		Y
NC_000964.3	1285591	1288548	+	BSU12160	yjgC		oxidoreductase	1285591	1288548	1285591	1288548	1	1285591	1288548		Y
NC_000964.3	1288541	1289101	+	BSU12170	yjgD		hypothetical	1288541	1289101	1288541	1289101	1	1288541	1289101		Y
NC_000964.3	1289298	1289939	+	BSU12180	yjhA		lipoprotein	1289298	1289939	1289298	1289939	1	1289298	1289939		Y
NC_000964.3	1290018	1290644	+	BSU12190	yjhB		ADP-ribose	1290018	1290644	1290018	1290644	1	1290018	1290644		Y
NC_000964.3	1290675	1290953	-	BSU12200	yjiA		hypothetical	1290675	1290953	1290675	1290953	1	1290675	1290953		Y
NC_000964.3	1291344	1292534	+	BSU12210	yjiB		monooxygenase	1291344	1292534	1291344	1292534	1	1291344	1292534		Y
NC_000964.3	1292557	1293735	+	BSU12220	yjiC		glycosyltransferase	1292557	1293735	1292557	1293735	1	1292557	1293735		Y
NC_000964.3	1293776	1293964	-	BSU12229	yjzI		hypothetical	1293776	1293964	1293776	1293964	1	1293776	1293964		Y
NC_000964.3	1294138	1294950	+	BSU12230	yjjA		uroporphyrinogen-III	1294138	1294950	1294138	1294950	1	1294138	1294950		Y
NC_000964.3	1294996	1295748	-	BSU12240	yjkA		ABC	1294996	1295748	1294996	1295748	1	1294996	1295748		Y
NC_000964.3	1295748	1296500	-	BSU12250	yjkB		phosphate	1295748	1296500	1295748	1296500	1	1295748	1296500		Y
NC_000964.3	1296620	1297594	-	BSU12260	yjlA		permease	1296620	1297594	1296620	1297594	1	1296620	1297594		Y
NC_000964.3	1297726	1298223	+	BSU12270	yjlB		hypothetical	1297726	1298223	1297726	1298223	1	1297726	1298223		Y
NC_000964.3	1298612	1299034	+	BSU12280	rex		transcriptional	1298612	1299034	1298612	1299034	1	1298612	1299034		Y
NC_000964.3	1299074	1300252	+	BSU12290	ndh		NADH	1299074	1300252	1299074	1300252	1	1299074	1300252		Y
NC_000964.3	1300450	1301871	+	BSU12300	uxaC		glucuronate	1300450	1301871	1300450	1301871	1	1300450	1301871		Y
NC_000964.3	1301939	1303318	+	BSU12310	exuM		Na+:altronate/mannonate	1301939	1303318	1301939	1303318	1	1301939	1303318		Y
NC_000964.3	1303423	1304436	+	BSU12320	yjmC		oxidoreductase	1303423	1304436	1303423	1304436	1	1303423	1304436		Y
NC_000964.3	1304442	1305461	+	BSU12330	yjmD		oxidoreductase	1304442	1305461	1304442	1305461	1	1304442	1305461		Y
NC_000964.3	1305486	1306565	+	BSU12340	uxuA		mannonate	1305486	1306565	1305486	1306565	1	1305486	1306565		Y
NC_000964.3	1306562	1307398	+	BSU12350	yjmF		D-mannonate	1306562	1307398	1306562	1307398	1	1306562	1307398		Y
NC_000964.3	1307446	1308714	+	BSU12360	exuT		hexuronate	1307446	1308714	1307446	1308714	1	1307446	1308714		Y
NC_000964.3	1308802	1309803	+	BSU12370	exuR		LacI	1308802	1309803	1308802	1309803	1	1308802	1309803		Y
NC_000964.3	1309880	1311322	+	BSU12380	uxaB		altronate	1309880	1311322	1309880	1311322	1	1309880	1311322		Y
NC_000964.3	1311319	1312812	+	BSU12390	uxaA		altronate	1311319	1312812	1311319	1312812	1	1311319	1312812		Y
NC_000964.3	1312851	1313615	-	BSU12400	yjnA		integral	1312851	1313615	1312851	1313615	1	1312851	1313615		Y
NC_000964.3	1313840	1314304	-	BSU12410	yjoA		hypothetical	1313840	1314304	1313840	1314304	1	1313840	1314304		Y
NC_000964.3	1314453	1315724	+	BSU12420	yjoB		ATPase	1314453	1315724	1314453	1315724	1	1314453	1315724		Y
NC_000964.3	1315869	1317005	+	BSU12430	rapA		response	1315869	1317005	1315869	1317005	1	1315869	1317005		Y
NC_000964.3	1316995	1317129	+	BSU12440	phrA		secreted	1316995	1317129	1316995	1317129	1	1316995	1317129		Y
NC_000964.3	1317157	1317414	-	BSU12450	yjpA		hypothetical	1317157	1317414	1317157	1317414	1	1317157	1317414		Y
NC_000964.3	1317535	1318488	+	BSU12460	xlyB		N-acetylmuramoyl-L-alanine	1317535	1318488	1317535	1318488	1	1317535	1318488		Y
NC_000964.3	1318528	1318905	-	BSU12470	yjqA		hypothetical	1318528	1318905	1318528	1318905	1	1318528	1318905		Y
NC_000964.3	1319011	1319613	+	BSU12480	yjqB		PBSX	1319011	1319613	1319011	1319613	1	1319011	1319613		Y
NC_000964.3	1319690	1320526	+	BSU12490	yjqC		PBSX	1319690	1320526	1319690	1320526	1	1319690	1320526		Y
NC_000964.3	1320570	1321166	-	BSU12500	xkdA		PBSX	1320570	1321166	1320570	1321166	1	1320570	1321166		Y
NC_000964.3	1321329	1321670	-	BSU12510	xre		Phage	1321329	1321670	1321329	1321670	1	1321329	1321670		Y
NC_000964.3	1321848	1322027	+	BSU12519	yjzJ		hypothetical	1321848	1322027	1321848	1322027	1	1321848	1322027		Y
NC_000964.3	1322014	1322850	+	BSU12520	xkdB		hypothetical	1322014	1322850	1322014	1322850	1	1322014	1322850		Y
NC_000964.3	1322750	1323550	+	BSU12530	xkdC		hypothetical	1322750	1323550	1322750	1323550	1	1322750	1323550		Y
NC_000964.3	1323550	1323717	+	BSU12539	ykzK		hypothetical	1323550	1323717	1323550	1323717	1	1323550	1323717		Y
NC_000964.3	1323802	1324152	+	BSU12540	xkdD		hypothetical	1323802	1324152	1323802	1324152	1	1323802	1324152		Y
NC_000964.3	1324149	1324355	+	BSU12550	xtrA		PBSX	1324149	1324355	1324149	1324355	1	1324149	1324355		Y
NC_000964.3	1324471	1324980	+	BSU12560	xpf		positive	1324471	1324980	1324471	1324980	1	1324471	1324980		Y
NC_000964.3	1325096	1325893	+	BSU12570	xtmA		PBSX	1325096	1325893	1325096	1325893	1	1325096	1325893		Y
NC_000964.3	1325890	1327191	+	BSU12580	xtmB		PBSX	1325890	1327191	1325890	1327191	1	1325890	1327191		Y
NC_000964.3	1327195	1328682	+	BSU12590	xkdE		phage	1327195	1328682	1327195	1328682	1	1327195	1328682		Y
NC_000964.3	1328702	1329529	+	BSU12600	xkdF		hypothetical	1328702	1329529	1328702	1329529	1	1328702	1329529		Y
NC_000964.3	1329555	1330490	+	BSU12610	xkdG		capsid	1329555	1330490	1329555	1330490	1	1329555	1330490		Y
NC_000964.3	1330512	1330895	+	BSU12619	ykzL		hypothetical	1330512	1330895	1330512	1330895	1	1330512	1330895		Y
NC_000964.3	1330892	1331248	+	BSU12620	xkdH		hypothetical	1330892	1331248	1330892	1331248	1	1330892	1331248		Y
NC_000964.3	1331245	1331730	+	BSU12630	xkdI		hypothetical	1331245	1331730	1331245	1331730	1	1331245	1331730		Y
NC_000964.3	1331743	1332183	+	BSU12640	xkdJ		hypothetical	1331743	1332183	1331743	1332183	1	1331743	1332183		Y
NC_000964.3	1332187	1332405	+	BSU12649	ykzM		hypothetical	1332187	1332405	1332187	1332405	1	1332187	1332405		Y
NC_000964.3	1332402	1333802	+	BSU12650	xkdK		hypothetical	1332402	1333802	1332402	1333802	1	1332402	1333802		Y
NC_000964.3	1333804	1334247	+	BSU12660	xkdM		hypothetical	1333804	1334247	1333804	1334247	1	1333804	1334247		Y
NC_000964.3	1334339	1334785	+	BSU12671	xkdN		hypothetical	1334339	1334785	1334339	1334785	1	1334339	1334785		Y
NC_000964.3	1334815	1334964	+	BSU12672	xkzB		hypothetical	1334815	1334964	1334815	1334964	1	1334815	1334964		Y
NC_000964.3	1334966	1338964	+	BSU12680	xkdO		hypothetical	1334966	1338964	1334966	1338964	1	1334966	1338964		Y
NC_000964.3	1338957	1339616	+	BSU12690	xkdP		PBSX	1338957	1339616	1338957	1339616	1	1338957	1339616		Y
NC_000964.3	1339632	1340609	+	BSU12700	xkdQ		hypothetical	1339632	1340609	1339632	1340609	1	1339632	1340609		Y
NC_000964.3	1340609	1340875	+	BSU12710	xkdR		hypothetical	1340609	1340875	1340609	1340875	1	1340609	1340875		Y
NC_000964.3	1340932	1341357	+	BSU12720	xkdS		hypothetical	1340932	1341357	1340932	1341357	1	1340932	1341357		Y
NC_000964.3	1341350	1342396	+	BSU12730	xkdT		base	1341350	1342396	1341350	1342396	1	1341350	1342396		Y
NC_000964.3	1342380	1342958	+	BSU12740	xkdU		hypothetical	1342380	1342958	1342380	1342958	1	1342380	1342958		Y
NC_000964.3	1342955	1343227	+	BSU12749	xkzA		hypothetical	1342955	1343227	1342955	1343227	1	1342955	1343227		Y
NC_000964.3	1343230	1345293	+	BSU12750	xkdV		hypothetical	1343230	1345293	1343230	1345293	1	1343230	1345293		Y
NC_000964.3	1345305	1345634	+	BSU12760	xkdW		hypothetical	1345305	1345634	1345305	1345634	1	1345305	1345634		Y
NC_000964.3	1345631	1345795	+	BSU12770	xkdX		hypothetical	1345631	1345795	1345631	1345795	1	1345631	1345795		Y
NC_000964.3	1345839	1346678	+	BSU12780	xepA		lytic	1345839	1346678	1345839	1346678	1	1345839	1346678		Y
NC_000964.3	1346731	1347000	+	BSU12790	xhlA		defective	1346731	1347000	1346731	1347000	1	1346731	1347000		Y
NC_000964.3	1347013	1347276	+	BSU12800	xhlB		bacteriophage	1347013	1347276	1347013	1347276	1	1347013	1347276		Y
NC_000964.3	1347289	1348182	+	BSU12810	xlyA		bacteriophage	1347289	1348182	1347289	1348182	1	1347289	1348182		Y
NC_000964.3	1348442	1348612	-	BSU12820	spoIISB		two-component	1348442	1348612	1348442	1348612	1	1348442	1348612		Y
NC_000964.3	1348612	1349358	-	BSU12830	spoIISA		two-component	1348612	1349358	1348612	1349358	1	1348612	1349358		Y
NC_000964.3	1349468	1350469	-	BSU12840	pit		low-affinity	1349468	1350469	1349468	1350469	1	1349468	1350469		Y
NC_000964.3	1350482	1351099	-	BSU12850	ykaA		Pit	1350482	1351099	1350482	1351099	1	1350482	1351099		Y
NC_000964.3	1351375	1352691	-	BSU12860	ykbA		amino	1351375	1352691	1351375	1352691	1	1351375	1352691		Y
NC_000964.3	1353080	1354030	+	BSU12870	mhqA		hydroquinone-specific	1353080	1354030	1353080	1354030	1	1353080	1354030		Y
NC_000964.3	1354285	1356435	+	BSU12880	ykcB		integral	1354285	1356435	1354285	1356435	1	1354285	1356435		Y
NC_000964.3	1356447	1357418	+	BSU12890	ykcC		glycosyltransferase	1356447	1357418	1356447	1357418	1	1356447	1357418		Y
NC_000964.3	1357936	1359285	-	BSU12900	htrA		membrane	1357936	1359285	1357936	1359285	1	1357936	1359285		Y
NC_000964.3	1359454	1360272	+	BSU12910	proG		pyrroline-5-carboxylate	1359454	1360272	1359454	1360272	1	1359454	1360272		Y
NC_000964.3	1360401	1361225	+	BSU12920	dppA		D-alanyl-aminopeptidase	1360401	1361225	1360401	1361225	1	1360401	1361225		Y
NC_000964.3	1361242	1362168	+	BSU12930	dppB		dipeptide	1361242	1362168	1361242	1362168	1	1361242	1362168		Y
NC_000964.3	1362174	1363136	+	BSU12940	dppC		dipeptide	1362174	1363136	1362174	1363136	1	1362174	1363136		Y
NC_000964.3	1363141	1364148	+	BSU12950	dppD		dipeptide	1363141	1364148	1363141	1364148	1	1363141	1364148		Y
NC_000964.3	1364151	1365800	+	BSU12960	dppE		dipeptide	1364151	1365800	1364151	1365800	1	1364151	1365800		Y
NC_000964.3	1365888	1366847	+	BSU12970	ykfA		L,D-carboxypeptidase	1365888	1366847	1365888	1366847	1	1365888	1366847		Y
NC_000964.3	1366844	1367944	+	BSU12980	ykfB		L-Ala-D/L-Glu	1366844	1367944	1366844	1367944	1	1366844	1367944		Y
NC_000964.3	1367941	1368831	+	BSU12990	ykfC		cell	1367941	1368831	1367941	1368831	1	1367941	1368831		Y
NC_000964.3	1368844	1369833	+	BSU13000	ykfD		cell	1368844	1369833	1368844	1369833	1	1368844	1369833		Y
NC_000964.3	1369876	1370925	-	BSU13010	ykgB		6-phosphogluconolactonase	1369876	1370925	1369876	1370925	1	1369876	1370925		Y
NC_000964.3	1371015	1371875	-	BSU13020	ykgA		aminohydrolase	1371015	1371875	1371015	1371875	1	1371015	1371875		Y
NC_000964.3	1372035	1372553	+	BSU13030	ykhA		acyl-CoA	1372035	1372553	1372035	1372553	1	1372035	1372553		Y
NC_000964.3	1372792	1373991	+	BSU13040	hmp		nitric	1372792	1373991	1372792	1373991	1	1372792	1373991		Y
NC_000964.3	1374068	1374292	-	BSU13050	ykzH		hypothetical	1374068	1374292	1374068	1374292	1	1374068	1374292		Y
NC_000964.3	1374437	1375168	+	BSU13060	ykjA		hypothetical	1374437	1375168	1374437	1375168	1	1374437	1375168		Y
NC_000964.3	1375260	1375787	+	BSU13070	ykkA		hypothetical	1375260	1375787	1375260	1375787	1	1375260	1375787		Y
NC_000964.3	1375777	1376295	+	BSU13080	ykkB		N-acetyltransferase	1375777	1376295	1375777	1376295	1	1375777	1376295		Y
NC_000964.3	1376517	1376855	+	BSU13090	ykkC		efflux	1376517	1376855	1376517	1376855	1	1376517	1376855		Y
NC_000964.3	1376855	1377172	+	BSU13100	ykkD		efflux	1376855	1377172	1376855	1377172	1	1376855	1377172		Y
NC_000964.3	1377243	1378145	+	BSU13110	purU		formyltetrahydrofolate	1377243	1378145	1377243	1378145	1	1377243	1378145		Y
NC_000964.3	1378496	1379593	+	BSU13120	proB		gamma-glutamyl	1378496	1379593	1378496	1379593	1	1378496	1379593		Y
NC_000964.3	1379605	1380852	+	BSU13130	proA		gamma-glutamyl	1379605	1380852	1379605	1380852	1	1379605	1380852		Y
NC_000964.3	1380978	1381403	+	BSU13140	ohrA		peroxiredoxin	1380978	1381403	1380978	1381403	1	1380978	1381403		Y
NC_000964.3	1381434	1381877	-	BSU13150	ohrR		transcriptional	1381434	1381877	1381434	1381877	1	1381434	1381877		Y
NC_000964.3	1382020	1382430	+	BSU13160	ohrB		organic	1382020	1382430	1382020	1382430	1	1382020	1382430		Y
NC_000964.3	1382457	1382627	+	BSU13169	ykzN		hypothetical	1382457	1382627	1382457	1382627	1	1382457	1382627		Y
NC_000964.3	1382677	1383147	-	BSU13170	guaD		guanine	1382677	1383147	1382677	1383147	1	1382677	1383147		Y
NC_000964.3	1383320	1385608	-	BSU13180	metE		5-methyltetrahydropteroyltriglutamate--homocysteine	1383320	1385608	1383320	1385608	1	1383320	1385608		Y
NC_000964.3	1386024	1386983	-	BSU13190	isp		intracellular	1386024	1386983	1386024	1386983	1	1386024	1386983		Y
NC_000964.3	1387206	1388039	+	BSU13200	rsbRB		piezosome	1387206	1388039	1387206	1388039	1	1387206	1388039		Y
NC_000964.3	1388070	1388834	-	BSU13210	thiX		thiamine	1388070	1388834	1388070	1388834	1	1388070	1388834		Y
NC_000964.3	1388809	1390452	-	BSU13220	thiW		thiamine	1388809	1390452	1388809	1390452	1	1388809	1390452		Y
NC_000964.3	1390439	1391038	-	BSU13230	thiV		thiamine	1390439	1391038	1390439	1391038	1	1390439	1391038		Y
NC_000964.3	1391040	1391642	-	BSU13240	thiU		thiamine	1391040	1391642	1391040	1391642	1	1391040	1391642		Y
NC_000964.3	1391953	1392639	+	BSU13250	ykoG		two-component	1391953	1392639	1391953	1392639	1	1391953	1392639		Y
NC_000964.3	1392643	1394007	+	BSU13260	ykoH		two-component	1392643	1394007	1392643	1394007	1	1392643	1394007		Y
NC_000964.3	1394004	1394684	+	BSU13270	ykoI		hypothetical	1394004	1394684	1394004	1394684	1	1394004	1394684		Y
NC_000964.3	1394776	1395288	+	BSU13280	ykoJ		hypothetical	1394776	1395288	1394776	1395288	1	1394776	1395288		Y
NC_000964.3	1395371	1395508	+	BSU13290	ykzD		hypothetical	1395371	1395508	1395371	1395508	1	1395371	1395508		Y
NC_000964.3	1396013	1397368	+	BSU13300	mgtE		magnesium	1396013	1397368	1396013	1397368	1	1396013	1397368		Y
NC_000964.3	1397411	1397743	-	BSU13310	tnrA		nitrogen	1397411	1397743	1397411	1397743	1	1397411	1397743		Y
NC_000964.3	1397938	1398093	+	BSU13320	ykzB		hypothetical	1397938	1398093	1397938	1398093	1	1397938	1398093		Y
NC_000964.3	1398181	1398363	+	BSU13330	ykoL		hypothetical	1398181	1398363	1398181	1398363	1	1398181	1398363		Y
NC_000964.3	1398496	1398960	+	BSU13340	ykoM		MarR	1398496	1398960	1398496	1398960	1	1398496	1398960		Y
NC_000964.3	1398975	1400096	-	BSU13350	ykoN		glycosyltransferase	1398975	1400096	1398975	1400096	1	1398975	1400096		Y
NC_000964.3	1400188	1400739	+	BSU13360	ykoP		hypothetical	1400188	1400739	1400188	1400739	1	1400188	1400739		Y
NC_000964.3	1400767	1401579	-	BSU13370	ykoQ		metallophosphoesterase	1400767	1401579	1400767	1401579	1	1400767	1401579		Y
NC_000964.3	1401772	1403466	+	BSU13380	ykoS		integral	1401772	1403466	1401772	1403466	1	1401772	1403466		Y
NC_000964.3	1403479	1404492	+	BSU13390	ykoT		glycosyltransferase	1403479	1404492	1403479	1404492	1	1403479	1404492		Y
NC_000964.3	1404518	1406353	-	BSU13400	ligD		ATP-dependent	1404518	1406353	1404518	1406353	1	1404518	1406353		Y
NC_000964.3	1406357	1407292	-	BSU13410	ykoV		ATP-dependent	1406357	1407292	1406357	1407292	1	1406357	1407292		Y
NC_000964.3	1407329	1409578	-	BSU13420	ykoW		sensor	1407329	1409578	1407329	1409578	1	1407329	1409578		Y
NC_000964.3	1409912	1410577	+	BSU13430	ykoX		integral	1409912	1410577	1409912	1410577	1	1409912	1410577		Y
NC_000964.3	1410654	1411628	+	BSU13440	ykoY		transporter	1410654	1411628	1410654	1411628	1	1410654	1411628		Y
NC_000964.3	1411892	1412647	+	BSU13450	sigI		RNA	1411892	1412647	1411892	1412647	1	1411892	1412647		Y
NC_000964.3	1412644	1413789	+	BSU13460	rsgI		sigmaI	1412644	1413789	1412644	1413789	1	1412644	1413789		Y
NC_000964.3	1413800	1413994	-	BSU13470	sspD		small	1413800	1413994	1413800	1413994	1	1413800	1413994		Y
NC_000964.3	1414125	1414826	-	BSU13480	ykrK		hypothetical	1414125	1414826	1414125	1414826	1	1414125	1414826		Y
NC_000964.3	1414997	1415893	+	BSU13490	ykrL		heat	1414997	1415893	1414997	1415893	1	1414997	1415893		Y
NC_000964.3	1416067	1417416	+	BSU13500	ktrD		K+-transporting	1416067	1417416	1416067	1417416	1	1416067	1417416		Y
NC_000964.3	1417561	1417716	+	BSU13509	ykzP		hypothetical	1417561	1417716	1417561	1417716	1	1417561	1417716		Y
NC_000964.3	1417719	1417895	+	BSU13510	ykzE		hypothetical	1417719	1417895	1417719	1417895	1	1417719	1417895		Y
NC_000964.3	1417938	1418960	-	BSU13520	ykrP		integral	1417938	1418960	1417938	1418960	1	1417938	1418960		Y
NC_000964.3	1419213	1421429	+	BSU13530	kinE		two-component	1419213	1421429	1419213	1421429	1	1419213	1421429		Y
NC_000964.3	1421426	1421923	+	BSU13540	ogt		O6-alkylguanine	1421426	1421923	1421426	1421923	1	1421426	1421923		Y
NC_000964.3	1422172	1423233	-	BSU13550	mtnA		methylthioribose-1-phosphate	1422172	1423233	1422172	1423233	1	1422172	1423233		Y
NC_000964.3	1423241	1424440	-	BSU13560	mtnK		methylthioribose	1423241	1424440	1423241	1424440	1	1423241	1424440		Y
NC_000964.3	1424767	1425546	-	BSU13570	mtnU		hydrolase	1424767	1425546	1424767	1425546	1	1424767	1425546		Y
NC_000964.3	1425641	1426837	+	BSU13580	ykrV		transaminase	1425641	1426837	1425641	1426837	1	1425641	1426837		Y
NC_000964.3	1427034	1428278	+	BSU13590	mtnW		2,3-diketo-5-methylthiopentyl-1-phosphate	1427034	1428278	1427034	1428278	1	1427034	1428278		Y
NC_000964.3	1428275	1428982	+	BSU13600	mtnX		2-hydroxy-3-keto-5-methylthiopentenyl-1-phosphate	1428275	1428982	1428275	1428982	1	1428275	1428982		Y
NC_000964.3	1428940	1429569	+	BSU13610	mtnB		methylthioribulose-1-phosphate	1428940	1429569	1428940	1429569	1	1428940	1429569		Y
NC_000964.3	1429584	1430120	+	BSU13620	mtnD		acireductone	1429584	1430120	1429584	1430120	1	1429584	1430120		Y
NC_000964.3	1430161	1430481	-	BSU13630	ykvA		hypothetical	1430161	1430481	1430161	1430481	1	1430161	1430481		Y
NC_000964.3	1430684	1430941	+	BSU13640	spo0E		negative	1430684	1430941	1430684	1430941	1	1430684	1430941		Y
NC_000964.3	1431027	1431458	+	BSU13650	eag		small	1431027	1431458	1431027	1431458	1	1431027	1431458		Y
NC_000964.3	1431486	1433006	-	BSU13660	kinD		histidine	1431486	1433006	1431486	1433006	1	1431486	1433006		Y
NC_000964.3	1433199	1433636	+	BSU13670	mhqR		MarR	1433199	1433636	1433199	1433636	1	1433199	1433636		Y
NC_000964.3	1433676	1434461	-	BSU13680	motB		flagellar	1433676	1434461	1433676	1434461	1	1433676	1434461		Y
NC_000964.3	1434433	1435245	-	BSU13690	motA		flagellar	1434433	1435245	1434433	1435245	1	1434433	1435245		Y
NC_000964.3	1435628	1437727	-	BSU13700	clpE		ATP-dependent	1435628	1437727	1435628	1437727	1	1435628	1437727		Y
NC_000964.3	1438092	1439135	+	BSU13710	ykvI		transporter	1438092	1439135	1438092	1439135	1	1438092	1439135		Y
NC_000964.3	1439448	1440107	+	BSU13720	queC		pre-queuosine	1439448	1440107	1439448	1440107	1	1439448	1440107		Y
NC_000964.3	1440100	1440549	+	BSU13730	queD		6-pyruvoyl	1440100	1440549	1440100	1440549	1	1440100	1440549		Y
NC_000964.3	1440542	1441273	+	BSU13740	queE		queuosine	1440542	1441273	1440542	1441273	1	1440542	1441273		Y
NC_000964.3	1441291	1441788	+	BSU13750	ykvM		7-cyano-7-deazaguanine	1441291	1441788	1441291	1441788	1	1441291	1441788		Y
NC_000964.3	1442347	1442703	-	BSU13760	ykvN		transcriptional	1442347	1442703	1442347	1442703	1	1442347	1442703		Y
NC_000964.3	1442872	1443618	+	BSU13770	ykvO		oxidoreductase	1442872	1443618	1442872	1443618	1	1442872	1443618		Y
NC_000964.3	1444099	1445298	+	BSU13780	ykvP		spore	1444099	1445298	1444099	1445298	1	1444099	1445298		Y
NC_000964.3	1445314	1445541	+	BSU13789	ykzQ		peptidoglycan	1445314	1445541	1445314	1445541	1	1445314	1445541		Y
NC_000964.3	1445638	1446336	+	BSU13790	ykvQ		sporulation-specific	1445638	1446336	1445638	1446336	1	1445638	1446336		Y
NC_000964.3	1446317	1446568	+	BSU13799	ykzR		spore-specific	1446317	1446568	1446317	1446568	1	1446317	1446568		Y
NC_000964.3	1447251	1447541	+	BSU13800	ykvR		hypothetical	1447251	1447541	1447251	1447541	1	1447251	1447541		Y
NC_000964.3	1447662	1447847	-	BSU13810	ykvS		hypothetical	1447662	1447847	1447662	1447847	1	1447662	1447847		Y
NC_000964.3	1448013	1448207	+	BSU13819	ykzS		hypothetical	1448013	1448207	1448013	1448207	1	1448013	1448207		Y
NC_000964.3	1448506	1449132	+	BSU13820	ykvT		cell	1448506	1449132	1448506	1449132	1	1448506	1449132		Y
NC_000964.3	1449250	1450587	+	BSU13830	ykvU		spore	1449250	1450587	1449250	1450587	1	1449250	1450587		Y
NC_000964.3	1450638	1451135	+	BSU13840	stoA		thiol-disulfide	1450638	1451135	1450638	1451135	1	1450638	1451135		Y
NC_000964.3	1451371	1453284	+	BSU13850	zosA		Zn	1451371	1453284	1451371	1453284	1	1451371	1453284		Y
NC_000964.3	1453691	1454782	+	BSU13860	ykvY		Xaa-Pro	1453691	1454782	1453691	1454782	1	1453691	1454782		Y
NC_000964.3	1455064	1456029	+	BSU13870	ykvZ		LacI	1455064	1456029	1455064	1456029	1	1455064	1456029		Y
NC_000964.3	1456092	1456958	+	BSU13880	glcT		transcriptional	1456092	1456958	1456092	1456958	1	1456092	1456958		Y
NC_000964.3	1457187	1459286	+	BSU13890	ptsG		phosphotransferase	1457187	1459286	1457187	1459286	1	1457187	1459286		Y
NC_000964.3	1459384	1459650	+	BSU13900	ptsH		phosphocarrier	1459384	1459650	1459384	1459650	1	1459384	1459650		Y
NC_000964.3	1459650	1461362	+	BSU13910	ptsI		phosphotransferase	1459650	1461362	1459650	1461362	1	1459650	1461362		Y
NC_000964.3	1461453	1461692	+	BSU13920	splA		TRAP-like	1461453	1461692	1461453	1461692	1	1461453	1461692		Y
NC_000964.3	1461770	1462798	+	BSU13930	splB		spore	1461770	1462798	1461770	1462798	1	1461770	1462798		Y
NC_000964.3	1462813	1463493	-	BSU13940	ykwB		acetyltransferase	1462813	1463493	1462813	1463493	1	1462813	1463493		Y
NC_000964.3	1463628	1465595	+	BSU13950	mcpC		methyl-accepting	1463628	1465595	1463628	1465595	1	1463628	1465595		Y
NC_000964.3	1465733	1466599	+	BSU13960	ykwC		beta-hydroxyacid	1465733	1466599	1465733	1466599	1	1465733	1466599		Y
NC_000964.3	1466638	1467411	-	BSU13970	ykwD		hypothetical	1466638	1467411	1466638	1467411	1	1466638	1467411		Y
NC_000964.3	1467805	1469862	+	BSU13980	pbpH		penicillin-binding	1467805	1469862	1467805	1469862	1	1467805	1469862		Y
NC_000964.3	1470026	1471846	+	BSU13990	kinA		sporulation-specific	1470026	1471846	1470026	1471846	1	1470026	1471846		Y
NC_000964.3	1471857	1473038	-	BSU14000	patA		aminotransferase	1471857	1473038	1471857	1473038	1	1471857	1473038		Y
NC_000964.3	1473240	1473401	-	BSU14009	ykzT		hypothetical	1473240	1473401	1473240	1473401	1	1473240	1473401		Y
NC_000964.3	1473605	1474516	+	BSU14010	cheV		coupling	1473605	1474516	1473605	1474516	1	1473605	1474516		Y
NC_000964.3	1474560	1475024	-	BSU14020	ykyB		hypothetical	1474560	1475024	1474560	1475024	1	1474560	1475024		Y
NC_000964.3	1475150	1476442	-	BSU14030	ykuC		efflux	1475150	1476442	1475150	1476442	1	1475150	1476442		Y
NC_000964.3	1476518	1477012	-	BSU14040	ykuD		murein	1476518	1477012	1476518	1477012	1	1476518	1477012		Y
NC_000964.3	1477069	1477929	-	BSU14050	ykuE		metallophosphoesterase	1477069	1477929	1477069	1477929	1	1477069	1477929		Y
NC_000964.3	1478072	1478836	+	BSU14060	ykuF		short	1478072	1478836	1478072	1478836	1	1478072	1478836		Y
NC_000964.3	1479137	1480867	+	BSU14071	fadG		hypothetical	1479137	1480867	1479137	1480867	1	1479137	1480867		Y
NC_000964.3	1480933	1481451	+	BSU14072	ykzU		hypothetical	1480933	1481451	1480933	1481451	1	1480933	1481451		Y
NC_000964.3	1481547	1482095	+	BSU14080	ykuH		hypothetical	1481547	1482095	1481547	1482095	1	1481547	1482095		Y
NC_000964.3	1482248	1483471	+	BSU14090	ykuI		hypothetical	1482248	1483471	1482248	1483471	1	1482248	1483471		Y
NC_000964.3	1484117	1484356	+	BSU14100	ykuJ		hypothetical	1484117	1484356	1484117	1484356	1	1484117	1484356		Y
NC_000964.3	1484466	1484984	+	BSU14110	ykuK		RNAse	1484466	1484984	1484466	1484984	1	1484466	1484984		Y
NC_000964.3	1485118	1485315	+	BSU14120	ykzF		hypothetical	1485118	1485315	1485118	1485315	1	1485118	1485315		Y
NC_000964.3	1485453	1485896	+	BSU14130	ykuL		hypothetical	1485453	1485896	1485453	1485896	1	1485453	1485896		Y
NC_000964.3	1486045	1486926	+	BSU14140	ccpC		transcriptional	1486045	1486926	1486045	1486926	1	1486045	1486926		Y
NC_000964.3	1487038	1487514	+	BSU14150	ykuN		flavodoxin	1487038	1487514	1487038	1487514	1	1487038	1487514		Y
NC_000964.3	1487504	1488397	+	BSU14160	ykuO		hypothetical	1487504	1488397	1487504	1488397	1	1487504	1488397		Y
NC_000964.3	1488413	1488868	+	BSU14170	ykuP		short-chain	1488413	1488868	1488413	1488868	1	1488413	1488868		Y
NC_000964.3	1488973	1489683	+	BSU14180	dapH		tetrahydrodipicolinate	1488973	1489683	1488973	1489683	1	1488973	1489683		Y
NC_000964.3	1489753	1490877	+	BSU14190	dapL		N-acetyl-diaminopimelate	1489753	1490877	1489753	1490877	1	1489753	1490877		Y
NC_000964.3	1490939	1491184	+	BSU14200	ykuS		hypothetical	1490939	1491184	1490939	1491184	1	1490939	1491184		Y
NC_000964.3	1491221	1492024	-	BSU14210	ykuT		small-conductance	1491221	1492024	1491221	1492024	1	1491221	1492024		Y
NC_000964.3	1492261	1492803	+	BSU14220	ykuU		2-cys	1492261	1492803	1492261	1492803	1	1492261	1492803		Y
NC_000964.3	1492875	1493321	+	BSU14230	ykuV		thiol-disulfide	1492875	1493321	1492875	1493321	1	1492875	1493321		Y
NC_000964.3	1493787	1494362	+	BSU14240	rok		repressor	1493787	1494362	1493787	1494362	1	1493787	1494362		Y
NC_000964.3	1494403	1495368	-	BSU14250	yknT		hypothetical	1494403	1495368	1494403	1495368	1	1494403	1495368		Y
NC_000964.3	1495505	1496104	+	BSU14260	mobA		molybdopterin-guanine	1495505	1496104	1495505	1496104	1	1495505	1496104		Y
NC_000964.3	1496155	1497174	+	BSU14270	moeB		thiamine/molybdopterin	1496155	1497174	1496155	1497174	1	1496155	1497174		Y
NC_000964.3	1497192	1498484	+	BSU14280	moeA		molybdene	1497192	1498484	1497192	1498484	1	1497192	1498484		Y
NC_000964.3	1498445	1498966	+	BSU14290	mobB		molybdopterin-guanine	1498445	1498966	1498445	1498966	1	1498445	1498966		Y
NC_000964.3	1498966	1499439	+	BSU14300	moaE		molybdopterin	1498966	1499439	1498966	1499439	1	1498966	1499439		Y
NC_000964.3	1499432	1499665	+	BSU14310	moaD		molybdopterin	1499432	1499665	1499432	1499665	1	1499432	1499665		Y
NC_000964.3	1499889	1501646	+	BSU14320	yknU		ABC	1499889	1501646	1499889	1501646	1	1499889	1501646		Y
NC_000964.3	1501658	1503472	+	BSU14330	yknV		ABC	1501658	1503472	1501658	1503472	1	1501658	1503472		Y
NC_000964.3	1503582	1504277	+	BSU14340	yknW		permease	1503582	1504277	1503582	1504277	1	1503582	1504277		Y
NC_000964.3	1504282	1505415	+	BSU14350	yknX		efflux	1504282	1505415	1504282	1505415	1	1504282	1505415		Y
NC_000964.3	1505416	1506108	+	BSU14360	yknY		ABC	1505416	1506108	1505416	1506108	1	1505416	1506108		Y
NC_000964.3	1506105	1507298	+	BSU14370	yknZ		permease	1506105	1507298	1506105	1507298	1	1506105	1507298		Y
NC_000964.3	1507578	1508333	+	BSU14380	fruR		DeoR	1507578	1508333	1507578	1508333	1	1507578	1508333		Y
NC_000964.3	1508330	1509241	+	BSU14390	fruK		fructose-1-phosphate	1508330	1509241	1508330	1509241	1	1508330	1509241		Y
NC_000964.3	1509256	1511163	+	BSU14400	fruA		phosphotransferase	1509256	1511163	1509256	1511163	1	1509256	1511163		Y
NC_000964.3	1511308	1511889	+	BSU14410	sipT		type	1511308	1511889	1511308	1511889	1	1511308	1511889		Y
NC_000964.3	1511923	1512192	-	BSU14420	ykoA		hypothetical	1511923	1512192	1511923	1512192	1	1511923	1512192		Y
NC_000964.3	1512373	1513995	+	BSU14430	ykpA		ABC	1512373	1513995	1512373	1513995	1	1512373	1513995		Y
NC_000964.3	1514052	1514963	+	BSU14440	ykpB		2-dehydropantoate	1514052	1514963	1514052	1514963	1	1514052	1514963		Y
NC_000964.3	1514997	1516229	-	BSU14450	ampS		aminopeptidase	1514997	1516229	1514997	1516229	1	1514997	1516229		Y
NC_000964.3	1516339	1516473	-	BSU14460	ykpC		hypothetical	1516339	1516473	1516339	1516473	1	1516339	1516473		Y
NC_000964.3	1516574	1517581	-	BSU14470	mreBH		rod-share	1516574	1517581	1516574	1517581	1	1516574	1517581		Y
NC_000964.3	1517865	1518143	+	BSU14480	abh		transcriptional	1517865	1518143	1517865	1518143	1	1517865	1518143		Y
NC_000964.3	1518333	1519619	+	BSU14490	kinC		two-component	1518333	1519619	1518333	1519619	1	1518333	1519619		Y
NC_000964.3	1519635	1520468	+	BSU14500	ykqA		hypothetical	1519635	1520468	1519635	1520468	1	1519635	1520468		Y
NC_000964.3	1520531	1521196	+	BSU14510	ktrC		potassium	1520531	1521196	1520531	1521196	1	1520531	1521196		Y
NC_000964.3	1521351	1523084	+	BSU14520	adeC		adenine	1521351	1523084	1521351	1523084	1	1521351	1523084		Y
NC_000964.3	1523118	1524785	-	BSU14530	rnjA		ribonuclease	1523118	1524785	1523118	1524785	1	1523118	1524785		Y
NC_000964.3	1524791	1525000	-	BSU14540	ykzG		hypothetical	1524791	1525000	1524791	1525000	1	1524791	1525000		Y
NC_000964.3	1525386	1526159	+	BSU14550	ykrA		hydrolase	1525386	1526159	1525386	1526159	1	1525386	1526159		Y
NC_000964.3	1526195	1526749	-	BSU14560	defB		peptide	1526195	1526749	1526195	1526749	1	1526195	1526749		Y
NC_000964.3	1526859	1527017	-	BSU14569	ykzV		hypothetical	1526859	1527017	1526859	1527017	1	1526859	1527017		Y
NC_000964.3	1527231	1527902	+	BSU14570	ykyA		chromosome	1527231	1527902	1527231	1527902	1	1527231	1527902		Y
NC_000964.3	1528326	1529441	+	BSU14580	pdhA		pyruvate	1528326	1529441	1528326	1529441	1	1528326	1529441		Y
NC_000964.3	1529445	1530422	+	BSU14590	pdhB		pyruvate	1529445	1530422	1529445	1530422	1	1529445	1530422		Y
NC_000964.3	1530537	1531865	+	BSU14600	pdhC		branched-chain	1530537	1531865	1530537	1531865	1	1530537	1531865		Y
NC_000964.3	1531870	1533282	+	BSU14610	pdhD		dihydrolipoamide	1531870	1533282	1531870	1533282	1	1531870	1533282		Y
NC_000964.3	1533327	1533701	-	BSU14620	slp		small	1533327	1533701	1533327	1533701	1	1533327	1533701		Y
NC_000964.3	1534120	1534239	+	BSU14629	ykzW		hypothetical	1534120	1534239	1534120	1534239	1	1534120	1534239		Y
NC_000964.3	1534279	1535751	-	BSU14630	speA		arginine	1534279	1535751	1534279	1535751	1	1534279	1535751		Y
NC_000964.3	1535936	1536202	+	BSU14640	yktA		hypothetical	1535936	1536202	1535936	1536202	1	1535936	1536202		Y
NC_000964.3	1536235	1536873	-	BSU14650	yktB		hypothetical	1536235	1536873	1536235	1536873	1	1536235	1536873		Y
NC_000964.3	1537113	1537301	+	BSU14660	ykzI		hypothetical	1537113	1537301	1537113	1537301	1	1537113	1537301		Y
NC_000964.3	1537441	1538238	+	BSU14670	suhB		inositol	1537441	1538238	1537441	1538238	1	1537441	1538238		Y
NC_000964.3	1538264	1538692	+	BSU14680	ykzC		hypothetical	1538264	1538692	1538264	1538692	1	1538264	1538692		Y
NC_000964.3	1538770	1539684	-	BSU14690	yktD		hypothetical	1538770	1539684	1538770	1539684	1	1538770	1539684		Y
NC_000964.3	1540036	1541601	-	BSU14700	nprE		extracellular	1540036	1541601	1540036	1541601	1	1540036	1541601		Y
NC_000964.3	1541886	1543826	+	BSU14710	ylaA		hypothetical	1541886	1543826	1541886	1543826	1	1541886	1543826		Y
NC_000964.3	1543816	1544085	+	BSU14720	ylaB		hypothetical	1543816	1544085	1543816	1544085	1	1543816	1544085		Y
NC_000964.3	1544085	1544606	+	BSU14730	ylaC		RNA	1544085	1544606	1544085	1544606	1	1544085	1544606		Y
NC_000964.3	1544603	1544896	+	BSU14740	ylaD		anti-YlaC	1544603	1544896	1544603	1544896	1	1544603	1544896		Y
NC_000964.3	1544936	1545547	-	BSU14750	ylaE		hypothetical	1544936	1545547	1544936	1545547	1	1544936	1545547		Y
NC_000964.3	1545820	1546008	-	BSU14760	ylaF		hypothetical	1545820	1546008	1545820	1546008	1	1545820	1546008		Y
NC_000964.3	1546121	1547959	+	BSU14770	bipA		GTPase	1546121	1547959	1546121	1547959	1	1546121	1547959		Y
NC_000964.3	1548016	1548333	+	BSU14780	ylaH		hypothetical	1548016	1548333	1548016	1548333	1	1548016	1548333		Y
NC_000964.3	1548389	1548598	-	BSU14790	ylaI		hypothetical	1548389	1548598	1548389	1548598	1	1548389	1548598		Y
NC_000964.3	1548681	1549310	-	BSU14800	ylaJ		lipoprotein	1548681	1549310	1548681	1549310	1	1548681	1549310		Y
NC_000964.3	1549465	1550793	+	BSU14810	ylaK		phosphate	1549465	1550793	1549465	1550793	1	1549465	1550793		Y
NC_000964.3	1550797	1551282	-	BSU14820	ylaL		hypothetical	1550797	1551282	1550797	1551282	1	1550797	1551282		Y
NC_000964.3	1551385	1552314	+	BSU14830	ylaM		glutaminase	1551385	1552314	1551385	1552314	1	1551385	1552314		Y
NC_000964.3	1552412	1552693	+	BSU14840	ylaN		hypothetical	1552412	1552693	1552412	1552693	1	1552412	1552693		Y
NC_000964.3	1552899	1554110	+	BSU14850	ftsW		cell-division	1552899	1554110	1552899	1554110	1	1552899	1554110		Y
NC_000964.3	1554185	1557631	+	BSU14860	pycA		pyruvate	1554185	1557631	1554185	1557631	1	1554185	1557631		Y
NC_000964.3	1558034	1558954	-	BSU14870	ctaA		heme-A	1558034	1558954	1558034	1558954	1	1558034	1558954		Y
NC_000964.3	1559309	1560226	+	BSU14880	ctaB		protoheme	1559309	1560226	1559309	1560226	1	1559309	1560226		Y
NC_000964.3	1560466	1561536	+	BSU14890	ctaC		cytochrome	1560466	1561536	1560466	1561536	1	1560466	1561536		Y
NC_000964.3	1561569	1563437	+	BSU14900	ctaD		cytochrome	1561569	1563437	1561569	1563437	1	1561569	1563437		Y
NC_000964.3	1563437	1564060	+	BSU14910	ctaE		cytochrome	1563437	1564060	1563437	1564060	1	1563437	1564060		Y
NC_000964.3	1564063	1564395	+	BSU14920	ctaF		cytochrome	1564063	1564395	1564063	1564395	1	1564063	1564395		Y
NC_000964.3	1564422	1565315	+	BSU14930	ctaG		cytochrome	1564422	1565315	1564422	1565315	1	1564422	1565315		Y
NC_000964.3	1565347	1565709	-	BSU14940	ylbA		hypothetical	1565347	1565709	1565347	1565709	1	1565347	1565709		Y
NC_000964.3	1565849	1566295	+	BSU14950	ylbB		oxidoreductase	1565849	1566295	1565849	1566295	1	1565849	1566295		Y
NC_000964.3	1566379	1567419	+	BSU14960	ylbC		hypothetical	1566379	1567419	1566379	1567419	1	1566379	1567419		Y
NC_000964.3	1567651	1568049	+	BSU14970	ylbD		hypothetical	1567651	1568049	1567651	1568049	1	1567651	1568049		Y
NC_000964.3	1568065	1568304	+	BSU14980	ylbE		hypothetical	1568065	1568304	1568065	1568304	1	1568065	1568304		Y
NC_000964.3	1568420	1568869	+	BSU14990	ylbF		regulatory	1568420	1568869	1568420	1568869	1	1568420	1568869		Y
NC_000964.3	1568924	1569196	+	BSU15000	ylbG		hypothetical	1568924	1569196	1568924	1569196	1	1568924	1569196		Y
NC_000964.3	1569519	1570073	+	BSU15010	ylbH		hypothetical	1569519	1570073	1569519	1570073	1	1569519	1570073		Y
NC_000964.3	1570078	1570563	+	BSU15020	coaD		phosphopantetheine	1570078	1570563	1570078	1570563	1	1570078	1570563		Y
NC_000964.3	1570574	1571800	-	BSU15030	ylbJ		factor	1570574	1571800	1570574	1571800	1	1570574	1571800		Y
NC_000964.3	1571981	1572763	+	BSU15040	ylbK		hydrolase	1571981	1572763	1571981	1572763	1	1571981	1572763		Y
NC_000964.3	1572765	1573790	+	BSU15050	ylbL		degradative	1572765	1573790	1572765	1573790	1	1572765	1573790		Y
NC_000964.3	1573807	1575054	-	BSU15060	ylbM		hypothetical	1573807	1575054	1573807	1575054	1	1573807	1575054		Y
NC_000964.3	1575051	1575236	-	BSU15069	ylzH		hypothetical	1575051	1575236	1575051	1575236	1	1575051	1575236		Y
NC_000964.3	1575264	1575782	+	BSU15070	ylbN		hypothetical	1575264	1575782	1575264	1575782	1	1575264	1575782		Y
NC_000964.3	1575804	1575983	+	BSU15080	rpmF		50S	1575804	1575983	1575804	1575983	1	1575804	1575983		Y
NC_000964.3	1576129	1576710	+	BSU15090	ylbO		spore	1576129	1576710	1576129	1576710	1	1576129	1576710		Y
NC_000964.3	1576767	1577249	-	BSU15100	ylbP		hypothetical	1576767	1577249	1576767	1577249	1	1576767	1577249		Y
NC_000964.3	1577409	1578305	+	BSU15110	ylbQ		2-dehydropantoate	1577409	1578305	1577409	1578305	1	1577409	1578305		Y
NC_000964.3	1578376	1579995	+	BSU15120	yllA		nucleoid	1578376	1579995	1578376	1579995	1	1578376	1579995		Y
NC_000964.3	1580121	1580552	+	BSU15130	yllB		cell	1580121	1580552	1580121	1580552	1	1580121	1580552		Y
NC_000964.3	1580622	1581557	+	BSU15140	mraW		S-adenosyl-methyltransferase	1580622	1581557	1580622	1581557	1	1580622	1581557		Y
NC_000964.3	1581597	1581950	+	BSU15150	ftsL		cell-division	1581597	1581950	1581597	1581950	1	1581597	1581950		Y
NC_000964.3	1581947	1584097	+	BSU15160	pbpB		penicillin-binding	1581947	1584097	1581947	1584097	1	1581947	1584097		Y
NC_000964.3	1584214	1586154	+	BSU15170	spoVD		penicillin-binding	1584214	1586154	1584214	1586154	1	1584214	1586154		Y
NC_000964.3	1586330	1587814	+	BSU15180	murE		UDP-N-acetylmuramoylalanyl-D-glutamate--2,6-diaminopimelate	1586330	1587814	1586330	1587814	1	1586330	1587814		Y
NC_000964.3	1587926	1588900	+	BSU15190	mraY		phospho-N-acetylmuramoyl-pentapeptide-transferase	1587926	1588900	1587926	1588900	1	1587926	1588900		Y
NC_000964.3	1588901	1590256	+	BSU15200	murD		UDP-N-acetylmuramoyl-L-alanyl-D-glutamate	1588901	1590256	1588901	1590256	1	1588901	1590256		Y
NC_000964.3	1590317	1591417	+	BSU15210	spoVE		factor	1590317	1591417	1590317	1591417	1	1590317	1591417		Y
NC_000964.3	1591540	1592631	+	BSU15220	murG		undecaprenyldiphospho-muramoylpentapeptide	1591540	1592631	1591540	1592631	1	1591540	1592631		Y
NC_000964.3	1592663	1593574	+	BSU15230	murB		UDP-N-acetylenolpyruvoylglucosamine	1592663	1593574	1592663	1593574	1	1592663	1593574		Y
NC_000964.3	1593704	1594495	+	BSU15240	divIB		cell-division	1593704	1594495	1593704	1594495	1	1593704	1594495		Y
NC_000964.3	1594492	1595187	+	BSU15250	ylxW		hypothetical	1594492	1595187	1594492	1595187	1	1594492	1595187		Y
NC_000964.3	1595210	1595917	+	BSU15260	ylxX		hypothetical	1595210	1595917	1595210	1595917	1	1595210	1595917		Y
NC_000964.3	1595935	1596300	+	BSU15270	sbp		integral	1595935	1596300	1595935	1596300	1	1595935	1596300		Y
NC_000964.3	1596474	1597796	+	BSU15280	ftsA		cell-division	1596474	1597796	1596474	1597796	1	1596474	1597796		Y
NC_000964.3	1597832	1598980	+	BSU15290	ftsZ		cell	1597832	1598980	1597832	1598980	1	1597832	1598980		Y
NC_000964.3	1599283	1603584	+	BSU15300	bpr		bacillopeptidase	1599283	1603584	1599283	1603584	1	1599283	1603584		Y
NC_000964.3	1603779	1604708	+	BSU15310	spoIIGA		protease	1603779	1604708	1603779	1604708	1	1603779	1604708		Y
NC_000964.3	1604771	1605490	+	BSU15320	sigE		sporulation	1604771	1605490	1604771	1605490	1	1604771	1605490		Y
NC_000964.3	1605630	1606412	+	BSU15330	sigG		sporulation	1605630	1606412	1605630	1606412	1	1605630	1606412		Y
NC_000964.3	1606560	1607354	+	BSU15340	ylmA		ABC	1606560	1607354	1606560	1607354	1	1606560	1607354		Y
NC_000964.3	1607556	1608836	+	BSU15350	ylmB		acetylornithine	1607556	1608836	1607556	1608836	1	1607556	1608836		Y
NC_000964.3	1608919	1609164	+	BSU15360	ylmC		hypothetical	1608919	1609164	1608919	1609164	1	1608919	1609164		Y
NC_000964.3	1609327	1610163	+	BSU15370	ylmD		hypothetical	1609327	1610163	1609327	1610163	1	1609327	1610163		Y
NC_000964.3	1610170	1610862	+	BSU15380	ylmE		hypothetical	1610170	1610862	1610170	1610862	1	1610170	1610862		Y
NC_000964.3	1610865	1611314	+	BSU15390	sepF		cell	1610865	1611314	1610865	1611314	1	1610865	1611314		Y
NC_000964.3	1611321	1611593	+	BSU15400	ylmG		factor	1611321	1611593	1611321	1611593	1	1611321	1611593		Y
NC_000964.3	1611654	1612427	+	BSU15410	ylmH		factor	1611654	1612427	1611654	1612427	1	1611654	1612427		Y
NC_000964.3	1612521	1613015	+	BSU15420	divIVA		cell-division	1612521	1613015	1612521	1613015	1	1612521	1613015		Y
NC_000964.3	1613357	1616122	+	BSU15430	ileS		isoleucyl-tRNA	1613357	1616122	1613357	1616122	1	1613357	1616122		Y
NC_000964.3	1616267	1616641	+	BSU15440	ylyA		hypothetical	1616267	1616641	1616267	1616641	1	1616267	1616641		Y
NC_000964.3	1616744	1617208	+	BSU15450	lspA		lipoprotein	1616744	1617208	1616744	1617208	1	1616744	1617208		Y
NC_000964.3	1617210	1618121	+	BSU15460	rluD		pseudouridylate	1617210	1618121	1617210	1618121	1	1617210	1618121		Y
NC_000964.3	1618304	1618849	+	BSU15470	pyrR		bifunctional	1618304	1618849	1618304	1618849	1	1618304	1618849		Y
NC_000964.3	1619023	1620330	+	BSU15480	pyrP		uracil	1619023	1620330	1619023	1620330	1	1619023	1620330		Y
NC_000964.3	1620476	1621390	+	BSU15490	pyrB		aspartate	1620476	1621390	1620476	1621390	1	1620476	1621390		Y
NC_000964.3	1621374	1622660	+	BSU15500	pyrC		dihydroorotase	1621374	1622660	1621374	1622660	1	1621374	1622660		Y
NC_000964.3	1622657	1623751	+	BSU15510	pyrAA		carbamoyl	1622657	1623751	1622657	1623751	1	1622657	1623751		Y
NC_000964.3	1623736	1626951	+	BSU15520	pyrAB		carbamoyl	1623736	1626951	1623736	1626951	1	1623736	1626951		Y
NC_000964.3	1626948	1627718	+	BSU15530	pyrK		dihydroorotate	1626948	1627718	1626948	1627718	1	1626948	1627718		Y
NC_000964.3	1627718	1628653	+	BSU15540	pyrD		dihydroorotate	1627718	1628653	1627718	1628653	1	1627718	1628653		Y
NC_000964.3	1628622	1629341	+	BSU15550	pyrF		orotidine	1628622	1629341	1628622	1629341	1	1628622	1629341		Y
NC_000964.3	1629320	1629970	+	BSU15560	pyrE		orotate	1629320	1629970	1629320	1629970	1	1629320	1629970		Y
NC_000964.3	1630382	1631083	+	BSU15570	cysH		(phospho)adenosine	1630382	1631083	1630382	1631083	1	1630382	1631083		Y
NC_000964.3	1631095	1632159	+	BSU15580	cysP		sulfate	1631095	1632159	1631095	1632159	1	1631095	1632159		Y
NC_000964.3	1632208	1633356	+	BSU15590	sat		sulfate	1632208	1633356	1632208	1633356	1	1632208	1633356		Y
NC_000964.3	1633369	1633962	+	BSU15600	cysC		adenylylsulfate	1633369	1633962	1633369	1633962	1	1633369	1633962		Y
NC_000964.3	1634061	1634834	+	BSU15610	sumT		uroporphyrinogen	1634061	1634834	1634061	1634834	1	1634061	1634834		Y
NC_000964.3	1634837	1635622	+	BSU15620	sirB		sirohydrochlorin	1634837	1635622	1634837	1635622	1	1634837	1635622		Y
NC_000964.3	1635603	1636091	+	BSU15630	sirC		Precorrin-2	1635603	1636091	1635603	1636091	1	1635603	1636091		Y
NC_000964.3	1636131	1637849	-	BSU15640	yloA		persistent	1636131	1637849	1636131	1637849	1	1636131	1637849		Y
NC_000964.3	1637965	1640637	+	BSU15650	yloB		P-type	1637965	1640637	1637965	1640637	1	1637965	1640637		Y
NC_000964.3	1640720	1641595	+	BSU15660	yloC		hypothetical	1640720	1641595	1640720	1641595	1	1640720	1641595		Y
NC_000964.3	1641672	1641941	+	BSU15670	ylzA		hypothetical	1641672	1641941	1641672	1641941	1	1641672	1641941		Y
NC_000964.3	1641949	1642563	+	BSU15680	gmk		guanylate	1641949	1642563	1641949	1642563	1	1641949	1642563		Y
NC_000964.3	1642567	1642770	+	BSU15690	rpoZ		DNA-directed	1642567	1642770	1642567	1642770	1	1642567	1642770		Y
NC_000964.3	1642851	1644071	+	BSU15700	coaBC		Coenzyme	1642851	1644071	1642851	1644071	1	1642851	1644071		Y
NC_000964.3	1644068	1646485	+	BSU15710	priA		primosome	1644068	1646485	1644068	1646485	1	1644068	1646485		Y
NC_000964.3	1646512	1646994	+	BSU15720	def		peptide	1646512	1646994	1646512	1646994	1	1646512	1646994		Y
NC_000964.3	1646999	1647952	+	BSU15730	fmt		methionyl-tRNA	1646999	1647952	1646999	1647952	1	1646999	1647952		Y
NC_000964.3	1647939	1649282	+	BSU15740	rsmB		RNA-binding	1647939	1649282	1647939	1649282	1	1647939	1649282		Y
NC_000964.3	1649286	1650377	+	BSU15750	yloN		ribosomal	1649286	1650377	1649286	1650377	1	1649286	1650377		Y
NC_000964.3	1650384	1651148	+	BSU15760	prpC		phosphorylated	1650384	1651148	1650384	1651148	1	1650384	1651148		Y
NC_000964.3	1651142	1653088	+	BSU15770	prkC		protein	1651142	1653088	1651142	1653088	1	1651142	1653088		Y
NC_000964.3	1653103	1653999	+	BSU15780	yloQ		ribosome-associated	1653103	1653999	1653103	1653999	1	1653103	1653999		Y
NC_000964.3	1654004	1654657	+	BSU15790	rpe		ribulose-phosphate	1654004	1654657	1654004	1654657	1	1654004	1654657		Y
NC_000964.3	1654730	1655374	+	BSU15800	thiN		thiamine	1654730	1655374	1654730	1655374	1	1654730	1655374		Y
NC_000964.3	1655446	1655526	+	BSU15810	spoVM		stage	1655446	1655526	1655446	1655526	1	1655446	1655526		Y
NC_000964.3	1655599	1655787	-	BSU15820	rpmB		50S	1655599	1655787	1655599	1655787	1	1655599	1655787		Y
NC_000964.3	1656064	1656426	+	BSU15830	yloU		hypothetical	1656064	1656426	1656064	1656426	1	1656064	1656426		Y
NC_000964.3	1656442	1658103	+	BSU15840	yloV		dihydroxyacetone/glyceraldehyde	1656442	1658103	1656442	1658103	1	1656442	1658103		Y
NC_000964.3	1658242	1658904	+	BSU15850	sdaAB		L-serine	1658242	1658904	1658242	1658904	1	1658242	1658904		Y
NC_000964.3	1658930	1659832	+	BSU15860	sdaAA		L-serine	1658930	1659832	1658930	1659832	1	1658930	1659832		Y
NC_000964.3	1659810	1661858	+	BSU15870	recG		ATP-dependent	1659810	1661858	1659810	1661858	1	1659810	1661858		Y
NC_000964.3	1661967	1662533	+	BSU15880	ylpC		fatty	1661967	1662533	1661967	1662533	1	1661967	1662533		Y
NC_000964.3	1662547	1663548	+	BSU15890	plsX		glycerol-3-phosphate	1662547	1663548	1662547	1663548	1	1662547	1663548		Y
NC_000964.3	1663567	1664520	+	BSU15900	fabD		malonyl	1663567	1664520	1663567	1664520	1	1663567	1664520		Y
NC_000964.3	1664513	1665253	+	BSU15910	fabG		beta-ketoacyl-acyl	1664513	1665253	1664513	1665253	1	1664513	1665253		Y
NC_000964.3	1665337	1665570	+	BSU15920	acpP		acyl	1665337	1665570	1665337	1665570	1	1665337	1665570		Y
NC_000964.3	1665710	1666459	+	BSU15930	rnc		ribonuclease	1665710	1666459	1665710	1666459	1	1665710	1666459		Y
NC_000964.3	1666560	1670120	+	BSU15940	smc		chromosome	1666560	1670120	1666560	1670120	1	1666560	1670120		Y
NC_000964.3	1670140	1671129	+	BSU15950	ftsY		signal	1670140	1671129	1670140	1671129	1	1670140	1671129		Y
NC_000964.3	1671166	1671651	-	BSU15960	ylqB		hypothetical	1671166	1671651	1671166	1671651	1	1671166	1671651		Y
NC_000964.3	1671828	1672160	+	BSU15970	ylxM		DNA-binding	1671828	1672160	1671828	1672160	1	1671828	1672160		Y
NC_000964.3	1672174	1673514	+	BSU15980	ffh		signal	1672174	1673514	1672174	1673514	1	1672174	1673514		Y
NC_000964.3	1673620	1673892	+	BSU15990	rpsP		30S	1673620	1673892	1673620	1673892	1	1673620	1673892		Y
NC_000964.3	1673892	1674137	+	BSU16000	ylqC		RNA	1673892	1674137	1673892	1674137	1	1673892	1674137		Y
NC_000964.3	1674259	1674645	+	BSU16010	ylqD		hypothetical	1674259	1674645	1674259	1674645	1	1674259	1674645		Y
NC_000964.3	1674650	1675174	+	BSU16020	rimM		16S	1674650	1675174	1674650	1675174	1	1674650	1675174		Y
NC_000964.3	1675171	1675902	+	BSU16030	trmD		tRNA	1675171	1675902	1675171	1675902	1	1675171	1675902		Y
NC_000964.3	1676033	1676389	+	BSU16040	rplS		50S	1676033	1676389	1676033	1676389	1	1676033	1676389		Y
NC_000964.3	1676532	1677380	+	BSU16050	rbgA		ribosomal	1676532	1677380	1676532	1677380	1	1676532	1677380		Y
NC_000964.3	1677451	1678218	+	BSU16060	rnhB		ribonuclease	1677451	1678218	1677451	1678218	1	1677451	1678218		Y
NC_000964.3	1678250	1679980	+	BSU16070	ylqG		glycosyltransferase	1678250	1679980	1678250	1679980	1	1678250	1679980		Y
NC_000964.3	1679977	1680258	+	BSU16080	ylqH		flagellar	1679977	1680258	1679977	1680258	1	1679977	1680258		Y
NC_000964.3	1680431	1681588	+	BSU16090	sucC		succinyl-CoA	1680431	1681588	1680431	1681588	1	1680431	1681588		Y
NC_000964.3	1681617	1682519	+	BSU16100	sucD		succinyl-CoA	1681617	1682519	1681617	1682519	1	1681617	1682519		Y
NC_000964.3	1682580	1683473	+	BSU16110	dprA		DNA	1682580	1683473	1682580	1683473	1	1682580	1683473		Y
NC_000964.3	1683661	1685736	+	BSU16120	topA		DNA	1683661	1685736	1683661	1685736	1	1683661	1685736		Y
NC_000964.3	1685812	1687119	+	BSU16130	gid		tRNA	1685812	1687119	1685812	1687119	1	1685812	1687119		Y
NC_000964.3	1687187	1688101	+	BSU16140	xerC		site-specific	1687187	1688101	1687187	1688101	1	1687187	1688101		Y
NC_000964.3	1688114	1688659	+	BSU16150	clpQ		ATP-dependent	1688114	1688659	1688114	1688659	1	1688114	1688659		Y
NC_000964.3	1688676	1690079	+	BSU16160	hslU		ATP-dependent	1688676	1690079	1688676	1690079	1	1688676	1690079		Y
NC_000964.3	1690119	1690898	+	BSU16170	codY		transcriptional	1690119	1690898	1690119	1690898	1	1690119	1690898		Y
NC_000964.3	1691278	1691667	+	BSU16180	flgB		flagellar	1691278	1691667	1691278	1691667	1	1691278	1691667		Y
NC_000964.3	1691667	1692119	+	BSU16190	flgC		flagellar	1691667	1692119	1691667	1692119	1	1691667	1692119		Y
NC_000964.3	1692130	1692450	+	BSU16200	fliE		flagellar	1692130	1692450	1692130	1692450	1	1692130	1692450		Y
NC_000964.3	1692496	1694106	+	BSU16210	fliF		flagellar	1692496	1694106	1692496	1694106	1	1692496	1694106		Y
NC_000964.3	1694119	1695135	+	BSU16220	fliG		flagellar	1694119	1695135	1694119	1695135	1	1694119	1695135		Y
NC_000964.3	1695254	1695880	+	BSU16230	fliH		flagellar	1695254	1695880	1695254	1695880	1	1695254	1695880		Y
NC_000964.3	1695877	1697193	+	BSU16240	fliI		flagellum-specific	1695877	1697193	1695877	1697193	1	1695877	1697193		Y
NC_000964.3	1697196	1697639	+	BSU16250	fliJ		flagellar	1697196	1697639	1697196	1697639	1	1697196	1697639		Y
NC_000964.3	1697651	1698265	+	BSU16260	ylxF		kinesin-like	1697651	1698265	1697651	1698265	1	1697651	1698265		Y
NC_000964.3	1698278	1699741	+	BSU16270	fliK		flagellar	1698278	1699741	1698278	1699741	1	1698278	1699741		Y
NC_000964.3	1699738	1700160	+	BSU16280	flgD		flagellar	1699738	1700160	1699738	1700160	1	1699738	1700160		Y
NC_000964.3	1700182	1700976	+	BSU16290	flgG		flagellar	1700182	1700976	1700182	1700976	1	1700182	1700976		Y
NC_000964.3	1701016	1701231	+	BSU16299	ylzI		flagellar	1701016	1701231	1701016	1701231	1	1701016	1701231		Y
NC_000964.3	1701228	1701650	+	BSU16300	fliL		flagellar	1701228	1701650	1701228	1701650	1	1701228	1701650		Y
NC_000964.3	1701684	1702682	+	BSU16310	fliM		flagellar	1701684	1702682	1701684	1702682	1	1701684	1702682		Y
NC_000964.3	1702672	1703808	+	BSU16320	fliY		flagellar	1702672	1703808	1702672	1703808	1	1702672	1703808		Y
NC_000964.3	1703834	1704196	+	BSU16330	cheY		regulator	1703834	1704196	1703834	1704196	1	1703834	1704196		Y
NC_000964.3	1704211	1704870	+	BSU16340	fliZ		flagella	1704211	1704870	1704211	1704870	1	1704211	1704870		Y
NC_000964.3	1704863	1705528	+	BSU16350	fliP		flagellar	1704863	1705528	1704863	1705528	1	1704863	1705528		Y
NC_000964.3	1705543	1705812	+	BSU16360	fliQ		flagellar	1705543	1705812	1705543	1705812	1	1705543	1705812		Y
NC_000964.3	1705820	1706599	+	BSU16370	fliR		flagellar	1705820	1706599	1705820	1706599	1	1705820	1706599		Y
NC_000964.3	1706599	1707681	+	BSU16380	flhB		flagellar	1706599	1707681	1706599	1707681	1	1706599	1707681		Y
NC_000964.3	1707714	1709747	+	BSU16390	flhA		flagellar	1707714	1709747	1707714	1709747	1	1707714	1709747		Y
NC_000964.3	1709747	1710847	+	BSU16400	flhF		flagellar	1709747	1710847	1709747	1710847	1	1709747	1710847		Y
NC_000964.3	1710838	1711734	+	BSU16410	ylxH		essential	1710838	1711734	1710838	1711734	1	1710838	1711734		Y
NC_000964.3	1711736	1712809	+	BSU16420	cheB		chemotaxis-specific	1711736	1712809	1711736	1712809	1	1711736	1712809		Y
NC_000964.3	1712815	1714833	+	BSU16430	cheA		chemotactic	1712815	1714833	1712815	1714833	1	1712815	1714833		Y
NC_000964.3	1714855	1715325	+	BSU16440	cheW		modulation	1714855	1715325	1714855	1715325	1	1714855	1715325		Y
NC_000964.3	1715344	1715973	+	BSU16450	cheC		signal	1715344	1715973	1715344	1715973	1	1715344	1715973		Y
NC_000964.3	1715970	1716470	+	BSU16460	cheD		sequence	1715970	1716470	1715970	1716470	1	1715970	1716470		Y
NC_000964.3	1716493	1717257	+	BSU16470	sigD		RNA	1716493	1717257	1716493	1717257	1	1716493	1717257		Y
NC_000964.3	1717286	1717789	+	BSU16480	ylxL		coupling	1717286	1717789	1717286	1717789	1	1717286	1717789		Y
NC_000964.3	1717933	1718673	+	BSU16490	rpsB		30S	1717933	1718673	1717933	1718673	1	1717933	1718673		Y
NC_000964.3	1718775	1719656	+	BSU16500	tsf		elongation	1718775	1719656	1718775	1719656	1	1718775	1719656		Y
NC_000964.3	1719802	1720524	+	BSU16510	pyrH		uridylate	1719802	1720524	1719802	1720524	1	1719802	1720524		Y
NC_000964.3	1720526	1721083	+	BSU16520	frr		ribosome	1720526	1721083	1720526	1721083	1	1720526	1721083		Y
NC_000964.3	1721214	1721996	+	BSU16530	uppS		undecaprenyl	1721214	1721996	1721214	1721996	1	1721214	1721996		Y
NC_000964.3	1722000	1722809	+	BSU16540	cdsA		phosphatidate	1722000	1722809	1722000	1722809	1	1722000	1722809		Y
NC_000964.3	1722871	1724022	+	BSU16550	dxr		1-deoxy-D-xylulose	1722871	1724022	1722871	1724022	1	1722871	1724022		Y
NC_000964.3	1724029	1725297	+	BSU16560	rseP		inner	1724029	1725297	1724029	1725297	1	1724029	1725297		Y
NC_000964.3	1725330	1727024	+	BSU16570	proS		prolyl-tRNA	1725330	1727024	1725330	1727024	1	1725330	1727024		Y
NC_000964.3	1727133	1731446	+	BSU16580	polC		DNA	1727133	1731446	1727133	1731446	1	1727133	1731446		Y
NC_000964.3	1731776	1732246	+	BSU16590	ylxS		hypothetical	1731776	1732246	1731776	1732246	1	1731776	1732246		Y
NC_000964.3	1732281	1733396	+	BSU16600	nusA		transcription	1732281	1733396	1732281	1733396	1	1732281	1733396		Y
NC_000964.3	1733410	1733685	+	BSU16610	ylxR		RNA	1733410	1733685	1733410	1733685	1	1733410	1733685		Y
NC_000964.3	1733687	1733989	+	BSU16620	ylxQ		hypothetical	1733687	1733989	1733687	1733989	1	1733687	1733989		Y
NC_000964.3	1734009	1736159	+	BSU16630	infB		translation	1734009	1736159	1734009	1736159	1	1734009	1736159		Y
NC_000964.3	1736156	1736434	+	BSU16640	ylxP		hypothetical	1736156	1736434	1736156	1736434	1	1736156	1736434		Y
NC_000964.3	1736451	1736804	+	BSU16650	rbfA		ribosome-binding	1736451	1736804	1736451	1736804	1	1736451	1736804		Y
NC_000964.3	1736886	1737815	+	BSU16660	truB		tRNA	1736886	1737815	1736886	1737815	1	1736886	1737815		Y
NC_000964.3	1737834	1738784	+	BSU16670	ribC		bifunctional	1737834	1738784	1737834	1738784	1	1737834	1738784		Y
NC_000964.3	1738941	1739210	+	BSU16680	rpsO		30S	1738941	1739210	1738941	1739210	1	1738941	1739210		Y
NC_000964.3	1739383	1741500	+	BSU16690	pnpA		polynucleotide	1739383	1741500	1739383	1741500	1	1739383	1741500		Y
NC_000964.3	1741618	1742577	+	BSU16700	ylxY		sugar	1741618	1742577	1741618	1742577	1	1741618	1742577		Y
NC_000964.3	1742617	1743846	+	BSU16710	mlpA		specific	1742617	1743846	1742617	1743846	1	1742617	1743846		Y
NC_000964.3	1743924	1744181	+	BSU16720	ymxH		hypothetical	1743924	1744181	1743924	1744181	1	1743924	1744181		Y
NC_000964.3	1744367	1745260	+	BSU16730	spoVFA		dipicolinate	1744367	1745260	1744367	1745260	1	1744367	1745260		Y
NC_000964.3	1745263	1745865	+	BSU16740	spoVFB		dipicolinate	1745263	1745865	1745263	1745865	1	1745263	1745865		Y
NC_000964.3	1745991	1747031	+	BSU16750	asd		aspartate-semialdehyde	1745991	1747031	1745991	1747031	1	1745991	1747031		Y
NC_000964.3	1747123	1748337	+	BSU16760	dapG		aspartate	1747123	1748337	1747123	1748337	1	1747123	1748337		Y
NC_000964.3	1748368	1749240	+	BSU16770	dapA		dihydrodipicolinate	1748368	1749240	1748368	1749240	1	1748368	1749240		Y
NC_000964.3	1749418	1751085	+	BSU16780	rnjB		ribonuclease	1749418	1751085	1749418	1751085	1	1749418	1751085		Y
NC_000964.3	1751201	1751938	+	BSU16790	tepA		protein	1751201	1751938	1751201	1751938	1	1751201	1751938		Y
NC_000964.3	1751935	1752147	+	BSU16799	ylzJ		hypothetical	1751935	1752147	1751935	1752147	1	1751935	1752147		Y
NC_000964.3	1752272	1754641	+	BSU16800	spoIIIE		spore	1752272	1754641	1752272	1754641	1	1752272	1754641		Y
NC_000964.3	1754785	1755510	+	BSU16810	ymfC		GntR	1754785	1755510	1754785	1755510	1	1754785	1755510		Y
NC_000964.3	1755649	1756857	+	BSU16825	ymfD		multidrug	1755649	1756857	1755649	1756857	1	1755649	1756857		Y
NC_000964.3	1757037	1758317	+	BSU16845	ymfF		metalloprotease	1757037	1758317	1757037	1758317	1	1757037	1758317		Y
NC_000964.3	1758314	1759600	+	BSU16860	ymfH		processing	1758314	1759600	1758314	1759600	1	1758314	1759600		Y
NC_000964.3	1759655	1760383	+	BSU16870	ymfI		3-ketoacyl-(acyl-carrier-protein)	1759655	1760383	1759655	1760383	1	1759655	1760383		Y
NC_000964.3	1760464	1760721	+	BSU16880	ymfJ		hypothetical	1760464	1760721	1760464	1760721	1	1760464	1760721		Y
NC_000964.3	1761707	1762573	+	BSU16910	ymfM		hypothetical	1761707	1762573	1761707	1762573	1	1761707	1762573		Y
NC_000964.3	1762623	1763204	+	BSU16920	pgsA		CDP-diacylglycerol-glycerol-3-phosphate	1762623	1763204	1762623	1763204	1	1762623	1763204		Y
NC_000964.3	1763222	1764472	+	BSU16930	cinA		competence	1763222	1764472	1763222	1764472	1	1763222	1764472		Y
NC_000964.3	1764645	1765691	+	BSU16940	recA		recombinase	1764645	1765691	1764645	1765691	1	1764645	1765691		Y
NC_000964.3	1765859	1767034	+	BSU16950	pbpX		penicillin-binding	1765859	1767034	1765859	1767034	1	1765859	1767034		Y
NC_000964.3	1767310	1768872	+	BSU16960	ymdA		phosphodiesterase	1767310	1768872	1767310	1768872	1	1767310	1768872		Y
NC_000964.3	1768941	1769735	+	BSU16970	ymdB		hypothetical	1768941	1769735	1768941	1769735	1	1768941	1769735		Y
NC_000964.3	1769935	1770195	+	BSU16980	spoVS		stage	1769935	1770195	1769935	1770195	1	1769935	1770195		Y
NC_000964.3	1770461	1771504	+	BSU16990	tdh		L-threonine	1770461	1771504	1770461	1771504	1	1770461	1771504		Y
NC_000964.3	1771517	1772695	+	BSU17000	kbl		2-amino-3-ketobutyrate	1771517	1772695	1771517	1772695	1	1771517	1772695		Y
NC_000964.3	1772843	1774372	+	BSU17010	ymcB		(dimethylallyl)adenosine	1772843	1774372	1772843	1774372	1	1772843	1774372		Y
NC_000964.3	1774374	1774805	+	BSU17020	ymcA		master	1774374	1774805	1774374	1774805	1	1774374	1774805		Y
NC_000964.3	1775067	1775612	+	BSU17030	cotE		morphogenic	1775067	1775612	1775067	1775612	1	1775067	1775612		Y
NC_000964.3	1775745	1778321	+	BSU17040	mutS		DNA	1775745	1778321	1775745	1778321	1	1775745	1778321		Y
NC_000964.3	1778337	1780220	+	BSU17050	mutL		DNA	1778337	1780220	1778337	1780220	1	1778337	1780220		Y
NC_000964.3	1780618	1781073	-	BSU17060	ymzD		integral	1780618	1781073	1780618	1781073	1	1780618	1781073		Y
NC_000964.3	1781228	1781785	-	BSU17070	ymcC		integral	1781228	1781785	1781228	1781785	1	1781228	1781785		Y
NC_000964.3	1781906	1782523	+	BSU17080	pksA		transcriptional	1781906	1782523	1781906	1782523	1	1781906	1782523		Y
NC_000964.3	1782713	1783390	+	BSU17090	pksB		hydrolase	1782713	1783390	1782713	1783390	1	1782713	1783390		Y
NC_000964.3	1783763	1784629	+	BSU17100	pksC		malonyl-CoA-acyltransferase	1783763	1784629	1783763	1784629	1	1783763	1784629		Y
NC_000964.3	1785133	1786107	+	BSU17110	pksD		polyketide	1785133	1786107	1785133	1786107	1	1785133	1786107		Y
NC_000964.3	1786104	1788407	+	BSU17120	pksE		polyketide	1786104	1788407	1786104	1788407	1	1786104	1788407		Y
NC_000964.3	1788469	1788717	+	BSU17130	acpK		acyl	1788469	1788717	1788469	1788717	1	1788469	1788717		Y
NC_000964.3	1788695	1789942	+	BSU17140	pksF		polyketide	1788695	1789942	1788695	1789942	1	1788695	1789942		Y
NC_000964.3	1789943	1791205	+	BSU17150	pksG		acetyl-S-AcpK	1789943	1791205	1789943	1791205	1	1789943	1791205		Y
NC_000964.3	1791193	1791972	+	BSU17160	pksH		polyketide	1791193	1791972	1791193	1791972	1	1791193	1791972		Y
NC_000964.3	1792012	1792761	+	BSU17170	pksI		polyketide	1792012	1792761	1792012	1792761	1	1792012	1792761		Y
NC_000964.3	1792806	1807937	+	BSU17180	pksJ		polyketide	1792806	1807937	1792806	1807937	1	1792806	1807937		Y
NC_000964.3	1807921	1821537	+	BSU17190	pksL		polyketide	1807921	1821537	1807921	1821537	1	1807921	1821537		Y
NC_000964.3	1821553	1834341	+	BSU17200	pksM		polyketide	1821553	1834341	1821553	1834341	1	1821553	1834341		Y
NC_000964.3	1834409	1850875	+	BSU17210	pksN		polyketide	1834409	1850875	1834409	1850875	1	1834409	1850875		Y
NC_000964.3	1850890	1858521	+	BSU17220	pksR		polyketide	1850890	1858521	1850890	1858521	1	1850890	1858521		Y
NC_000964.3	1858566	1859783	-	BSU17230	pksS		cytochrome	1858566	1859783	1858566	1859783	1	1858566	1859783		Y
NC_000964.3	1860014	1860370	-	BSU17240	ymzB		hypothetical	1860014	1860370	1860014	1860370	1	1860014	1860370		Y
NC_000964.3	1860449	1861273	-	BSU17250	ymaE		hydrolase	1860449	1861273	1860449	1861273	1	1860449	1861273		Y
NC_000964.3	1861384	1862712	-	BSU17260	aprX		alkaline	1861384	1862712	1861384	1862712	1	1861384	1862712		Y
NC_000964.3	1863448	1864155	+	BSU17270	ymaC		phage-related	1863448	1864155	1863448	1864155	1	1863448	1864155		Y
NC_000964.3	1864225	1864677	+	BSU17280	ymaD		peroxiredoxin-related	1864225	1864677	1864225	1864677	1	1864225	1864677		Y
NC_000964.3	1864691	1865044	-	BSU17290	ebrB		small	1864691	1865044	1864691	1865044	1	1864691	1865044		Y
NC_000964.3	1865058	1865375	-	BSU17300	ebrA		small	1865058	1865375	1865058	1865375	1	1865058	1865375		Y
NC_000964.3	1865512	1865787	-	BSU17310	ymaG		cell	1865512	1865787	1865512	1865787	1	1865512	1865787		Y
NC_000964.3	1865876	1866289	+	BSU17320	ymaF		hypothetical	1865876	1866289	1865876	1866289	1	1865876	1866289		Y
NC_000964.3	1866389	1867333	+	BSU17330	miaA		tRNA	1866389	1867333	1866389	1867333	1	1866389	1867333		Y
NC_000964.3	1867373	1867594	+	BSU17340	hfq		RNA-binding	1867373	1867594	1867373	1867594	1	1867373	1867594		Y
NC_000964.3	1867790	1868062	+	BSU17350	ymzC		hypothetical	1867790	1868062	1867790	1868062	1	1867790	1868062		Y
NC_000964.3	1868144	1868374	+	BSU17360	ymzA		hypothetical	1868144	1868374	1868144	1868374	1	1868144	1868374		Y
NC_000964.3	1868617	1869009	+	BSU17370	nrdI		ribonucleotide	1868617	1869009	1868617	1869009	1	1868617	1869009		Y
NC_000964.3	1868969	1871071	+	BSU17380	nrdE		ribonucleotide-diphosphate	1868969	1871071	1868969	1871071	1	1868969	1871071		Y
NC_000964.3	1871089	1872078	+	BSU17390	nrdF		ribonucleotide-diphosphate	1871089	1872078	1871089	1872078	1	1871089	1872078		Y
NC_000964.3	1872128	1872748	+	BSU17400	ymaB		hypothetical	1872128	1872748	1872128	1872748	1	1872128	1872748		Y
NC_000964.3	1872812	1873579	-	BSU17410	cwlC		N-acetylmuramoyl-L-alanine	1872812	1873579	1872812	1873579	1	1872812	1873579		Y
NC_000964.3	1874203	1875171	+	BSU17420	spoVK		mother	1874203	1875171	1874203	1875171	1	1874203	1875171		Y
NC_000964.3	1875304	1876566	+	BSU17430	ynbA		GTP-binding	1875304	1876566	1875304	1876566	1	1875304	1876566		Y
NC_000964.3	1876584	1877849	+	BSU17440	ynbB		C-S	1876584	1877849	1876584	1877849	1	1876584	1877849		Y
NC_000964.3	1877959	1878366	+	BSU17450	glnR		nitrogen	1877959	1878366	1877959	1878366	1	1877959	1878366		Y
NC_000964.3	1878425	1879759	+	BSU17460	glnA		glutamine	1878425	1879759	1878425	1879759	1	1878425	1879759		Y
NC_000964.3	1880087	1880377	+	BSU17470	ynxB		hypothetical	1880087	1880377	1880087	1880377	1	1880087	1880377		Y
NC_000964.3	1880623	1880967	+	BSU17480	ynzF		hypothetical	1880623	1880967	1880623	1880967	1	1880623	1880967		Y
NC_000964.3	1881098	1881349	+	BSU17490	ynzG		hypothetical	1881098	1881349	1881098	1881349	1	1881098	1881349		Y
NC_000964.3	1881536	1881970	+	BSU17500	ynaB		hypothetical	1881536	1881970	1881536	1881970	1	1881536	1881970		Y
NC_000964.3	1882040	1882831	+	BSU17510	ynaC		hypothetical	1882040	1882831	1882040	1882831	1	1882040	1882831		Y
NC_000964.3	1883166	1883678	+	BSU17520	ynaD		N-acetyltransferase	1883166	1883678	1883166	1883678	1	1883166	1883678		Y
NC_000964.3	1884238	1884879	+	BSU17530	ynaE		hypothetical	1884238	1884879	1884238	1884879	1	1884238	1884879		Y
NC_000964.3	1884968	1885321	+	BSU17540	ynaF		hypothetical	1884968	1885321	1884968	1885321	1	1884968	1885321		Y
NC_000964.3	1885365	1885640	+	BSU17550	ynaG		hypothetical	1885365	1885640	1885365	1885640	1	1885365	1885640		Y
NC_000964.3	1885753	1885917	+	BSU17559	ynzI		hypothetical	1885753	1885917	1885753	1885917	1	1885753	1885917		Y
NC_000964.3	1886057	1886527	+	BSU17560	ynaI		hypothetical	1886057	1886527	1886057	1886527	1	1886057	1886527		Y
NC_000964.3	1887352	1888743	+	BSU17570	xynP		H+-xyloside	1887352	1888743	1887352	1888743	1	1887352	1888743		Y
NC_000964.3	1888774	1890375	+	BSU17580	xynB		xylan	1888774	1890375	1888774	1890375	1	1888774	1890375		Y
NC_000964.3	1890512	1891564	-	BSU17590	xylR		transcriptional	1890512	1891564	1890512	1891564	1	1890512	1891564		Y
NC_000964.3	1891908	1893245	+	BSU17600	xylA		xylose	1891908	1893245	1891908	1893245	1	1891908	1893245		Y
NC_000964.3	1893396	1894895	+	BSU17610	xylB		xylulose	1893396	1894895	1893396	1894895	1	1893396	1894895		Y
NC_000964.3	1895378	1896013	-	BSU17620	yncB		DNA	1895378	1896013	1895378	1896013	1	1895378	1896013		Y
NC_000964.3	1896424	1897839	+	BSU17630	yncC		sugar	1896424	1897839	1896424	1897839	1	1896424	1897839		Y
NC_000964.3	1897941	1899125	-	BSU17640	alrB		alanine	1897941	1899125	1897941	1899125	1	1897941	1899125		Y
NC_000964.3	1899589	1900050	+	BSU17650	yncE		prophage	1899589	1900050	1899589	1900050	1	1899589	1900050		Y
NC_000964.3	1900080	1900514	+	BSU17660	yncF		deoxyuridine	1900080	1900514	1900080	1900514	1	1900080	1900514		Y
NC_000964.3	1901117	1901377	-	BSU17670	cotU		spore	1901117	1901377	1901117	1901377	1	1901117	1901377		Y
NC_000964.3	1902219	1903058	+	BSU17680	thyA		thymidylate	1902219	1903058	1902219	1903058	1	1902219	1903058		Y
NC_000964.3	1903511	1904263	-	BSU17690	yncM		hypothetical	1903511	1904263	1903511	1904263	1	1903511	1904263		Y
NC_000964.3	1904393	1904749	-	BSU17699	ynzK		hypothetical	1904393	1904749	1904393	1904749	1	1904393	1904749		Y
NC_000964.3	1904995	1905195	-	BSU17700	cotC		spore	1904995	1905195	1904995	1905195	1	1904995	1905195		Y
NC_000964.3	1905370	1905558	-	BSU17710	tatAC		twin-arginine	1905370	1905558	1905370	1905558	1	1905370	1905558		Y
NC_000964.3	1905809	1906207	+	BSU17720	yndA		hypothetical	1905809	1906207	1905809	1906207	1	1905809	1906207		Y
NC_000964.3	1906272	1906706	-	BSU17730	yndB		hypothetical	1906272	1906706	1906272	1906706	1	1906272	1906706		Y
NC_000964.3	1907013	1907201	+	BSU17740	ynzB		hypothetical	1907013	1907201	1907013	1907201	1	1907013	1907201		Y
NC_000964.3	1907494	1909056	+	BSU17750	yndD		spore	1907494	1909056	1907494	1909056	1	1907494	1909056		Y
NC_000964.3	1909086	1910177	+	BSU17760	yndE		spore	1909086	1910177	1909086	1910177	1	1909086	1910177		Y
NC_000964.3	1910167	1911381	+	BSU17770	yndF		spore	1910167	1911381	1910167	1911381	1	1910167	1911381		Y
NC_000964.3	1911528	1912334	+	BSU17780	yndG		hypothetical	1911528	1912334	1911528	1912334	1	1911528	1912334		Y
NC_000964.3	1912339	1912956	+	BSU17790	yndH		hypothetical	1912339	1912956	1912339	1912956	1	1912339	1912956		Y
NC_000964.3	1912953	1914593	+	BSU17800	yndJ		integral	1912953	1914593	1912953	1914593	1	1912953	1914593		Y
NC_000964.3	1914630	1914995	+	BSU17810	yndK		phage/plasmid	1914630	1914995	1914630	1914995	1	1914630	1914995		Y
NC_000964.3	1915221	1915979	+	BSU17820	yndL		phage-related	1915221	1915979	1915221	1915979	1	1915221	1915979		Y
NC_000964.3	1916006	1916545	-	BSU17830	yndM		integral	1916006	1916545	1916006	1916545	1	1916006	1916545		Y
NC_000964.3	1916663	1917097	+	BSU17840	yndN		fosfomycin	1916663	1917097	1916663	1917097	1	1916663	1917097		Y
NC_000964.3	1917639	1918256	-	BSU17850	lexA		LexA	1917639	1918256	1917639	1918256	1	1917639	1918256		Y
NC_000964.3	1918406	1918723	+	BSU17860	yneA		cell	1918406	1918723	1918406	1918723	1	1918406	1918723		Y
NC_000964.3	1918742	1919395	+	BSU17870	yneB		cell	1918742	1919395	1918742	1919395	1	1918742	1919395		Y
NC_000964.3	1919459	1919692	+	BSU17880	ynzC		hypothetical	1919459	1919692	1919459	1919692	1	1919459	1919692		Y
NC_000964.3	1919861	1921864	+	BSU17890	tkt		transketolase	1919861	1921864	1919861	1921864	1	1919861	1921864		Y
NC_000964.3	1922017	1922463	+	BSU17900	yneE		hypothetical	1922017	1922463	1922017	1922463	1	1922017	1922463		Y
NC_000964.3	1922549	1922767	+	BSU17910	yneF		hypothetical	1922549	1922767	1922549	1922767	1	1922549	1922767		Y
NC_000964.3	1922841	1923014	-	BSU17920	ynzD		Spo0A-P	1922841	1923014	1922841	1923014	1	1922841	1923014		Y
NC_000964.3	1923234	1923941	+	BSU17930	ccdA		cytochrome	1923234	1923941	1923234	1923941	1	1923234	1923941		Y
NC_000964.3	1924030	1924392	+	BSU17940	yneI		response	1924030	1924392	1924030	1924392	1	1924030	1924392		Y
NC_000964.3	1924471	1924962	+	BSU17950	yneJ		integral	1924471	1924962	1924471	1924962	1	1924471	1924962		Y
NC_000964.3	1924993	1925421	-	BSU17960	yneK		hypothetical	1924993	1925421	1924993	1925421	1	1924993	1925421		Y
NC_000964.3	1925655	1926047	-	BSU17970	cotM		spore	1925655	1926047	1925655	1926047	1	1925655	1926047		Y
NC_000964.3	1926128	1926274	-	BSU17980	sspP		acid-soluble	1926128	1926274	1926128	1926274	1	1926128	1926274		Y
NC_000964.3	1926306	1926452	-	BSU17990	sspO		acid-soluble	1926306	1926452	1926306	1926452	1	1926306	1926452		Y
NC_000964.3	1926680	1929409	+	BSU18000	citB		aconitate	1926680	1929409	1926680	1929409	1	1926680	1929409		Y
NC_000964.3	1929481	1929993	+	BSU18010	yneN		membrane-bound	1929481	1929993	1929481	1929993	1	1929481	1929993		Y
NC_000964.3	1930074	1930199	+	BSU18019	ynzL		hypothetical	1930074	1930199	1930074	1930199	1	1930074	1930199		Y
NC_000964.3	1930264	1930410	+	BSU18020	sspN		acid-soluble	1930264	1930410	1930264	1930410	1	1930264	1930410		Y
NC_000964.3	1930447	1930698	+	BSU18030	tlp		small	1930447	1930698	1930447	1930698	1	1930447	1930698		Y
NC_000964.3	1930834	1931199	+	BSU18040	yneP		acyl-CoA	1930834	1931199	1930834	1931199	1	1930834	1931199		Y
NC_000964.3	1931215	1931514	+	BSU18050	yneQ		hypothetical	1931215	1931514	1931215	1931514	1	1931215	1931514		Y
NC_000964.3	1931545	1931832	-	BSU18060	yneR		hypothetical	1931545	1931832	1931545	1931832	1	1931545	1931832		Y
NC_000964.3	1931920	1932501	-	BSU18070	yneS		glycerol-3-phosphate	1931920	1932501	1931920	1932501	1	1931920	1932501		Y
NC_000964.3	1932671	1933078	+	BSU18080	yneT		CoA-binding	1932671	1933078	1932671	1933078	1	1932671	1933078		Y
NC_000964.3	1933477	1935444	+	BSU18090	parE		DNA	1933477	1935444	1933477	1935444	1	1933477	1935444		Y
NC_000964.3	1935448	1937868	+	BSU18100	parC		DNA	1935448	1937868	1935448	1937868	1	1935448	1937868		Y
NC_000964.3	1938066	1938476	-	BSU18110	ynfC		hypothetical	1938066	1938476	1938066	1938476	1	1938066	1938476		Y
NC_000964.3	1938925	1940322	+	BSU18120	alsT		amino	1938925	1940322	1938925	1940322	1	1938925	1940322		Y
NC_000964.3	1940625	1942124	+	BSU18130	eglS		endo-1,4-beta-glucanase	1940625	1942124	1940625	1942124	1	1940625	1942124		Y
NC_000964.3	1942192	1942455	+	BSU18140	ynfE		hypothetical	1942192	1942455	1942192	1942455	1	1942192	1942455		Y
NC_000964.3	1942714	1943982	-	BSU18150	xynC		endo-xylanase	1942714	1943982	1942714	1943982	1	1942714	1943982		Y
NC_000964.3	1944113	1945654	-	BSU18160	xynD		endo-1,4-beta-xylanase	1944113	1945654	1944113	1945654	1	1944113	1945654		Y
NC_000964.3	1946249	1946695	+	BSU18170	yngA		hypothetical	1946249	1946695	1946249	1946695	1	1946249	1946695		Y
NC_000964.3	1946702	1947595	+	BSU18180	yngB		UTP-sugar-phosphate	1946702	1947595	1946702	1947595	1	1946702	1947595		Y
NC_000964.3	1947668	1948264	+	BSU18190	yngC		integral	1947668	1948264	1947668	1948264	1	1947668	1948264		Y
NC_000964.3	1948313	1949512	-	BSU18200	yngD		ribonuclease	1948313	1949512	1948313	1949512	1	1948313	1949512		Y
NC_000964.3	1949682	1951217	-	BSU18210	yngE		propionyl-CoA	1949682	1951217	1949682	1951217	1	1949682	1951217		Y
NC_000964.3	1951228	1952010	-	BSU18220	yngF		enoyl-CoA	1951228	1952010	1951228	1952010	1	1951228	1952010		Y
NC_000964.3	1952031	1952930	-	BSU18230	yngG		hydroxymethylglutaryl-CoA	1952031	1952930	1952031	1952930	1	1952031	1952930		Y
NC_000964.3	1952945	1953166	-	BSU18239	yngHB		acetyl-CoA	1952945	1953166	1952945	1953166	1	1952945	1953166		Y
NC_000964.3	1953181	1954515	-	BSU18240	yngH		acetyl-CoA	1953181	1954515	1953181	1954515	1	1953181	1954515		Y
NC_000964.3	1954525	1956174	-	BSU18250	yngI		AMP-binding	1954525	1956174	1954525	1956174	1	1954525	1956174		Y
NC_000964.3	1956218	1957360	-	BSU18260	yngJ		acyl-CoA	1956218	1957360	1956218	1957360	1	1956218	1957360		Y
NC_000964.3	1957451	1957756	-	BSU18270	ynzE		hypothetical	1957451	1957756	1957451	1957756	1	1957451	1957756		Y
NC_000964.3	1958027	1959559	-	BSU18280	yngK		hypothetical	1958027	1959559	1958027	1959559	1	1958027	1959559		Y
NC_000964.3	1959695	1960087	-	BSU18290	yngL		integral	1959695	1960087	1959695	1960087	1	1959695	1960087		Y
NC_000964.3	1960198	1964037	-	BSU18300	ppsE		plipastatin	1960198	1964037	1960198	1964037	1	1960198	1964037		Y
NC_000964.3	1964045	1974856	-	BSU18310	ppsD		plipastatin	1964045	1974856	1964045	1974856	1	1964045	1974856		Y
NC_000964.3	1974881	1982548	-	BSU18320	ppsC		plipastatin	1974881	1982548	1974881	1982548	1	1974881	1982548		Y
NC_000964.3	1982565	1990247	-	BSU18330	ppsB		plipastatin	1982565	1990247	1982565	1990247	1	1982565	1990247		Y
NC_000964.3	1990272	1997957	-	BSU18340	ppsA		plipastatin	1990272	1997957	1990272	1997957	1	1990272	1997957		Y
NC_000964.3	1998340	1999815	-	BSU18350	dacC		D-alanyl-D-alanine	1998340	1999815	1998340	1999815	1	1998340	1999815		Y
NC_000964.3	1999849	2000826	-	BSU18360	yoxA		epimerase	1999849	2000826	1999849	2000826	1	1999849	2000826		Y
NC_000964.3	2000960	2002351	-	BSU18370	yoeA		efflux	2000960	2002351	2000960	2002351	1	2000960	2002351		Y
NC_000964.3	2002637	2003182	+	BSU18380	iseA		inhibitor	2002637	2003182	2002637	2003182	1	2002637	2003182		Y
NC_000964.3	2003401	2003946	-	BSU18390	yoeC		bacteriophage	2003401	2003946	2003401	2003946	1	2003401	2003946		Y
NC_000964.3	2004262	2004492	-	BSU18400	yoeD		excisionase	2004262	2004492	2004262	2004492	1	2004262	2004492		Y
NC_000964.3	2004677	2006440	+	BSU18410	ggt		membrane	2004677	2006440	2004677	2006440	1	2004677	2006440		Y
NC_000964.3	2006541	2007398	-	BSU18420	ftsR		LysR	2006541	2007398	2006541	2007398	1	2006541	2007398		Y
NC_000964.3	2007526	2008515	+	BSU18430	yogA		oxidoreductase	2007526	2008515	2007526	2008515	1	2007526	2008515		Y
NC_000964.3	2008572	2010053	-	BSU18440	gltD		glutamate	2008572	2010053	2008572	2010053	1	2008572	2010053		Y
NC_000964.3	2010070	2014632	-	BSU18450	gltA		glutamate	2010070	2014632	2010070	2014632	1	2010070	2014632		Y
NC_000964.3	2014779	2015681	+	BSU18460	gltC		LysR	2014779	2015681	2014779	2015681	1	2014779	2015681		Y
NC_000964.3	2015733	2016848	-	BSU18470	proJ		gamma-glutamyl	2015733	2016848	2015733	2016848	1	2015733	2016848		Y
NC_000964.3	2016845	2017738	-	BSU18480	proH		pyrroline-5-carboxylate	2016845	2017738	2016845	2017738	1	2016845	2017738		Y
NC_000964.3	2017886	2018254	-	BSU18490	ftp		replication	2017886	2018254	2017886	2018254	1	2017886	2018254		Y
NC_000964.3	2018554	2019270	-	BSU18500	yoxD		3-ketoacyl-(acyl-carrier-protein)	2018554	2019270	2018554	2019270	1	2018554	2019270		Y
NC_000964.3	2019421	2019726	+	BSU18510	yoxC		hypothetical	2019421	2019726	2019421	2019726	1	2019421	2019726		Y
NC_000964.3	2019797	2020567	+	BSU18520	yoxB		hypothetical	2019797	2020567	2019797	2020567	1	2019797	2020567		Y
NC_000964.3	2020611	2021144	+	BSU18530	yoaA		N-acetyltransferase	2020611	2021144	2020611	2021144	1	2020611	2021144		Y
NC_000964.3	2021223	2022467	-	BSU18540	yoaB		negatively	2021223	2022467	2021223	2022467	1	2021223	2022467		Y
NC_000964.3	2022561	2024024	-	BSU18550	yoaC		hydroxylated	2022561	2024024	2022561	2024024	1	2022561	2024024		Y
NC_000964.3	2024042	2025076	-	BSU18560	yoaD		2-hydroxyacid	2024042	2025076	2024042	2025076	1	2024042	2025076		Y
NC_000964.3	2025400	2027442	+	BSU18570	yoaE		molybdopterin	2025400	2027442	2025400	2027442	1	2025400	2027442		Y
NC_000964.3	2027509	2027802	+	BSU18580	yoaF		hypothetical	2027509	2027802	2027509	2027802	1	2027509	2027802		Y
NC_000964.3	2028175	2028579	-	BSU18590	yoaG		permease	2028175	2028579	2028175	2028579	1	2028175	2028579		Y
NC_000964.3	2029020	2029313	+	BSU18600	yozQ		hypothetical	2029020	2029313	2029020	2029313	1	2029020	2029313		Y
NC_000964.3	2029429	2031114	-	BSU18610	yoaH		methyl-accepting	2029429	2031114	2029429	2031114	1	2029429	2031114		Y
NC_000964.3	2031439	2032890	+	BSU18620	yoaI		4-hydroxyphenylacetate-3-hydroxylase	2031439	2032890	2031439	2032890	1	2031439	2032890		Y
NC_000964.3	2032927	2033625	-	BSU18630	exlX		extracellular	2032927	2033625	2032927	2033625	1	2032927	2033625		Y
NC_000964.3	2033895	2034572	-	BSU18640	yoaK		hypothetical	2033895	2034572	2033895	2034572	1	2033895	2034572		Y
NC_000964.3	2034745	2035782	+	BSU18650	pelB		pectin	2034745	2035782	2034745	2035782	1	2034745	2035782		Y
NC_000964.3	2036039	2036722	+	BSU18660	yoaM		hypothetical	2036039	2036722	2036039	2036722	1	2036039	2036722		Y
NC_000964.3	2037063	2037368	-	BSU18669	yozS		permease	2037063	2037368	2037063	2037368	1	2037063	2037368		Y
NC_000964.3	2037601	2038779	-	BSU18670	yoaN		oxalate	2037601	2038779	2037601	2038779	1	2037601	2038779		Y
NC_000964.3	2038902	2039390	-	BSU18680	yoaO		hypothetical	2038902	2039390	2038902	2039390	1	2038902	2039390		Y
NC_000964.3	2039610	2040365	-	BSU18690	yoaP		hypothetical	2039610	2040365	2039610	2040365	1	2039610	2040365		Y
NC_000964.3	2040673	2041029	+	BSU18700	yoaQ		hypothetical	2040673	2041029	2040673	2041029	1	2040673	2041029		Y
NC_000964.3	2040988	2041227	-	BSU18709	yozT		hypothetical	2040988	2041227	2040988	2041227	1	2040988	2041227		Y
NC_000964.3	2041330	2041827	-	BSU18710	yozF		lipoprotein	2041330	2041827	2041330	2041827	1	2041330	2041827		Y
NC_000964.3	2041928	2042839	-	BSU18720	yoaR		factor	2041928	2042839	2041928	2042839	1	2041928	2042839		Y
NC_000964.3	2043186	2043668	+	BSU18730	yoaS		hypothetical	2043186	2043668	2043186	2043668	1	2043186	2043668		Y
NC_000964.3	2043678	2043932	+	BSU18740	yozG		transcriptional	2043678	2043932	2043678	2043932	1	2043678	2043932		Y
NC_000964.3	2044038	2044832	+	BSU18750	yoaT		integral	2044038	2044832	2044038	2044832	1	2044038	2044832		Y
NC_000964.3	2044956	2045828	-	BSU18760	yoaU		LysR	2044956	2045828	2044956	2045828	1	2044956	2045828		Y
NC_000964.3	2045929	2046807	+	BSU18770	cyeA		cysteine	2045929	2046807	2045929	2046807	1	2045929	2046807		Y
NC_000964.3	2046980	2047411	-	BSU18780	yoaW		biofilm	2046980	2047411	2046980	2047411	1	2046980	2047411		Y
NC_000964.3	2047675	2048307	-	BSU18790	yoaZ		factor	2047675	2048307	2047675	2048307	1	2047675	2048307		Y
NC_000964.3	2048533	2049453	+	BSU18800	penP		beta-lactamase	2048533	2049453	2048533	2049453	1	2048533	2049453		Y
NC_000964.3	2049950	2050312	-	BSU18810	yobA		hypothetical	2049950	2050312	2049950	2050312	1	2049950	2050312		Y
NC_000964.3	2050689	2050952	+	BSU18820	yobB		transcriptional	2050689	2050952	2050689	2050952	1	2050689	2050952		Y
NC_000964.3	2051329	2053929	-	BSU18830	pps		phosphoenolpyruvate	2051329	2053929	2051329	2053929	1	2051329	2053929		Y
NC_000964.3	2054599	2055240	-	BSU18840	xynA		endo-1,4-beta-xylanase	2054599	2055240	2054599	2055240	1	2054599	2055240		Y
NC_000964.3	2055868	2056107	-	BSU18849	yozV		hypothetical	2055868	2056107	2055868	2056107	1	2055868	2056107		Y
NC_000964.3	2056278	2056616	+	BSU18850	yobD		Xre	2056278	2056616	2056278	2056616	1	2056278	2056616		Y
NC_000964.3	2056650	2057006	-	BSU18860	yozH		hypothetical	2056650	2057006	2056650	2057006	1	2056650	2057006		Y
NC_000964.3	2057214	2057579	+	BSU18870	yozI		hypothetical	2057214	2057579	2057214	2057579	1	2057214	2057579		Y
NC_000964.3	2057801	2058460	+	BSU18880	yobE		hypothetical	2057801	2058460	2057801	2058460	1	2057801	2058460		Y
NC_000964.3	2058715	2059638	-	BSU18890	yobF		hypothetical	2058715	2059638	2058715	2059638	1	2058715	2059638		Y
NC_000964.3	2059691	2059864	-	BSU18898	yozW		hypothetical	2059691	2059864	2059691	2059864	1	2059691	2059864		Y
NC_000964.3	2060009	2060233	+	BSU18899	yozX		hypothetical	2060009	2060233	2060009	2060233	1	2060009	2060233		Y
NC_000964.3	2060237	2060692	-	BSU18900	yozJ		hypothetical	2060237	2060692	2060237	2060692	1	2060237	2060692		Y
NC_000964.3	2060817	2061077	+	BSU18908	yozY		transcriptional	2060817	2061077	2060817	2061077	1	2060817	2061077		Y
NC_000964.3	2062150	2063265	+	BSU18910	rapK		response	2062150	2063265	2062150	2063265	1	2062150	2063265		Y
NC_000964.3	2063262	2063384	+	BSU18920	phrK		secreted	2063262	2063384	2063262	2063384	1	2063262	2063384		Y
NC_000964.3	2063510	2064163	-	BSU18930	yobH		DNA	2063510	2064163	2063510	2064163	1	2063510	2064163		Y
NC_000964.3	2064200	2064547	-	BSU18940	yozK		DNA	2064200	2064547	2064200	2064547	1	2064200	2064547		Y
NC_000964.3	2064540	2064833	-	BSU18950	yozL		hypothetical	2064540	2064833	2064540	2064833	1	2064540	2064833		Y
NC_000964.3	2065042	2065377	+	BSU18960	yozM		bacteriophage	2065042	2065377	2065042	2065377	1	2065042	2065377		Y
NC_000964.3	2065424	2069029	-	BSU18970	yobI		NTPase	2065424	2069029	2065424	2069029	1	2065424	2069029		Y
NC_000964.3	2070244	2071086	-	BSU18980	yobJ		hypothetical	2070244	2071086	2070244	2071086	1	2070244	2071086		Y
NC_000964.3	2071286	2071744	-	BSU18990	yobK		hypothetical	2071286	2071744	2071286	2071744	1	2071286	2071744		Y
NC_000964.3	2071754	2073556	-	BSU19000	yobL		phage	2071754	2073556	2071754	2073556	1	2071754	2073556		Y
NC_000964.3	2073658	2074221	-	BSU19010	yobM		hypothetical	2073658	2074221	2073658	2074221	1	2073658	2074221		Y
NC_000964.3	2074439	2075779	+	BSU19020	yobN		amine	2074439	2075779	2074439	2075779	1	2074439	2075779		Y
NC_000964.3	2076206	2078626	+	BSU19030	yobO		phage-related	2076206	2078626	2076206	2078626	1	2076206	2078626		Y
NC_000964.3	2079214	2079546	-	BSU19040	csaA		molecular	2079214	2079546	2079214	2079546	1	2079214	2079546		Y
NC_000964.3	2079611	2080336	-	BSU19050	yobQ		AraC/XylS	2079611	2080336	2079611	2080336	1	2079611	2080336		Y
NC_000964.3	2080351	2081094	-	BSU19060	yobR		acetyltransferase	2080351	2081094	2080351	2081094	1	2080351	2081094		Y
NC_000964.3	2081172	2081747	-	BSU19070	yobS		transcriptional	2081172	2081747	2081172	2081747	1	2081172	2081747		Y
NC_000964.3	2081753	2082454	-	BSU19080	yobT		metal-dependent	2081753	2082454	2081753	2082454	1	2081753	2082454		Y
NC_000964.3	2082531	2083013	-	BSU19090	yobU		effector	2082531	2083013	2082531	2083013	1	2082531	2083013		Y
NC_000964.3	2083067	2084008	-	BSU19100	yobV		transcriptional	2083067	2084008	2083067	2084008	1	2083067	2084008		Y
NC_000964.3	2084214	2084759	+	BSU19110	yobW		mother	2084214	2084759	2084214	2084759	1	2084214	2084759		Y
NC_000964.3	2084786	2085109	-	BSU19120	czrA		ArsR-SmtB	2084786	2085109	2084786	2085109	1	2084786	2085109		Y
NC_000964.3	2085303	2085980	+	BSU19130	yocA		transposon-related	2085303	2085980	2085303	2085980	1	2085303	2085980		Y
NC_000964.3	2086070	2086606	-	BSU19140	yozB		integral	2086070	2086606	2086070	2086606	1	2086070	2086606		Y
NC_000964.3	2086743	2087525	-	BSU19150	yocB		hypothetical	2086743	2087525	2086743	2087525	1	2086743	2087525		Y
NC_000964.3	2087696	2088193	+	BSU19160	yocC		hypothetical	2087696	2088193	2087696	2088193	1	2087696	2088193		Y
NC_000964.3	2088257	2089234	+	BSU19170	yocD		carboxypeptidase	2088257	2089234	2088257	2089234	1	2088257	2089234		Y
NC_000964.3	2089396	2090454	+	BSU19180	des		fatty	2089396	2090454	2089396	2090454	1	2089396	2090454		Y
NC_000964.3	2090574	2091686	+	BSU19190	desK		two-component	2090574	2091686	2090574	2091686	1	2090574	2091686		Y
NC_000964.3	2091705	2092304	+	BSU19200	desR		two-component	2091705	2092304	2091705	2092304	1	2091705	2092304		Y
NC_000964.3	2092899	2093762	-	BSU19210	yocH		exported	2092899	2093762	2092899	2093762	1	2092899	2093762		Y
NC_000964.3	2094010	2095785	-	BSU19220	yocI		ATP-dependent	2094010	2095785	2094010	2095785	1	2094010	2095785		Y
NC_000964.3	2096350	2096976	-	BSU19230	yocJ		azoreductase	2096350	2096976	2096350	2096976	1	2096350	2096976		Y
NC_000964.3	2097126	2097617	-	BSU19240	yocK		general	2097126	2097617	2097126	2097617	1	2097126	2097617		Y
NC_000964.3	2097692	2098024	-	BSU19250	yocL		hypothetical	2097692	2098024	2097692	2098024	1	2097692	2098024		Y
NC_000964.3	2098102	2098329	+	BSU19259	yoyB		hypothetical	2098102	2098329	2098102	2098329	1	2098102	2098329		Y
NC_000964.3	2098316	2098792	-	BSU19260	yocM		spore	2098316	2098792	2098316	2098792	1	2098316	2098792		Y
NC_000964.3	2098859	2099122	+	BSU19270	yozN		hypothetical	2098859	2099122	2098859	2099122	1	2098859	2099122		Y
NC_000964.3	2099127	2099360	+	BSU19280	yocN		hypothetical	2099127	2099360	2099127	2099360	1	2099127	2099360		Y
NC_000964.3	2099446	2099790	-	BSU19290	yozO		hypothetical	2099446	2099790	2099446	2099790	1	2099446	2099790		Y
NC_000964.3	2100147	2100350	-	BSU19300	yozC		hypothetical	2100147	2100350	2100147	2100350	1	2100147	2100350		Y
NC_000964.3	2100580	2102067	+	BSU19310	dhaS		aldehyde	2100580	2102067	2100580	2102067	1	2100580	2102067		Y
NC_000964.3	2102168	2104066	+	BSU19320	sqhC		squalene-hopene	2102168	2104066	2102168	2104066	1	2102168	2104066		Y
NC_000964.3	2104056	2104901	+	BSU19330	sodF		superoxide	2104056	2104901	2104056	2104901	1	2104056	2104901		Y
NC_000964.3	2104934	2106271	-	BSU19340	yocR		sodium-dependent	2104934	2106271	2104934	2106271	1	2104934	2106271		Y
NC_000964.3	2106490	2107455	+	BSU19350	yocS		sodium-dependent	2106490	2107455	2106490	2107455	1	2106490	2107455		Y
NC_000964.3	2107505	2108758	-	BSU19360	odhB		dihydrolipoamide	2107505	2108758	2107505	2108758	1	2107505	2108758		Y
NC_000964.3	2108774	2111608	-	BSU19370	sucA		2-oxoglutarate	2108774	2111608	2108774	2111608	1	2108774	2111608		Y
NC_000964.3	2111837	2113753	-	BSU19380	yojO		activator	2111837	2113753	2111837	2113753	1	2111837	2113753		Y
NC_000964.3	2113764	2114678	-	BSU19390	yojN		nitric-oxide	2113764	2114678	2113764	2114678	1	2113764	2114678		Y
NC_000964.3	2114742	2115332	-	BSU19400	sodC		superoxide	2114742	2115332	2114742	2115332	1	2114742	2115332		Y
NC_000964.3	2115425	2116669	-	BSU19410	cwlS		peptidoglycan	2115425	2116669	2115425	2116669	1	2115425	2116669		Y
NC_000964.3	2117051	2118268	-	BSU19420	yojK		glycosyltransferase	2117051	2118268	2117051	2118268	1	2117051	2118268		Y
NC_000964.3	2118504	2119127	-	BSU19430	yojJ		hypothetical	2118504	2119127	2118504	2119127	1	2118504	2119127		Y
NC_000964.3	2119393	2120751	+	BSU19440	yojI		multidrug	2119393	2120751	2119393	2120751	1	2119393	2120751		Y
NC_000964.3	2120767	2121615	+	BSU19450	rsbRC		piezosome	2120767	2121615	2120767	2121615	1	2120767	2121615		Y
NC_000964.3	2121641	2122306	-	BSU19460	yojG		deacetylase	2121641	2122306	2121641	2122306	1	2121641	2122306		Y
NC_000964.3	2122325	2122675	-	BSU19470	yojF		hypothetical	2122325	2122675	2122325	2122675	1	2122325	2122675		Y
NC_000964.3	2122672	2122950	-	BSU19479	yoyC		hypothetical	2122672	2122950	2122672	2122950	1	2122672	2122950		Y
NC_000964.3	2123026	2123922	-	BSU19480	yojE		integral	2123026	2123922	2123026	2123922	1	2123026	2123922		Y
NC_000964.3	2124021	2124494	+	BSU19490	gerT		spore	2124021	2124494	2124021	2124494	1	2124021	2124494		Y
NC_000964.3	2124529	2124765	-	BSU19510	yojB		hypothetical	2124529	2124765	2124529	2124765	1	2124529	2124765		Y
NC_000964.3	2124850	2126184	-	BSU19520	yojA		H+/anion	2124850	2126184	2124850	2126184	1	2124850	2126184		Y
NC_000964.3	2126549	2126938	+	BSU19530	yodA		tautomerase	2126549	2126938	2126549	2126938	1	2126549	2126938		Y
NC_000964.3	2127345	2127683	-	BSU19540	yodB		transcriptional	2127345	2127683	2127345	2127683	1	2127345	2127683		Y
NC_000964.3	2127813	2128421	+	BSU19550	yodC		oxidoreductase	2127813	2128421	2127813	2128421	1	2127813	2128421		Y
NC_000964.3	2128464	2129066	-	BSU19560	yodD		hydrolase	2128464	2129066	2128464	2129066	1	2128464	2129066		Y
NC_000964.3	2129082	2129993	-	BSU19570	yodE		lyase/dioxygenase	2129082	2129993	2129082	2129993	1	2129082	2129993		Y
NC_000964.3	2130177	2130377	+	BSU19579	yoyD		hypothetical	2130177	2130377	2130177	2130377	1	2130177	2130377		Y
NC_000964.3	2130377	2131867	+	BSU19580	yodF		Na+/metabolite	2130377	2131867	2130377	2131867	1	2130377	2131867		Y
[truncated: 2,177 more rows]
