# Supplementary material for: Spurious regulatory connections dictate the expression‐fitness landscape of translation factors
Source: Mol Syst Biol. 2021 Apr 26;17(4):e10302. doi: 10.15252/msb.202110302 (PMC8073009; doi:10.15252/msb.202110302)
Supplement: Supplementary file 12 — Code EV1 [file MSB-17-e10302-s003.zip › Computer_Code_EV1/additionnal_dependencies/stop_codon_of_genes_tetra_20210124.m]

function [ind_stop_codon,ind_stop_tetra,n_type_stop,n_type_stop_tetra,...
    stop_codons,stop_codons_tetra]  = stop_codon_of_genes_tetra_20210124(...
    species,codon_size)


%% get gene data and ribosome profiling data
if strcmp(species,'bsub')
    [start_forward, stop_forward, genes_f, ...
        start_reverse, stop_reverse, genes_r] = get_bsub_genes();
    genome = get_bsub_genome();
    stop_forward = stop_forward-3;
    start_reverse = start_reverse+3;
elseif strcmp(species,'ecoli')
    [start_forward, stop_forward, genes_f, ...
        start_reverse, stop_reverse, genes_r] = get_ecoli_genes();
    genome = get_ecoli_genome();
end
genome_size = length(genome);
data = zeros(genome_size,2);


%% codon reads

stop_codons = {'TAA','TGA','TAG'};
stop_codons_tetra = {'TAAA','TAAT','TAAC','TAAG',...
    'TGAA','TGAT','TGAC','TGAG',...
    'TAGA','TAGT','TAGC','TAGG'};


n_type_stop = zeros(length(stop_codons)+1,1);
n_type_stop_tetra = zeros(length(stop_codons_tetra),1);

ind_stop_codon = zeros(length(start_forward)+length(start_reverse),1);
ind_stop_tetra = zeros(length(start_forward)+length(start_reverse),1);


tic
for i =1:length(start_forward)
    
    codon_end = genome((stop_forward(i)+1):(stop_forward(i)+codon_size));
    tetra_end = genome((stop_forward(i)+1):(stop_forward(i)+codon_size+1));

    
    ind =  find(strcmp(stop_codons,codon_end));
    if length(ind)==1
        ind_stop_codon(i) = ind;
        n_type_stop(ind)=n_type_stop(ind)+1;
    else
        n_type_stop(length(stop_codons)+1)=n_type_stop(length(stop_codons)+1)+1;
    end
    
    ind_tetra =  find(strcmp(stop_codons_tetra,tetra_end));
    if length(ind_tetra)==1
        ind_stop_tetra(i) = ind_tetra;
        n_type_stop_tetra(ind_tetra)=n_type_stop_tetra(ind_tetra)+1;
    else
        n_type_stop_tetra(length(stop_codons)+1)=n_type_stop_tetra(length(stop_codons)+1)+1;
    end
    
    
end


for i =1:length(start_reverse)

    codon_end = RCsequence(genome((start_reverse(i)-codon_size):(start_reverse(i)-1)));
    tetra_end = RCsequence(genome((start_reverse(i)-codon_size-1):(start_reverse(i)-1)));

%     ind = find(strcmp(stop_codons,codon_end));
%     if length(ind)==1
%         ind_stop_codon(i+length(start_forward)) = ind;
%     end
%     
    
    ind =  find(strcmp(stop_codons,codon_end));
    if length(ind)==1
        ind_stop_codon(i+length(start_forward)) = ind;
        n_type_stop(ind)=n_type_stop(ind)+1;
    else
        n_type_stop(length(stop_codons)+1)=n_type_stop(length(stop_codons)+1)+1;
    end
    
    ind_tetra =  find(strcmp(stop_codons_tetra,tetra_end));
    if length(ind_tetra)==1
        ind_stop_tetra(i+length(start_forward)) = ind_tetra;
        n_type_stop_tetra(ind_tetra)=n_type_stop_tetra(ind_tetra)+1;
    else
        n_type_stop_tetra(length(stop_codons)+1)=n_type_stop_tetra(length(stop_codons)+1)+1;
    end
    
    
end
