# Supplementary material for: Spurious regulatory connections dictate the expression‐fitness landscape of translation factors
Source: Mol Syst Biol. 2021 Apr 26;17(4):e10302. doi: 10.15252/msb.202110302 (PMC8073009; doi:10.15252/msb.202110302)
Supplement: Supplementary file 12 — Code EV1 [file MSB-17-e10302-s003.zip › Computer_Code_EV1/additionnal_dependencies/compute_z_score.m]

function [average_data, z_score] = compute_z_score(data,half_width,...
    average_threshold,filter_type,gap)

% obtain filter for convolution.
filter = filter_generator(length(data),half_width,filter_type,gap);

% discrete Fourier transform of the data and of the filter.
ft_data = fft(data);
ft_filter = fft(filter);

% discrete Fourier transform of the square of the data.
ft_data_squared = fft(data.^2);

% perform convolutions via fast Fourier transform.
average_data = fftshift(ifft(ft_filter'.*ft_data));
std_data = sqrt(fftshift(ifft(ft_filter'.*ft_data_squared)) - ...
    average_data.^2);

% ensure that if the average is 0, you avoid NAN
z_score = (average_data>average_threshold).*(data-average_data)./(std_data + (average_data==0));

% filter out the data points with average smaller than a threshold and
% ensure that you obtain no NAN.

% % z_score = (average_data>average_threshold).*...
% %     (data-average_data)./(std_data + (average_data==0));
