# Supplementary material for: Spurious regulatory connections dictate the expression‐fitness landscape of translation factors
Source: Mol Syst Biol. 2021 Apr 26;17(4):e10302. doi: 10.15252/msb.202110302 (PMC8073009; doi:10.15252/msb.202110302)
Supplement: Supplementary file 12 — Code EV1 [file MSB-17-e10302-s003.zip › Computer_Code_EV1/additionnal_dependencies/remove_rRNA_tRNA.m]

function data = remove_rRNA_tRNA(data,buffer_window,species)

present_dir = pwd;

if strcmp(species,'bsub') | strcmp(species,'bsub_detailed')
    cd('/Users/jbl/Dropbox (MIT)/RNA-seq_data/wigs')
    rRNA_ends = xlsread('bsub_168_rRNA.xlsx');
    tRNA_ends = xlsread('bsub_168_tRNA.xlsx');
    genome_size = 4215606;      % B. Subtilis
    
elseif  strcmp(species,'bsub_dCas9_lacA')
    rRNA_ends = [];
    tRNA_ends = [];
    genome_size = 8569;
    
elseif strcmp(species,'CP011495.1')
    
    dir_fasta = '/Users/jbl/Documents/MIT/research/D1/gene_annotations/NCM3722_coli';
    file_fasta = 'CP011495.1.fasta';
    [genome, ~,~] = get_genomes_fna(dir_fasta,file_fasta);
    genome_size = length(genome{1});
    
    
    % see parse_NCM3722_tRNA_rRNA_20190625.m
    tRNA_ends = [...
        3297        3372
        3415        3491
      284956      285032
      412563      412657
      520975      521050
      524412      524488
      524497      524572
      559917      559993
      560052      560127
      560148      560234
      560277      560353
      614683      614759
      614802      614877
      745912      745987
      752928      753003
      753012      753096
      753213      753287
      753294      753369
      787315      787390
      939981      940056
      969790      969865
      969902      969977
      970013      970088
     1074611     1074695
     1182948     1183034
     1183069     1183155
     1183184     1183270
     1443902     1443978
     1444021     1444096
     1447448     1447524
     1455451     1455527
     1480615     1480690
     1503451     1503527
     1770996     1771072
     1900305     1900379
     1900417     1900491
     1900539     1900615
     1900631     1900705
     1900740     1900814
     1900838     1900922
     1900932     1901008
     1984429     1984504
     1984640     1984715
     1984718     1984793
     1984943     1985018
     1985022     1985097
     1985244     1985319
     1985452     1985527
     2179040     2179127
     2284781     2284868
     2350902     2350989
     2540581     2540665
     2540875     2540959
     2999909     2999985
     2999990     3000066
     3251698     3251784
     3251797     3251870
     3251925     3252000
     3303351     3303440
     3304432     3304507
     3317910     3317985
     3319734     3319809
     3322143     3322218
     3526114     3526190
     3706212     3706286
     3758721     3758796
     3758836     3758911
     3761611     3761686
     3761731     3761806
     3761853     3761928
     3761933     3762008
     3970049     3970124
     4027778     4027853
     4059800     4059876
     4060075     4060151
     4060214     4060290
     4060489     4060565
     4060569     4060661
     4189404     4189480
     4189514     4189590
     4189624     4189700
     4241002     4241075
     4352384     4352459
     4465848     4465923
     4568463     4568539
     4572322     4572408
     4672631     4672706
     4676009     4676084
     4676127     4676203];
 
 
 
    rRNA_ends = [...
         9       124
       202      3131
      3548      5103
    519346    520901
    521235    524159
    524242    524357
    613071    614626
    615052    617982
    618059    618174
    744197    745752
    746172    749101
    749179    749294
    785686    787241
    787575    790505
    790583    790698
   1442290   1443845
   1444271   1447200
   1447278   1447393
   3966751   3966866
   3966944   3969873
   3970284   3971839
   4672476   4672591
   4672721   4672836
   4672914   4675843
   4676260   4677815];
    
elseif strcmp(species,'CP011496.1')
    
    rRNA_ends = [];
    tRNA_ends = [];
    genome_size = [];
    
elseif strcmp(species,'ecoli')
%     genome_size = 4639675;      % E. Coli
%     cd('/Users/jbl/Documents/MIT/research/D1/RNA_seq_annotation/data/James_data')
%     
%     fid = fopen('rRNA_ecoli.csv');
%     content = textscan(fid,'%s %d %d %s','Delimiter',',','HeaderLines',1);
%     rRNA_ends(:,1) = content{2};
%     rRNA_ends(:,2) = content{3};
%     fclose(fid);
%     
%     fid = fopen('tRNA_ecoli.csv');
%     content = textscan(fid,'%s %s %d %d
%     %s','Delimiter',',','HeaderLines',1);
%     tRNA_ends(:,1) = content{3};
%     tRNA_ends(:,2) = content{4};
%     fclose(fid);

    [rRNA_ends, tRNA_ends] = get_rRNA_tRNA_coli_v2();
    genome_size = length(get_ecoli_genome());

    
elseif strcmp(species,'vnat1')
    [rRNA_ends, tRNA_ends] = get_rRNA_tRNA_vnat('vnat1');
    genome_size = length(get_vnat1_genome());
    
elseif strcmp(species,'vnat2')
    [rRNA_ends, tRNA_ends] = get_rRNA_tRNA_vnat('vnat2');
    genome_size = length(get_vnat2_genome());

elseif strcmp(species,'caulo')
    [rRNA_ends, tRNA_ends] = get_rRNA_tRNA_caulo();
    genome_size = length(get_caulobacter_genome());

else
    disp('Unrecognized species.')
end
cd(present_dir)


if ~isempty(rRNA_ends)
    
    rRNA_ends(:,1) = rRNA_ends(:,1)-buffer_window;
    tRNA_ends(:,1) = tRNA_ends(:,1)-buffer_window;
    
    rRNA_ends(:,2) = rRNA_ends(:,2)+buffer_window;
    tRNA_ends(:,2) = tRNA_ends(:,2)+buffer_window;
    
    
    rRNA_ends(rRNA_ends(:,1)<0) = 1;
    tRNA_ends(tRNA_ends(:,1)<0) = 1;
    rRNA_ends(rRNA_ends(:,2)>genome_size) = genome_size;
    tRNA_ends(tRNA_ends(:,2)>genome_size) = genome_size;
    
    
    for i = 1:length(rRNA_ends)
        excluded_region = rRNA_ends(i,1):rRNA_ends(i,2);
        data(:,excluded_region,:) = 0;
    end
    
    for i = 1:length(tRNA_ends)
        excluded_region = tRNA_ends(i,1):tRNA_ends(i,2);
        data(:,excluded_region,:) = 0;
    end
end
