# Supplementary material for: Spurious regulatory connections dictate the expression‐fitness landscape of translation factors
Source: Mol Syst Biol. 2021 Apr 26;17(4):e10302. doi: 10.15252/msb.202110302 (PMC8073009; doi:10.15252/msb.202110302)
Supplement: Supplementary file 12 — Code EV1 [file MSB-17-e10302-s003.zip › Computer_Code_EV1/additionnal_dependencies/pale_RGB.m]

function pale_mycolor = pale_RGB(mycolor,tint_factor)

pale_mycolor(1) = mycolor(1) + (1 - mycolor(1)) * tint_factor;
pale_mycolor(2) = mycolor(2) + (1 - mycolor(2)) * tint_factor;
pale_mycolor(3) = mycolor(3) + (1 - mycolor(3)) * tint_factor;
