# Supplementary material for: Spurious regulatory connections dictate the expression‐fitness landscape of translation factors
Source: Mol Syst Biol. 2021 Apr 26;17(4):e10302. doi: 10.15252/msb.202110302 (PMC8073009; doi:10.15252/msb.202110302)
Supplement: Supplementary file 12 — Code EV1 [file MSB-17-e10302-s003.zip › Computer_Code_EV1/additionnal_dependencies/default_plot.m]

function default_plot(bool_log)

if bool_log
    set(gca,'XScale','log','YScale','log','MinorGridLineStyle','none','FontSize',16);
    grid on
else
    set(gca,'MinorGridLineStyle','none','FontSize',16);
    grid on
end
