# Supplementary material for: Spurious regulatory connections dictate the expression‐fitness landscape of translation factors
Source: Mol Syst Biol. 2021 Apr 26;17(4):e10302. doi: 10.15252/msb.202110302 (PMC8073009; doi:10.15252/msb.202110302)
Supplement: Supplementary file 12 — Code EV1 [file MSB-17-e10302-s003.zip › Computer_Code_EV1/additionnal_dependencies/TE_bsub_mendeley_data_ncm3s3pk2t_20191210.txt]

Gene	TE	mRNA reads	Ribosome footprint reads
dnaA	0.702609	29299	3217
dnaN	2.604028	18645	7655
yaaA	3.108026	1361	932
recF	0.196127	19576	607
yaaB	0.078496	2956	48
gyrB	1.499142	37219	8594
gyrA	1.129336	51042	8813
guaB	2.740274	71569	30518
dacA	1.773666	50532	14011
yaaD	3.851563	16845	10405
yaaE	1.0451	10389	1813
serS	2.702794	24795	10498
tadA	0.917359	834	132
dnaX	0.495323	21606	1656
yaaK	3.646254	6478	4426
recR	1.142291	8637	1646
yaaL	0.71114	2065	317
bofA	0.010312	788	2
csfB	0.716361	215	37
xpaC	0.540293	1581	142
yaaN	0.534268	3347	282
yaaO	0.276736	8657	374
tmk	1.948365	3607	1163
yaaQ	1.223626	2423	553
yaaR	0.717158	3445	432
holB	0.318169	10715	543
yaaT	1.104232	9441	1682
yabA	0.518547	4184	396
yabB	1.677396	2470	675
yazA	0.543372	918	96
yabC	2.030996	3367	1098
metS	2.617855	22171	8927
yabD	4.138153	1674	1125
yabE	0.37633	17913	1055
rnmV	1.703793	3224	924
ksgA	1.965309	6782	2139
yabG	0	192	0
veg	0.49197	6154	610
sspF	0.117814	23	1
ipk	2.115717	7664	2604
purR	0.463506	16119	1202
yabJ	2.50132	8288	3736
spoVG	1.307586	1970	498
glmU	1.221674	54707	10433
prs	3.637505	41002	23784
ctc	0.368472	27831	1704
pth	1.773889	4529	1349
yabK	0.127886	1409	39
mfd	1.07438	25574	4169
spoVT	0.138982	3569	84
yabM	0.353727	5408	297
yabN	1.515859	10481	2473
yabO	2.921036	1875	1104
yabP	0.007154	1922	3
yabQ	0.020405	6525	23
divIC	0.581874	5154	541
yabR	2.339497	30521	12799
spoIIE	0.055118	1956	17
yabS	0.083548	613	9
yabT	0.073284	580	7
tilS	0.131154	21706	444
hprT	2.656053	18787	8427
ftsH	0.907528	146493	20476
coaX	1.590224	6318	1629
hslO	2.470734	8316	3298
yacD	1.792786	2931	843
cysK	2.227088	8199	2918
pabB	2.179626	5084	1728
pabA	0.798341	5480	732
pabC	0.175483	6573	186
sul	2.148711	6288	2172
folB	1.738368	2705	856
folK	0.669679	4843	554
yazB	0.241848	3335	181
dusB	0.611456	19849	1929
lysS	3.383603	39477	20766
ctsR	0.298339	2385	124
mcsA	0.581986	2791	274
mcsB	0.599584	5780	548
clpC	2.490848	16073	6123
radA	0.548251	4124	353
yacK	1.21261	4103	787
yacL	0.941043	6693	995
ispD	1.116218	4283	784
ispF	4.146544	2311	1651
gltX	2.091595	40435	13167
cysE	0.58677	3417	331
cysS	3.009987	9741	4572
mrnC	1.198665	2935	617
rlmB	2.403879	3983	1558
yacP	0.352225	2500	150
sigH	0.448304	9153	677
rpmGB	1.873383	1564	874
secE	0.971438	3641	880
nusG	3.354134	13623	7735
rplK	1.194733	243552	51137
rplA	2.400997	254060	99919
rplJ	1.336977	289828	66215
rplL	7.555663	196228	268116
ybxB	0.481585	10309	827
rpoB	1.277177	311758	60392
rpoC	1.009593	388717	59519
ybxF	0.034994	101823	732
rpsL	1.643281	189716	55017
rpsG	1.595171	245014	67457
fusA	1.149363	1349578	238273
tufA	4.030623	1000371	634000
ybaC	0.172002	2056	57
rpsJ	2.253354	117656	50364
rplC	1.543625	246799	63119
rplD	1.611905	274567	73409
rplW	1.910664	88291	32778
rplB	1.883466	379224	115093
rpsS	1.56376	81531	25047
rplV	1.853944	102252	34998
rpsC	2.310171	218818	83354
rplP	2.33115	121777	49692
rpmC	0.825905	48605	9222
rpsQ	1.435471	78554	22613
rplN	2.328694	99682	42057
rplX	0.989708	97160	18214
rplE	2.072402	175466	61452
rpsN	2.16988	37701	19823
rpsH	1.466146	132926	34704
rplF	1.2258	171813	35592
rplR	2.079756	110069	41637
rpsE	1.958859	163403	54696
rpmD	1.767849	43091	18933
rplO	1.491863	139617	36368
secY	0.149137	514064	12001
adk	0.318858	207238	10902
mapA	0.103967	221911	3755
ybzG	0.016603	57233	205
infA	0.747105	50451	8235
rpmJ	NaN	0	10672
rpsM	1.403823	105113	26787
rpsK	2.744286	125377	61365
rpoA	0.562175	325646	29214
rplQ	2.068382	119007	44771
ybxA	0.396671	5063	324
ybaE	0.36278	5003	293
ybaF	0.344844	6439	360
truA	0.09158	28550	426
rplM	2.980196	134759	70210
rpsI	2.976989	101238	53839
ybaJ	1.681613	3310	904
ybaK	0	46	0
cwlD	0	111	0
salA	2.281908	23184	8377
kbaA	0.203559	639	22
ybaR	1.888053	4105	1208
ybaS	1.25913	2434	490
sigW	0.242693	11230	458
rsiW	0.587994	12461	1215
ybbP	0.911945	6958	1024
ybbR	0.353236	16355	900
glmM	4.102541	18640	11947
glmS	3.058738	124436	58743
adaA	0.977065	66	11
adaB	1.945489	89	30
ndhF	1.401859	1167	255
ybcC	1.31979	2400	484
ybcF	1.563478	509	135
ybcH	1.310631	310	79
ybcI	4.809779	410	356
ybzH	0.876705	1251	210
ybcL	0.371872	509	30
ybcM	0.129697	429	11
skfA	15.213545	51	205
skfB	1.415536	231	52
skfC	0.446727	368	26
skfE	0.045229	154	2
skfF	0	296	0
skfG	1.462381	124	31
skfH	1.235353	109	24
ybdG	0.142313	418	10
ybdJ	0.328633	313	17
ybdK	0.199395	584	19
ybzI	3.019956	1438	872
ybdO	1.134283	650	117
ybxG	1.685744	5334	1403
csgA	0	8	0
ybxH	0	4	0
cypC	0.659954	157	17
ybeC	2.370825	5594	2056
ybeF	2.004061	57	24
ybfA	3.153595	474	240
ybfB	0.717569	605	69
purT	2.821054	1998	888
mpr	0.579913	247	23
ybfJ	0.795417	106	15
ybfK	1.318487	2318	490
pssA	1.347154	6507	1484
ybfM	0.443492	4725	360
psd	0.413875	8160	547
ybfN	2.676158	361	190
ybfO	1.089674	309	53
ybfP	1.836391	386	114
ybfQ	3.667267	8684	5073
ybgA	1.473204	1200	290
ybgB	0.976668	456	88
ybgE	2.646254	257	108
glnJ	0.50491	852	68
glnL	0.714891	927	106
ycbC	1.46703	67	16
ycbD	1.241772	129	25
gudP	0	405	0
gudD	0.430541	63	5
ycbG	2.354724	1594	615
garD	1.61566	610	154
ycbJ	0.867684	1337	186
rtpA	1.324551	98	36
ycbK	0.066321	1327	15
ycbL	2.932765	474	229
ycbM	0.343435	720	40
ycbN	1.698435	836	227
ycbO	1.457104	689	165
cwlJ	0	71	0
ycbR	4.560658	372	277
yczK	0	4	0
phoD	0	114	0
tatAD	5.391127	7	9
tatCD	0	27	0
ycbU	0.556362	442	39
ansZ	0.852019	146	20
estA	4.31714	557	398
yccF	4.032983	15877	10129
natA	3.237614	388	205
natB	2.839825	807	361
yccK	0.684792	457	51
ycdB	0.920831	482	70
ycdC	0.973901	1121	171
rapJ	0.762975	3325	401
ycdF	2.407741	213	84
ycdG	0.284694	581	26
adcA	1.101228	7994	1404
adcC	1.782233	3069	897
adcB	1.878878	4589	1389
yceC	2.38666	8758	3484
yceD	4.557613	10162	7749
yceE	1.271953	11253	2397
yceF	2.643569	16057	6885
yceG	0.346429	6747	363
yceH	4.017777	5128	3257
yceI	1.326793	1916	400
opuAA	1.775895	9486	2642
opuAB	1.487136	6830	1635
opuAC	1.133441	7524	1368
ycgA	0	201	0
ycgB	0.51223	1012	87
amyE	0.84036	5464	707
ldh	6.116204	340	332
lctP	0.376788	637	38
ycgE	1.09397	875	166
ycgF	0.025202	1147	5
ycgG	0.008696	1379	2
ycgI	0	16	0
nadE	4.179572	16071	10841
aroK	1.930059	1207	392
ycgK	0.848741	792	108
cah	4.836677	726	560
ycgL	2.671234	502	218
ycgM	0	27	0
ycgN	0.107161	1306	22
ycgO	1.307102	5996	1222
ycgP	1.103598	1269	220
ycgT	2.793876	2844	1263
nasA	0.085065	591	8
yciA	2.052247	49	17
yciB	0	21	0
yczL	0	7	0
yciC	2.389944	80	31
yckC	0.187311	855	28
yckD	0	15	0
bglC	4.038707	824	519
hxlR	1.478319	274	74
srfAA	0.958405	13466	1935
srfAB	0.99623	15250	2278
comS	2.345241	56	43
srfAC	0.819189	5270	655
srfAD	0.849096	974	135
ycxA	0.260533	219	9
ycxD	1.409305	368	82
yclB	0.493921	102	9
ubiD	2.544108	260	104
bsdD	6.717424	24	35
yclD	0.346255	70	5
yclE	1.072038	670	116
yclG	0	365	0
gerKA	0	206	0
gerKC	0.101056	229	4
gerKB	0.121675	375	8
yclJ	2.131639	976	342
yclK	0.593534	2963	275
rapC	0.334634	3783	200
phrC	NaN	0	95
yclN	0.330737	23706	1251
yclO	0.174845	23517	657
yclP	0.379059	17539	1081
yclQ	2.039921	31943	10392
yczG	0.418304	2027	161
gabT	0.311235	100	5
gabD	3.697516	2620	1512
glcU	0	17	0
gdh	0.558109	37	4
ycnL	4.35641	574	458
mtlA	9.818555	32503	49706
mtlF	23.973031	11982	50350
mtlD	7.823657	37911	46799
ycsA	4.702022	6219	4630
sipU	1.065868	2376	426
ycsD	1.062679	1977	376
ycsE	3.0899	3489	1754
ycsF	2.35179	390	149
ycsG	1.563112	523	129
ycsI	0.650113	321	34
kipI	0.651398	313	34
kipA	0.730828	446	52
kipR	0.46101	319	24
lipC	0.070227	294	4
yczI	3.482315	1532	1102
pbpC	1.752946	17834	4808
ycsN	0.135726	7370	161
mtlR	2.491269	5299	2028
ydaB	2.562689	2527	1007
ydaD	2.303038	160	60
ydaE	0.461294	103	9
ydaF	1.303436	241	53
ydaG	1.217838	569	123
ydaH	1.59174	1332	343
lrpC	1.568216	735	202
topB	2.544105	12387	4834
ydaJ	0.312202	2939	146
ydaK	1.004483	948	154
ydaL	0.381894	2080	123
ydaM	0.748193	1660	195
ydaN	2.257678	3507	1216
ydaO	1.754536	6098	1651
mutT	0.486413	46	4
ydaP	0.976726	835	127
ydbA	1.861297	1131	340
gsiB	1.674424	276	84
ydbB	3.323161	83	51
ydbC	1.585702	84	25
dctS	0.195785	1390	43
dctR	0.701422	648	75
dctP	0.798478	23359	2924
ydbI	0.880296	12138	1693
ydbJ	2.47632	4087	1618
ydbK	2.169923	4225	1494
ydbL	0.203298	2263	86
ydbM	1.599644	1566	396
ydbO	0.030429	2929	15
ddl	3.458975	18725	10253
murF	2.910098	9233	4194
cshA	3.737703	72332	41986
ydbS	0.980724	2893	489
ydbT	0.475626	10238	758
acpS	1.011858	514	95
ydcC	0.037748	1878	12
alrA	2.720163	7440	3186
endB	1.173094	11068	2542
ndoA	0.257609	14955	707
rsbRA	1.648217	7052	1875
rsbS	1.831554	2499	832
rsbT	1.649027	2414	708
rsbU	0.668743	8419	895
rsbV	2.397268	3073	1374
rsbW	2.253185	4141	1604
sigB	0.798472	6967	901
rsbX	0.59444	3798	377
ydcF	0.160565	122	4
ydcG	0.620852	684	75
ydcH	0.85576	649	97
ydcI	2.747552	5379	2268
ydcK	0.981087	586	100
sacV	0.094818	40	1
ydzL	0.368828	50	4
ydcO	0.181784	45	2
ydcP	5.639141	91	93
ydcQ	0	89	0
ydcR	0	39	0
ydcS	0.133946	8	1
ydcT	0	13	0
yddA	0	10	0
yddB	0	28	0
yddC	0	3	0
yddD	0	14	0
yddE	0	44	0
yddF	0	5	0
yddG	0	44	0
yddH	0	17	0
yddI	0	9	0
yddJ	1.814342	161	53
rapI	0.233151	819	31
phrI	NaN	0	150
yddM	1.782334	1083	309
lrpA	1.378266	920	225
yddQ	2.828709	537	257
yddR	3.584063	480	280
yddS	0.720178	331	38
ydzM	1.157439	103	31
yddT	0.395018	714	47
ydzN	2.632437	528	337
ydeA	1.544906	280	73
cspC	2.366574	13872	7542
ydeD	0.811694	344	45
ydeF	0.823208	998	129
ydeG	2.388034	382	143
ydeH	0.210657	534	20
ydeI	3.041473	406	207
ydeL	0.390262	309	19
ydeM	3.163701	647	360
ydeO	1.847545	3412	1013
ydeQ	4.11905	157	109
ydeS	2.586326	1540	665
ydzO	0.024545	345	3
aseR	0.62211	561	65
ydfA	1.309543	2671	548
ydfB	0.924027	235	36
ydfD	1.077345	582	98
ydfF	1.25913	1051	218
ydfH	1.095827	909	157
ydfI	1.422233	527	124
ydfJ	0.3939	193	12
ydfN	0.263982	35	2
ydfO	2.027514	59	20
ydfP	1.234473	183	41
ydfQ	1.537176	48	14
ydfS	0	70	0
ydgC	0.142596	2650	64
ydgD	0.17548	1055	35
ydgE	0.436514	601	46
ydgG	0.771443	404	55
ydgH	1.37221	4109	861
ydgK	1.315588	4394	909
ydhC	3.059931	1790	901
ydhD	0	353	0
ydhE	4.65098	1482	1085
ydhG	0.839318	1211	184
ydhJ	1.550345	571	141
ydhK	1.47246	557	137
gmuB	2.902859	1127	620
gmuA	2.08949	1371	533
gmuC	0.723474	6017	681
gmuD	1.828349	5788	1651
gmuR	0.515818	3314	280
gmuE	0.543422	2936	256
gmuF	0.383539	2714	167
gmuG	1.348904	3386	722
thiL	0.524103	5679	474
ydiB	2.260545	2123	827
ydiC	2.058228	4093	1382
rimI	0.661243	2353	271
gcp	2.100449	6541	2178
moaC	1.64593	2956	829
ydiH	2.129068	5109	1797
tatAY	1.713647	1047	459
tatCY	0.242673	10172	401
groES	2.98536	16399	9547
groEL	3.310036	139886	71725
ydiM	0.695601	257	33
ydzU	0	242	0
ydiO	1.777723	8619	2400
ydiP	1.6054	9517	2405
ydiR	2.252786	4077	1467
ydiS	1.577605	5669	1419
ydjA	0.271304	8435	357
ydjB	0.675423	255	32
ydjC	0.31454	270	16
gutB	4.256996	435	294
gutP	0.300815	293	14
ydjE	2.6803	2216	947
pspA	5.175181	1569	1334
ydjG	1.781341	2352	665
ydjH	1.476017	1962	471
ydjI	3.999018	3044	1939
iolT	0.533729	159	14
ydjM	3.005176	7135	3878
ydjN	1.49778	4327	1027
yeaB	0.386232	649	41
yeaC	2.750909	2345	1028
yeaD	0.875826	2903	400
yebA	0.536733	6174	508
guaA	3.234147	83047	41705
pbuG	2.514961	11990	4716
yebC	1.805121	3444	1006
yebD	0.401281	31	4
yebE	2.258227	665	254
yebG	1.917775	160	72
purE	1.060062	1462	266
purK	0.482909	3413	260
purB	3.575019	4987	2791
purC	0.899475	345	51
purS	2.779549	85	49
purQ	1.97082	274	89
purL	2.052723	891	281
purF	1.074982	623	105
purM	1.912671	318	97
purN	0.320817	190	11
purH	3.581728	654	364
purD	1.962153	592	183
yecA	0.312205	200	10
yerA	1.713538	11559	3061
yerB	0.125933	24115	483
yerC	2.228524	6229	2622
pcrB	2.538919	2506	1045
pcrA	1.828527	15008	4208
ligA	1.352104	17465	3632
yerH	1.989392	13330	4171
yerI	0.361729	2425	140
gatC	1.603256	8085	2510
gatA	2.673103	52806	21972
gatB	2.35315	58644	21498
swrC	1.839682	33192	9281
yerQ	1.021826	12601	2061
yefA	2.008123	7850	2461
yefC	0.009401	489	1
yeeA	0.92586	6623	936
yeeB	1.802901	4894	1363
yeeC	0.21052	3291	110
yeeG	0	27	0
rapH	0.264257	492	21
phrH	3.109654	52	42
yeeI	6.783957	6953	7704
yeeK	0.263281	191	9
yezE	0.570207	1785	171
yesE	2.522638	144	64
yesF	3.761133	275	167
cotJA	0.147614	11	1
cotJB	0	15	0
cotJC	0.118317	31	1
yesJ	2.235864	1148	434
yesK	1.019406	112	22
yesL	0.355447	275	17
yesM	0.033119	633	4
yesN	0.065046	279	3
yesO	0	101	0
yesP	0	70	0
yesQ	0	60	0
yesR	0.291772	113	6
yesS	0	236	0
rhgT	0.86996	29	5
yesU	0	25	0
yesV	0	20	0
yesW	0	76	0
yesX	0	61	0
yesY	1.548502	33	9
yesZ	0	138	0
yetA	0	251	0
lplA	1.194202	192	36
lplB	0.671274	159	18
lplC	0.305452	233	12
lplD	0.348021	296	17
yetF	0	208	0
yezD	2.097693	27	16
yetJ	3.072295	13158	6680
yetK	0.725154	1290	149
yetM	3.860802	231	141
yetO	0	179	0
ltaSA	1.247014	39719	7628
yfnH	0	43	0
yfnG	0	52	0
yfnF	0	46	0
yfnE	0.276579	251	11
yfnD	0	430	0
yfmT	3.770506	8824	5179
yfmS	2.621487	5765	2429
yfmR	3.117877	6789	3262
yfmQ	0.986421	2812	484
yfmP	1.277492	936	211
yfmO	2.691355	1363	577
yfmN	0	9	0
yfmL	4.343606	4435	3039
yfmK	1.441391	250	63
yfmG	1.079181	361	61
yfmA	0	3	0
yflT	1.118643	129	27
pel	1.914628	1595	479
yflS	0.845189	612	81
citS	0.121524	377	8
citT	0.115884	156	3
yflP	0.107991	260	5
citM	0.045721	540	4
yflN	0.004766	377	1
nosA	2.304094	1694	617
yflK	2.78476	1116	512
nagP	2.594078	9608	3893
yflD	0	6	0
yflB	1.436197	162	42
yflA	0.295997	251	12
treP	1.985319	134063	41488
treA	3.710432	68626	39397
treR	0.194561	30435	968
yfkO	2.29579	14403	5445
yfkM	3.327324	320	182
yfkJ	1.649521	517	148
yfkI	2.163908	311	127
yfkH	0.074365	1012	13
yfkE	1.196881	342	65
yfkD	0.023312	411	2
yfjT	1.603964	811	316
pdaA	0.213503	422	15
yfjP	1.550413	850	212
yfjO	2.773365	5962	2579
yfzA	0.634315	94	13
dusC	2.83526	3807	1719
yfjM	0.824434	475	69
yfjL	0.841722	803	111
acoA	0	26	0
acoB	2.009193	39	13
acoC	0.316053	146	8
acoL	0.349815	244	14
acoR	0.177325	3966	109
sspH	0.076741	289	6
malA	2.556056	649	260
malR	0.985887	411	66
malP	1.114342	564	98
malQ	0.720361	1242	139
yfiC	0.430849	1191	80
catD	5.032964	467	418
catE	1.486776	973	233
yfiF	0.7605	148	18
yfiG	0	309	0
yfiH	2.612273	187	79
yfiI	2.045327	227	74
yfiJ	0.627581	1284	127
yfiK	1.617876	873	233
yfiL	0	39	0
yfiM	0	46	0
yfiN	0.234841	81	4
estB	3.225944	1462	781
yfiQ	0.664995	199	21
yfiT	3.382472	614	352
mprF	0.656159	10493	1052
yfiZ	0.994419	5114	809
yfhA	0.661453	6102	641
yfhB	2.376674	474	181
yfhC	2.165782	10237	3708
recX	0.943607	2348	359
yfhH	3.849728	929	676
yfhI	0.902869	5253	746
yfhJ	2.490789	354	176
yfhK	1.101347	226	43
yfhL	0.858682	215	35
yfhM	1.370848	647	143
csbB	1.838388	8126	2377
yfhO	0.780769	17165	2047
yfhQ	1.168642	4136	764
fabL	6.447064	7566	7932
sspE	0.058351	2460	30
ygaB	0	23	0
ygaC	0.973312	2472	408
ygaD	0.854992	5039	666
ygaF	6.27695	1135	1229
perR	1.465904	6787	1740
ygxA	1.410606	5310	1202
ygzA	1.078947	28	7
ygaJ	0.764009	285	36
thiC	0.106893	481	9
senS	0	2	0
ssuB	NaN	0	0
ssuA	0	13	0
ssuC	0	19	0
ssuD	1.30647	30	7
ygaN	1.370631	214	50
rpsN2	4.014989	30	24
yhbA	0.932556	1336	197
yhbB	0	107	0
cspR	2.817467	6199	3002
yhbD	1.406536	791	182
yhbE	3.604517	811	478
yhbF	3.747328	844	518
prkA	0	218	0
yhbH	0	195	0
yhbI	0.080126	2386	34
yhbJ	4.48978	3698	2734
yhcA	0.73014	9146	1036
yhcB	1.917895	2653	863
yhcC	0.589536	1924	205
yhcD	0	723	0
yhcE	1.016929	2072	343
yhcF	0.668547	704	86
yhcG	1.012681	1787	297
yhcH	3.379379	2588	1400
yhcI	2.660809	3477	1477
yhcJ	0.178554	3099	90
tcyP	2.350377	3473	1274
yhcN	0	153	0
yhcO	0	26	0
yhcR	0	752	0
yhcS	0.7541	165	21
yhcU	2.774019	199	99
yhcV	0.048713	296	3
yhcW	3.264338	1671	899
yhcX	1.748241	5110	1388
yhxA	0.174383	6837	187
glpP	1.667217	3123	872
glpF	2.460465	75431	29934
glpK	3.302092	167451	85981
glpD	3.913479	188534	114202
pgcA	2.710354	51992	21774
yhcY	0.562183	927	83
yhcZ	0.554283	485	45
yhdA	5.281165	345	310
yhdC	0	24	0
spoVR	0	114	0
lytE	3.319938	6875	3627
citA	4.241358	818	549
yhdF	0.139264	675	16
ctrA	0	25	0
yhdH	1.063983	5294	880
yhdJ	3.746549	60	40
yhdN	1.295355	774	160
plsC	3.030867	4555	2301
yhdR	3.631081	1277	730
yhdT	0.33546	2626	138
yhdX	NaN	0	0
yhdY	0.855676	2983	403
yhdZ	2.583248	579	244
dat	1.679651	1016	275
yheJ	0.231619	457	29
yheI	0.504729	559	44
yheH	0.404201	857	54
yheB	3.045908	3480	1672
yheA	4.543779	6833	5682
yhaX	0.128137	1416	30
hemZ	1.908367	5945	1764
yhaR	2.567001	71	30
yhaQ	1.018287	2083	340
yhaP	1.689327	3754	995
yhaO	0.657671	2403	249
yhaN	0.435081	6687	444
yhaM	2.642324	6438	2715
yhaL	0.261822	110	7
yhzE	NaN	0	0
yhaI	0.896139	1355	225
yhzF	0	0	0
ecsA	3.233266	1816	957
ecsB	1.181811	4520	839
ecsC	0.285374	2500	117
pbpF	0.734484	2502	283
hemE	3.209248	4497	2285
hemH	3.394157	5468	2965
hemY	1.270154	7108	1408
yhgD	0.760468	1691	216
yhgE	1.931589	8009	2369
yhfC	1.078225	39	7
yhfE	3.092005	1413	693
yhfF	2.27398	494	200
yhfI	1.97542	3378	1088
yhfJ	3.812623	5027	3048
yhfK	2.201386	3393	1235
yhfL	0.29491	887	41
yhfN	0.238736	496	19
yhfO	2.381374	491	204
yhfP	1.21533	2283	442
yhfQ	2.816696	13008	5836
yhxC	0.30869	40	2
comK	3.85821	505	327
yhjA	3.394346	4932	3329
yhjE	0.511463	1015	87
sipV	0.552794	750	71
yhjG	6.368763	332	329
yhjH	2.51794	339	145
yhjM	0.517931	418	35
yhjP	0.400817	1135	71
addB	1.085411	5639	929
addA	0.69885	8600	912
sbcD	1.33018	1723	361
sbcC	0.753525	6797	778
yisB	0.368292	487	35
yisK	1.853772	553	165
yisL	4.227406	3331	2572
wprA	2.179683	52965	17613
asnO	0	71	0
yisP	1.915544	856	265
yisR	0.522381	700	59
degA	1.126905	864	155
yisS	2.331517	1228	455
yisV	0.885046	362	51
yisY	0.232725	170	7
yitC	0	13	0
yitD	0	22	0
yitL	5.154522	5383	4445
yizB	0.843659	239	38
yitQ	0.901481	466	71
yitR	2.930288	285	162
nprB	0	180	0
yitT	1.82852	3778	1113
ipi	0.478009	1755	153
yitV	2.922424	1808	858
yitW	4.341362	1726	1424
yitY	0.76329	3589	427
yitZ	0.969282	1068	178
argC	0.836196	81	11
argJ	2.922463	55	26
argB	0	34	0
argD	0	29	0
carA	0.469681	21	2
carB	0	193	0
argF	0.788187	162	21
yjzC	Inf	0	1
yjaU	0	116	0
yjaV	0	97	0
med	0.430541	10638	731
comZ	1.945371	2866	1321
fabHA	3.445283	18939	10418
fabF	3.782899	33847	20087
yjaZ	0	17	0
appD	0	17	0
appF	0	25	0
appB	0	85	0
appC	0.678103	65	8
yjbA	0.092024	43	1
oppA	2.564198	1381	549
oppB	1.791167	250	72
oppC	2.466445	259	103
oppD	1.987819	366	116
oppF	2.220631	329	117
yjbB	0	104	0
yjbC	0.325103	3912	213
spxA	3.468406	8628	5338
mecA	0.882501	5837	850
coiA	0	68	0
pepF	2.953115	8981	4079
yjbL	3.820098	2810	1945
yjbM	1.174081	4823	938
nadF	1.447584	6358	1489
yjbO	0.330016	6556	349
yjbQ	1.829879	2381	672
tenA	5.159041	283	239
tenI	0.97802	232	38
thiO	0.659437	477	50
thiS	0.825144	32	7
thiG	5.016016	346	282
thiF	0.73699	517	61
yjbV	1.55876	385	97
fabI	5.886691	22303	21288
cotO	0.235715	105	5
yjcA	0	27	0
yjzK	0	0	0
yjcZ	0	3	0
spoVIF	0	4	0
yjzE	0.494582	324	33
yjcI	4.318868	65	45
yjcJ	0.543302	90	8
yjcN	3.219676	4178	2527
yjzF	NaN	0	6
yjzG	3.491299	13	13
yjcO	2.617823	96	44
yjcP	0.848467	488	71
yjcQ	2.574081	253	127
yjcR	0	30	0
yjcS	1.457438	944	260
yjdA	2.1801	2794	991
manR	0.162578	20430	512
manP	0.872124	20001	2685
manA	0.335915	8182	439
yjdF	0.066875	5138	60
yjdI	2.096764	604	218
yjeA	1.892512	2687	793
yjfC	0	16	0
yjgC	0.504584	445	35
yjgD	0.959492	65	11
yjhA	4.165327	365	252
yjhB	0.386609	65	5
yjiB	0.947191	163	25
yjiC	1.978355	260	81
yjjA	3.595538	2462	1430
yjlB	0.410039	169	12
rex	3.293212	22350	12953
ndh	4.120316	70255	45542
uxaC	2.526491	1396	550
exuM	0.579825	253	23
yjmC	0.437839	54	4
yjmD	0.445388	80	6
uxuA	0	79	0
yjmF	0.219605	55	2
exuT	0	114	0
exuR	1.701069	698	189
uxaB	1.266472	194	39
uxaA	1.391595	224	49
yjoB	3.833262	2957	1776
rapA	0.220612	895	32
phrA	NaN	0	6
xlyB	3.91378	1434	896
yjqB	0.305561	886	46
yjqC	0.05209	1389	12
yjzJ	1.417727	25	10
xkdB	2.996738	149	72
xkdC	3.811302	209	129
ykzK	4.398429	36	42
xkdD	1.695738	100	32
xtrA	2.688427	43	27
xpf	7.882571	78	105
xtmA	0.056098	2102	20
xtmB	0.043275	3498	24
xkdE	0.381174	4229	251
xkdF	1.029216	3778	627
xkdG	2.172717	5182	1798
ykzL	0.965839	1485	258
xkdH	0.388304	1674	119
xkdI	0.155817	2099	57
xkdJ	0.226628	2045	81
ykzM	1.052714	806	186
xkdK	2.966366	8509	3936
xkdM	3.04607	2485	1321
xkdN	3.113193	1474	800
xkzB	0.025361	255	2
xkdO	0.144821	9953	219
xkdP	0.271372	1206	54
xkdQ	0.197216	1630	52
xkdR	0.441126	305	27
xkdS	0.905626	580	93
xkdT	0.772151	1728	212
xkdU	0.487947	883	73
xkzA	0.977821	279	55
xkdV	0.773612	3816	454
xkdW	1.701403	373	119
xkdX	2.094514	147	83
xepA	2.208196	1513	539
xhlA	0.285808	752	43
xhlB	1.833803	863	318
xlyA	3.007525	3408	1643
mhqA	6.635191	407	431
ykcB	1.491002	152	35
ykcC	0.865243	90	13
proG	4.066579	775	509
dppA	1.482976	39	10
dppB	0	22	0
dppC	0	14	0
dppD	0	33	0
dppE	0	97	0
ykfA	0.464985	86	7
ykfB	0.416945	95	7
ykfC	0.287028	109	6
ykfD	0.598335	147	14
ykhA	3.637699	3314	2049
hmp	4.984548	223	175
ykjA	0	15	0
ykkA	0.799175	33	5
ykkB	1.114342	18	4
ykkC	3.753657	370	258
ykkD	1.73508	345	113
purU	3.058228	8581	4202
proB	1.913548	6122	1851
proA	2.259944	10506	3724
ohrA	6.988142	617	758
ohrB	2.232231	343	136
ykzN	0	15	0
rsbRB	2.109814	4985	1695
ykoG	1.319864	256	56
ykoH	0.448463	650	46
ykoI	0.383539	334	22
ykoJ	0.951505	304	50
ykzD	0	2	0
mgtE	1.140781	10323	1840
ykzB	2.226214	4	3
ykoL	1.616995	6	3
ykoM	3.014518	765	399
ykoP	0	23	0
ykoS	0	74	0
ykoT	0.281992	78	4
ykoX	1.467525	4463	1079
ykoY	0.133212	5565	119
sigI	0.634718	1135	118
rsgI	1.923888	1788	543
ykrL	1.563214	23649	5923
ktrD	1.275106	6028	1201
ykzP	0	4	0
ykzE	0.222868	3	1
kinE	0.126193	243	5
ogt	1.850101	628	199
ykrV	1.98688	309	97
mtnW	1.338447	215	46
mtnX	0.726639	164	20
mtnB	0.645326	118	13
mtnD	3.619209	100	62
spo0E	0.830627	754	127
eag	1.17933	152	32
mhqR	1.501976	6019	1581
ykvI	0	71	0
queC	3.661676	3298	1991
queD	1.883405	2371	777
queE	1.637177	4409	1178
ykvM	4.774467	4242	3465
ykvO	1.36631	127	29
ykvP	0	74	0
ykzQ	1.655177	42	15
ykvQ	0.569149	211	20
ykzR	0	54	0
ykvR	1.207908	100	24
ykzS	1.117157	662	174
ykvT	0.28742	193	10
ykvU	0	72	0
stoA	0	588	0
zosA	1.94383	727	218
ykvY	3.217068	6256	3181
ykvZ	0.29883	1482	71
glcT	0.303719	12881	629
ptsG	1.365603	339633	71223
ptsH	4.884638	53088	51775
ptsI	1.25202	421183	81538
splA	0.504394	261	28
splB	0.121742	1481	29
mcpC	1.504783	4250	985
ykwC	4.606875	5992	4434
pbpH	1.633108	2892	726
kinA	0.16034	495	13
cheV	3.729408	3761	2245
ykuF	5.045184	241	198
fadG	2.543228	6951	2733
ykzU	0.023979	2037	9
ykuH	0.383947	1289	84
ykuI	0.635539	2544	254
ykuJ	5.067185	6023	6372
ykuK	0.024405	15862	66
ykzF	0.058307	1926	27
ykuL	1.271088	1267	281
ccpC	0.731492	5027	590
ykuN	0.919833	848	135
ykuO	0.329662	1776	94
ykuP	1.538804	826	221
dapH	6.055001	19155	18966
dapL	2.444723	4187	1615
ykuS	0.200118	620	26
ykuU	0.605479	396	41
ykuV	0.443886	216	17
rok	2.538697	11818	5027
mobA	0.354192	1714	102
moeB	1.420891	3596	811
moeA	1.872012	4789	1404
mobB	0.299216	1812	93
moaE	2.529096	1431	624
moaD	4.49025	795	755
yknU	0	28	0
yknV	0	68	0
yknW	4.036513	2139	1416
yknX	1.334276	3249	684
yknY	1.219793	1736	348
yknZ	0.715306	3385	381
fruR	0.041525	2276	16
fruK	0.800611	2339	300
fruA	1.007187	5466	848
sipT	2.220063	2643	983
ykpA	2.983428	30729	14206
ykpB	1.962655	1731	544
abh	7.887712	7412	11486
kinC	0.500488	4355	342
ykqA	0.578842	2553	239
ktrC	2.276882	2961	1110
adeC	1.424156	8352	1839
ykrA	3.797162	3612	2225
ykyA	1.169964	1124	217
pdhA	3.32801	198596	104316
pdhB	3.169768	168128	84835
pdhC	2.946275	232228	106964
pdhD	2.953744	265127	122068
ykzW	NaN	0	25
yktA	7.258331	729	1058
ykzI	0.354034	14	2
suhB	4.128041	1260	842
ykzC	0.469551	600	50
ylaA	0.153569	573	14
ylaB	1.095598	85	19
ylaC	0.082326	330	5
ylaD	1.143468	112	25
bipA	2.93036	72512	32772
ylaH	0.040344	10017	77
ylaK	0	122	0
ylaM	0	309	0
ylaN	0.680089	5390	718
ftsW	1.491908	5502	1290
pycA	1.68328	45554	11638
ctaB	1.700566	14038	3818
ctaC	0.763743	501	61
ctaD	0.582041	1073	97
ctaE	0.51665	353	31
ctaF	0.255955	196	10
ctaG	0.281926	424	20
ylbB	0.047623	707	6
ylbC	0.629145	2733	273
ylbD	0	40	0
ylbE	0	18	0
ylbF	0.62251	3621	393
ylbG	0.544114	1442	156
ylbH	1.032533	5052	879
coaD	1.490371	4915	1258
ylbK	0.015324	1806	5
ylbL	1.838456	2975	868
ylbN	0.137618	125812	2943
rpmF	2.508797	40780	25427
ylbO	0.121435	265	6
ylbQ	1.231815	1616	319
yllA	1.924706	8004	2388
yllB	0.075758	7399	99
mraW	1.376754	16903	3717
ftsL	2.322409	5599	2380
pbpB	0.611409	23957	2248
spoVD	0	324	0
murE	2.884973	16641	7467
mraY	2.274351	12631	4575
murD	2.067316	18886	6098
spoVE	0.026574	12931	55
murG	2.932957	9377	4347
murB	4.249421	9293	6319
divIB	0.675519	4031	441
ylxW	0.330834	2983	162
ylxX	0.140149	4720	109
sbp	0.204449	2502	93
ftsA	0.983578	22015	3386
ftsZ	4.053609	24525	15664
bpr	0	331	0
spoIIGA	0	76	0
sigE	0.816434	42	6
sigG	0	292	0
ylmA	2.91292	61	29
ylmB	4.576714	86	62
ylmC	0.598117	12	2
ylmD	1.2014	10362	2006
ylmE	1.404955	9226	2126
sepF	1.776726	6049	1870
ylmG	0.880138	4382	764
ylmH	0.79576	5671	733
divIVA	2.451664	8986	3772
ileS	2.875168	63369	27777
ylyA	0	64	0
lspA	0.974226	3916	660
rluD	3.422235	7555	4137
pyrR	1.300994	4796	1053
pyrP	1.663787	2234	582
pyrB	0.476046	50	4
pyrC	0.51504	63	6
pyrAA	2.465416	47	19
pyrAB	1.495565	235	54
pyrK	0.543842	51	5
pyrD	0.426591	91	7
pyrF	0.148463	72	2
pyrE	2.235921	66	25
cysH	0.77162	186	24
cysP	0	190	0
sat	3.321319	190	100
cysC	1.257454	94	20
sumT	0.14749	134	4
sirB	2.27501	1580	583
sirC	0.647292	773	86
yloB	0	358	0
yloC	0.450359	13725	992
ylzA	0.435005	4925	426
gmk	1.86024	16012	4950
rpoZ	3.012629	4111	2820
coaBC	1.770878	4577	1273
priA	0.526802	8651	697
def	2.454364	2429	1025
fmt	2.870151	5866	2685
rsmB	1.553924	10050	2441
yloN	2.87356	10801	4906
prpC	0.90842	5852	864
prkC	0.33805	17056	888
yloQ	0.581399	8185	763
rpe	2.621776	6101	2639
thiN	0.989481	1851	303
spoVM	NaN	0	0
yloU	1.615661	3796	1116
yloV	2.020528	23038	7206
sdaAB	2.342534	2954	1140
sdaAA	3.989243	4076	2605
recG	0.914839	5930	834
ylpC	0.337207	6237	354
plsX	1.649595	12429	3259
fabD	2.982841	14470	6883
fabG	3.638464	14052	8328
acpP	2.876155	56648	34418
rnc	0.991989	15079	2434
smc	0.765994	28473	3309
ftsY	2.914233	9383	4350
ylxM	0.147784	14587	401
ffh	0.644914	61370	6185
rpsP	5.542004	42607	46754
ylqC	0.099492	33867	696
ylqD	0.033022	3974	24
rimM	1.809014	5315	1632
trmD	1.030344	6534	1098
rplS	1.104088	145910	29420
rbgA	2.317898	5742	2142
rnhB	2.462335	1882	753
ylqG	0.735668	4725	538
ylqH	0.662325	545	71
sucC	2.269296	21481	7677
sucD	2.642205	15701	6643
dprA	0.403233	588	39
topA	1.80482	22621	6272
gid	4.026527	10170	6407
xerC	0.069638	19287	215
clpQ	0.923285	7911	1233
hslU	0.960365	27040	4050
codY	4.97079	18235	14692
flgB	1.025587	3589	659
flgC	1.569092	3699	1009
fliE	1.192361	2781	623
fliF	0.895776	16335	2269
fliG	0.835348	9779	1297
fliH	0.364623	5510	334
fliI	0.390383	11962	731
fliJ	0.415025	4008	291
ylxF	0.814746	5680	769
fliK	0.506097	15278	1204
flgD	0.839363	3836	567
flgG	5.094848	8511	7017
ylzI	0.796256	1507	265
fliL	2.354135	3408	1413
fliM	0.411824	11048	724
fliY	1.702864	12030	3230
cheY	5.978957	3542	3853
fliZ	0.2796	5792	267
fliP	0.3729	4704	289
fliQ	0.55315	1356	150
fliR	0.107643	4755	83
flhB	0.109327	6421	112
flhA	0.53067	11346	926
flhF	0.493114	6099	476
ylxH	0.170191	4299	118
cheB	0.777262	5172	637
cheA	1.768614	11503	3129
cheW	1.772797	2282	699
cheC	0.872771	3513	509
cheD	0.741363	2212	281
sigD	0.474234	4489	346
ylxL	0.387832	2751	183
rpsB	2.869495	218370	102047
tsf	3.240869	142688	74179
pyrH	2.456886	32062	12860
frr	4.016541	26299	17771
uppS	0.784198	9631	1224
cdsA	1.107292	10331	1849
dxr	1.156954	17822	3249
rseP	0.546559	22079	1892
proS	2.533543	33213	13017
polC	0.85567	26522	3432
ylxS	1.090196	14900	2804
nusA	2.055342	40411	13110
ylxR	0.609256	7046	847
ylxQ	0.25514	7291	356
infB	1.904085	90690	26499
ylxP	0.069331	8785	120
rbfA	1.257356	11355	2613
truB	2.380004	3427	1304
ribC	1.097214	5926	1038
rpsO	1.077853	119816	25676
pnpA	1.993242	82677	25300
ylxY	0.024573	5355	22
mlpA	3.347391	7364	3870
ymxH	0.817954	96	16
spoVFA	0	57	0
spoVFB	0.533947	58	6
asd	3.310901	19192	10073
dapG	2.416035	13603	5162
dapA	3.24695	16210	8450
rnjB	2.983457	29285	13524
tepA	0.061506	206	3
ylzJ	0	38	0
spoIIIE	1.059645	7015	1138
ymfC	0.560363	3789	347
ymfD	0	672	0
ymfF	1.565855	5885	1444
ymfH	1.969805	6296	1943
ymfI	3.248001	921	488
ymfJ	0.286457	292	17
ymfM	1.673449	8416	2263
pgsA	4.505329	3393	2558
cinA	2.518753	8275	3269
recA	3.694708	20441	11968
pbpX	1.780024	7879	2207
ymdA	0.338573	100033	5256
ymdB	3.569513	4082	2358
spoVS	1.559229	1013	319
tdh	1.274644	1074	218
kbl	1.973882	952	296
ymcB	3.143415	13333	6510
ymcA	0.755437	3815	506
cotE	0.238315	86	4
mutS	2.004913	8146	2495
mutL	0.98862	5534	844
pksA	0.869158	750	109
pksB	1.15526	163	31
pksC	0.579858	493	46
pksD	0	41	0
pksE	0	71	0
acpK	NaN	0	0
pksF	0	20	0
pksG	0	18	0
pksH	0	4	0
pksI	0	11	0
pksJ	0	549	0
pksL	0	1032	0
pksM	0	1516	0
pksN	0	1006	0
pksR	0.265955	1470	60
ymaC	0.594003	237	23
ymaD	3.110704	588	318
ymaF	0	14	0
miaA	2.041865	2209	720
hfq	1.619614	539	190
ymzC	3.320878	50	34
ymzA	2.837093	397	240
nrdI	0.573216	4195	430
nrdE	2.348154	33781	12181
nrdF	1.82967	16823	4896
ymaB	3.157776	3020	1583
spoVK	0.227698	233	9
ynbA	1.898436	4450	1325
ynbB	3.213335	4702	2369
glnR	0.674797	6169	738
glnA	3.924932	52735	32351
ynxB	0.259036	59	4
ynzF	0.652585	92	12
ynzG	2.870276	6	4
ynaB	0.033364	413	3
ynaC	0.605997	884	87
ynaD	0.774974	71	10
ynaE	0.700104	526	61
ynaF	0.15682	236	7
ynaG	3.93892	133	104
ynzI	0.538434	31	5
ynaI	1.086202	115	22
xynP	0	245	0
xynB	1.413816	392	86
xylA	1.029426	1423	229
xylB	0.629802	1132	111
yncC	0.034489	490	3
yncE	0.824053	875	125
yncF	3.296641	778	450
thyA	3.117771	1526	767
yndA	0	10	0
ynzB	0.30413	68	5
yndD	0	33	0
yndE	0	43	0
yndF	0	89	0
yndG	0.585944	837	80
yndH	1.677239	569	159
yndJ	1.027095	1572	251
yndK	0.206154	241	10
yndL	0	20	0
yndN	1.03777	341	62
yneA	2.272024	213	92
yneB	3.637425	489	294
ynzC	3.049915	1602	1033
tkt	4.046591	75384	46912
yneE	0.247285	137	6
yneF	2.460179	12455	6695
ccdA	0.645149	495	53
yneI	2.328798	745	316
yneJ	0.833976	4108	588
citB	2.918025	9177	4084
yneN	0.268099	386	18
ynzL	NaN	0	0
sspN	NaN	0	0
tlp	1.291624	20	6
yneP	3.319229	729	440
yneQ	2.256991	495	215
yneT	2.093981	1194	444
parE	2.287297	11921	4196
parC	2.017635	18535	5720
alsT	2.502839	22350	8724
eglS	1.706743	233	62
ynfE	0	3	0
yngA	0.332348	10	1
yngB	0.258069	534	23
yngC	2.182766	2540	925
iseA	3.698662	553	346
ggt	0	28	0
yogA	2.958758	118	56
gltC	1.630988	2772	725
yoxC	2.305304	33	15
yoxB	0	23	0
yoaA	1.216654	88	19
yoaE	1.887659	321	94
yoaF	2.469727	474	227
yozQ	2.103029	20	9
yoaI	0	94	0
pelB	0	32	0
yoaM	0	9	0
yoaQ	0.866239	44	7
yoaS	2.286155	376	148
yozG	2.039584	83	35
yoaT	0.969888	512	81
cyeA	0.492731	140	12
penP	2.393185	3197	1224
yobB	0	4	0
yobD	0.059987	194	3
yozI	1.475974	200	54
yobE	2.883678	216	104
yozX	0	4	0
yozY	1.070926	10	3
rapK	0	242	0
phrK	NaN	0	22
yozM	0	6	0
yobN	0	30	0
yobO	0	90	0
yobW	NaN	0	0
yocA	0.161201	5324	142
yocC	0.968127	843	140
yocD	1.356957	3000	649
des	1.607354	961	245
desK	0.893316	472	67
desR	2.001997	271	91
yoyB	4.346418	10	10
yozN	0	3	0
yocN	0	8	0
dhaS	0.098153	4768	73
sqhC	0	172	0
sodF	0	21	0
yocS	0	65	0
yojI	1.220729	2034	388
rsbRC	2.49341	1608	646
gerT	NaN	0	0
yodA	2.131941	92	36
yodC	4.518347	7783	5850
yoyD	2.39845	12	7
yodF	1.149427	301	54
yodH	0	64	0
yodI	0.611494	11	2
yoyE	NaN	0	2
yoyF	0	0	0
cgeA	0	1	0
cgeB	0	45	0
yotL	0	40	0
sspC	0	10	0
yosU	2.043636	155	66
yosA	NaN	0	0
yoqW	1.845461	125	38
ligB	0	38	0
yoqT	0	2	0
yoqO	0.322192	318	19
yoqM	0.016095	10	1
yopS	0.912452	1035	204
yoyH	2.013542	457	229
yoyI	0.048512	69	1
yonP	0	2	0
yonO	0	55	0
yonN	6.405812	10	13
yonK	0	2	0
yonJ	0	36	0
yonH	0	21	0
yonG	0	15	0
yonF	NaN	0	0
yonE	0	54	0
yonD	0	79	0
yonC	4.153458	30	22
yonB	2.012035	46	15
yonA	2.836508	16	8
yomZ	0	13	0
yomY	0	7	0
yomX	0	21	0
yomW	0	18	0
yomV	0	23	0
yomU	0	32	0
youA	0	14	0
yomT	0	6	0
yomS	0	5	0
yomR	0	21	0
yomQ	0	6	0
yomP	0	5	0
yomO	0	24	0
yomN	0	15	0
yomM	0	20	0
yomK	2.320311	319	129
yomJ	0.703376	1141	132
yomI	0	451	0
yomH	0	13	0
yomG	0	180	0
yomF	0	13	0
yomE	0	26	0
yomD	0	1	0
blyA	0	12	0
bhlA	0	0	0
bhlB	0	14	0
yolC	0	11	0
yokF	2.647802	5255	2231
yokE	1.65893	2820	805
yokD	2.527949	549	224
yokA	1.572325	1317	321
ypoP	2.714426	1863	889
yplP	1.93647	697	215
yplQ	3.066116	511	259
metA	1.368875	2786	611
ugtP	1.261847	14573	2898
cspD	3.805448	19237	16817
ypzA	0	52	0
ypdP	2.100133	909	314
ypdQ	1.118645	499	100
sspL	NaN	0	3
kduI	1.214629	798	157
kduD	0.548686	648	58
ypzG	0	7	0
ypqA	NaN	0	0
yppF	0.3184	1350	103
sspM	NaN	0	0
recU	0.328223	3701	202
ponA	2.016487	27785	8544
ypjC	0.67191	2731	295
ypzI	4.97288	8	14
fer	5.123438	9287	9773
serA	2.254253	5684	1988
ypuF	2.326417	383	152
ypzC	NaN	0	0
ypzD	0	3	0
ypuA	3.376415	6113	3314
ansR	2.269708	2094	872
yqkF	3.20999	2055	1055
yqkD	0.644048	398	42
yqzH	1.230753	134	38
yqjV	1.569491	318	79
yqjU	3.819551	18	17
proI	4.533864	1174	858
yqjM	4.303075	1684	1151
yqjL	2.00939	483	158
zwf	3.864634	25770	15496
yqzJ	0.506842	1350	133
yqjG	0.453483	4223	309
yqjF	0	85	0
bmrU	0.570328	61	6
bmr	1.641283	1010	261
bmrR	0.611369	221	22
yqzF	0.145588	803	25
yqiG	4.772289	1841	1387
yqhQ	1.103054	3428	603
yqhP	0.413694	945	70
yqhL	3.550143	5400	3449
yqhH	0	34	0
yqhG	0	191	0
sinI	4.304281	63	70
sinR	0.632628	3044	358
yqzG	0	10	0
yqhB	0	124	0
yqgY	0.655895	1161	158
yqgW	1.007397	291	75
yqzD	2.186899	7287	2917
yqzC	1.57436	10462	2849
yqgB	2.361211	2086	800
yqfZ	0	15	0
ispG	3.717257	13336	7817
yqfW	1.352785	2336	529
yqfT	0	8	0
yqfQ	0	12	0
ispH	3.138143	4468	2238
antE	0	39	0
yqeW	0	21	0
rpsT	1.695215	125010	42312
yqzM	NaN	0	54
comER	0	22	0
sda	1.470573	228	94
yqeD	2.38308	698	276
yqeB	1.705198	634	177
rapE	0	89	0
phrE	NaN	0	67
yqzI	0.345763	17	2
yqcG	0.528392	1830	150
yqcF	3.722291	840	524
yqdB	0.105967	862	23
yqaP	1.902249	3892	1183
yqaE	2.668064	472	231
yqaB	0.170831	158	5
yrkO	0.44409	636	45
yrkN	3.794111	357	228
blt	1.677109	189	50
bltD	0.706649	67	9
yrdQ	1.357484	639	140
gltR	1.708226	537	148
yrpB	1.608149	476	122
yrpC	0.934534	725	110
yrpD	3.049531	1910	953
yrpG	5.253395	96	81
yraM	0	68	0
yraL	0.032463	460	3
yraK	0.538177	149	13
yraG	0	5	0
yraF	0	6	0
adhB	0	25	0
yraE	1.917344	8	4
yraD	0	9	0
adhA	2.359652	343	129
yraA	5.401321	1994	1836
aapA	1.070887	5679	949
yrhO	2.167505	890	312
sigV	1.524623	69	18
rsiV	2.228459	170	61
oatA	1.243532	673	130
yrhK	0.203136	95	4
yrhE	2.280558	44473	15442
yrhD	1.362476	6737	1578
yrzA	1.795661	622	255
glnQ	0	12	0
glnH	0	9	0
glnM	NaN	0	0
glnP	0	11	0
yrvN	2.083265	1439	470
yrvJ	1.329145	10498	2166
spoVB	0	62	0
yrzE	1.201264	29	7
yrzF	0.809711	581	78
yrzH	NaN	0	39
yrzT	0.385165	222	28
yrbD	0	359	0
nifS	0.208458	685	23
nadR	1.750083	1103	326
yszA	0	19	0
ysxD	1.72928	731	217
ysnD	0	3	0
ysnE	4.44156	88	68
ysnF	0	63	0
yslB	1.969019	6895	2365
rnhC	2.644659	2181	921
sspI	4.069794	25	23
ysfB	1.216406	468	90
glcD	0.528051	749	62
glcF	0.468805	877	65
ysdB	1.107601	1858	368
yscB	1.553985	291	75
ysaA	2.675876	3843	1667
ytbD	0.889366	893	125
ytbE	5.032097	690	560
ytvI	0	21	0
ytrH	0	22	0
ytrI	0.580971	18	2
ytzJ	0.328558	540	43
ytpI	0.995416	322	62
ytlI	0	28	0
ppnK	1.772411	1449	416
braB	2.624934	5851	2401
hisJ	1.482738	1636	392
ytsP	4.615551	3975	3145
rpsD	3.350316	130957	73075
acuA	1.560234	843	218
acuB	1.043244	958	166
acuC	0.741495	1675	196
ytoQ	4.617432	1226	986
ytzB	1.27128	788	189
ytzH	0	4	0
ytkP	2.397027	4989	1910
pbuO	2.028293	5862	1861
ytzE	0.085107	811	15
ytfP	3.718655	3034	1769
opuD	1.22887	6342	1211
ytdP	0	85	0
msmR	3.285685	1645	858
msmE	0.356389	440	25
amyD	0	102	0
amyC	0	86	0
melA	0.942039	488	72
ytvA	1.193301	1806	350
yttA	2.966393	633	306
ytqA	2.917617	3213	1494
ytqB	1.754478	2278	669
ytoA	3.721389	229	146
pckA	4.66514	3312	2397
ytlA	0	26	0
ytlC	0	24	0
ytlD	0	60	0
ytzI	3.079194	39	31
ytjA	9.340752	41	83
ythA	0	36	0
ythB	0	128	0
ytzL	0.489252	9	2
yteA	0	1	0
ytcA	0	16	0
ytcB	0	14	0
ytcC	0	12	0
cotI	0	14	0
ytaB	0	72	0
thiT	2.318955	1657	644
yuaE	3.567843	1065	652
yuaC	2.355769	1407	560
yuaB	3.384091	328	188
ktrA	4.532997	949	708
ktrB	0.81985	2212	284
cdoA	0	11	0
yulF	3.892089	3088	1912
tgl	0.2885	187	9
mstX	0	7	0
yugO	0	61	0
yuzA	0.514154	25	3
yugF	0	47	0
patB	3.942787	4760	2955
kinB	3.396391	276	147
kapB	3.525036	738	467
yuxJ	0.365227	347	20
pbpD	1.622792	14926	3734
yuxK	0.354117	3047	191
yufL	0.851211	3449	456
yufM	2.975322	2341	1140
yufN	0	16	0
yufO	0	36	0
yufP	0	44	0
yufQ	0	76	0
maeN	1.821525	20004	5693
mrpA	1.067282	18195	2971
mrpB	1.060148	2905	540
mrpC	0.825827	1907	291
mrpD	1.161656	10420	1883
mrpE	1.119466	3398	656
mrpF	1.530071	1462	437
mrpG	1.676836	1997	605
yuzC	NaN	0	0
yuzE	0.646777	132	16
yukF	0.712271	2080	233
ald	4.541662	5688	4073
yukJ	0.576525	337	32
bioYB	2.284686	592	226
yuiD	1.245069	883	190
yumC	4.991564	24937	19787
guaC	3.261363	1535	797
yutJ	3.04984	5538	2674
yutI	2.343986	14338	6235
yutG	0	10	0
yutC	0	18	0
lytH	0	206	0
pucR	2.86524	254	113
pucJ	0	97	0
pucK	0	48	0
pucL	0.36577	78	5
pucM	0.219781	66	3
yuzJ	NaN	0	0
bsn	0.442669	109	8
frlR	2.624751	679	289
sspG	NaN	0	0
yurS	0	6	0
yuzL	0.751931	2	1
yuzM	0	3	0
yusN	0	11	0
yusO	1.393944	2330	562
yusP	2.871909	9854	4385
yusT	1.624387	645	168
yusZ	2.304209	187	70
mrgA	7.91105	869	1191
cssR	1.699767	803	225
cssS	0.676156	1879	199
yuxN	0.79403	1260	161
gerAA	0	39	0
gerAB	0	41	0
gerAC	0	62	0
yvrD	6.737688	2019	2202
yvrJ	0	5	0
oxdC	1.571098	150	38
yvrL	1.067587	70	14
fhuD	2.230213	11196	3984
yvsG	1.409477	1683	408
yvgJ	0.286252	6760	299
yvgL	2.598116	1386	584
yvgM	0.493685	1189	97
yvgO	0.607823	10	2
yvaA	1.558224	4865	1200
yvaM	0	53	0
rghRA	0.858282	1399	213
rghRB	0.412693	1162	85
yvaP	1.893494	1134	402
yvaQ	1.322021	3017	617
yvaV	1.498612	2209	561
sdpA	0.543541	115	11
sdpB	0	98	0
spbC	1.033829	335	58
yvbF	1.785364	151	46
yvbH	2.454327	1294	528
yvbI	4.534484	4818	3579
yvbK	2.657509	464	214
araR	1.547714	2915	711
cyeB	1.339281	432	93
rsbQ	1.59954	1811	468
rsbP	0.285607	3131	141
yvfH	0.964894	2603	389
yvfG	4.052801	1067	945
slrR	2.081907	41	15
pnbA	2.890095	552	249
sacB	2.64908	215	89
levB	0	60	0
yveA	0	83	0
yvdT	0.823869	2853	394
yvdS	2.105545	103	41
yvdR	2.172456	99	41
cotR	0	41	0
clpP	5.690605	21546	20460
yvdC	3.615694	276	188
yvcT	2.891745	5014	2309
yvzJ	0.579274	156	21
yvpB	2.109482	909	312
pelC	0.259393	481	21
nagA	3.120144	3059	1501
nagBA	0.854077	1899	265
yvoA	0.665635	1517	165
yvnA	0.382899	185	13
yvmB	2.360094	294	119
yvmA	1.253111	829	164
yvkN	1.890497	111	45
yvkC	1.617581	293	73
yvkB	1.486718	336	84
yvkA	0.845729	827	110
yvyE	0.846355	6036	843
yvhJ	1.572636	14700	3638
lytR	2.247851	8150	2930
gtaB	3.900287	24782	15510
tagA	0.665114	9915	1070
tagB	0.472196	8142	606
tagC	0.781429	766	94
gerBA	0	64	0
gerBB	0	172	0
gerBC	0	256	0
ywtF	2.543294	10431	4226
ywtE	3.509613	4566	2576
rbsR	0.355234	50115	2834
rbsK	2.154828	39662	13710
rbsD	2.385073	15555	6617
rbsA	1.767073	59840	16448
rbsC	2.840218	41852	18935
rbsB	2.283351	41801	15264
ywsB	0.782188	25734	3405
ywsA	0.862663	167	28
alsR	1.581039	656	166
ywrK	0	146	0
cotG	0	7	0
ywrF	1.481582	483	119
ywrE	3.399641	131	83
ywrC	1.544513	496	132
ywrB	2.496672	732	306
ywrA	2.968585	649	326
ywqM	2.11129	349	119
ywqB	0.836247	4423	574
ywqA	0.653858	12094	1206
ywpF	1.344799	2492	594
ywpD	0	206	0
rapD	1.593051	2598	656
ywoH	0.480678	346	30
ywoG	1.593129	1675	420
amtB	1.402745	565	125
glnK	0.978563	252	46
bcrC	2.904195	5041	2450
ywnH	1.750485	2122	637
ywnG	2.740923	3820	1780
clsA	0.695398	6046	655
ywnC	3.469051	4183	2606
ywmA	0.661494	143	17
ywlA	5.301023	417	403
ywkD	2.006952	319	115
racA	0.012571	503	2
ywjG	2.825573	2367	1137
clsB	0	34	0
uvsE	0	41	0
ywjC	1.56028	876	271
ywiC	0.742713	346	42
sboA	NaN	0	1
sboX	0.319928	7	1
albA	0	1378	0
albB	4.17733	112	128
albC	1.002833	759	125
albD	0.976648	1055	162
albE	0.06316	432	5
albF	0	197	0
albG	0	65	0
rapF	0.16093	1661	43
phrF	NaN	0	69
ywhH	0	50	0
pbpG	0	94	0
ywhB	2.510734	1336	804
rsfA	1.851652	45	14
ywfI	3.758035	7263	4441
ywfH	1.09788	109	20
ywdL	0.314804	21	2
ywdH	2.744743	812	348
thiD	6.796765	5424	5952
ywcJ	0.767146	111	14
vpr	0	187	0
ywcE	0	16	0
ywzA	3.67955	191	146
slrA	0.470891	370	49
ywcB	0	137	0
ywcA	0	258	0
ywbH	0.666583	530	64
lrgB	0.945549	851	133
ywbF	0.95844	935	141
ywbE	2.075436	400	193
ywbC	4.331399	2631	2050
epr	1.846542	7398	2104
sacX	0.341042	1681	90
sacY	0.330237	1271	68
ywaE	0.617865	774	82
tyrZ	3.077798	363	176
ywaD	0	55	0
ywzH	1.042091	4415	1373
dltA	2.684392	97151	40529
dltB	0.789766	81141	10078
dltC	5.198872	11165	12189
dltD	0.684626	83318	8975
dltE	0.134372	50282	1098
ywaA	5.439896	4363	3751
katX	1.341906	420	88
yxlH	0.522156	996	82
yxlA	1.750505	1001	274
cimH	0	48	0
yxkI	1.233936	1525	292
yxzE	1.889322	227	99
aldY	0.430541	186	13
yxkC	2.823327	47660	22246
yxjO	1.975925	629	200
yxjN	2.113497	634	232
yxjM	0.408985	1214	79
yxjL	1.306376	351	76
pepT	3.106403	2687	1311
yxjJ	3.97206	225	180
yxjI	3.649569	849	532
yxjH	2.79277	347	153
yxjG	4.243016	178	120
yxjA	1.15599	14484	2633
citH	0	61	0
yxiO	0.625833	452	45
hutP	2.224396	192	75
hutH	0	49	0
hutU	0.698175	258	28
hutI	0.691874	266	29
hutG	0.401437	184	12
hutM	0	139	0
yxeE	0	9	0
yxeD	NaN	0	0
yxeB	2.15571	20326	6982
iolR	1.951322	3244	1030
iolS	3.155072	6579	3316
yxcE	2.179969	1897	683
yxcD	1.88884	926	333
csbC	1.180664	1263	233
yxbG	2.055488	78	26
aldX	1.986796	512	160
yxbB	0	20	0
aslA	0	7	0
yxnB	0.138884	36	1
asnH	0	601	0
yxaM	0.143821	256	6
yxaI	3.429065	1283	764
yxnA	0.333322	225	12
yxzK	1.742992	167	52
yxaC	1.147057	486	92
gntR	0.727254	6505	772
gntK	2.836842	16065	7077
gntP	1.207611	25639	4838
gntZ	2.629287	52734	21617
ahpC	7.010976	31120	36653
ahpF	1.315247	76619	15653
yydK	2.879792	1719	810
yyzN	0.220735	190	12
fbp	1.894292	7235	2108
yycS	0.249337	95	5
rapG	1.472354	1453	339
phrG	NaN	0	234
rocR	1.192983	1186	221
yycD	1.007786	7	2
yycC	1.529361	474	236
yycB	1.226119	9170	1767
yycA	0.167085	2802	72
cotF	0	24	0
ppaC	2.858024	39439	18008
yybO	0.081779	215	3
yybN	1.954884	12020	4108
yybM	1.209704	3378	665
yybL	0.616216	2866	289
yybK	0.152761	3371	84
yybJ	1.666773	3566	981
yybG	1.763287	2061	586
yybE	0.830884	777	104
yybD	0.446938	321	26
yybC	1.840388	855	271
yyaT	0.975867	374	64
yyaS	0.157407	518	14
yyaQ	0.704418	496	64
yyaP	0.490564	937	78
yyaO	0.560017	112	14
yyaN	2.509603	49	22
yyaM	2.47625	138	55
yyaL	0.821038	3508	443
yyaJ	0.2638	216	9
yyaC	0	23	0
yyaB	0.704781	105	13
yaaC	0	39	0
dck	2.046944	5135	1735
dgk	1.539079	4788	1223
yaaH	0	193	0
yaaI	0	94	0
abrB	4.051717	22878	17949
gerD	0	32	0
ybaN	0	27	0
ybbA	0.259006	620	27
feuC	0.196532	1091	35
feuB	0.386985	1392	86
feuA	1.674818	1829	489
ybbB	0.801151	1850	230
ybbC	0	85	0
ybbD	0	116	0
ybbE	0	62	0
ybbF	0.41683	99	7
ybbH	1.285068	148	31
murQ	4.12809	247	164
ybbJ	2.060059	92	33
[truncated: 2,177 more rows]
