# Supplementary material for: Spurious regulatory connections dictate the expression‐fitness landscape of translation factors
Source: Mol Syst Biol. 2021 Apr 26;17(4):e10302. doi: 10.15252/msb.202110302 (PMC8073009; doi:10.15252/msb.202110302)
Supplement: Supplementary file 12 — Code EV1 [file MSB-17-e10302-s003.zip › Computer_Code_EV1/additionnal_dependencies/fitness_diff_RF2_knockdown_sigB_20200615.m]

%% load data
% load('/Users/jbl/Documents/MIT/research/D1/RF_jamming_transition/competition_experiments_v2/E1_RF2_dimension/E1_data/competition_amplicons/UMI_counts_E1_200206Li_200206Liv2_combined_20200225.mat');

% download fitness fits (from UMI_counts_to_pairwise_fitness .m series): 
load('fitness_calculations_E1_20200309.mat');

% strain_data = {...
%     'bJBL001', 'WT', 'CAGTACGC';
%     'bJBL197', 'WT', 'GGCCTCCC';
%     'bJBL198', 'WT', 'GCTGCCAG';
%     'bJBL296', 'WT', 'TTTCTTTT';
%     'bJBL297', 'WT', 'ATGTGTGG';
%     'bJBL298', 'WT', 'GAGCGACC';
%     'bJBL299', 'WT', 'TGCGCTAA';
%     'bJBL217', '?sigB', 'AACAAAAA';
%     'bJBL310', '?sigB', 'AGAGCACA';
%     'bJBL253', 'Pxyl-RF2, Phy-PrmC', 'ATAGCTCT';
%     'bJBL272', 'Pxyl-RF2, Phy-PrmC', 'CCACGACC';
%     'bJBL273', 'Pxyl-RF2, Phy-PrmC', 'TAGAAAGA';
%     'bJBL275', 'Pxyl-RF2, Phy-PrmC, ?sigB', 'CGCCTCGT';
%     'bJBL276', 'Pxyl-RF2, Phy-PrmC, ?sigB', 'AAACTCCT';
%     'bJBL277', 'Pxyl-RF2, Phy-PrmC, ?sigB', 'ACCCGACC';
%     'bJBL278', 'Pxyl-RF2, Phy-PrmC, ?sigB', 'TCTTGGAT';
%     'bJBL121', 'Pxyl-?,  Phy-? (cam, spec)', 'GTCCACTG';
%     'bJBL122', 'Pxyl-?,  Phy-? (cam, spec)', 'GACAACTT';
%     'bJBL188', 'Pxyl-?,  Phy-? (cam, spec)', 'TCCAACCA';
%     'bJBL189', 'Pxyl-?,  Phy-? (cam, spec)', 'AAACAGAC';
%     'bJBL311', 'Pxyl-?,  Phy-? (cam, kan) spiked in', 'AGCACCGT';
%     'bJBL313', 'Pxyl-?,  Phy-? (cam, kan) spiked in', 'CGCGTCAC';
%     'bJBL314', 'Pxyl-?,  Phy-? (cam, kan) spiked in', 'CACAGACA';
%     'bJBL315', 'Pxyl-?,  Phy-? (cam, kan) spiked in', 'ACCGACCG'};


% %     'bJBL274', 'Pxyl-RF2, Phy-PrmC', 'GAAGGAGA';

%%

% load matched fitness experimental data:
% matched_fitness_transcriptome_data_20200522.m
load('regulon_RF_fitness_20200525.mat');


prot_frac_RF1 = 0.074785/100;
prot_frac_PrmC = 0.007508/100;
prot_frac_RF2 = 0.033693/100; 
prot_frac_WT = [prot_frac_RF1 prot_frac_RF2 prot_frac_PrmC];

conditions_ids = 40:48;
prot_frac_RF2_conds = prot_frac_RF(conditions_ids,2);


% w/ sigB
id1 = 1;
av_d_sigB = -0.0035; 


%% display distribution of fitness pairwise comparisons in the different conditions

group_oi = [];
group_oi{end+1} = [13 14 15 16];

ref_group = [];
ref_group{end+1} = [10 11 12];
groups = {'Phy-PrmC vs. Phy-PrmC \Delta\itsigB'};


data_x = [];
data_y = [];

quants_oi = [0.25 0.5 0.75];
f_quants = NaN(length(group_oi),length(condition_names),length(quants_oi));

fit_dist_pairs = [];

for l = 1:length(group_oi)
    
    for i = 1:length(condition_names)
        fit_dist_pairs{i,l} = [];
        
        
        counter = 0;
        for j = 1:length(ref_group{l})
            for k = 1:length(group_oi{l})
                if ref_group{l}(j)<group_oi{l}(k)
                    ind2 = ref_group{l}(j);
                    ind1 = group_oi{l}(k);
                    fit_dist_pairs{i,l} = [fit_dist_pairs{i,l} fitness(i,ind1,ind2)];
                    data_y = [data_y fitness(i,ind1,ind2)];
                    counter = counter+1;
                end
            end
        end
        data_x = [data_x; (1-0.05*(rand(counter,1)-0.5)).*prot_frac_RF2_conds(i).*ones(counter,1)];
        
        f_quants(l,i,:) = quantile(fit_dist_pairs{i,l},quants_oi);
        
    end
end


%% display

color_RF2 = [245 123 33]/255;
color_RF1 = [58 123 182]/255;
color_PrmC = [30 177 0]/255;

marker_size = 8;
lw_marker = 2;
lw_errorbars = 2;

ylims = [-0.01 0.02];
ft_sz = 18;
xlims = [0.3E-4 0.02];

id1 = 1;


figure
subplot(1,2,1)
hold on


plot(data_x,data_y-av_d_sigB,'o','Color',color_RF2)

plot(prot_frac_RF2_conds,squeeze(f_quants(id1,:,2))-av_d_sigB,'+','MarkerSize',marker_size,'Color','k','LineWidth',lw_marker)

myerrorbars_v3(prot_frac_RF2_conds,squeeze(f_quants(id1,:,2))-av_d_sigB,...
    prot_frac_RF2_conds,prot_frac_RF2_conds,...
    squeeze(f_quants(id1,:,1))-av_d_sigB,squeeze(f_quants(id1,:,3))-av_d_sigB,'k',lw_errorbars);

plot(prot_frac_RF2*[1 1],ylims,':','Color',color_RF2,'LineWidth',2)


default_plot(0)
set(gca,'FontSize',ft_sz,'XScale','log','YLim',ylims)
set(gca,'XLim',xlims)

xlabel('RF2 proteome fraction')
ylabel('Fitness difference, \rm\Delta\itsigB\rm vs. \itsigB\rm^+')


subplot(1,2,2)
hold on

pair_id = 1;
[Y,X] = mycdfcalc(fit_dist_pairs{1,pair_id}-av_d_sigB);

[Y_other,X_other] = mycdfcalc([fit_dist_pairs{2:9,pair_id}]-av_d_sigB);
stairs(X,Y,'-r','LineWidth',1)
stairs(X_other,Y_other,'-k','LineWidth',1)

xlabel('Fitness difference')
ylabel('CDF')
default_plot(0)

set(gcf,'Position',[229         672        1037         427]);
set(gcf,'Renderer','Painters')


%% p-value from bootstrap

set1 = fit_dist_pairs{1,pair_id};
set2 = [fit_dist_pairs{2:9,pair_id}];
median(set1)-median(set2)

n_sample = 12;

n_boot = 1E6;
[~,boot_data1] = simple_bootstrap_median(set1,n_boot,n_sample);
[~,boot_data2] = simple_bootstrap_median(set2,n_boot,n_sample);

median_diff = boot_data1-boot_data2;

%%
sum(median_diff<0)/n_boot
%%
figure
hold on
[Y,X] = mycdfcalc(median_diff);
stairs(X,Y,'-k','LineWidth',1)
xlabel('Difference in median for bootstraps')
ylabel('CDF')
set(gca,'YScale','log')
