# Supplementary material for: Spurious regulatory connections dictate the expression‐fitness landscape of translation factors
Source: Mol Syst Biol. 2021 Apr 26;17(4):e10302. doi: 10.15252/msb.202110302 (PMC8073009; doi:10.15252/msb.202110302)
Supplement: Supplementary file 12 — Code EV1 [file MSB-17-e10302-s003.zip › Computer_Code_EV1/additionnal_dependencies/fit_line_v2.m]

function [intercept,slope] = fit_line_v2(x,y)

% b = regress(y',[x' ones(length(x),1)]);
[b,bint,~,~,stats] = regress(y',[x' ones(length(x),1)]);
slope = b(1);
intercept = b(2);

stats

% fo = fitoptions('Method','NonlinearLeastSquares',...
%     'Lower',[-Inf -Inf],...
%     'Upper',[Inf Inf],...
%     'StartPoint',[0 1]);
% ft = fittype('a+b*x','options',fo);
% try
%     [curve,~] = fit(x',y',ft);
% catch
%     [curve,~] = fit(x',y,ft);
% end
% %     [curve,~] = fit(x_log,y_log,ft);
% % end
% intercept = curve.a;
% slope = curve.b;
