# Supplementary material for: Spurious regulatory connections dictate the expression‐fitness landscape of translation factors
Source: Mol Syst Biol. 2021 Apr 26;17(4):e10302. doi: 10.15252/msb.202110302 (PMC8073009; doi:10.15252/msb.202110302)
Supplement: Supplementary file 12 — Code EV1 [file MSB-17-e10302-s003.zip › Computer_Code_EV1/additionnal_dependencies/all_by_all_RNA_seq_plot_20200520.m]

function all_by_all_RNA_seq_plot_20200520(genes,read_density_TE_cor,...
    id_WT_ctl,id_comp1,id_comp2,read_thresh,norm_fact_rpkm,...
    ms_multi_mini,n_subplot_x,n_subplot_y,regulon_genes_ind,...
    regulons_aba,conditions,xlims_diff_exp,ft_sz,genes_aba,...
    colors_genes_aba,m_reg_aba,reg_color_aba,reads_per_gene,...
    fig_pos,xlims_CDF,CDF_bool,fig_pos_CDF)

av_ctl_transcriptome = mean(read_density_TE_cor(id_WT_ctl,:));

figure

for i = 1:length(id_comp1)
    if ~isnan(id_comp1(i))
        subplot(n_subplot_x,n_subplot_y,i)
        hold on
        %
        if id_comp2(i)==0
            bool_reads = reads_per_gene(id_comp1(i),:)>read_thresh; %  & av_reads_per_gene_ctl_transcriptome>read_thresh;
                       
%             plot(norm_fact_rpkm*av_ctl_transcriptome(bool_reads),...
%                 norm_fact_rpkm*read_density_TE_cor(id_comp1(i),bool_reads),...
%                 '.','MarkerSize',ms_multi_mini,'Color',[0.8 0.8 0.8]);
            
            sc_han = scatter(norm_fact_rpkm*av_ctl_transcriptome(bool_reads),...
                norm_fact_rpkm*read_density_TE_cor(id_comp1(i),bool_reads),ms_multi_mini,...
                'MarkerFaceColor',[0.8 0.8 0.8],'MarkerEdgeColor','none');
            sc_han.MarkerFaceAlpha = 1;

            
        else
            bool_reads = reads_per_gene(id_comp1(i),:)>read_thresh & reads_per_gene(id_comp2(i),:)>read_thresh;
%             plot(norm_fact_rpkm*read_density_TE_cor(id_comp2(i),bool_reads),...
%                 norm_fact_rpkm*read_density_TE_cor(id_comp1(i),bool_reads),...
%                 '.','MarkerSize',ms_multi_mini,'Color',[0.8 0.8 0.8]);
            
            sc_han = scatter(norm_fact_rpkm*read_density_TE_cor(id_comp2(i),bool_reads),...
                norm_fact_rpkm*read_density_TE_cor(id_comp1(i),bool_reads),ms_multi_mini,...
                'MarkerFaceColor',[0.8 0.8 0.8],'MarkerEdgeColor','none');
            sc_han.MarkerFaceAlpha = 1;
        end
        
        for j = 1:length(regulons_aba)
            ind = false(length(genes),1);
            
            genes_id = regulon_genes_ind{regulons_aba(j)};
            genes_id = genes_id(~isnan(genes_id));
            ind(genes_id) = true;
            ind = ind & bool_reads';
            
            if id_comp2(i)==0
                plot(norm_fact_rpkm*av_ctl_transcriptome(ind),...
                    norm_fact_rpkm*read_density_TE_cor(id_comp1(i),ind),...
                    m_reg_aba{j},'MarkerSize',5,'LineWidth',1.5,'Color',pale_RGB(reg_color_aba(j,:),0));
            else
                plot(norm_fact_rpkm*read_density_TE_cor(id_comp2(i),ind),...
                    norm_fact_rpkm*read_density_TE_cor(id_comp1(i),ind),...
                    m_reg_aba{j},'MarkerSize',5,'LineWidth',1.5,'Color',pale_RGB(reg_color_aba(j,:),0));
            end
            
        end
        
        plot(xlims_diff_exp,xlims_diff_exp,'--k');
        
        default_plot(1)
        set(gca,'XLim',xlims_diff_exp,'YLim',xlims_diff_exp,...
            'XTick',logspace(0,4,5),...
            'YTick',logspace(0,4,5),'FontSize',ft_sz)
        
        for j = 1:length(genes_aba)
            
            if id_comp2(i)==0
                plot(norm_fact_rpkm*av_ctl_transcriptome(genes_aba(j)),...
                    norm_fact_rpkm*read_density_TE_cor(id_comp1(i),genes_aba(j)),...
                    'o','MarkerSize',7,'LineWidth',0.5,'Color','k','MarkerFaceColor',colors_genes_aba(j,:));
            else
                plot(norm_fact_rpkm*read_density_TE_cor(id_comp2(i),genes_aba(j)),...
                    norm_fact_rpkm*read_density_TE_cor(id_comp1(i),genes_aba(j)),...
                    'o','MarkerSize',7,'LineWidth',0.5,'Color','k','MarkerFaceColor',colors_genes_aba(j,:));
            end
            
        end
        
        %     if i~=1
        %         set(gca,'XTickLabels','','YTickLabels','')
        
        set(gca,'XTickLabels',{'10^0','','10^2','','10^4'},'YTickLabels',{'10^0','','10^2','','10^4'});
        
        if id_comp2(i)==0
            xlabel('Average WT')
            
        else
            xlabel(conditions{id_comp2(i)})
        end
        ylabel(conditions{id_comp1(i)})
    end
    
end
set(gcf,'Position',fig_pos);
set(gcf,'Renderer','Painters')

%% CDFs


if CDF_bool
    
%     pairs_WT = nchoosek(id_WT_ctl,2);

    
    figure
    for i = 1:length(id_comp1)
        if ~isnan(id_comp1(i))
            subplot(n_subplot_x,n_subplot_y,i)
            hold on
            
%             for j = 1:length(pairs_WT)
%                 bool_reads = reads_per_gene(pairs_WT(j,1),:)>read_thresh & reads_per_gene(pairs_WT(j,2),:)>read_thresh;
%                 ratio = squeeze(read_density_TE_cor(pairs_WT(j,1),bool_reads)./read_density_TE_cor(pairs_WT(j,2),bool_reads));
%                 [Y,X] = mycdfcalc(ratio(ratio>0 & ratio<Inf));
%                 pl_han = stairs(X,Y,'-','Color',[0.7 0.7 0.7]);
%                 pl_han.Color(4) = 0.1;
%             end
            
            for j = 1:length(id_WT_ctl)
                bool_reads = reads_per_gene(id_WT_ctl(j),:)>read_thresh;  
                ratio = squeeze(read_density_TE_cor(id_WT_ctl(j),bool_reads)./av_ctl_transcriptome(bool_reads));
                [Y,X] = mycdfcalc(ratio(ratio>0 & ratio<Inf));
                pl_han = stairs(X,Y,'-','Color',[0.7 0.7 0.7]);
                pl_han.Color(4) = 0.1;
            end
            
            
            if id_comp2(i)==0
                bool_reads = reads_per_gene(id_comp1(i),:)>read_thresh; 
                %             plot(norm_fact_rpkm*av_ctl_transcriptome(bool_reads),...
                %                 norm_fact_rpkm*read_density_TE_cor(id_comp1(i),bool_reads),...
                %                 '.','MarkerSize',ms_multi_mini,'Color',[0.8 0.8 0.8]);
                
                ratio = squeeze(read_density_TE_cor(id_comp1(i),bool_reads)./av_ctl_transcriptome(bool_reads));
                [Y,X] = mycdfcalc(ratio(ratio>0 & ratio<Inf));
                stairs(X,Y,'-k','LineWidth',1)
            else
                bool_reads = reads_per_gene(id_comp1(i),:)>read_thresh & reads_per_gene(id_comp2(i),:)>read_thresh;
                %             plot(norm_fact_rpkm*read_density_TE_cor(id_comp2(i),bool_reads),...
                %                 norm_fact_rpkm*read_density_TE_cor(id_comp1(i),bool_reads),...
                %                 '.','MarkerSize',ms_multi_mini,'Color',[0.8 0.8 0.8]);
                
                ratio = squeeze(read_density_TE_cor(id_comp1(i),bool_reads)./read_density_TE_cor(id_comp2(i),bool_reads));
                [Y,X] = mycdfcalc(ratio(ratio>0 & ratio<Inf));
                stairs(X,Y,'-k','LineWidth',1)
            end
            
            
            default_plot(0)
            set(gca,'XLim',xlims_CDF,'XScale','log','YLim',[0 1],...
                'FontSize',ft_sz)
            
            
            %     if i~=1
            %         set(gca,'XTickLabels','','YTickLabels','')
            
            %         set(gca,'XTickLabels',{'10^0','','10^2','','10^4'},'YTickLabels',{'10^0','','10^2','','10^4'});
            
            if id_comp2(i)==0
                xlabel(['FC ' conditions{id_comp1(i)} '/Average WT'])
            else
                xlabel(['FC ' conditions{id_comp1(i)} '/' conditions{id_comp2(i)}])
            end
            ylabel('CDF')
        end
        
    end
    set(gcf,'Position',fig_pos_CDF);
end
