# Supplementary material for: Spurious regulatory connections dictate the expression‐fitness landscape of translation factors
Source: Mol Syst Biol. 2021 Apr 26;17(4):e10302. doi: 10.15252/msb.202110302 (PMC8073009; doi:10.15252/msb.202110302)
Supplement: Supplementary file 12 — Code EV1 [file MSB-17-e10302-s003.zip › Computer_Code_EV1/additionnal_dependencies/simple_bootstrap_2.m]

function [error,boot_data] = simple_bootstrap_2(data,n_boot)
n = length(data);
boot_data = zeros(n_boot,1);
all_random_numbers = randi(n,n*n_boot,1);
for i = 1:n_boot
   boot_data(i) = mean(data(all_random_numbers(1+(i-1)*n:i*n)));
end
error = std(boot_data);
