# Supplementary material for: Spurious regulatory connections dictate the expression‐fitness landscape of translation factors
Source: Mol Syst Biol. 2021 Apr 26;17(4):e10302. doi: 10.15252/msb.202110302 (PMC8073009; doi:10.15252/msb.202110302)
Supplement: Supplementary file 12 — Code EV1 [file MSB-17-e10302-s003.zip › Computer_Code_EV1/additionnal_dependencies/compute_3pr_peaks_rend_v2.m]

function [genes,peak_3pr_traces, peak_5pr_traces] = compute_3pr_peaks_rend_v2(data_dir,file_name,...
    species,codon_size,buffer_stop,buffer_start,winsor_cut,length_before,length_after,density_thresh,length_thresh,ribo_bool)


%% get gene data and ribosome profiling data
if strcmp(species,'bsub')
    [start_forward, stop_forward, genes_f, ...
        start_reverse, stop_reverse, genes_r] = get_bsub_genes();
    genome = get_bsub_genome();
    stop_forward = stop_forward-3;
    start_reverse = start_reverse+3;
elseif strcmp(species,'ecoli')
    [start_forward, stop_forward, genes_f, ...
        start_reverse, stop_reverse, genes_r] = get_ecoli_genes();
    genome = get_ecoli_genome();
end
genome_size = length(genome);
data = zeros(genome_size,2);
% index key:
% 1: 3' forward
% 2: 3' reverse
% 3: 5' forward
% 4: 5' reverse

peak_3pr_traces = [];
peak_5pr_traces = [];

genes = [genes_f; genes_r];

    

for k = 1:length(file_name)
    
    
    counts = extract_RNA_seq_data(file_name{k},data_dir,genome_size);
    
    if ribo_bool
        data(:,1) = counts(1,:);
        data(:,2) = counts(2,:);
        data(:,3) = NaN(size(data(:,1)));
        data(:,4) = NaN(size(data(:,1)));
    else
        data(:,1) = counts(1,:);
        data(:,2) = counts(2,:);
        data(:,3) = counts(3,:);
        data(:,4) = counts(4,:);
    end
    
    
    disp('Done extracting data.')
    
    peak_3pr_traces{k} = NaN(length((-length_before):length_after),length(start_forward)+length(start_reverse));
    peak_5pr_traces{k} = NaN(length((-length_before):length_after),length(start_forward)+length(start_reverse));

    
    tic
    for i =1:length(start_forward)
        
        range = (start_forward(i)+codon_size*buffer_start):(stop_forward(i)-codon_size*buffer_stop);
        
        gene_length = stop_forward(i)-start_forward(i);
        
        data_gene = squeeze(data(range,1));
        wins_data_gene = winsorize(data_gene,winsor_cut);
        
        mean_gene_reads = mean(wins_data_gene);
        
        if (mean_gene_reads>density_thresh) && (gene_length>length_thresh)

            peak_3pr_traces{k}(:,i) = data((stop_forward(i)-length_before):(stop_forward(i)+length_after),1)'/mean_gene_reads;
            peak_5pr_traces{k}(:,i) = data((stop_forward(i)-length_before):(stop_forward(i)+length_after),3)'/mean_gene_reads;
            
        end
        
        if mod(i,1000)==0
            toc
        end
    end
    
    
    for i =1:length(start_reverse)
        
        range = (start_reverse(i)+codon_size*buffer_stop):(stop_reverse(i)-codon_size*buffer_start);
        
        gene_length = stop_reverse(i)-start_reverse(i);
        
        data_gene = squeeze(data(range,2));
        wins_data_gene = winsorize(data_gene,winsor_cut);
        
        mean_gene_reads = mean(wins_data_gene);
        

        if (mean_gene_reads>density_thresh) && (gene_length>length_thresh)
            peak_3pr_traces{k}(:,length(start_forward)+i) = flipud(data((start_reverse(i)-length_after):(start_reverse(i)+length_before),2))'/mean_gene_reads;
            peak_5pr_traces{k}(:,length(start_forward)+i) = flipud(data((start_reverse(i)-length_after):(start_reverse(i)+length_before),4))'/mean_gene_reads;
        end
        
        if mod(i,1000)==0
            toc
        end
    end
    
end
