# Supplementary material for: Spurious regulatory connections dictate the expression‐fitness landscape of translation factors
Source: Mol Syst Biol. 2021 Apr 26;17(4):e10302. doi: 10.15252/msb.202110302 (PMC8073009; doi:10.15252/msb.202110302)
Supplement: Supplementary file 12 — Code EV1 [file MSB-17-e10302-s003.zip › Computer_Code_EV1/additionnal_dependencies/sigB_transcriptome_vs_proteome_fraction_20200522.m]

%% mRNA 

data_dir = [];
data_dir{1} = 'GEO_wigs/rend';   % location Rend-seq
data_dir_id = [1];

files = [];
files{1} = '';


mRNA_names = {''};


data_type = 1*ones(size(files));    % 1: Rend-seq, 2: ribosome profiling, 3: multiplexed RNA-seq
species = 'bsub';
conditions = {''};

winsor_cut = 0.01;
gap = 40;
n_boot = 10;

non_rRNA_raw_reads_other = zeros(size(files));

[genes, read_density_mRNA, median_reads_per_gene_mRNA,reads_per_gene_mRNA, ...
    rescaled_reads_per_gene_mRNA, winsorized_read_density_mRNA,...
    winsorized_reads_per_gene_mRNA, winsorized_rescaled_reads_per_gene_mRNA,...
    winsorized_median_reads_mRNA, non_rRNA_raw_reads_mRNA, all_raw_reads_mRNA,...
    bootstrap_winsorized_read_density_mRNA] = ...
    compute_read_density_20190820(data_dir,data_dir_id,files,gap,winsor_cut,data_type,n_boot,species,non_rRNA_raw_reads_other);


%% ribosome profiling

data_dir = [];
data_dir{1} = 'GEO_wigs/ribo';       % location of data
data_dir_id = [1];


files = [];
files{1} = '';  % file names

conditions = {''};

species = 'bsub';
data_type = 2*ones(size(files));    % 1: Rend-seq, 2: ribosome profiling, 3: multiplexed RNA-seq

winsor_cut = 0.01;
gap = 40;
n_boot = 10;

non_rRNA_raw_reads_other = zeros(size(files));

[~, read_density_ribo, median_reads_per_gene_ribo,reads_per_gene_ribo, ...
    rescaled_reads_per_gene_ribo, winsorized_read_density_ribo,...
    winsorized_reads_per_gene_ribo, winsorized_rescaled_reads_per_gene_ribo,...
    winsorized_median_reads_ribo, non_rRNA_raw_reads_ribo, all_raw_reads_ribo,...
    bootstrap_winsorized_read_density_ribo] = ...
    compute_read_density_20190820(data_dir,data_dir_id,files,gap,winsor_cut,data_type,n_boot,species,non_rRNA_raw_reads_other);


%% endogenous sigB regulon:

file_name = 'all_regulons_SubtiWiki_20190313.csv';

fid = fopen(file_name);
content = textscan(fid,'%s %s %s %s %s %s','Delimiter',',','HeaderLines',1);
fclose(fid);

regulon_names = unique(content{2});
regulon_genes = [];
gene_count_regulons = [];
for i = 1:length(regulon_names)
    regulon_genes{i} = [];
    for j = 1:length(content{1})
        if strcmp(content{2}{j},regulon_names{i})
            regulon_genes{i}{end+1} = content{5}{j};
        end
    end
    gene_count_regulons(i) = length(regulon_genes{i});
end

% remove duplicates within a regulon
gene_count_regulons_unique = [];
for i = 1:length(regulon_names)
    regulon_genes{i} = unique(regulon_genes{i});
    gene_count_regulons_unique(i) = length(regulon_genes{i});
end

% B. subtilis gene synonyms
bsub_synonyms = get_gene_synonyms_UniProt('uniprot-bacillus+subtilis+168.tab','Bacillus subtilis (strain 168)',pwd);
% list of B. subtilis synonyms from SubtiWiki
file_name = 'all_genes_SubtiWiki.csv';
bsub_synonyms_SubtiWiki = get_gene_synonyms_SubtiWiki(file_name);
for i = 1:length(bsub_synonyms_SubtiWiki)
    bsub_synonyms_SubtiWiki{i,6} = [];
    bsub_synonyms_SubtiWiki{i,7} = [];
end
bsub_synonyms_all =[bsub_synonyms; bsub_synonyms_SubtiWiki]; 


regulon_genes_ind = [];
problematic_gene_names = [];
for i = 1:length(regulon_genes) 
    for j = 1:length(regulon_genes{i})
        
        ind = strcmp_synonyms(genes,...
            regulon_genes{i}{j},bsub_synonyms_all,1);
        
        if isnan(ind)
            fprintf('%s, i=%d, j=%d\n',regulon_genes{i}{j},i,j);
            regulon_genes_ind{i}(j) = NaN;
             problematic_gene_names{end+1} = regulon_genes{i}{j};
        elseif length(ind)==1
            regulon_genes_ind{i}(j) = ind;
        else
            fprintf('%s, i=%d, j=%d\n',regulon_genes{i}{j},i,j);
            regulon_genes_ind{i}(j) = NaN;
            problematic_gene_names{end+1} = regulon_genes{i}{j};
            
        end
    end
end

%%
ind_sigB_reg = regulon_genes_ind{160};
ind_sigB_reg = unique(ind_sigB_reg(~isnan(ind_sigB_reg)));


%% proteome fraction to sigB

prot_frac_sigB = [];
for i = 1:length(files)
    bool_nan = ~isnan(rescaled_reads_per_gene_ribo(i,:));
    prot_frac_sigB(i) = sum(rescaled_reads_per_gene_ribo(i,ind_sigB_reg))/sum(rescaled_reads_per_gene_ribo(i,bool_nan));
end

%% transcriptome fraction to sigB
transcr_frac_sigB = [];
for i = 1:length(files)
    bool_nan = ~isnan(rescaled_reads_per_gene_mRNA(i,:));
    transcr_frac_sigB(i) = sum(rescaled_reads_per_gene_mRNA(i,ind_sigB_reg))/sum(rescaled_reads_per_gene_mRNA(i,bool_nan));
end

%%


batches = [1 2 2 2 2 2 3 4 4 5 5 6 6];
markers = {'o','s','<','>','^','v'};
colors = [1 0 0; 0 1 0; 0 0 1; 0.5 0.5 0; 0 0.5 0.5; 0.5 0 0.5];
ms = 12;
lims = [0 10]/100;
figure
hold on
legend_text = [];

x_0 = 0.007135;
y_0 = 0.009356;
% 
dTrx = transcr_frac_sigB(2:end)-transcr_frac_sigB(1);
dTrl = prot_frac_sigB(2:end)-prot_frac_sigB(1);


[offset_factor, offset_factor_CI] = fit_line_no_intercept(dTrx,dTrl);


legend_text = [];
for i = 2:length(unique(batches))

    plot(transcr_frac_sigB(batches==i)-transcr_frac_sigB(1),prot_frac_sigB(batches==i)-prot_frac_sigB(1),...
        ['o' 'k'],'MarkerSize',ms,'MarkerFaceColor','k');

    legend_text{i-1} = strrep(files{min(find(batches==i))},'*.wig','');
    legend_text{i-1} = [legend_text{i-1}(1:15) '...'];
end
h = plot(lims,offset_factor*lims,'--k');
legend_text{end+1} = sprintf('\\Delta\\phi_{SigB}=%.2f \\Delta\\psi_{SigB}',offset_factor);
h = plot(lims,lims,':k');
legend_text{end+1} = '\Delta\phi_{SigB}= \Delta\psi_{SigB}';

legend(legend_text,'location','EastOutside')


default_plot(0)
xlabel('Excess trx frac \Delta\psi_{SigB}')
ylabel('Excess prot frac \Delta\phi_{SigB}')
set(gca,'XLim',lims,'YLim',lims)

set(gcf,'Position',[ 756   590   590   368]);
