# Supplementary material for: Spurious regulatory connections dictate the expression‐fitness landscape of translation factors
Source: Mol Syst Biol. 2021 Apr 26;17(4):e10302. doi: 10.15252/msb.202110302 (PMC8073009; doi:10.15252/msb.202110302)
Supplement: Supplementary file 12 — Code EV1 [file MSB-17-e10302-s003.zip › Computer_Code_EV1/additionnal_dependencies/myerrorbars_v2.m]

function [h1, h2]=myerrorbars_v2(x,y,H1,H2,V1,V2,color)


x_V = [];
y_V = [];
for i = 1:length(x)
    x_V = [x_V NaN x(i) x(i)];
    %     if y(i)-V(i) <0
    %         y_V = [y_V NaN 1E-4 y(i)+V(i)];
    %     else
    %         y_V = [y_V NaN y(i)-V(i) y(i)+V(i)];
    y_V = [y_V NaN V1(i) V2(i)];
    %     end
end

x_H = [];
y_H = [];
for i = 1:length(x)
%     x_H = [x_H NaN x(i)-H(i) x(i)+H(i)];
    x_H = [x_H NaN H1(i) H2(i)];
    y_H = [y_H NaN y(i) y(i)];
end

h1=plot(x_V,y_V,'-','Color',color,'LineWidth',0.5);
h2=plot(x_H,y_H,'-','Color',color,'LineWidth',0.5);
