# Supplementary material for: Spurious regulatory connections dictate the expression‐fitness landscape of translation factors
Source: Mol Syst Biol. 2021 Apr 26;17(4):e10302. doi: 10.15252/msb.202110302 (PMC8073009; doi:10.15252/msb.202110302)
Supplement: Supplementary file 12 — Code EV1 [file MSB-17-e10302-s003.zip › Computer_Code_EV1/additionnal_dependencies/compute_3pr_peaks_ribo.m]

function [stop_codons,n_type_stop, peak_3pr_traces,counter,genes_by_stop,...
    peak_3pr_traces_1,peak_3pr_traces_2,peak_3pr_traces_3,...
    ind_traces_1,ind_traces_2,ind_traces_3] = compute_3pr_peaks_ribo(data_dir,file_name,...
    species,codon_size,buffer,winsor_cut,length_before,length_after,density_thresh,length_thresh)


% %% start by getting the basic information about codons and their synonyms. 
% [~, amino_acids, ~] = get_codon_dictionary();


%% get gene data and ribosome profiling data
if strcmp(species,'bsub')
    [start_forward, stop_forward, genes_f, ...
        start_reverse, stop_reverse, genes_r] = get_bsub_genes();
    genome = get_bsub_genome();
    stop_forward = stop_forward-3;
    start_reverse = start_reverse+3;
elseif strcmp(species,'ecoli')
    [start_forward, stop_forward, genes_f, ...
        start_reverse, stop_reverse, genes_r] = get_ecoli_genes();
    genome = get_ecoli_genome();
end
genome_size = length(genome);      
data = zeros(genome_size,2);
% index key:
% 1: forward
% 2: reverse
counts = extract_RNA_seq_data(file_name,data_dir,genome_size);
try
    data(:,1) = counts(1,:);
    data(:,2) = counts(2,:);
catch
    bla
end

disp('Done extracting data.')

%% codon reads

stop_codons = {'TAA','TGA','TAG'};

peak_3pr_traces = zeros(length(stop_codons),length_before+length_after+1);

peak_3pr_traces_1 = [];
peak_3pr_traces_2 = [];
peak_3pr_traces_3 = [];


n_type_stop = zeros(length(stop_codons),1);

counter = zeros(5,1);

genes_by_stop(1).name = '';
genes_by_stop(2).name = '';
genes_by_stop(3).name = '';

genes_by_stop(1).density = [];
genes_by_stop(2).density = [];
genes_by_stop(3).density = [];

genes_by_stop(1).gene_length = [];
genes_by_stop(2).gene_length = [];
genes_by_stop(3).gene_length = [];

ind_traces_1 = [];
ind_traces_2 = [];
ind_traces_3 = [];

tic
for i =1:length(start_forward)-1
    
    range = (start_forward(i)+codon_size*buffer):(stop_forward(i)-codon_size*buffer);
    
    gene_length = stop_forward(i)-start_forward(i);
    
    data_gene = squeeze(data(range,1));
    wins_data_gene = winsorize(data_gene,winsor_cut);
    
    mean_gene_reads = mean(wins_data_gene);
    codon_end = genome((stop_forward(i)+1):(stop_forward(i)+codon_size));
    ind_codon = find(strcmp(stop_codons,codon_end));
    
    % no overlapping ORF
    % && (start_forward(i+1)>(stop_forward(i)+3))
    
    if ~isempty(ind_codon)  && (mean_gene_reads>density_thresh) && (gene_length>length_thresh)
        peak_3pr_traces(ind_codon,:) = peak_3pr_traces(ind_codon,:)+...
            data((stop_forward(i)-length_before):(stop_forward(i)+length_after),1)'/mean_gene_reads;
        n_type_stop(ind_codon) = n_type_stop(ind_codon)+1;
        counter(1) = counter(1)+1;
        
        genes_by_stop(ind_codon).name{end+1} = genes_f{i};
        genes_by_stop(ind_codon).density(end+1) = mean_gene_reads;
        genes_by_stop(ind_codon).gene_length(end+1) = gene_length;
        
        
        if ind_codon==1
            peak_3pr_traces_1(:,end+1) = data((stop_forward(i)-length_before):(stop_forward(i)+length_after),1)'/mean_gene_reads;
            ind_traces_1(end+1) = i;
        elseif ind_codon == 2
            peak_3pr_traces_2(:,end+1) = data((stop_forward(i)-length_before):(stop_forward(i)+length_after),1)'/mean_gene_reads;
            ind_traces_2(end+1) = i;
        else
            peak_3pr_traces_3(:,end+1) = data((stop_forward(i)-length_before):(stop_forward(i)+length_after),1)'/mean_gene_reads;
            ind_traces_3(end+1) = i;
        end
        
        
    elseif isempty(ind_codon)
        counter(2) = counter(2)+1;
        
    elseif (mean_gene_reads<density_thresh)
        counter(3) = counter(3)+1;
    elseif (gene_length<length_thresh)
        counter(4) = counter(4)+1;
    elseif (start_forward(i+1)<=(stop_forward(i)+3))
        counter(5) = counter(5)+1;
    end
    
    if mod(i,300)==0
        toc
    end
end


for i =2:length(start_reverse)
    
    range = (start_reverse(i)+codon_size*buffer):(stop_reverse(i)-codon_size*buffer);
    
    gene_length = stop_reverse(i)-start_reverse(i);
    
    data_gene = squeeze(data(range,2));
    wins_data_gene = winsorize(data_gene,winsor_cut);
    
    mean_gene_reads = mean(wins_data_gene);
    
    codon_end = RCsequence(genome((start_reverse(i)-codon_size):(start_reverse(i)-1)));
    ind_codon = find(strcmp(stop_codons,codon_end));
    
    
    
    % no overlapping ORF 
    %  && (stop_reverse(i-1)<(start_reverse(i)-3)) 
    
    
    if ~isempty(ind_codon)&& (mean_gene_reads>density_thresh) && (gene_length>length_thresh)
        peak_3pr_traces(ind_codon,:) = peak_3pr_traces(ind_codon,:)+...
            flipud(data((start_reverse(i)-length_after):(start_reverse(i)+length_before),2))'/mean_gene_reads;
        n_type_stop(ind_codon) = n_type_stop(ind_codon)+1;
        counter(1) = counter(1)+1;
        
        
        
        genes_by_stop(ind_codon).name{end+1} = genes_r{i};
        genes_by_stop(ind_codon).density(end+1) = mean_gene_reads;
        genes_by_stop(ind_codon).gene_length(end+1) = gene_length;
        
        if ind_codon==1
            peak_3pr_traces_1(:,end+1) = flipud(data((start_reverse(i)-length_after):(start_reverse(i)+length_before),2))'/mean_gene_reads;
            ind_traces_1(end+1) = i+length(start_forward);
        elseif ind_codon == 2
            peak_3pr_traces_2(:,end+1) = flipud(data((start_reverse(i)-length_after):(start_reverse(i)+length_before),2))'/mean_gene_reads;
            ind_traces_2(end+1) = i+length(start_forward);
        else
            peak_3pr_traces_3(:,end+1) = flipud(data((start_reverse(i)-length_after):(start_reverse(i)+length_before),2))'/mean_gene_reads;
            ind_traces_3(end+1) = i+length(start_forward);
        end
                
    elseif isempty(ind_codon)
        counter(2) = counter(2)+1;
    elseif (mean_gene_reads<density_thresh)
        counter(3) = counter(3)+1;
    elseif (gene_length<length_thresh)
        counter(4) = counter(4)+1;
    elseif (stop_reverse(i-1)>=(start_reverse(i)-3))
        counter(5) = counter(5)+1;
    end
    
    if mod(i,300)==0
        toc
    end
end
