# Supplementary material for: Spurious regulatory connections dictate the expression‐fitness landscape of translation factors
Source: Mol Syst Biol. 2021 Apr 26;17(4):e10302. doi: 10.15252/msb.202110302 (PMC8073009; doi:10.15252/msb.202110302)
Supplement: Supplementary file 12 — Code EV1 [file MSB-17-e10302-s003.zip › Computer_Code_EV1/additionnal_dependencies/get_ecoli_genome.m]

function ecoli_genome = get_ecoli_genome()

% genome sequence

present_dir = pwd;
genome_dir = '/Users/jbl/Documents/MIT/research/D1/RNA_seq_annotation/data/Jing_RNA_seq_annotation';

cd(genome_dir)
file = 'MG1655NC_000913.txt';
fid = fopen(file);
temp = textscan(fid,'%s');
fclose(fid);

ecoli_genome = char(temp{1});
ecoli_genome = reshape(ecoli_genome',1,numel(ecoli_genome));
ecoli_genome = ecoli_genome(1:end-65);
cd(present_dir)
