# Supplementary material for: Spurious regulatory connections dictate the expression‐fitness landscape of translation factors
Source: Mol Syst Biol. 2021 Apr 26;17(4):e10302. doi: 10.15252/msb.202110302 (PMC8073009; doi:10.15252/msb.202110302)
Supplement: Supplementary file 12 — Code EV1 [file MSB-17-e10302-s003.zip › Computer_Code_EV1/additionnal_dependencies/fit_line.m]

function [intercept,slope] = fit_line(x,y)

fo = fitoptions('Method','NonlinearLeastSquares',...
    'Lower',[-Inf -Inf],...
    'Upper',[Inf Inf],...
    'StartPoint',[0 1]);
ft = fittype('a+b*x','options',fo);
try
    [curve,~] = fit(x',y',ft);
catch
    [curve,~] = fit(x',y,ft);
end
%     [curve,~] = fit(x_log,y_log,ft);
% end
intercept = curve.a;
slope = curve.b;
