# Supplementary material for: Spurious regulatory connections dictate the expression‐fitness landscape of translation factors
Source: Mol Syst Biol. 2021 Apr 26;17(4):e10302. doi: 10.15252/msb.202110302 (PMC8073009; doi:10.15252/msb.202110302)
Supplement: Supplementary file 12 — Code EV1 [file MSB-17-e10302-s003.zip › Computer_Code_EV1/additionnal_dependencies/fitness_regulons_translation_sector_RFs_20200618.m]

%%
% load transcriptomics data from E1, E2, E3, and controls
load('multiplex_RNA_seq_quantification_E1_E2_E3_GFP_ctls_20200522.mat'); % see regulon_expression_analysis_E1_E2_E3_ctls_20200522.m
%%
% load matched fitness experimental data:
% matched_fitness_transcriptome_data_20200522.m
load('regulon_RF_fitness_20200525.mat');

%%

color_RF2 = [245 123 33]/255;
color_RF1 = [58 123 182]/255;
color_PrmC = [30 177 0]/255;

%% plot indices

%% RF1

ids = [ 33:35 78:83 21:29];
plot_ids = [ones(1,9) 2*ones(1,9) ];
prot_frac_id = 1;   % which RF is being varied

main_regulon_oi = 226;       % which regulon is displayed?

markers1 = {'o','s'};
markers2 = {'o','s'};

markers_colors = [0.5*color_RF1; color_RF1];
markers_face_colors = {0.5*color_RF1,[1 1 1]};

prot_frac_lims = [4E-5 1E-2];

% all by all plots
id_comp1 = [21 25 29 NaN NaN 33 34 35 ];
id_comp2 = [0  0  0  NaN NaN 0  0  0];  % 0 stands for average of WT


main_regulon_oi = 226;       % which regulon is displayed?
main_reg_name = 'Translation sector';


% regulon/operon of interest
color_sigD = [0 1 1];
color_sigB = [1 0 0];
color_eps = [0 1 0];
color_slrR = [1 0 1];
color_remA = [0 0 0];
color_trans = [0 0 0];


sigB_reg_id = 160;
sigD_reg_id = 161;
eps_op_id = 50;
slrR_reg_id = 177;
remA_reg_id = 197; % xylR 197


% displaying of secondary regulons
secondary_regulons = [sigB_reg_id 226 sigD_reg_id eps_op_id slrR_reg_id];
special_sec_marker = 1;
secondary_reg_markers = {'x','+','p','h','d'};
secondary_reg_col = [1 0 0; 0.3 0.3 0.3;color_sigD;color_eps;color_slrR];
secondary_regulon_lim = [1E-4 0.4];
sec_reg_name = 'SigB regulon';
sec_reg_scale = 'Log';


reg_comp1 = [160];
reg_comp2 = [226];
reg_comp_lims1 = [0 0.2];
reg_comp_lims2 = [0.25 0.35];
reg_comp_labels = {'SigB regulon','Translation sector'};


%%  main plotting

ms = 10;
lw1 = 2;
lw2 = 0.5;

growth_lims = [0.65 1.03];
main_regulon_lim = [0.25 0.35];

fig_pos = [  19   207   889   886];

RF_reg_comparison_20200618(fig_pos,ids,prot_frac_id,markers1,markers2,...
    plot_ids,prot_frac_RF,norm_growth_rate,markers_colors,markers_face_colors,...
    ms,lw1,lw2,prot_frac_lims,growth_lims,transcriptome_frac_regulons,...
    main_regulon_oi,main_reg_name,main_regulon_lim,...
    secondary_regulons,secondary_reg_markers,secondary_reg_col,...
    special_sec_marker,sec_reg_name,secondary_regulon_lim,sec_reg_scale,...
    reg_comp1,reg_comp2,regulon_names,reg_comp_lims1,reg_comp_lims2,reg_comp_labels)


%% all by all transcriptome

id_comp1 = [1 3 7  15 16 17  NaN 8 10 14  18 19 20 8 14];
id_comp2 = [0 0 0 0  0  0   NaN  0  0  0  0  0  0 18 7];

regulons_aba =[160 226];
m_reg_aba ={'x','+'};
reg_color_aba = [1 0 0; 0 0 0];
genes_aba = [3900 3772 3899];
colors_genes_aba = [color_RF1; color_RF2; color_PrmC];


read_thresh = 5;
xlims_diff_exp = [0.5 3E4];
xlims_CDF = [1/3 3];
CDF_bool = 0;

fig_pos = [64         368        1219         730];
fig_pos_CDF = [64         368        1820         730];

norm_fact_rpkm = 1E9;
ms_multi_mini = 10;
ft_sz = 9;
n_subplot_x = 3;
n_subplot_y = 5;

all_by_all_RNA_seq_plot_20200520(genes,read_density_TE_cor,...
    id_WT_ctl,id_comp1,id_comp2,read_thresh,norm_fact_rpkm,...
    ms_multi_mini,n_subplot_x,n_subplot_y,regulon_genes_ind,...
    regulons_aba,conditions,xlims_diff_exp,ft_sz,genes_aba,...
    colors_genes_aba,m_reg_aba,reg_color_aba,reads_per_gene,...
    fig_pos,xlims_CDF,CDF_bool,fig_pos_CDF)

%%

pairs_WT = nchoosek(id_WT_ctl,2);

ind = randperm(78);
ind(16:end) = [];
id1 = pairs_WT(ind,1);
id2 = pairs_WT(ind,2);

all_by_all_RNA_seq_plot_20200520(genes,read_density_TE_cor,...
    id_WT_ctl,id1,id2,read_thresh,norm_fact_rpkm,...
    ms_multi_mini,n_subplot_x,n_subplot_y,regulon_genes_ind,...
    regulons_aba,conditions,xlims_diff_exp,ft_sz,genes_aba,...
    colors_genes_aba,m_reg_aba,reg_color_aba,reads_per_gene,...
    fig_pos,xlims_CDF,CDF_bool,fig_pos_CDF)
