# Supplementary material for: Spurious regulatory connections dictate the expression‐fitness landscape of translation factors
Source: Mol Syst Biol. 2021 Apr 26;17(4):e10302. doi: 10.15252/msb.202110302 (PMC8073009; doi:10.15252/msb.202110302)
Supplement: Supplementary file 12 — Code EV1 [file MSB-17-e10302-s003.zip › Computer_Code_EV1/additionnal_dependencies/analyze_amplicon_data_20200214.m]

function [UMIs_counts,reads_strain_BC_not_called, BC_not_called]= ...
    analyze_amplicon_data_20200214(file_name,data_dir,...
    PCR1_BC,pos_PCR1_BC,strain_data,strain_BC_pos,UMI_pos)


% report file
time_stamp = datestr(now,30);
fid_report_file = fopen([strrep(file_name,'.fastq','')...
    sprintf('_report_%s.txt',time_stamp)],'w');

% parsing fastq 
[reads, line_num] = get_reads_comp(data_dir,file_name,fid_report_file);


% demultiplexing PCR1 (in read) barcode  
[reads_BC1_Hdist0,reads_BC1_Hdist1,reads_no_BC1]=...
    demux_BC1(reads,PCR1_BC,pos_PCR1_BC,fid_report_file);


% demultiplexing strain specific BC
[reads_BC1_H0, reads_strain_BC_not_called, BC_not_called] = demux_strain_BC_v2(PCR1_BC,reads_BC1_Hdist0,...
    strain_data,strain_BC_pos,fid_report_file);

% Collapsing UMI and generating final data matrix 
UMIs_counts = UMI_collapse(UMI_pos,reads_BC1_H0,PCR1_BC,...
    strain_data,fid_report_file);
