# Supplementary material for: Spurious regulatory connections dictate the expression‐fitness landscape of translation factors
Source: Mol Syst Biol. 2021 Apr 26;17(4):e10302. doi: 10.15252/msb.202110302 (PMC8073009; doi:10.15252/msb.202110302)
Supplement: Supplementary file 12 — Code EV1 [file MSB-17-e10302-s003.zip › Computer_Code_EV1/additionnal_dependencies/demux_strain_BC_v2.m]

function [reads_BC1_H0, reads_strain_BC_not_called,BC_not_called] = demux_strain_BC_v2(PCR1_BC,reads_BC1_Hdist0,...
    strain_data,strain_BC_pos,fid_report_file)


%initializing data structures
for i = 1:length(PCR1_BC)
    for j = 1:size(strain_data,1)
        reads_BC1_H0.(PCR1_BC{i}).([strain_data{j,1} '_H0']) = {};
        reads_BC1_H0.(PCR1_BC{i}).([strain_data{j,1} '_H1']) = {};
    end
end

strain_BC = strain_data(:,3);


fprintf(fid_report_file,'Strain BC demultiplexing:\n');


% looping through reads and allocating to specific strains based on known
% barcodes of pooled strains
reads_strain_BC_not_called = [];
BC_not_called = [];
for i = 1:length(PCR1_BC)
    for j = 1:length(reads_BC1_Hdist0.(PCR1_BC{i}))
        
        read_oi = reads_BC1_Hdist0.(PCR1_BC{i}){j};
        strain_BC_read = read_oi(strain_BC_pos);
        
        [ind0, ind1, ~] = Ham_dist(strain_BC_read,strain_BC);
        if ~isempty(ind0)
            reads_BC1_H0.(PCR1_BC{i}).([strain_data{ind0,1} '_H0']){end+1} = read_oi;
        elseif length(ind1)==1
            reads_BC1_H0.(PCR1_BC{i}).([strain_data{ind1,1} '_H1']){end+1} = read_oi;
        else
            reads_strain_BC_not_called{end+1} = read_oi;
            BC_not_called{end+1} = strain_BC_read;
        end
        
    end
    
    % fraction of correct reads
    corr_reads_H0  = 0;
    for k = 1:size(strain_data,1)
        corr_reads_H0 = corr_reads_H0+...
            length(reads_BC1_H0.(PCR1_BC{i}).([strain_data{k,1} '_H0']));
    end
    frac_H0 = corr_reads_H0/length(reads_BC1_Hdist0.(PCR1_BC{i}));
    fprintf(fid_report_file,'%s:\t H=0: %.3f\n',PCR1_BC{i},frac_H0);
    
    corr_reads_H1  = 0;
    for k = 1:size(strain_data,1)
        corr_reads_H1 = corr_reads_H1+...
            length(reads_BC1_H0.(PCR1_BC{i}).([strain_data{k,1} '_H1']));
    end
    frac_H1 = corr_reads_H1/length(reads_BC1_Hdist0.(PCR1_BC{i}));
    fprintf(fid_report_file,'\t\t H=1: %.3f\n',frac_H1);

end


fprintf(fid_report_file,'\n');

fprintf('Done identifying strain specific BC.\n')
toc
