# Supplementary material for: Spurious regulatory connections dictate the expression‐fitness landscape of translation factors
Source: Mol Syst Biol. 2021 Apr 26;17(4):e10302. doi: 10.15252/msb.202110302 (PMC8073009; doi:10.15252/msb.202110302)
Supplement: Supplementary file 12 — Code EV1 [file MSB-17-e10302-s003.zip › Computer_Code_EV1/additionnal_dependencies/plot_isogenic_s_20200311.m]

function [mu_s, sigma_s_fit, sigma_s] = plot_isogenic_s_20200311(data_y)

subplot = @(m,n,p) subtightplot (m, n, p, [0.1 0.1], [0.15 0.1], [0.1 0.1]);

% data_y = [data_y_E1 data_y_E2];
[Y,X] = mycdfcalc(data_y);

% fit normal distribution to CDF
fo = fitoptions('Method','NonlinearLeastSquares',...
    'Lower',[-Inf 0 ],...
    'Upper',[Inf Inf],...
    'StartPoint',[0 0.01]);
% fit_fn = @(x,f1,mu1,mu2,sig1,sig2) (0.5*(1+erf((x-mu)/(sqrt(2)*sig))));
ft = fittype('0.5*(1+erf((x-mu)/(sqrt(2)*sig)))',...
    'dependent',{'y'},'independent',{'x'},'coefficient',{'mu','sig'},'options',fo);
[curve,~] = fit(X(2:end-1),Y(2:end-1),ft);
mu = curve.mu;
sig = curve.sig;
sigma_s_fit = sig;
mu_s = mu;

sigma_s = std(data_y);


xlim1 = -0.03;
xlim2 = 0.03;
edges = linspace(xlim1,xlim2,50);
PDF = histcounts(data_y,edges,'Normalization','probability');

edge_plot = edges(1:end-1);

plot_x = linspace(xlim1,xlim2,300);

dx = edges(2)-edges(1);

figure
set(gcf,'Position',[305   871   402   168]);

subplot(1,2,1)
hold on

stairs(PDF/dx,edge_plot,'-k','LineWidth',2.5)

plot(1/(sig*sqrt(2*pi))*exp(-0.5*((plot_x-mu)/sig).^2),plot_x,'-','LineWidth',2.5,'Color',pale_RGB([1 0 0],0.7))
% xlabel('\its \rm(identical genotype pairs)')
% ylabel('Probability')
default_plot(0)
% title(sprintf('n=%d, \\mu = %.4f, \\sigma = %.4f',length(data_y),mu,sig),'FontWeight','normal');
set(gca,'YLim',[xlim1 xlim2])

ylims = get(gca,'XLim');

y_patch = [-2*sigma_s 2*sigma_s 2*sigma_s -2*sigma_s -2*sigma_s];
x_patch = [ylims(1) ylims(1) ylims(2) ylims(2) ylims(1)];
patch(x_patch,y_patch,[0.8 0.8 0.8],'EdgeColor','none','FaceAlpha',0.3);

set(gca,'XTick','','YTick','')


subplot(1,2,2)
hold on
plot(plot_x,0.5*(1+erf((plot_x-mu)/(sqrt(2)*sig))),'-','LineWidth',3,'Color',pale_RGB([1 0 0],0.7))
stairs(X,Y,'-k','LineWidth',1.5)

xlabel('\its \rm(identical genotype pairs)')
ylabel('CDF')
default_plot(0)
set(gca,'XLim',[xlim1 xlim2])
set(gcf,'Renderer','Painters')
