# Supplementary material for: Spurious regulatory connections dictate the expression‐fitness landscape of translation factors
Source: Mol Syst Biol. 2021 Apr 26;17(4):e10302. doi: 10.15252/msb.202110302 (PMC8073009; doi:10.15252/msb.202110302)
Supplement: Supplementary file 12 — Code EV1 [file MSB-17-e10302-s003.zip › Computer_Code_EV1/figures/figS6_all_by_all_expression_20200618.m]

%%
color_RF2 = [245 123 33]/255;
color_RF1 = [58 123 182]/255;
color_PrmC = [30 177 0]/255;

id_comp1 = [21 25 21  33 21 35 ];
id_comp2 = [0  0  25   0  33  0];  % 0 stands for average of WT


color_sigD = [0 1 1];
color_sigB = [1 0 0];
color_eps = [0 1 0];
color_slrR = [1 0 1];
color_trans = [0 0 0];


sigB_reg_id = 160;
sigD_reg_id = 161;
eps_op_id = 50;
slrR_reg_id = 177;


% displaying of secondary regulons
regulons_aba = [sigB_reg_id 226 sigD_reg_id eps_op_id slrR_reg_id];
m_reg_aba = {'x','+','p','h','d'};
reg_color_aba = [1 0 0; 0.3 0.3 0.3;color_sigD;color_eps;color_slrR];


genes_aba = [3900 3772 3899 ];
colors_genes_aba = [color_RF1; color_RF2; color_PrmC];


read_thresh = 5;
xlims_diff_exp = [0.5 3E4];
xlims_CDF = [1/20 20];
CDF_bool = 1;

fig_pos = [ 46         203        1351         888];
fig_pos_CDF = [ 295   589   927   433];


norm_fact_rpkm = 1E9;
ms_multi_mini = 12;
ft_sz = 14;
n_subplot_x = 2;
n_subplot_y = 3;


id_WT_ctl =[ 51    52    53    54    55    56    30    31    32    36    37    38];
%%

all_by_all_RNA_seq_plot_20200618(genes,read_density_TE_cor,...
    id_WT_ctl,id_comp1,id_comp2,read_thresh,norm_fact_rpkm,...
    ms_multi_mini,n_subplot_x,n_subplot_y,regulon_genes_ind,...
    regulons_aba,conditions,xlims_diff_exp,ft_sz,genes_aba,...
    colors_genes_aba,m_reg_aba,reg_color_aba,reads_per_gene,...
    fig_pos,xlims_CDF,CDF_bool,fig_pos_CDF)
