# Supplementary material for: Spurious regulatory connections dictate the expression‐fitness landscape of translation factors
Source: Mol Syst Biol. 2021 Apr 26;17(4):e10302. doi: 10.15252/msb.202110302 (PMC8073009; doi:10.15252/msb.202110302)
Supplement: Supplementary file 12 — Code EV1 [file MSB-17-e10302-s003.zip › Computer_Code_EV1/figures/stop_codon_stratified_RF_CRISPRi_knockdown_pvalue_20200715.m]

%% ribosome profiling read density
data_dir = [];
data_dir{1} = '';   %directory containing ribosome profiling data

files = [];
files{1} = ''; % wig file names (ribosome profiling)

data_dir_id = [1];

conditions = {''}; % condition names
qualifier = 'ribo';
ribo_bool = 1;


%% mRNA read density

data_dir = [];
data_dir{1} = '';   %directory containing rend-seq data

files = [];
files{1} = ''; % wig file names (rend-seq)

data_dir_id = [1];

conditions = {''}; % condition names
qualifier = 'rend';
ribo_bool = 0;


%%

species = 'bsub';

winsor_cut = 0.01;
gap = 20;
n_boot = 10;
rRNA_rem_bool = 0;

[genes, read_density, median_reads_per_gene,reads_per_gene, ...
    rescaled_reads_per_gene, winsorized_read_density,...
    winsorized_reads_per_gene, winsorized_rescaled_reads_per_gene,...
    winsorized_median_reads, non_rRNA_raw_reads, all_raw_reads,...
    bootstrap_winsorized_read_density,bootstrap_rescaled_reads_per_gene] = ...
    compute_read_density_20200305(data_dir,files,gap,winsor_cut,ribo_bool,n_boot,species,data_dir_id);


%% stop codons

codon_size = 3;
ind_stop_codon = stop_codon_of_genes('bsub',codon_size);

stop_codons = {'UAA','UGA','UAG'};


color_RF2 = [245 123 33]/255;
color_RF1 = [58 123 182]/255;
colors_stop = [0 0 0; color_RF2; color_RF1];

%%
sum(ind_stop_codon==2)
sum(ind_stop_codon==2)/length(genes)

sum(ind_stop_codon==3)
sum(ind_stop_codon==3)/length(genes)


%% fold-change CDF

pairs_comparisons = [1 2; 1 3; 2 3];
n_stop = 3;

read_thresh = 10;

factor = 5;
FC_lims = [1/factor factor];
fig_pos_CDF = [92         842        1446         256];
ind_ref = 1;

effect_sizes = [];
stop_ref_id = 1;

figure
temp = [];
for k = 1:size(pairs_comparisons,1)
    subplot(1,size(pairs_comparisons,1),k)
    hold on
    
    bool_reads = reads_per_gene(pairs_comparisons(k,1),:)>read_thresh & reads_per_gene(pairs_comparisons(k,2),:)>read_thresh;
    bool = bool_reads;
    norm_FC = winsorized_read_density(pairs_comparisons(k,1),bool)./winsorized_read_density(pairs_comparisons(k,2),bool);

    norm_FC = norm_FC(norm_FC>0 & norm_FC<Inf);

    
    legendtext = [];
            
    for j = 1:n_stop
        
        bool = bool_reads & (ind_stop_codon == j)';
        
        FC = winsorized_read_density(pairs_comparisons(k,1),bool)./winsorized_read_density(pairs_comparisons(k,2),bool);
        bool2 = FC>0 & FC<Inf;
        [Y,X] = mycdfcalc(FC(bool2)/median(norm_FC));
        
        temp(k,j) = median(FC(bool2)/median(norm_FC));
        
        if j == 1
            median(norm_FC)
        end
        
        stairs(X,Y,'-','Color',colors_stop(j,:),'LineWidth',2)
        legendtext{j} = sprintf('%s, n = %d',stop_codons{j},sum(bool2));

    end
    for j = 1:n_stop
        effect_sizes(k,j) = temp(k,j)/temp(k,stop_ref_id);
    end
    
    ylabel('CDF')
    xlabel(sprintf('Fold-change %s %s/%s',qualifier,conditions{pairs_comparisons(k,1)},conditions{pairs_comparisons(k,2)}));
    set(gca,'MinorGridLineStyle','none','FontSize',12,'LineWidth',1,'Xscale','log','XLim',FC_lims,'YLim',[0 1],'Xtick',[0.25 0.5 1 2 4])
    grid on

    legend(legendtext,'FontSize',9,'Location','NorthWest')

        
end
set(gcf,'Position',fig_pos_CDF);
set(gcf,'Renderer','Painters')


%% p-value from stop codon reshuffling

n_boot = 1E5;

FC_reshuf = NaN(size(pairs_comparisons,1),3,n_boot);


tic
for i = 1:n_boot
    
    stop_effect = [];
    for k = 1:size(pairs_comparisons,1)
        
        ind_stop_codon_reshuf = ind_stop_codon(randperm(length(ind_stop_codon)));
        
        bool_reads = reads_per_gene(pairs_comparisons(k,1),:)>read_thresh & reads_per_gene(pairs_comparisons(k,2),:)>read_thresh;
        bool = bool_reads & (ind_stop_codon_reshuf == ind_ref)';
        norm_FC = winsorized_read_density(pairs_comparisons(k,1),bool)./winsorized_read_density(pairs_comparisons(k,2),bool);
        norm_FC = norm_FC(~isnan(norm_FC));
        
        
        for j = 1:n_stop
            
            bool = bool_reads & (ind_stop_codon_reshuf == j)';
            
            FC = winsorized_read_density(pairs_comparisons(k,1),bool)./winsorized_read_density(pairs_comparisons(k,2),bool);
            bool2 = FC>0 & FC<Inf;
            FC_temp = FC(bool2)/median(norm_FC);
            
            stop_effect(k,j) = median(FC_temp);
            
        end
        
        for j = 1:n_stop
            FC_reshuf(k,j,i) = stop_effect(k,j)/stop_effect(k,stop_ref_id);
        end
        
    end
    
    if mod(i,n_boot/10)==0
       toc 
    end
end

%%


figure
for i = 1:length(pairs_comparisons)
    
    subplot(1,length(pairs_comparisons),i)
    hold on
    legendtext = [];
    
    for j = 1:3
        
        [Y,X] = mycdfcalc(squeeze(FC_reshuf(i,j,:)));
        stairs(X,Y,'-','LineWidth',2,'Color',colors_stop(j,:));

        plot(effect_sizes(i,j)*[1 1],[1/n_boot 1],'--','Color',colors_stop(j,:),'LineWidth',1)
    end
    default_plot(0)
    set(gca,'XLim',[0.7 1/0.7],'YScale','log')
    ylabel('CDF')
    xlabel('Median of FC distribution')
    
    if i==2
        pval = sum(squeeze(FC_reshuf(i,3,:))<effect_sizes(i,3))/n_boot;
        fprintf('RF1, effect=%.3f, p=%.3f\n',effect_sizes(i,3),pval)
    elseif i==3
        pval = sum(squeeze(FC_reshuf(i,2,:))<effect_sizes(i,2))/n_boot;
        fprintf('RF2, effect=%.3f, p=%.3f\n',effect_sizes(i,2),pval)
    end

end


set(gcf,'Position',[92         842        1446         256]);
