# Supplementary material for: Spurious regulatory connections dictate the expression‐fitness landscape of translation factors
Source: Mol Syst Biol. 2021 Apr 26;17(4):e10302. doi: 10.15252/msb.202110302 (PMC8073009; doi:10.15252/msb.202110302)
Supplement: Supplementary file 12 — Code EV1 [file MSB-17-e10302-s003.zip › Computer_Code_EV1/figures/neighbouring_genes_RF_CRISPRi_AUGA_coupling_20200616.m]

%% ribosome profiling read density
data_dir = [];
data_dir{1} = '';    % location of data 

files = [];
files{1} = '';      % ribosome profiling wig file names
files{2} = '';
files{3} = '';

data_dir_id = [1 1 1];

conditions = {''};     % condition names
qualifier = 'ribo';
ribo_bool = 1;


%% mRNA read density

data_dir = [];
data_dir{1} = '';    % location of data 

files = [];
files{1} = '';      % rend-seq wig file names
files{2} = '';
files{3} = '';


conditions = {''};     % condition names
qualifier = 'rend';
ribo_bool = 0;


%%

species = 'bsub';

winsor_cut = 0.01;
gap = 20;
n_boot = 10;
rRNA_rem_bool = 0;

[genes, read_density, median_reads_per_gene,reads_per_gene, ...
    rescaled_reads_per_gene, winsorized_read_density,...
    winsorized_reads_per_gene, winsorized_rescaled_reads_per_gene,...
    winsorized_median_reads, non_rRNA_raw_reads, all_raw_reads,...
    bootstrap_winsorized_read_density,bootstrap_rescaled_reads_per_gene] = ...
    compute_read_density_20200305(data_dir,files,gap,winsor_cut,ribo_bool,n_boot,species,data_dir_id);


%% stop codons

codon_size = 3;
ind_stop_codon = stop_codon_of_genes('bsub',codon_size);
stop_codons = {'UAA','UGA','UAG'};


color_RF2 = [245 123 33]/255;
color_RF1 = [58 123 182]/255;
colors_stop = [0 0 0; color_RF2; color_RF1];


%%
[genes, strand, start, stop] = get_bsub_genes_v2();
fig_pos_CDF = [92         842        1446         256];


reads_thresh = 10;
ind_ref = 1;

n_forward = sum(strand==1);

comps = [2 1; 3 1; 3 2];

ctl_bool = 0; % 0: close, upstream stop; 1: far, upstream stop; 2: close, downstream stop
d_stop_thresh = 30;

d_stop_coupled = -3;

gene_pairs = [];
counter = 1;
for i = 1:n_forward-1
    if ctl_bool ==0 || ctl_bool==2
        
        if start(i+1)-stop(i)<d_stop_thresh
            
            gene_pairs(counter).gene_up = genes{i};
            gene_pairs(counter).stop_up = ind_stop_codon(i);
            gene_pairs(counter).levels_up = winsorized_read_density(:,i);
            gene_pairs(counter).reads_up = reads_per_gene(:,i);
            
            gene_pairs(counter).gene_down = genes{i+1};
            gene_pairs(counter).stop_down = ind_stop_codon(i+1);
            gene_pairs(counter).levels_down = winsorized_read_density(:,i+1);
            gene_pairs(counter).reads_down = reads_per_gene(:,i+1);
            
            if start(i+1)-stop(i) == d_stop_coupled
                gene_pairs(counter).coupled_bool = 1;
            else
                gene_pairs(counter).coupled_bool = 0;
            end
            
            counter = counter+1;
        end
    elseif ctl_bool == 1
        if start(i+1)-stop(i)>d_stop_thresh  % CONTROL
            
            
            gene_pairs(counter).gene_up = genes{i};
            gene_pairs(counter).stop_up = ind_stop_codon(i);
            gene_pairs(counter).levels_up = winsorized_read_density(:,i);
            gene_pairs(counter).reads_up = reads_per_gene(:,i);
            
            gene_pairs(counter).gene_down = genes{i+1};
            gene_pairs(counter).stop_down = ind_stop_codon(i+1);
            gene_pairs(counter).levels_down = winsorized_read_density(:,i+1);
            gene_pairs(counter).reads_down = reads_per_gene(:,i+1);
            
            gene_pairs(counter).coupled_bool = 0;
            
            counter = counter+1;
        end
        
    end
end


n_reverse = sum(strand==0);
for i = 1:n_reverse-1
    
    if ctl_bool ==0 || ctl_bool==2
        if start(end-i+1)-stop(end-i)<d_stop_thresh
            
            gene_pairs(counter).gene_up = genes{end-i+1};
            gene_pairs(counter).stop_up = ind_stop_codon(end-i+1);
            gene_pairs(counter).levels_up = winsorized_read_density(:,end-i+1);
            gene_pairs(counter).reads_up = reads_per_gene(:,end-i+1);
            
            gene_pairs(counter).gene_down = genes{end-i};
            gene_pairs(counter).stop_down = ind_stop_codon(end-i);
            gene_pairs(counter).levels_down = winsorized_read_density(:,end-i);
            gene_pairs(counter).reads_down = reads_per_gene(:,end-i);
            
            if start(end-i+1)-stop(end-i) == d_stop_coupled
                gene_pairs(counter).coupled_bool = 1;
            else
                gene_pairs(counter).coupled_bool = 0;
            end
            
            counter = counter+1;
        end
        
    elseif ctl_bool == 1
        
        if start(end-i+1)-stop(end-i)>d_stop_thresh % CONTROL
            
            gene_pairs(counter).gene_up = genes{end-i+1};
            gene_pairs(counter).stop_up = ind_stop_codon(end-i+1);
            gene_pairs(counter).levels_up = winsorized_read_density(:,end-i+1);
            gene_pairs(counter).reads_up = reads_per_gene(:,end-i+1);
            
            gene_pairs(counter).gene_down = genes{end-i};
            gene_pairs(counter).stop_down = ind_stop_codon(end-i);
            gene_pairs(counter).levels_down = winsorized_read_density(:,end-i);
            gene_pairs(counter).reads_down = reads_per_gene(:,end-i);
            
            gene_pairs(counter).coupled_bool = 0;
            
            counter = counter+1;
        end
    end
    
end


genes_up = {gene_pairs(:).gene_up};
genes_down = {gene_pairs(:).gene_down};

levels_up = [gene_pairs(:).levels_up];
reads_up = [gene_pairs(:).reads_up];
stops_up = [gene_pairs(:).stop_up];

levels_down = [gene_pairs(:).levels_down];
reads_down = [gene_pairs(:).reads_down];
stops_down = [gene_pairs(:).stop_down];

coupled_bool = [gene_pairs(:).coupled_bool]==1;

% CDFs
dists = [];

dists_coupled = [];
dists_non_coupled = [];


figure
for i = 1:length(comps)
    
    subplot(1,length(comps),i)
    hold on
    legendtext = [];
    
    for j = 1:3
        
        if ctl_bool==0 || ctl_bool==1
            % boolean on stop codon type (upstream) and reads
            bool = (stops_up==j) & (reads_up(comps(i,1),:)>reads_thresh) &...
                (reads_up(comps(i,2),:)>reads_thresh) & ...
                (reads_down(comps(i,1),:)>reads_thresh) & ...
                (reads_down(comps(i,2),:)>reads_thresh);
        elseif ctl_bool==2
            
            % CONTROL
            bool = (stops_down==j) & (reads_up(comps(i,1),:)>reads_thresh) &...
                (reads_up(comps(i,2),:)>reads_thresh) & ...
                (reads_down(comps(i,1),:)>reads_thresh) & ...
                (reads_down(comps(i,2),:)>reads_thresh);
        end
        
        r1 = levels_down(comps(i,1),bool)./levels_up(comps(i,1),bool);
        r2 = levels_down(comps(i,2),bool)./levels_up(comps(i,2),bool);
        
        rr = r2./r1;
        dists{i,j} = rr(rr>0 & rr<Inf);
        
        
        r1_coupled = levels_down(comps(i,1),bool & coupled_bool)./levels_up(comps(i,1),bool & coupled_bool);
        r2_coupled = levels_down(comps(i,2),bool & coupled_bool)./levels_up(comps(i,2),bool & coupled_bool);
        rr_coupled = r2_coupled./r1_coupled;
        dists_coupled{i,j} = rr_coupled(rr_coupled>0 & rr_coupled<Inf);
        
        r1_non_coupled = levels_down(comps(i,1),bool & ~coupled_bool)./levels_up(comps(i,1),bool & ~coupled_bool);
        r2_non_coupled = levels_down(comps(i,2),bool & ~coupled_bool)./levels_up(comps(i,2),bool & ~coupled_bool);
        rr_non_coupled = r2_non_coupled./r1_non_coupled;
        dists_non_coupled{i,j} = rr_non_coupled(rr_non_coupled>0 & rr_non_coupled<Inf);
        
        
        
    end
    
    
    for j = 1:3
        
        [Y,X] = mycdfcalc(dists{i,j}/median(dists{i,ind_ref}));
        stairs(X,Y,'-','LineWidth',2,'Color',colors_stop(j,:));
        legendtext{j} = sprintf('%s, n = %d',stop_codons{j},length(dists{i,j}));

    end
    
    % further stratified by AUGA (coupled) or not:
    for j =2
        
        [Y,X] = mycdfcalc(dists_coupled{i,j}/median(dists{i,ind_ref}));
        stairs(X,Y,':','LineWidth',2,'Color',colors_stop(j,:));
        
        legendtext{end+1} = sprintf('%s, AUGA, n = %d',stop_codons{j},length(dists_coupled{i,j}));
        
        [Y,X] = mycdfcalc(dists_non_coupled{i,j}/median(dists{i,ind_ref}));
        stairs(X,Y,'--','LineWidth',2,'Color',colors_stop(j,:));
        
        legendtext{end+1} = sprintf('%s, non-AUGA, n = %d',stop_codons{j},length(dists_non_coupled{i,j}));

        
    end
        
    xlabel('FC Down/Up expression');
    
    ylabel('Cumulative distribution function');
    default_plot(0);
    title([conditions{comps(i,2)} ' vs.' conditions{comps(i,1)}],'FontWeight','normal')
    
    set(gca,'XScale','log','XLim',[1/5 5],'FontSize',12,'LineWidth',1,'Xtick',[0.25 0.5 1 2 4])
    legend(legendtext,'FontSize',9,'Location','NorthWest')
    
    
    
    
end


set(gcf,'Position',fig_pos_CDF)
set(gcf,'Renderer','Painters')


%%


[~,p] = ttest2(log(dists{1,1}),log(dists{1,2}));
[~,pks] = kstest2(log(dists{1,1}),log(dists{1,2}));
fprintf('UGA vs. UAA in RF1 knockdown, pT=%.3f,pKS=%.3f\n',p,pks)

[~,p] = ttest2(log(dists{1,1}),log(dists{1,3}));
[~,pks] = kstest2(log(dists{1,1}),log(dists{1,3}));
fprintf('UAG vs. UAA in RF1 knockdown, pT=%.3f,pKS=%.3f\n',p,pks)

[~,p] = ttest2(log(dists{2,1}),log(dists{2,2}));
[~,pks] = kstest2(log(dists{2,1}),log(dists{2,2}));
fprintf('UGA vs. UAA in RF2 knockdown, pT=%.3f,pKS=%.3f\n',p,pks)

[~,p] = ttest2(log(dists{2,1}),log(dists{2,3}));
[~,pks] = kstest2(log(dists{2,1}),log(dists{2,3}));
fprintf('UAG vs. UAA in RF2 knockdown, pT=%.3f,pKS=%.3f\n\n\n',p,pks)
