# Supplementary material for: Spurious regulatory connections dictate the expression‐fitness landscape of translation factors
Source: Mol Syst Biol. 2021 Apr 26;17(4):e10302. doi: 10.15252/msb.202110302 (PMC8073009; doi:10.15252/msb.202110302)
Supplement: Supplementary file 12 — Code EV1 [file MSB-17-e10302-s003.zip › Computer_Code_EV1/figures/figS2_all_by_all_expression_ctls_20200623.m]

%%
% load transcriptomics data from E1, E2, E3, and controls
load('multiplex_RNA_seq_quantification_E1_E2_E3_GFP_ctls_20200522.mat'); % see regulon_expression_analysis_E1_E2_E3_ctls_20200522.m

% load matched fitness experimental data:
% matched_fitness_transcriptome_data_20200522.m
load('regulon_RF_fitness_20200525.mat');


color_RF2 = [245 123 33]/255;
color_RF1 = [58 123 182]/255;
color_PrmC = [30 177 0]/255;

%%

for i = 1:length(conditions)
   fprintf('%d\t%s\n',i,conditions{i}) 
end


%% fig S2

id_comp1 = [55 36  ];
id_comp2 = [52 30 ];


regulons_aba =[160 226];
m_reg_aba ={'x','+'};
reg_color_aba = [1 0 0; 0.3 0.3 0.3];


genes_aba = [3900 3772 3899 ];
colors_genes_aba = [color_RF1; color_RF2; color_PrmC];


read_thresh = 5;
xlims_diff_exp = [0.5 3E4];
xlims_CDF = [1/4 4];
CDF_bool = 1;

fig_pos = [206   311   289   644];
fig_pos_CDF = [576   472   321   431];


norm_fact_rpkm = 1E9;
ms_multi_mini = 12;
ft_sz = 14;
n_subplot_x = 2;
n_subplot_y = 1;


id_WT_ctl =[ 51    52    53    54    55    56    30    31    32    36    37    38];


all_by_all_RNA_seq_plot_20200612(genes,read_density_TE_cor,...
    id_WT_ctl,id_comp1,id_comp2,read_thresh,norm_fact_rpkm,...
    ms_multi_mini,n_subplot_x,n_subplot_y,regulon_genes_ind,...
    regulons_aba,conditions,xlims_diff_exp,ft_sz,genes_aba,...
    colors_genes_aba,m_reg_aba,reg_color_aba,reads_per_gene,...
    fig_pos,xlims_CDF,CDF_bool,fig_pos_CDF)
