# Supplementary material for: Spurious regulatory connections dictate the expression‐fitness landscape of translation factors
Source: Mol Syst Biol. 2021 Apr 26;17(4):e10302. doi: 10.15252/msb.202110302 (PMC8073009; doi:10.15252/msb.202110302)
Supplement: Supplementary file 12 — Code EV1 [file MSB-17-e10302-s003.zip › Computer_Code_EV1/figures/heat_maps_ribosome_traces_RF_knockdowns_20200324.m]

%% mRNA read density

data_dir = ''; %directory containing data
files = [];
files{1} = ''; % files with RNA-seq data    
species = 'bsub';

ribo_bool = 0;
winsor_cut = 0.01;
gap = 40;
n_boot = 100;

[genes, read_density_mRNA, median_reads_per_gene_mRNA,reads_per_gene_mRNA, ...
    rescaled_reads_per_gene_mRNA, winsorized_read_density_mRNA,...
    winsorized_reads_per_gene_mRNA, winsorized_rescaled_reads_per_gene_mRNA,...  
    winsorized_median_reads_mRNA, non_rRNA_raw_reads_mRNA, all_raw_reads_mRNA,...
    bootstrap_winsorized_read_density_mRNA] = ...
    compute_read_density_4(data_dir,files,gap,winsor_cut,ribo_bool,n_boot,species);

%% ribo read density

data_dir = ''; %directory containing data
files = [];
files{1} = ''; % files with RNA-seq data    
species = 'bsub';


conditions = {'WT','\deltaRF1','\deltaRF2'};

ribo_bool = 1;
winsor_cut = 0.01;
gap = 20;
n_boot = 100;

[~, read_density_ribo, median_reads_per_gene,reads_per_gene_ribo, ...
    rescaled_reads_per_gene_ribo, winsorized_read_density_ribo,...
    winsorized_reads_per_gene_ribo, winsorized_rescaled_reads_per_gene_ribo,...
    winsorized_median_reads_ribo, non_rRNA_raw_reads_ribo, all_raw_reads_ribo,...
    bootstrap_winsorized_read_density_ribo] = ...
    compute_read_density_4(data_dir,files,gap,winsor_cut,ribo_bool,n_boot,species);


%% stop codons

color_RF2 = [245 123 33]/255;
color_RF1 = [58 123 182]/255;
codon_size = 3;
ind_stop_codon = stop_codon_of_genes('bsub',codon_size);
colors_stop = [0 0 0; color_RF2; color_RF1];


%% TE

TE = read_density_ribo./read_density_mRNA;
TE_wins = winsorized_read_density_ribo./winsorized_read_density_mRNA;


%% metagene profiles: getting traces

codon_size = 3;
buffer_stop = 20;
buffer_start = 5;
winsor_cut = 0.01;

length_before = 100;
length_after = 50;

density_thresh = 0.5;
length_thresh = 150;

data_dir = ''; %directory containing ribosome profiling
file_name = ''; % naem of ribosome profiling data
dataset_name = ''; % file/condition name

species = 'bsub';
[stop_codons,n_type_stop, peak_3pr_traces,counter,genes_by_stop,...
    peak_3pr_traces_UAA,peak_3pr_traces_UGA,peak_3pr_traces_UAG,...
    ind_traces_UAA, ind_traces_UGA, ind_traces_UAG] = ...
    compute_3pr_peaks_ribo_v2(data_dir,file_name,...
    'bsub',codon_size,buffer_stop,buffer_start,winsor_cut,...
    length_before,length_after,density_thresh,length_thresh);


%% metagene profiles: plot aggregated

stop_codons_legend = {'UAA','UGA','UAG'};
figure
hold on

stairs(-length_before:length_after,median(peak_3pr_traces_UAA,2),'-','LineWidth',2,'Color',colors_stop(1,:))
legend_text{1} = [stop_codons_legend{1} sprintf(', n=%d',length(peak_3pr_traces_UAA))];
stairs(-length_before:length_after,median(peak_3pr_traces_UGA,2),'-g','LineWidth',2,'Color',colors_stop(2,:))
legend_text{2} = [stop_codons_legend{2} sprintf(', n=%d',length(peak_3pr_traces_UGA))];
stairs(-length_before:length_after,median(peak_3pr_traces_UAG,2),'-b','LineWidth',2,'Color',colors_stop(3,:))
legend_text{3} = [stop_codons_legend{3} sprintf(', n=%d',length(peak_3pr_traces_UAG))];

legend(legend_text)

xlabel('Position (relative to stop)')
ylabel(sprintf('Median normalized\n footprint density'))
set(gca,'FontSize',20,'YLim',[0 8])
grid on
set(gcf,'Position',[391   800   849   298])
set(gcf,'Renderer','Painters')

%% traces, ordered by TE

TE_traces_UAA = TE_wins(1,ind_traces_UAA);
TE_traces_UGA = TE_wins(1,ind_traces_UGA);
TE_traces_UAG = TE_wins(1,ind_traces_UAG);

genes_traces_UAA = genes(ind_traces_UAA);
genes_traces_UGA = genes(ind_traces_UGA);
genes_traces_UAG = genes(ind_traces_UAG);

[~, sorting_UAA]  = sort(TE_traces_UAA,'ascend');
[~, sorting_UGA]  = sort(TE_traces_UGA,'ascend');
[~, sorting_UAG]  = sort(TE_traces_UAG,'ascend');

peak_3pr_traces_UAA_sort = peak_3pr_traces_UAA(:,sorting_UAA);
peak_3pr_traces_UAG_sort = peak_3pr_traces_UAG(:,sorting_UAG);
peak_3pr_traces_UGA_sort = peak_3pr_traces_UGA(:,sorting_UGA);

%  heatmap of all traces? 
n = size(peak_3pr_traces_UAA_sort,2);

colors = gray(1000);
colors = flipud(colors);

top_lim = 20;


figure
subplot(1,3,1)
surf(peak_3pr_traces_UAA_sort'), shading flat
view(2)
colormap(colors)
caxis([0 top_lim])
set(gca,'XLim',[0 length_before+length_after],'YLim',[0 n])
% axis off

subplot(1,3,2)
surf(peak_3pr_traces_UAG_sort'), shading flat
view(2)
colormap(colors)
caxis([0 top_lim])
set(gca,'XLim',[0 length_before+length_after],'YLim',[0 n])
axis off

subplot(1,3,3)
surf(peak_3pr_traces_UGA_sort'), shading flat
view(2)
colormap(colors)
caxis([0 top_lim])
set(gca,'XLim',[0 length_before+length_after],'YLim',[0 n])
axis off

% %% stop codon metagene plot: stratified by TE
% 
% TE_strat_bound = [1.5 Inf];
% 
% 
% TE_traces_UAA = TE_wins(1,ind_traces_UAA);
% TE_traces_UGA = TE_wins(1,ind_traces_UGA);
% TE_traces_UAG = TE_wins(1,ind_traces_UAG);
% 
% genes_traces_UAA = genes(ind_traces_UAA);
% genes_traces_UGA = genes(ind_traces_UGA);
% genes_traces_UAG = genes(ind_traces_UAG);
% 
% 
% UAA_TE_stratified = [];
% UGA_TE_stratified = [];
% UAG_TE_stratified = [];
% 
% for i = 1:(length(TE_strat_bound)-1)
%     bool_UAA = TE_traces_UAA>=TE_strat_bound(i) & TE_traces_UAA<TE_strat_bound(i+1);
%     UAA_TE_stratified(i).traces = peak_3pr_traces_UAA(:,bool_UAA);
%     UAA_TE_stratified(i).TE = TE_traces_UAA(bool_UAA);
%     UAA_TE_stratified(i).genes = genes_traces_UAA(bool_UAA);
%     
%     
%     bool_UGA = TE_traces_UGA>=TE_strat_bound(i) & TE_traces_UGA<TE_strat_bound(i+1);
%     UGA_TE_stratified(i).traces = peak_3pr_traces_UGA(:,bool_UGA);
%     UGA_TE_stratified(i).TE = TE_traces_UGA(bool_UGA);
%     UGA_TE_stratified(i).genes = genes_traces_UGA(bool_UGA);
% 
%     bool_UAG = TE_traces_UAG>=TE_strat_bound(i) & TE_traces_UAG<TE_strat_bound(i+1);
%     UAG_TE_stratified(i).traces = peak_3pr_traces_UAG(:,bool_UAG);
%     UAG_TE_stratified(i).TE = TE_traces_UAG(bool_UAG);
%     UAG_TE_stratified(i).genes = genes_traces_UAG(bool_UAG);
% 
% end

% figure
% set(gca,'FontSize',15)
% suptitle(dataset_name);
% subplot = @(m,n,p) subtightplot (m, n, p, [0.01 0.04], [0.08 0.08], [0.08 0.08]);
% 
% for i = 1:(length(TE_strat_bound)-1)
%     subplot((length(TE_strat_bound)-1),1,i)
%     hold on
%     
%     stairs(-length_before:length_after,median(UAA_TE_stratified(i).traces,2),'-','LineWidth',2,'Color',colors_stop(1,:))
%     legend_text{1} = [stop_codons{1} sprintf(', n=%d',size(UAA_TE_stratified(i).traces,2))];
%     stairs(-length_before:length_after,median(UGA_TE_stratified(i).traces,2),'-g','LineWidth',2,'Color',colors_stop(2,:))
%     legend_text{2} = [stop_codons{2} sprintf(', n=%d',size(UGA_TE_stratified(i).traces,2))];
%     stairs(-length_before:length_after,median(UAG_TE_stratified(i).traces,2),'-b','LineWidth',2,'Color',colors_stop(3,:))
%     legend_text{3} = [stop_codons{3} sprintf(', n=%d',size(UAG_TE_stratified(i).traces,2))];
%     
%     legend(legend_text,'Location','EastOutside')
%     if i==(length(TE_strat_bound)-1)
%         xlabel('Position (relative to stop)')
%     else
%        set(gca,'XTickLabels','') 
%     end
% 
%     if i == ceil((length(TE_strat_bound)-1)/2)
%         ylabel('Median, normalized footprint density')
%     end
% 
%     set(gca,'FontSize',20,'YLim',[0 10])
% 
%     h=title(sprintf('%.2f < TE < %.2f',TE_strat_bound(i),TE_strat_bound(i+1)),'FontWeight','Normal');
%     P = get(h,'Position');
% %     set(h,'Position',[P(1) P(2)-1.5 P(3)]);
%     grid on
% 
% end
% 
