# Supplementary material for: Spurious regulatory connections dictate the expression‐fitness landscape of translation factors
Source: Mol Syst Biol. 2021 Apr 26;17(4):e10302. doi: 10.15252/msb.202110302 (PMC8073009; doi:10.15252/msb.202110302)
Supplement: Supplementary file 12 — Code EV1 [file MSB-17-e10302-s003.zip › Computer_Code_EV1/figures/header_translational_readthrough_20210218.m]

%% ribo read density

data_dir = 'GEO_wigs/ribo';
files = [];
files{end+1} = 'ribo_LB_GLB115*.wig';
files{end+1} = 'ribo_CRISPRi_RF1*.wig';
files{end+1} = 'ribo_CRISPRi_RF2*.wig';


species = 'bsub';
conditions_ribo = {''}; % name of conditions

ribo_bool = 1;
winsor_cut = 0.05;
gap = 20;
gap_stop = 9;
gap_downstream = 40;
buffer_interval = 5; 

n_boot = 10;

[~, read_density_gene, reads_per_gene, ...
    rescaled_reads_per_gene, winsorized_read_density, winsorized_reads_per_gene, ...
    winsorized_rescaled_reads_per_gene, non_rRNA_raw_reads, all_raw_reads,bootstrap_winsorized_read_density,...
    stop_score, readthrough_score] = ...
    compute_read_translational_readthrough_20210114(data_dir,files,gap,gap_stop,gap_downstream,buffer_interval,...
    winsor_cut,ribo_bool,n_boot,species);


%% isolated genes readthrough analysis for analysis 
[start_forward, stop_forward, genes_f, start_reverse, stop_reverse, genes_r] = get_bsub_genes();
genes = [genes_f; genes_r];


% distance between genes
thresh_distance_ORFs = 55; 

distance_downstream_forward = [start_forward(2:end)-stop_forward(1:end-1); NaN];
distance_upstream_forward = [NaN; start_forward(2:end)-stop_forward(1:end-1)];

bool_separated_forward = distance_downstream_forward>thresh_distance_ORFs & distance_upstream_forward>thresh_distance_ORFs;

distance_downstream_reverse = [NaN; start_reverse(2:end)-stop_reverse(1:end-1)];
distance_upstream_reverse = [start_reverse(2:end)-stop_reverse(1:end-1); NaN];

bool_separated_reverse = distance_downstream_reverse>thresh_distance_ORFs & distance_upstream_reverse>thresh_distance_ORFs;

bool_separated_genes = [bool_separated_forward; bool_separated_reverse];


%% stop codon stratification
codon_size = 3;

[ind_stop_codon,ind_stop_tetra,n_type_stop,n_type_stop_tetra,...
    stop_codons,stop_tetra]  = stop_codon_of_genes_tetra_20210124(...
    species,codon_size);


%% beeswarm plot

% density
density_thresh = 0.1;
bool_density = read_density_gene>density_thresh;

var_oi =readthrough_score;
var_oi_name = 'log10 Readthrough score';


fig_pos = [336         521        1205         427];
    
ind_oi = 2;

bool =  bool_density(ind_oi,:)' & bool_separated_genes;

% for stratification
ind_stop_2 = ind_stop_codon(bool);

box_width = 0.2;
box_bool = 1;
bee_bool = 1; 

data_x = ind_stop_2;
data_y = var_oi(ind_oi,bool);
pseudo_count = 1E-3;

% by stop
figure
subplot(1,2,1)
myboxplot4(data_x,log10(data_y+pseudo_count),stop_codons,var_oi_name, box_width,box_bool,bee_bool);


% by tetra
ind_stop_2 = ind_stop_tetra(bool);

data_x = ind_stop_2;
data_y = var_oi(ind_oi,bool);
pseudo_count = 1E-3;

fraction_tetra = tabulate(ind_stop_2);


% figure
subplot(1,2,2)
h = myboxplot4(data_x,log10(data_y+pseudo_count),'Stop tetra',var_oi_name, box_width,box_bool,bee_bool);
set(gca,'XTickLabels',stop_tetra,'XTickLabelRotation',90)

title(strrep(strrep(files{ind_oi},'_',' '),'*.wig',''),'FontWeight','normal')
set(gcf,'Position',fig_pos)


% %% print data to table 
% 
% files_oi = [1 2 3];
% 
% density_thresh = 0.1;
% bool_density = read_density_gene>density_thresh;
% 
% var_oi =readthrough_score;
% var_oi_name = 'log10 Readthrough score';
% 
% 
% for i = 1:length(files_oi)
%     
%     ind_oi = files_oi(i);
%     file_name_oi = strrep(files{ind_oi},'*.wig','');
%     
%     bool =  bool_density(ind_oi,:)' & bool_separated_genes;
%   
%     var_oi =readthrough_score;
%     var_oi_name = 'readthrough_score';
% 
%     ind_stop_2 = ind_stop_codon(bool);
%     data_x = ind_stop_2;
%     data_y = var_oi(ind_oi,bool);
%     file_name = [var_oi_name sprintf('_by_stop_%s_20210206.txt', file_name_oi)];
%     writematrix([data_x data_y'],file_name,'Delimiter','\t');
%     
%     ind_stop_2 = ind_stop_tetra(bool);
%     data_x = ind_stop_2;
%     data_y = var_oi(ind_oi,bool);
%     file_name = [var_oi_name sprintf('_by_tetra_%s_20210206.txt', file_name_oi)];
%     writematrix([data_x data_y'],file_name,'Delimiter','\t');
%  
% end


%% plotting distributions
% stop_codons = {'TAA','TGA','TAG'};

% density
density_thresh = 0.1;
bool_density = read_density_gene>density_thresh;


color_RF2 = [245 123 33]/255;
color_RF1 = [58 123 182]/255;

color_stop = [0.5 0.5 0.5; color_RF2; color_RF1];
xlims_stop = [0.1 30];
xlims_readthrough = [1E-3 10];

edges_readthrough = logspace(-3,1,50);
pseudo_c = 1E-3;

fig_pos = [309    98   915   755];


for i = 1:length(files)
    
    text_legend = {};
    
    fig_h = figure;
    subplot(2,2,1)
    hold on
    for j = 1:3
        bool = (ind_stop_codon==j) & bool_density(i,:)' & bool_separated_genes;
        [Y,X] = mycdfcalc(stop_score(i,bool));
       
        stairs(X,Y,'-','LineWidth',1,'Color',color_stop(j,:))
        text_legend{j} = sprintf('%s, n=%d',stop_codons{j},sum(bool));
    end
    default_plot(0)
    set(gca,'XLim',xlims_stop,'YLim',[0 1],'XScale','log')
    legend(text_legend);
    xlabel('Stop score')
    ylabel('CDF')
    
    subplot(2,2,2)
    hold on
    text_legend = {};
    for j = 1:3
        bool = (ind_stop_codon==j) & bool_density(i,:)' & bool_separated_genes;
        [Y,X] = mycdfcalc(readthrough_score(i,bool));
        
        stairs(X,Y,'-','LineWidth',1,'Color',color_stop(j,:))
        text_legend{j} = sprintf('%s, n=%d',stop_codons{j},sum(bool));
        

        
    end
    default_plot(0)
    set(gca,'XLim',xlims_readthrough,'YLim',[0 1],'XScale','log')
     xlabel('Readthrough score')
    ylabel('CDF')

    
    subplot(2,2,4)
    hold on
    text_legend = {};
    for j = 1:3
        bool = (ind_stop_codon==j) & bool_density(i,:)' & bool_separated_genes;
        [Y,X] = mycdfcalc(readthrough_score(i,bool));
        
        text_legend{j} = sprintf('%s, n=%d',stop_codons{j},sum(bool));
        
        [counts_hist,~] = histcounts(readthrough_score(i,bool)+pseudo_c,edges_readthrough);
        stairs(log10(edges_readthrough(1:end-1)),counts_hist/sum(counts_hist),'-','Color',color_stop(j,:),'LineWidth',1)

        
        
    end
    default_plot(0)

    legend(text_legend);
    xlabel('Readthrough score')
    ylabel('PDF')
    
    file_name = strrep(strrep(files{i},'_',' '),'*.wig','');
    set(gcf,'Position',fig_pos);
    suptitle(file_name)
    

%     
end


%% comparing readthrough scores 

pair_comp = [2 3];

ind1 = 12;
ind2 = 13;

lims = [1E-3 1E2];

density_thresh = 0.5;
bool_density = read_density_gene>density_thresh;

fig_pos = [338         459        1030         420];
figure

subplot(1,2,1)

hold on
for i = 1:length(stop_codons)
    bool = (ind_stop_codon==i) & bool_density(ind1,:)' & bool_density(ind2,:)' & bool_separated_genes;
    
    plot(readthrough_score(ind1,bool),readthrough_score(ind2,bool),'.','MarkerSize',10,'Color',color_stop(i,:));

end
plot(lims,lims,'--k')
xlabel(['Readthrough score, ' files{ind1}])
ylabel(['Readthrough score, ' files{ind2}])
default_plot(1)
set(gca,'XLim',lims,'YLim',lims)
set(gcf,'Position',fig_pos)


%R^2
bool = (ind_stop_codon==1) & bool_density(ind1,:)' & bool_density(ind2,:)' & bool_separated_genes &...
    (readthrough_score(ind1,:)>0)' & (readthrough_score(ind2,:)>0)';
corrcoef(squeeze(log(readthrough_score(ind1,bool))),squeeze(log(readthrough_score(ind2,bool))))
