# Supplementary material for: Spurious regulatory connections dictate the expression‐fitness landscape of translation factors
Source: Mol Syst Biol. 2021 Apr 26;17(4):e10302. doi: 10.15252/msb.202110302 (PMC8073009; doi:10.15252/msb.202110302)
Supplement: Supplementary file 12 — Code EV1 [file MSB-17-e10302-s003.zip › Computer_Code_EV1/figures/stop_codon_stratified_RF_CRISPRi_knockdown_20200608.m]

%% ribosome profiling read density
data_dir = [];
data_dir{1} = '';   %directory containing ribosome profiling data

files = [];
files{1} = ''; % wig file names (ribosome profiling)

data_dir_id = [1];

conditions = {''}; % condition names
qualifier = 'ribo';
ribo_bool = 1;


%% mRNA read density

data_dir = [];
data_dir{1} = '';   %directory containing rend-seq data

files = [];
files{1} = ''; % wig file names (rend-seq)

data_dir_id = [1];

conditions = {''}; % condition names
qualifier = 'rend';
ribo_bool = 0;


%%

species = 'bsub';

winsor_cut = 0.01;
gap = 20;
n_boot = 10;
rRNA_rem_bool = 0;

[genes, read_density, median_reads_per_gene,reads_per_gene, ...
    rescaled_reads_per_gene, winsorized_read_density,...
    winsorized_reads_per_gene, winsorized_rescaled_reads_per_gene,...
    winsorized_median_reads, non_rRNA_raw_reads, all_raw_reads,...
    bootstrap_winsorized_read_density,bootstrap_rescaled_reads_per_gene] = ...
    compute_read_density_20200305(data_dir,files,gap,winsor_cut,ribo_bool,n_boot,species,data_dir_id);


%% stop codons

codon_size = 3;
ind_stop_codon = stop_codon_of_genes('bsub',codon_size);
stop_codons = {'UAA','UGA','UAG'};


color_RF2 = [245 123 33]/255;
color_RF1 = [58 123 182]/255;
colors_stop = [0 0 0; color_RF2; color_RF1];

%%
sum(ind_stop_codon==2)
sum(ind_stop_codon==2)/length(genes)

sum(ind_stop_codon==3)
sum(ind_stop_codon==3)/length(genes)


%% levels comparison

pairs_comparisons = [1 2; 1 3; 2 3];

factor_diff_text = 10;


fig_pos = [96         622        1658         461];

read_thresh = 10;

rpkm_factor = 1E9;

n_stop = 3;

gene_oi_id = [3900 3772 3899];
gene_oi = {'RF1','RF2','prmC'};


figure
for k = 1:size(pairs_comparisons,1)
    subplot(1,size(pairs_comparisons,1),k)
    hold on
    
    for j = 1:n_stop
        bool_reads = reads_per_gene(pairs_comparisons(k,1),:)>read_thresh & reads_per_gene(pairs_comparisons(k,2),:)>read_thresh; 
        bool = bool_reads & (ind_stop_codon == j)';
        plot(rpkm_factor*winsorized_read_density(pairs_comparisons(k,1),bool),rpkm_factor*winsorized_read_density(pairs_comparisons(k,2),bool),'.','MarkerSize',10,'Color',colors_stop(j,:));
    end
    
    
    bool_diff_text = bool_reads & (abs(log(winsorized_read_density(pairs_comparisons(k,1),:)./winsorized_read_density(pairs_comparisons(k,2),:)))>log(factor_diff_text));
    for i = 1:length(genes)
        for j = 1:n_stop
            if bool_diff_text(i)
                if ind_stop_codon(i)==j
                    text(rpkm_factor*winsorized_read_density(pairs_comparisons(k,1),i),rpkm_factor*winsorized_read_density(pairs_comparisons(k,2),i),genes{i},'Color',colors_stop(j,:))
                end
            end
        end
    end
    
    for i = 1:length(gene_oi)
        plot(rpkm_factor*winsorized_read_density(pairs_comparisons(k,1),gene_oi_id(i)),rpkm_factor*winsorized_read_density(pairs_comparisons(k,2),gene_oi_id(i)),'ok','MarkerSize',10,'MarkerFaceColor','y');
        text(rpkm_factor*winsorized_read_density(pairs_comparisons(k,1),gene_oi_id(i)),rpkm_factor*winsorized_read_density(pairs_comparisons(k,2),gene_oi_id(i)),genes{gene_oi_id(i)},'Color','k')
    end
    
    set(gca,'XScale','log','YScale','log','MinorGridLineStyle','none',...
        'XLim',rpkm_factor*[5E-10 5E-5],'YLim',rpkm_factor*[5E-10 5E-5],'FontSize',15,...
        'XTick',logspace(-1,6,8),'YTick',logspace(-1,6,8))
    grid on
    xlabel([qualifier ', ' conditions{pairs_comparisons(k,1)}])
    ylabel([qualifier ', ' conditions{pairs_comparisons(k,2)}])
end

set(gcf,'Position',fig_pos);

%% fold-change CDF

read_thresh = 10;

factor = 5;
FC_lims = [1/factor factor];
fig_pos_CDF = [92         842        1446         256];
ind_ref = 1;

figure
for k = 1:size(pairs_comparisons,1)
    subplot(1,size(pairs_comparisons,1),k)
    hold on
    
    bool_reads = reads_per_gene(pairs_comparisons(k,1),:)>read_thresh & reads_per_gene(pairs_comparisons(k,2),:)>read_thresh;
    bool = bool_reads & (ind_stop_codon == ind_ref)';
    norm_FC = winsorized_read_density(pairs_comparisons(k,1),bool)./winsorized_read_density(pairs_comparisons(k,2),bool);
    norm_FC = norm_FC(~isnan(norm_FC));
    
    
    legendtext = [];
            
    for j = 1:n_stop
        
        bool = bool_reads & (ind_stop_codon == j)';
        
        FC = winsorized_read_density(pairs_comparisons(k,1),bool)./winsorized_read_density(pairs_comparisons(k,2),bool);
        bool2 = FC>0 & FC<Inf;
        [Y,X] = mycdfcalc(FC(bool2)/median(norm_FC));
        stairs(X,Y,'-','Color',colors_stop(j,:),'LineWidth',2)
        legendtext{j} = sprintf('%s, n = %d',stop_codons{j},sum(bool2));

        
    end
    
    ylabel('CDF')
    xlabel(sprintf('Fold-change %s %s/%s',qualifier,conditions{pairs_comparisons(k,1)},conditions{pairs_comparisons(k,2)}));
    set(gca,'MinorGridLineStyle','none','FontSize',12,'LineWidth',1,'Xscale','log','XLim',FC_lims,'YLim',[0 1],'Xtick',[0.25 0.5 1 2 4])
    grid on

    legend(legendtext,'FontSize',9,'Location','NorthWest')

        
end
set(gcf,'Position',fig_pos_CDF);
set(gcf,'Renderer','Painters')
