# Supplementary material for: Spurious regulatory connections dictate the expression‐fitness landscape of translation factors
Source: Mol Syst Biol. 2021 Apr 26;17(4):e10302. doi: 10.15252/msb.202110302 (PMC8073009; doi:10.15252/msb.202110302)
Supplement: Supplementary file 12 — Code EV1 [file MSB-17-e10302-s003.zip › Computer_Code_EV1/figures/RF1_autoregulation_RNAseq_20210205.m]

%% import data

%%
data_dir = [];
data_dir{1} = 'GEO_wigs/RNAseq';
files = [];
files{1} = 'RNAseq_E2_C1_GLB438*.wig';
files{2} = 'RNAseq_E2_C2_GLB438*.wig';
files{3} = 'RNAseq_E2_C3_GLB438*.wig';
files{4} = 'RNAseq_E2_C4_GLB438*.wig';
files{5} = 'RNAseq_E2_C5_GLB438*.wig';
files{6} = 'RNAseq_E2_C6_GLB438*.wig';
files{7} = 'RNAseq_E2_C7_GLB438*.wig';
files{8} = 'RNAseq_E2_C8_GLB438*.wig';
files{9} = 'RNAseq_E2_C9_GLB438*.wig';


ribo_bool = 0;
data_dir_id = ones(size(files));

% species
species = 'bsub';

% data type
bool_ribo = [1 1 1 1 1 1 1 1 1 1];  % 1 for ribosome profiling/RNA-seq, 0 for Rend-seq

% importing raw data
data = import_wigs_v3(files,data_dir,data_dir_id,species,bool_ribo);


%%
gap = 20; 
winsor_cut = 0.01;
data_type = zeros(size(files));  %rend-seq (1) vs. ribosome profiling/multiplex (0)
n_boot = 100;
reads_added = zeros(size(files));

% normalizing data to rpm
[genes, read_density, median_reads,reads_per_gene, ...
    rescaled_reads_per_gene, winsorized_read_density, winsorized_reads_per_gene, ...
    winsorized_rescaled_reads_per_gene, winsorized_median_reads, non_rRNA_raw_reads,...
    all_raw_reads,bootstrap_winsorized_read_density] = ...
    compute_read_density_20200525(data_dir,data_dir_id,files,gap,winsor_cut,data_type,n_boot,species,reads_added);

%%
M_non_rRNA_raw_reads = non_rRNA_raw_reads/1E6;
norm_data = data;
for i = 1:length(files)
    norm_data(i,:,:) = data(i,:,:)/M_non_rRNA_raw_reads(i);
end


%%

% load transcriptomics data from E1, E2, E3, and controls
load('multiplex_RNA_seq_quantification_E1_E2_E3_GFP_ctls_20200522.mat'); % see regulon_expression_analysis_E1_E2_E3_ctls_20200522.m


%% WT levels
prot_frac_RF1 = 0.074785/100;

%% prfA UTR

prfA_5UTR_range = 3798162:3798185;
prfA_5UTR_strand = 0;

prfA_5UTR_levels = mean(norm_data(:,prfA_5UTR_range,2),2)*1E3;

bootstrap_density_prfA_5UTR = [];
for i =1:length(files)
    [~, bootstrap_density_prfA_5UTR(i,:)] = simple_bootstrap_2(squeeze(norm_data(i,prfA_5UTR_range,2)),n_boot);
end
err_prfA_5UTR_levels = std(bootstrap_density_prfA_5UTR,0,2)*1E3;


%%
gap = 20;

RF1_range = (3797085+gap):(3798155-gap);
RF1_strand = 0;
ind_RF1 = find(strcmp(genes,'prfA'));

RF1_levels = mean(norm_data(:,RF1_range,2),2);
RF1_levels_auto = winsorized_read_density(:,ind_RF1);
err_RF1 = std(squeeze(bootstrap_winsorized_read_density(:,ind_RF1,:)),0,2);

ind_ywkF = find(strcmp(genes,'ywkF'));
ywkF_range = (3795870+gap):(3796157-gap);
ywkF_strand = 0;
ywkf_levels = mean(norm_data(:,ywkF_range,2),2)*1E3;
ywkf_levels_auto = winsorized_read_density(:,ind_ywkF);
err_ywkF = std(squeeze(bootstrap_winsorized_read_density(:,ind_ywkF,:)),0,2);

%%
x = ywkf_levels_auto(1:3);
y = ywkf_levels_auto(7:9);
[h,p] = ttest(x,y)

x = prfA_5UTR_levels(1:3);
y = prfA_5UTR_levels(7:9);
[h,p] = ttest(x,y)


%% plotting
color_RF1 = [58 123 182]/255;
prot_frac_RF1_WT = 0.074785/100;
prot_frac_RF1 = prot_frac_RF(21:29,1);

ylims = [50 5000];
xlims = [prot_frac_RF1_WT/15 prot_frac_RF1_WT*15];

fig_pos = [811        1464         560         468];

figure
hold on
p1=plot([1 1]*prot_frac_RF1_WT,ylims,'--','Color',color_RF1,'LineWidth',1.5);
set(get(get(p1,'Annotation'),'LegendInformation'),'IconDisplayStyle','off');

p2=plot(prot_frac_RF1,ones(size(RF1_levels_auto))*mean(ywkf_levels_auto),'--k');
set(get(get(p2,'Annotation'),'LegendInformation'),'IconDisplayStyle','off');

errorbar(prot_frac_RF1,ywkf_levels_auto,err_ywkF,'.k','MarkerSize',15)

p3=plot(prot_frac_RF1,ones(size(RF1_levels_auto))*mean(prfA_5UTR_levels),'--r');
set(get(get(p3,'Annotation'),'LegendInformation'),'IconDisplayStyle','off');

errorbar(prot_frac_RF1,prfA_5UTR_levels,err_prfA_5UTR_levels,'.r','MarkerSize',15)

legend('\itywkF','\itprfA 5''UTR')

default_plot(1)
xlabel('RF1 proteome fraction')
ylabel('Expression ablated \itprfA \rmtranscript (rpkm)')
set(gca,'YLim',ylims,'XLim',xlims)
set(gcf,'Position',fig_pos)
