# Supplementary material for: Spurious regulatory connections dictate the expression‐fitness landscape of translation factors
Source: Mol Syst Biol. 2021 Apr 26;17(4):e10302. doi: 10.15252/msb.202110302 (PMC8073009; doi:10.15252/msb.202110302)
Supplement: Supplementary file 12 — Code EV1 [file MSB-17-e10302-s003.zip › Computer_Code_EV1/figures/growth_laws_RF_20200527.m]

%%
% load transcriptomics data from E1, E2, E3, and controls
load('multiplex_RNA_seq_quantification_E1_E2_E3_GFP_ctls_20200522.mat'); % see regulon_expression_analysis_E1_E2_E3_ctls_20200522.m

% load matched fitness experimental data:
% matched_fitness_transcriptome_data_20200522.m
load('regulon_RF_fitness_20200525.mat');


color_RF2 = [245 123 33]/255;
color_RF1 = [58 123 182]/255;
color_PrmC = [30 177 0]/255;


%%
%sigB conversion
offset_factor_sigB = 1.412731329040649;
min_sigB_trx = 0.021520143488770;
min_sigB_trl = 0.02145; % WT dataset

% trl conversion
offset_factor_trl = 1.100910792920919;

%% PrmC, RF2 WT

fig_pos = [680   715   312   383];
lw = 2;
ms = 8;
xlims = [0.65 1.05];
ylims = [0.25 0.4];


figure
hold on

ids = 1:7;
sigB_prot_frac = offset_factor_sigB*(transcriptome_frac_regulons(ids,160)-min_sigB_trx) + min_sigB_trl;
trl_prot_frac = offset_factor_trl*transcriptome_frac_regulons(ids,226);
lambda = squeeze(norm_growth_rate(ids,2));
[phi_R0,gamma,phi_R0_int,gamma_int] = fit_line_v3(lambda',trl_prot_frac');
k_t = 1/gamma;
plot(lambda,trl_prot_frac,...
    'o','Color',color_PrmC,...
    'LineWidth',lw,'MarkerSize',ms)
plot(xlims,phi_R0+1/k_t*xlims,'--','Color',color_PrmC)

ids = 8:14;
sigB_prot_frac = offset_factor_sigB*(transcriptome_frac_regulons(ids,160)-min_sigB_trx) + min_sigB_trl;
trl_prot_frac = offset_factor_trl*transcriptome_frac_regulons(ids,226);
lambda = squeeze(norm_growth_rate(ids,2));
[phi_R0_2,gamma2,phi_R0_int,gamma_int] = fit_line_v3(lambda',trl_prot_frac');
k_t2 = 1/gamma2;
plot(lambda,trl_prot_frac,...
    'o','Color',color_PrmC,'MarkerFaceColor',color_PrmC,...
    'LineWidth',lw,'MarkerSize',ms)
plot(xlims,phi_R0_2+xlims/k_t2,'-','Color',color_PrmC)


ids = [10 41:48];
trl_prot_frac = offset_factor_trl*transcriptome_frac_regulons(ids,226);
lambda = squeeze(norm_growth_rate(ids,2));

[phi_max,gamma,phi_R0_int,gamma_int] = fit_line_v3(lambda',trl_prot_frac');
k_n = 1/gamma;
plot(lambda,trl_prot_frac,...
    'o','Color',color_RF2,...
    'LineWidth',lw,'MarkerSize',ms)
plot(xlims,phi_max+xlims/k_n,'-','Color',color_RF2)


xlabel('Norm. growth rate')
ylabel('Translation sector \phi_R')
default_plot(0)
set(gca,'XLim',xlims,'YLim',ylims)

set(gcf,'Position',fig_pos);

%% prediction: phi_R vs sigB

fig_pos = [680   814   322   284];

phi_c = phi_max - phi_R0*k_t/k_n;
xlims = [0 0.25];

ids = 1:7;
d_sigB_prot_frac = offset_factor_sigB*(transcriptome_frac_regulons(ids,160)-min_sigB_trx);
trl_prot_frac = offset_factor_trl*transcriptome_frac_regulons(ids,226);

figure
hold on
plot(d_sigB_prot_frac,trl_prot_frac,...
    'o','Color',color_PrmC,...
    'LineWidth',lw,'MarkerSize',ms)


ids = 8:14;
d_sigB_prot_frac = offset_factor_sigB*(transcriptome_frac_regulons(ids,160)-min_sigB_trx);
trl_prot_frac = offset_factor_trl*transcriptome_frac_regulons(ids,226);
plot(d_sigB_prot_frac,trl_prot_frac,...
    'o','Color',color_PrmC,'MarkerFaceColor',color_PrmC,...
    'LineWidth',lw,'MarkerSize',ms)

phi_R_no_pert = 0.37; %phi_R0+1/k_t;

plot(xlims,phi_R_no_pert*(1-xlims/phi_c),'--','Color',color_PrmC)
plot(xlims,phi_R_no_pert*(1-xlims),'-','Color',color_PrmC)


default_plot(0)
xlabel('Excess proteome: \phi_U = \Delta\phi_{SigB}')
ylabel('\phi_R')
set(gca,'XLim',xlims)
set(gcf,'Position',fig_pos)


%% prediction: lambda vs sigB

fig_pos = [680   814   322   284];

xlims = [0 0.25];

ids = 1:7;
ids_no_sigB  = [15 63 16 64 65 66 17  ];

d_sigB_prot_frac = offset_factor_sigB*(transcriptome_frac_regulons(ids,160)-min_sigB_trx);
lambda = squeeze(norm_growth_rate(ids,2));
d_fitness = norm_growth_rate(ids_no_sigB,2)-norm_growth_rate(ids,2);
figure
hold on
plot(d_sigB_prot_frac,-d_fitness,...
    'o','Color',color_PrmC,...
    'LineWidth',lw,'MarkerSize',ms)


ids = 8:14;
ids_no_sigB = [18 67 68 19 69 70 20];
d_sigB_prot_frac = offset_factor_sigB*(transcriptome_frac_regulons(ids,160)-min_sigB_trx);
d_fitness = norm_growth_rate(ids_no_sigB,2)-norm_growth_rate(ids,2);


plot(d_sigB_prot_frac,-d_fitness,...
    'o','Color',color_PrmC,'MarkerFaceColor',color_PrmC,...
    'LineWidth',lw,'MarkerSize',ms)

phi_R_no_pert = 0.37; %phi_R0+1/k_t;

phi_c = phi_max - phi_R0;

plot(xlims,-xlims/phi_c,'--','Color',color_PrmC)
plot(xlims,-xlims,'-','Color',color_PrmC)


default_plot(0)
xlabel('Excess proteome: \phi_U = \Delta\phi_{SigB}')
ylabel('Norm. growth rate')
set(gca,'XLim',xlims)
set(gcf,'Position',fig_pos)


%% RF1

ids = [21:29 33:35];
plot_ids = [ones(1,9) 2*ones(1,3)];
prot_frac_id = 1;   %  RF being varied

main_regulon_oi = 226;       %  regulon displayed

markers = {'s','d'};
markers_colors = [color_RF1; 0.5*color_RF1];
markers_face_colors = {'none','none'};

prot_frac_lims = [4E-5 1E-2];

% all by all plots
id_comp1 = [21 25 29 NaN NaN 33 34 35 ];
id_comp2 = [0  0  0  NaN NaN 0  0  0];  % 0 leads to for average of WT below

regulons_aba =[160 226];
m_reg_aba ={'x','+'};
reg_color_aba = [1 0 0; 0 0 0];
genes_aba = [3900 3772 3899];
colors_genes_aba = [color_RF1; color_RF2; color_PrmC];


%% RF2
ids = [49:50 71:77 40:48 ];
plot_ids = [ones(1,9) 2*ones(1,9)];

prot_frac_id = 2;   %  RF being varied


markers = {'d','o'};
markers_colors = [0.5*color_RF2; color_RF2];
markers_face_colors = {'none','none'};

prot_frac_lims = [4E-5 2E-2];

main_regulon_oi = 226;       % regulon displayed
main_reg_name = 'Translation sector';

% displaying of secondary regulons
secondary_regulons = [160];
special_sec_marker = 0;
secondary_reg_markers = {'x'};
secondary_reg_col = [1 0 0];
secondary_regulon_lim = [5E-3 0.2];
sec_reg_name = 'SigB regulon';

% all by all plots
id_comp1 = [40 44 48 NaN NaN 49 50 ];
id_comp2 = [0  0  0  NaN NaN 0  0 ];  % 0 stands for average of WT

regulons_aba =[160 226];
m_reg_aba ={'x','+'};
reg_color_aba = [1 0 0; 0 0 0];
genes_aba = [3900 3772 3899];
colors_genes_aba = [color_RF1; color_RF2; color_PrmC];


%% PrmC, RF2 WT


ids = [15:17 63:66 1:7 ];
plot_ids = [ones(1,7) 2*ones(1,7)];
prot_frac_id = 3;   % which RF is being varied

markers = {'d','o'};
markers_colors = [0.5*color_PrmC; color_PrmC];
markers_face_colors = {'none','none'};

main_regulon_oi = 226;       % which regulon is displayed?
main_reg_name = 'Translation sector';

% displaying of secondary regulons
secondary_regulons = [160];
special_sec_marker = 0;
secondary_reg_markers = {'x'};
secondary_reg_col = [1 0 0];
secondary_regulon_lim = [5E-3 0.2];
sec_reg_name = 'SigB regulon';


% all by all plots
id_comp1 = [1 3 7 NaN NaN 15 16 17];
id_comp2 = [0  0  0  NaN NaN 0  0  0];  % 0 stands for average of WT

regulons_aba =[160 226];
m_reg_aba ={'x','+'};
reg_color_aba = [1 0 0; 0 0 0];
genes_aba = [3900 3772 3899];
colors_genes_aba = [color_RF1; color_RF2; color_PrmC];

markers1 = {'d','o','d','o'};
markers2 = {'d','o','d','o'}; %{'-','-','--','--'}; 

markers_colors = [0.5*color_PrmC; color_PrmC];
markers_face_colors = {'none','none'};

reg_comp1 = [160];
reg_comp2 = [226];
reg_comp_lims1 = [0 0.2];
reg_comp_lims2 = [0.25 0.35];
reg_comp_labels = {'SigB regulon','Translation sector'};
 

prot_frac_lims = [0.5E-5 2E-3];
prot_frac_id = 3;   % which RF is being varied


%% PrmC, RF2 O/E

ids = [18:20 67:70 8:14 ];
plot_ids = [ones(1,7) 2*ones(1,7)];
prot_frac_id = 3;   % which RF is being varied

markers = {'d','o'};
markers_colors = [0.5*color_PrmC; color_PrmC];
markers_face_colors = {0.5*color_PrmC, color_PrmC};


main_regulon_oi = 226;       % which regulon is displayed?
main_reg_name = 'Translation sector';

% displaying of secondary regulons
secondary_regulons = [160];
special_sec_marker = 0;
secondary_reg_markers = {'x'};
secondary_reg_col = [1 0 0];
secondary_regulon_lim = [5E-3 0.2];
sec_reg_name = 'SigB regulon';

prot_frac_lims = [0.5E-5 0.2E-2];

% all by all plots
id_comp1 = [8 10 14 NaN NaN 18 19 20 8 14];
id_comp2 = [0  0  0  NaN NaN 0  0  0 18 7];  % 0 stands for average of WT

regulons_aba =[160 226];
m_reg_aba ={'x','+'};
reg_color_aba = [1 0 0; 0 0 0];
genes_aba = [3900 3772 3899];
colors_genes_aba = [color_RF1; color_RF2; color_PrmC];

markers1 = {'d','o','d','o'};
markers2 = {'d','o','d','o'}; %{'-','-','--','--'}; 

markers_colors = [0.5*color_PrmC; color_PrmC;0.5*color_PrmC; color_PrmC];
markers_face_colors = {0.5*color_PrmC, color_PrmC,'none','none'};

reg_comp1 = [160];
reg_comp2 = [226];
reg_comp_lims1 = [0 0.2];
reg_comp_lims2 = [0.25 0.35];
reg_comp_labels = {'SigB regulon','Translation sector'};


prot_frac_lims = [0.5E-5 2E-3];
prot_frac_id = 3;   % which RF is being varied


%% RF2 and PrmC

ids = [18:20 67:70 8:14 15:17 63:66 1:7 49:50 71:77 40:48 ];

main_regulon_oi = 226;       % which regulon is displayed?
main_reg_name = 'Translation sector';

% displaying of secondary regulons
secondary_regulons = [160];
special_sec_marker = 0;
secondary_reg_markers = {'x'};
secondary_reg_col = [1 0 0];
secondary_regulon_lim = [1E-2 0.2];
sec_reg_name = 'SigB regulon';

markers = {'d','o','d','o','d','o'};
tint_factor = 0.7;

reg_comp1 = [160];
reg_comp2 = [226];
reg_comp_lims1 = [0 0.2];
reg_comp_lims2 = [0.25 0.35];

prot_frac_id = 3;   % which RF is being varied

if prot_frac_id == 2
    markers_colors = [pale_RGB(0.5*color_PrmC,tint_factor); pale_RGB(color_PrmC,tint_factor);...
        pale_RGB(0.5*color_PrmC,tint_factor); pale_RGB(color_PrmC,tint_factor);...
        0.5*color_RF2;color_RF2];
    markers_face_colors = {pale_RGB(0.5*color_PrmC,tint_factor), pale_RGB(color_PrmC,tint_factor),'none','none','none','none'};
    plot_ids = [ones(1,7) 2*ones(1,7) 3*ones(1,7) 4*ones(1,7) 5*ones(1,9) 6*ones(1,9)];
    prot_frac_lims = [0.5E-4 2E-2];

elseif prot_frac_id == 3
    markers_colors = [0.5*color_PrmC; color_PrmC;...
        0.5*color_PrmC; color_PrmC;...
        pale_RGB(0.5*color_RF2,tint_factor);pale_RGB(color_RF2,tint_factor)];
    markers_face_colors = {0.5*color_PrmC,color_PrmC,'none','none','none','none'};
    plot_ids = [ones(1,7) 2*ones(1,7) 3*ones(1,7) 4*ones(1,7) 5*ones(1,9) 6*ones(1,9)];
    prot_frac_lims = [0.5E-5 2E-3];

end

%% PrmC all

ids = [18 67 68 19 69 70 20 8:14 15 63 16 64 65 66 17 1:7 ];
plot_ids = [ones(1,7) 2*ones(1,7) 3*ones(1,7) 4*ones(1,7)];

main_regulon_oi = 226;       % which regulon is displayed?
main_reg_name = 'Translation sector';

% displaying of secondary regulons
secondary_regulons = [160];
special_sec_marker = 0;
secondary_reg_markers = {'x'};
secondary_reg_col = [1 0 0];
secondary_regulon_lim = [0 0.2];
sec_reg_name = 'SigB regulon';
sec_reg_scale = 'Lin';

markers1 = {'d','o','d','o'};
markers2 = {'d','o','d','o'}; 

markers_colors = [0.5*color_PrmC; color_PrmC;0.5*color_PrmC; color_PrmC];
markers_face_colors = {0.5*color_PrmC, color_PrmC,'none','none'};

reg_comp1 = [160];
reg_comp2 = [226];
reg_comp_lims1 = [0 0.2];
reg_comp_lims2 = [0.25 0.35];
reg_comp_labels = {'SigB regulon','Translation sector'};
 

prot_frac_lims = [0.5E-5 2E-3];
prot_frac_id = 3;   % which RF is being varied


%%  main plotting

ms = 8;
lw1 = 2;
lw2 = 0.5;

growth_lims = [0.65 1.03];
main_regulon_lim = [0.25 0.35];

fig_pos = [  19   207   648   886];

RF_reg_comparison_20200525(fig_pos,ids,prot_frac_id,markers1,markers2,...
    plot_ids,prot_frac_RF,norm_growth_rate,markers_colors,markers_face_colors,...
    ms,lw1,lw2,prot_frac_lims,growth_lims,transcriptome_frac_regulons,...
    main_regulon_oi,main_reg_name,main_regulon_lim,...
    secondary_regulons,secondary_reg_markers,secondary_reg_col,...
    special_sec_marker,sec_reg_name,secondary_regulon_lim,sec_reg_scale,...
    reg_comp1,reg_comp2,regulon_names,reg_comp_lims1,reg_comp_lims2,reg_comp_labels)


%% all by all transcriptome

id_comp1 = [1 3 7  15 16 17  NaN 8 10 14  18 19 20 8 14];
id_comp2 = [0 0 0 0  0  0   NaN  0  0  0  0  0  0 18 7];

regulons_aba =[160 226];
m_reg_aba ={'x','+'};
reg_color_aba = [1 0 0; 0 0 0];
genes_aba = [3900 3772 3899];
colors_genes_aba = [color_RF1; color_RF2; color_PrmC];


read_thresh = 5;
xlims_diff_exp = [0.5 3E4];
xlims_CDF = [1/3 3];
CDF_bool = 0;

fig_pos = [64         368        1219         730];
fig_pos_CDF = [64         368        1820         730];

norm_fact_rpkm = 1E9;
ms_multi_mini = 10;
ft_sz = 9;
n_subplot_x = 3;
n_subplot_y = 5;

all_by_all_RNA_seq_plot_20200520(genes,read_density_TE_cor,...
    id_WT_ctl,id_comp1,id_comp2,read_thresh,norm_fact_rpkm,...
    ms_multi_mini,n_subplot_x,n_subplot_y,regulon_genes_ind,...
    regulons_aba,conditions,xlims_diff_exp,ft_sz,genes_aba,...
    colors_genes_aba,m_reg_aba,reg_color_aba,reads_per_gene,...
    fig_pos,xlims_CDF,CDF_bool,fig_pos_CDF)

%%

pairs_WT = nchoosek(id_WT_ctl,2);

ind = randperm(78);
ind(16:end) = [];
id1 = pairs_WT(ind,1);
id2 = pairs_WT(ind,2);

all_by_all_RNA_seq_plot_20200520(genes,read_density_TE_cor,...
    id_WT_ctl,id1,id2,read_thresh,norm_fact_rpkm,...
    ms_multi_mini,n_subplot_x,n_subplot_y,regulon_genes_ind,...
    regulons_aba,conditions,xlims_diff_exp,ft_sz,genes_aba,...
    colors_genes_aba,m_reg_aba,reg_color_aba,reads_per_gene,...
    fig_pos,xlims_CDF,CDF_bool,fig_pos_CDF)
