# Supplementary material for: Spurious regulatory connections dictate the expression‐fitness landscape of translation factors
Source: Mol Syst Biol. 2021 Apr 26;17(4):e10302. doi: 10.15252/msb.202110302 (PMC8073009; doi:10.15252/msb.202110302)
Supplement: Supplementary file 12 — Code EV1 [file MSB-17-e10302-s003.zip › Computer_Code_EV1/figures/neighbouring_genes_RF_CRISPRi_KD_20200608.m]

%% ribosome profiling read density
data_dir = [];
data_dir{1} = '';   %directory containing ribosome profiling data

files = [];
files{1} = ''; % wig file names (ribosome profiling)

data_dir_id = [1];

conditions = {''}; % condition names
qualifier = 'ribo';
ribo_bool = 1;


%% mRNA read density

data_dir = [];
data_dir{1} = '';   %directory containing rend-seq data

files = [];
files{1} = ''; % wig file names (rend-seq)

data_dir_id = [1];

conditions = {''}; % condition names
qualifier = 'rend';
ribo_bool = 0;


%%

species = 'bsub';

winsor_cut = 0.01;
gap = 20;
n_boot = 10;
rRNA_rem_bool = 0;

[genes, read_density, median_reads_per_gene,reads_per_gene, ...
    rescaled_reads_per_gene, winsorized_read_density,...
    winsorized_reads_per_gene, winsorized_rescaled_reads_per_gene,...
    winsorized_median_reads, non_rRNA_raw_reads, all_raw_reads,...
    bootstrap_winsorized_read_density,bootstrap_rescaled_reads_per_gene] = ...
    compute_read_density_20200305(data_dir,files,gap,winsor_cut,ribo_bool,n_boot,species,data_dir_id);


%% stop codons

codon_size = 3;
ind_stop_codon = stop_codon_of_genes('bsub',codon_size);
stop_codons = {'UAA','UGA','UAG'};


color_RF2 = [245 123 33]/255;
color_RF1 = [58 123 182]/255;
colors_stop = [0 0 0; color_RF2; color_RF1];

%%
% 
i = 2;
ind_rsbV = 125;
r1 = levels_down(comps(i,1),ind_rsbV)./levels_up(comps(i,1),ind_rsbV)
r2 = levels_down(comps(i,2),ind_rsbV)./levels_up(comps(i,2),ind_rsbV)
r2/r1


%%
[genes, strand, start, stop] = get_bsub_genes_v2();
fig_pos_CDF = [92         842        1446         256];


reads_thresh = 10;
ind_ref = 1;

n_forward = sum(strand==1);

comps = [2 1; 3 1; 3 2];

ctl_bool = 0; % 0: close, upstream stop; 1: far, upstream stop; 2: close, downstream stop
d_stop_thresh = 30;

d_stop_coupled = -3;

gene_pairs = [];
counter = 1;
for i = 1:n_forward-1
    if ctl_bool ==0 || ctl_bool==2
        
        if start(i+1)-stop(i)<d_stop_thresh
            
            gene_pairs(counter).gene_up = genes{i};
            gene_pairs(counter).stop_up = ind_stop_codon(i);
            gene_pairs(counter).levels_up = winsorized_read_density(:,i);
            gene_pairs(counter).reads_up = reads_per_gene(:,i);
            
            gene_pairs(counter).gene_down = genes{i+1};
            gene_pairs(counter).stop_down = ind_stop_codon(i+1);
            gene_pairs(counter).levels_down = winsorized_read_density(:,i+1);
            gene_pairs(counter).reads_down = reads_per_gene(:,i+1);
            
            if start(i+1)-stop(i) == d_stop_coupled
                gene_pairs(counter).coupled_bool = 1;
            else
                gene_pairs(counter).coupled_bool = 0;
            end
            
            counter = counter+1;
        end
    elseif ctl_bool == 1
        if start(i+1)-stop(i)>d_stop_thresh  % CONTROL
            
            
            gene_pairs(counter).gene_up = genes{i};
            gene_pairs(counter).stop_up = ind_stop_codon(i);
            gene_pairs(counter).levels_up = winsorized_read_density(:,i);
            gene_pairs(counter).reads_up = reads_per_gene(:,i);
            
            gene_pairs(counter).gene_down = genes{i+1};
            gene_pairs(counter).stop_down = ind_stop_codon(i+1);
            gene_pairs(counter).levels_down = winsorized_read_density(:,i+1);
            gene_pairs(counter).reads_down = reads_per_gene(:,i+1);
            
            gene_pairs(counter).coupled_bool = 0;
            
            counter = counter+1;
        end
        
    end
end


n_reverse = sum(strand==0);
for i = 1:n_reverse-1
    
    if ctl_bool ==0 || ctl_bool==2
        if start(end-i+1)-stop(end-i)<d_stop_thresh
            
            gene_pairs(counter).gene_up = genes{end-i+1};
            gene_pairs(counter).stop_up = ind_stop_codon(end-i+1);
            gene_pairs(counter).levels_up = winsorized_read_density(:,end-i+1);
            gene_pairs(counter).reads_up = reads_per_gene(:,end-i+1);
            
            gene_pairs(counter).gene_down = genes{end-i};
            gene_pairs(counter).stop_down = ind_stop_codon(end-i);
            gene_pairs(counter).levels_down = winsorized_read_density(:,end-i);
            gene_pairs(counter).reads_down = reads_per_gene(:,end-i);
            
            if start(end-i+1)-stop(end-i) == d_stop_coupled
                gene_pairs(counter).coupled_bool = 1;
            else
                gene_pairs(counter).coupled_bool = 0;
            end
            
            counter = counter+1;
        end
        
    elseif ctl_bool == 1
        
        if start(end-i+1)-stop(end-i)>d_stop_thresh % CONTROL
            
            gene_pairs(counter).gene_up = genes{end-i+1};
            gene_pairs(counter).stop_up = ind_stop_codon(end-i+1);
            gene_pairs(counter).levels_up = winsorized_read_density(:,end-i+1);
            gene_pairs(counter).reads_up = reads_per_gene(:,end-i+1);
            
            gene_pairs(counter).gene_down = genes{end-i};
            gene_pairs(counter).stop_down = ind_stop_codon(end-i);
            gene_pairs(counter).levels_down = winsorized_read_density(:,end-i);
            gene_pairs(counter).reads_down = reads_per_gene(:,end-i);
            
            gene_pairs(counter).coupled_bool = 0;
            
            counter = counter+1;
        end
    end
    
end


genes_up = {gene_pairs(:).gene_up};
genes_down = {gene_pairs(:).gene_down};

levels_up = [gene_pairs(:).levels_up];
reads_up = [gene_pairs(:).reads_up];
stops_up = [gene_pairs(:).stop_up];

levels_down = [gene_pairs(:).levels_down];
reads_down = [gene_pairs(:).reads_down];
stops_down = [gene_pairs(:).stop_down];

coupled_bool = [gene_pairs(:).coupled_bool]==1;

% CDFs
dists = [];

dists_coupled = [];
dists_non_coupled = [];


figure
for i = 1:length(comps)
    
    subplot(1,length(comps),i)
    hold on
    legendtext = [];
    
    for j = 1:3
        
        if ctl_bool==0 || ctl_bool==1
            bool = (stops_up==j) & (reads_up(comps(i,1),:)>reads_thresh) &...
                (reads_up(comps(i,2),:)>reads_thresh) & ...
                (reads_down(comps(i,1),:)>reads_thresh) & ...
                (reads_down(comps(i,2),:)>reads_thresh);
        elseif ctl_bool==2
            
            % CONTROL
            bool = (stops_down==j) & (reads_up(comps(i,1),:)>reads_thresh) &...
                (reads_up(comps(i,2),:)>reads_thresh) & ...
                (reads_down(comps(i,1),:)>reads_thresh) & ...
                (reads_down(comps(i,2),:)>reads_thresh);
        end
        
        r1 = levels_down(comps(i,1),bool)./levels_up(comps(i,1),bool);
        r2 = levels_down(comps(i,2),bool)./levels_up(comps(i,2),bool);
        
        rr = r2./r1;
        dists{i,j} = rr(rr>0 & rr<Inf);
        
        
        r1_coupled = levels_down(comps(i,1),bool & coupled_bool)./levels_up(comps(i,1),bool & coupled_bool);
        r2_coupled = levels_down(comps(i,2),bool & coupled_bool)./levels_up(comps(i,2),bool & coupled_bool);
        rr_coupled = r2_coupled./r1_coupled;
        dists_coupled{i,j} = rr_coupled(rr_coupled>0 & rr_coupled<Inf);
        
        r1_non_coupled = levels_down(comps(i,1),bool & ~coupled_bool)./levels_up(comps(i,1),bool & ~coupled_bool);
        r2_non_coupled = levels_down(comps(i,2),bool & ~coupled_bool)./levels_up(comps(i,2),bool & ~coupled_bool);
        rr_non_coupled = r2_non_coupled./r1_non_coupled;
        dists_non_coupled{i,j} = rr_non_coupled(rr_non_coupled>0 & rr_non_coupled<Inf);
        
        
    end
    
    
    for j = 1:3
        
        [Y,X] = mycdfcalc(dists{i,j}/median(dists{i,ind_ref}));
        stairs(X,Y,'-','LineWidth',2,'Color',colors_stop(j,:));
        legendtext{j} = sprintf('%s, n = %d',stop_codons{j},length(dists{i,j}));

    end

        
    xlabel('Fold-change Down/Up expression');
    
    ylabel('Cumulative distribution function');
    default_plot(0);
    title([conditions{comps(i,2)} ' vs.' conditions{comps(i,1)}],'FontWeight','normal')
    set(gca,'XScale','log','XLim',[1/5 5],'FontSize',12,'LineWidth',1,'Xtick',[0.25 0.5 1 2 4])
    legend(legendtext,'FontSize',9,'Location','NorthWest')
    
    
end

set(gcf,'Position',fig_pos_CDF)
set(gcf,'Renderer','Painters')


%%


[~,p] = ttest2(log(dists{1,1}),log(dists{1,2}));
[~,pks] = kstest2(log(dists{1,1}),log(dists{1,2}));
fprintf('UGA vs. UAA in RF1 knockdown, pT=%.3f,pKS=%.3f\n',p,pks)

[~,p] = ttest2(log(dists{1,1}),log(dists{1,3}));
[~,pks] = kstest2(log(dists{1,1}),log(dists{1,3}));
fprintf('UAG vs. UAA in RF1 knockdown, pT=%.3f,pKS=%.3f\n',p,pks)

[~,p] = ttest2(log(dists{2,1}),log(dists{2,2}));
[~,pks] = kstest2(log(dists{2,1}),log(dists{2,2}));
fprintf('UGA vs. UAA in RF2 knockdown, pT=%.3f,pKS=%.3f\n',p,pks)

[~,p] = ttest2(log(dists{2,1}),log(dists{2,3}));
[~,pks] = kstest2(log(dists{2,1}),log(dists{2,3}));
fprintf('UAG vs. UAA in RF2 knockdown, pT=%.3f,pKS=%.3f\n\n\n',p,pks)


%% RNA levels comparison

pairs_comparisons = [1 2; 1 3];

factor_diff_text = 100;


read_thresh = 20;
% UAA, UGA, UAG
colors_stop = [0.7 0.7 0.7; 1 0 0; 0 0 1];

n_stop = 3;

gene_oi_id = [3900 3772];
gene_oi = {'RF1','RF2'};

figure
for k = 1:size(pairs_comparisons,1)
    subplot(1,size(pairs_comparisons,1),k)
    hold on
    
    
    bool_reads = reads_per_gene_mRNA(pairs_comparisons(k,1),:)>read_thresh & reads_per_gene_mRNA(pairs_comparisons(k,2),:)>read_thresh;
    
    bool = bool_reads;
    plot(winsorized_read_density_mRNA(pairs_comparisons(k,1),bool),winsorized_read_density_mRNA(pairs_comparisons(k,2),bool),'.','MarkerSize',10,'Color',[0.7 0.7 0.7]);
    
    
    for i = 1:length(gene_oi)
        plot(winsorized_read_density_mRNA(pairs_comparisons(k,1),gene_oi_id(i)),winsorized_read_density_mRNA(pairs_comparisons(k,2),gene_oi_id(i)),'.','MarkerSize',10,'Color','k');
        text(winsorized_read_density_mRNA(pairs_comparisons(k,1),gene_oi_id(i)),winsorized_read_density_mRNA(pairs_comparisons(k,2),gene_oi_id(i)),genes{gene_oi_id(i)},'Color','k')
    end
    set(gca,'XScale','log','YScale','log','MinorGridLineStyle','none',...
        'XLim',[5E-10 5E-5],'YLim',[5E-10 5E-5],'FontSize',15)
    grid on

end

set(gcf,'Position',[680   767   791   331])


%% ribo density comparison

pairs_comparisons = [1 2; 1 3];

factor_diff_text = 1E2;
read_thresh = [20];

read_thresh = 20;
% UAA, UGA, UAG
colors_stop = [0.7 0.7 0.7; 0.7 0.7 0.7; 0.7 0.7 0.7];

n_stop = 3;

factor = [1.1E5 1E5 1.1E5];


gene_oi_id = [3900 3772];
gene_oi = {'RF1','RF2'};


figure
for k = 1:size(pairs_comparisons,1)
    subplot(1,size(pairs_comparisons,1),k)
    hold on
    
    for j = 1:n_stop
        bool_reads = reads_per_gene_ribo(pairs_comparisons(k,1),:)>read_thresh & reads_per_gene_ribo(pairs_comparisons(k,2),:)>read_thresh & ...
            reads_per_gene_mRNA(pairs_comparisons(k,1),:)>read_thresh & reads_per_gene_mRNA(pairs_comparisons(k,2),:)>read_thresh;
        bool = bool_reads & (ind_stop_codon == j)';
        plot(factor(pairs_comparisons(k,1))*winsorized_read_density_ribo(pairs_comparisons(k,1),bool),factor(pairs_comparisons(k,2))*winsorized_read_density_ribo(pairs_comparisons(k,2),bool),'.','MarkerSize',10,'Color',colors_stop(j,:));
    end
    
    for i = 1:length(gene_oi)
        plot(factor(pairs_comparisons(k,1))*winsorized_read_density_ribo(pairs_comparisons(k,1),gene_oi_id(i)),factor(pairs_comparisons(k,2))*winsorized_read_density_ribo(pairs_comparisons(k,2),gene_oi_id(i)),'.','MarkerSize',20,'Color','k');
        text(factor(pairs_comparisons(k,1))*winsorized_read_density_ribo(pairs_comparisons(k,1),gene_oi_id(i)),factor(pairs_comparisons(k,2))*winsorized_read_density_ribo(pairs_comparisons(k,2),gene_oi_id(i)),gene_oi{i},'Color','k','FontSize',20)
    end
    set(gca,'XScale','log','YScale','log','MinorGridLineStyle','none',...
        'XLim',factor(1)*[2E-10 8E-5],'YLim',factor(1)*[2E-10 8E-5],'FontSize',15,...
        'XTick',[1E-4 1E-3 1E-2 1E-1 1E0],'YTick',[1E-4 1E-3 1E-2 1E-1 1E0])
    grid on
    xlabel(['Protein synthesis rate, ' conditions{pairs_comparisons(k,1)}])
    ylabel(['Protein synthesis rate, ' conditions{pairs_comparisons(k,2)}])
end


%% TE

TE = read_density_ribo./read_density_mRNA;
TE_wins = winsorized_read_density_ribo./winsorized_read_density_mRNA;

%%
figure
hold on
for i = 1:3
    [Y,X] = mycdfcalc(TE_wins(ind_stop_codon==i));
    stairs(X,Y,'-','LineWidth',2,'Color',colors_stop(i,:));
    
end
legend(stop_codons);
set(gca,'XScale','log','MinorGridLineStyle','none','FontSize',15)
xlabel('TE [A.U.]')
ylabel('CDF')
grid on


%% TE  comparison

pairs_comparisons = [1 2; 1 3; 2 3];

factor_diff_text = 3;


read_thresh = 20;
% UAA, UGA, UAG

n_stop = 3;

gene_oi_id = [3900 3772 3899 3773];
gene_oi = {'RF1','RF2','prmC','secA'};

figure
for k = 1:size(pairs_comparisons,1)
    subplot(1,size(pairs_comparisons,1),k)
    hold on
    
    for j = 1:n_stop
        bool_reads = reads_per_gene_ribo(pairs_comparisons(k,1),:)>read_thresh & reads_per_gene_ribo(pairs_comparisons(k,2),:)>read_thresh & ...
            reads_per_gene_mRNA(pairs_comparisons(k,1),:)>read_thresh & reads_per_gene_mRNA(pairs_comparisons(k,2),:)>read_thresh;
        bool = bool_reads & (ind_stop_codon == j)';
        plot(TE_wins(pairs_comparisons(k,1),bool),TE_wins(pairs_comparisons(k,2),bool),'.','MarkerSize',10,'Color',colors_stop(j,:));
    end
    
    
    bool_diff_text = bool_reads & (abs(log(TE_wins(pairs_comparisons(k,1),:)./TE_wins(pairs_comparisons(k,2),:)))>log(factor_diff_text));
    for i = 1:length(genes)
        for j = 1:n_stop
            if bool_diff_text(i)
                if ind_stop_codon(i)==j
                    text(TE_wins(pairs_comparisons(k,1),i),TE_wins(pairs_comparisons(k,2),i),genes{i},'Color',colors_stop(j,:))
                end
            end
        end
    end
    
    for i = 1:length(gene_oi)
        plot(TE_wins(pairs_comparisons(k,1),gene_oi_id(i)),TE_wins(pairs_comparisons(k,2),gene_oi_id(i)),'.','MarkerSize',10,'Color','k');
        text(TE_wins(pairs_comparisons(k,1),gene_oi_id(i)),TE_wins(pairs_comparisons(k,2),gene_oi_id(i)),genes{gene_oi_id(i)},'Color','k')
    end
    set(gca,'XScale','log','YScale','log','MinorGridLineStyle','none',...
        'XLim',[1E-3 3E1],'YLim',[1E-3 3E1],'FontSize',15)
    grid on
    xlabel(['TE, ' conditions{pairs_comparisons(k,1)}])
    ylabel(['TE, ' conditions{pairs_comparisons(k,2)}])
end


%% metagene profiles: getting traces

codon_size = 3;
buffer = 5;
winsor_cut = 0.01;

length_before = 100;
length_after = 50;

density_thresh = 1;
length_thresh = 150;


data_dir = '';  % directory containing data

file_name = ''; % wig file name
dataset_name = 'WT';


species = 'bsub';
[stop_codons,n_type_stop, peak_3pr_traces,counter,genes_by_stop,...
    peak_3pr_traces_UAA,peak_3pr_traces_UGA,peak_3pr_traces_UAG,...
    ind_traces_UAA, ind_traces_UGA, ind_traces_UAG] = compute_3pr_peaks_ribo(data_dir,file_name,...
    'bsub',codon_size,buffer,winsor_cut,length_before,length_after,density_thresh,length_thresh);


%% metagene profiles: plot aggregated

figure
hold on

stairs(-length_before:length_after,median(peak_3pr_traces_UAA,2),'-','LineWidth',2,'Color',colors_stop(1,:))
legend_text{1} = [stop_codons{1} sprintf(', n=%d',length(peak_3pr_traces_UAA))];
stairs(-length_before:length_after,median(peak_3pr_traces_UGA,2),'-g','LineWidth',2,'Color',colors_stop(2,:))
legend_text{2} = [stop_codons{2} sprintf(', n=%d',length(peak_3pr_traces_UGA))];
stairs(-length_before:length_after,median(peak_3pr_traces_UAG,2),'-b','LineWidth',2,'Color',colors_stop(3,:))
legend_text{3} = [stop_codons{3} sprintf(', n=%d',length(peak_3pr_traces_UAG))];

legend(legend_text)

xlabel('Position (relative to stop)')
ylabel('Median, normalized footprint density')
set(gca,'FontSize',20)
grid on


%% stop codon metagene plot: stratified by TE


% TE_strat_bound = [0.5 1 1.5 2 2.5 3 Inf];
TE_strat_bound = [1.5 Inf];


TE_traces_UAA = TE_wins(1,ind_traces_UAA);
TE_traces_UGA = TE_wins(1,ind_traces_UGA);
TE_traces_UAG = TE_wins(1,ind_traces_UAG);

genes_traces_UAA = genes(ind_traces_UAA);
genes_traces_UGA = genes(ind_traces_UGA);
genes_traces_UAG = genes(ind_traces_UAG);


UAA_TE_stratified = [];
UGA_TE_stratified = [];
UAG_TE_stratified = [];

for i = 1:(length(TE_strat_bound)-1)
    bool_UAA = TE_traces_UAA>=TE_strat_bound(i) & TE_traces_UAA<TE_strat_bound(i+1);
    UAA_TE_stratified(i).traces = peak_3pr_traces_UAA(:,bool_UAA);
    UAA_TE_stratified(i).TE = TE_traces_UAA(bool_UAA);
    UAA_TE_stratified(i).genes = genes_traces_UAA(bool_UAA);
    
    
    bool_UGA = TE_traces_UGA>=TE_strat_bound(i) & TE_traces_UGA<TE_strat_bound(i+1);
    UGA_TE_stratified(i).traces = peak_3pr_traces_UGA(:,bool_UGA);
    UGA_TE_stratified(i).TE = TE_traces_UGA(bool_UGA);
    UGA_TE_stratified(i).genes = genes_traces_UGA(bool_UGA);
    
    bool_UAG = TE_traces_UAG>=TE_strat_bound(i) & TE_traces_UAG<TE_strat_bound(i+1);
    UAG_TE_stratified(i).traces = peak_3pr_traces_UAG(:,bool_UAG);
    UAG_TE_stratified(i).TE = TE_traces_UAG(bool_UAG);
    UAG_TE_stratified(i).genes = genes_traces_UAG(bool_UAG);
    
end

%%

figure
set(gca,'FontSize',15)
suptitle(dataset_name);
subplot = @(m,n,p) subtightplot (m, n, p, [0.01 0.04], [0.08 0.08], [0.08 0.08]);

for i = 1:(length(TE_strat_bound)-1)
    subplot((length(TE_strat_bound)-1),1,i)
    hold on
    
    stairs(-length_before:length_after,median(UAA_TE_stratified(i).traces,2),'-','LineWidth',2,'Color',colors_stop(1,:))
    legend_text{1} = [stop_codons{1} sprintf(', n=%d',size(UAA_TE_stratified(i).traces,2))];
    stairs(-length_before:length_after,median(UGA_TE_stratified(i).traces,2),'-g','LineWidth',2,'Color',colors_stop(2,:))
    legend_text{2} = [stop_codons{2} sprintf(', n=%d',size(UGA_TE_stratified(i).traces,2))];
    stairs(-length_before:length_after,median(UAG_TE_stratified(i).traces,2),'-b','LineWidth',2,'Color',colors_stop(3,:))
    legend_text{3} = [stop_codons{3} sprintf(', n=%d',size(UAG_TE_stratified(i).traces,2))];
    
    legend(legend_text,'Location','EastOutside')
    if i==(length(TE_strat_bound)-1)
        xlabel('Position (relative to stop)')
    else
        set(gca,'XTickLabels','')
    end
    
    if i == ceil((length(TE_strat_bound)-1)/2)
        ylabel('Median, normalized footprint density')
    end
    
    set(gca,'FontSize',20,'YLim',[0 10])
    
    h=title(sprintf('%.2f < TE < %.2f',TE_strat_bound(i),TE_strat_bound(i+1)),'FontWeight','Normal');
    P = get(h,'Position');
    grid on
    
end
