# Supplementary material for: Spurious regulatory connections dictate the expression‐fitness landscape of translation factors
Source: Mol Syst Biol. 2021 Apr 26;17(4):e10302. doi: 10.15252/msb.202110302 (PMC8073009; doi:10.15252/msb.202110302)
Supplement: Supplementary file 12 — Code EV1 [file MSB-17-e10302-s003.zip › Computer_Code_EV1/figures/fig2_RF_20200605.m]

%%
% load transcriptomics data from E1, E2, E3, and controls
load('multiplex_RNA_seq_quantification_E1_E2_E3_GFP_ctls_20200522.mat'); % see regulon_expression_analysis_E1_E2_E3_ctls_20200522.m

% load matched fitness experimental data:
% matched_fitness_transcriptome_data_20200522.m
load('regulon_RF_fitness_20200525.mat');


color_RF2 = [245 123 33]/255;
color_RF1 = [58 123 182]/255;
color_PrmC = [30 177 0]/255;

%% subpanel: isogenic pair fitness difference s

% see isogenic_strain_s_compilation_20200311.m
load('isogenic_pairs_s_E1_E2_20200311.mat');
load('pairwise_fitness_isogenic_E3_all_20200319.mat');


[mu_s, sigma_s_fit,sigma_s] = plot_isogenic_s_20200311([data_y data_y_E3_all]);

%% WT levels

prot_frac_RF1 = 0.074785/100;
prot_frac_PrmC = 0.007508/100;
prot_frac_RF2 = 0.033693/100; 
prot_frac_WT = [prot_frac_RF1 prot_frac_RF2 prot_frac_PrmC];


%% landscape part

% included points in each figure
ids = [];
ids{1} = 21:29;     % RF1
ids{2} = 3;
ids{3} = 44;

ids{4} = 40:48;     % RF2
ids{5} = 26; 
ids{6} = 3; 
ids{7} = 10;

ids{8} = 1:7;       % PrmC, RF2 WT
ids{9} = 44;       
ids{10} = 26;

ids{11} = 8:14;      % PrmC, RF2 O/E
ids{12} = 48;

RF_id = [1 2 3 3];


plot_id = [...
    1 1 1 ...
    2 2 2 2 ...
    3 3 3 ...
    4 4];

colors = {...
    color_RF1, color_PrmC, color_RF2,...
    color_RF2, color_RF1, color_PrmC, color_PrmC,...
    color_PrmC, color_RF2, color_RF1,...
    color_PrmC, color_RF2};

id_color2 = [1 4 8 11];

face_color = {...
    'none','none','none',...
    'none','none','none','none',...
    'none','none','none',...
    'none','none'};

markers = {...
    's','>','o',...
    'o','s','>','p',...
    '>','o','s',...
    'p','o'};

fit_lim = [0.65 1.02];

% xLims = {
fig_pos = [  11         514        1696         583];

RF_names = {'RF1','RF2','PrmC'};
lw = 2;
ms = 12;

lw_errorbars = 2;


figure
subplot = @(m,n,p) subtightplot (m, n, p, [0.12 0.03], [0.12 0.03], [0.07 0.04]);

for i =1:4
    
   subplot(2,12,[(3*(i-1)+1):3*i])
   hold on
   
   
   
   xlims = [prot_frac_WT(RF_id(i))/40 prot_frac_WT(RF_id(i))*40];
   
   ylims_patch = [1-2*sigma_s 1+2*sigma_s];
   xlims_patch = xlims;
   x_pos_patch = [xlims_patch(1) xlims_patch(2) xlims_patch(2) xlims_patch(1) xlims_patch(1)];
   y_pos_patch = [ylims_patch(1) ylims_patch(1) ylims_patch(2) ylims_patch(2) ylims_patch(1)];
   
   patch(x_pos_patch,y_pos_patch,[0.8 0.8 0.8],'EdgeColor','none','FaceAlpha',0.3);

   
   plot(prot_frac_WT(RF_id(i))*[1 1],fit_lim,':','Color',colors{id_color2(i)},'LineWidth',2);

          
   ids_oi = find(plot_id==i);
   
   for j = 1:length(ids_oi)
       
       ids_oi2 = ids{ids_oi(j)};
       
       
       
       plot(prot_frac_RF(ids_oi2,RF_id(i)),norm_growth_rate(ids_oi2,2),...
           markers{ids_oi(j)},'Color',colors{ids_oi(j)},'MarkerFaceColor',face_color{ids_oi(j)},...
           'LineWidth',lw,'MarkerSize',ms);
       
       
       myerrorbars_v3(prot_frac_RF(ids_oi2,RF_id(i)),norm_growth_rate(ids_oi2,2),...
           prot_frac_RF(ids_oi2,RF_id(i)),prot_frac_RF(ids_oi2,RF_id(i)),...
           norm_growth_rate(ids_oi2,1),norm_growth_rate(ids_oi2,3),'k',lw_errorbars);

   
   end
   default_plot(0)
   xticks = logspace(-6,-2,5);
   
   set(gca,'XScale','log',...
       'YLim',fit_lim,...
       'XLim',xlims,...
       'XTick',xticks)
   xlabel(sprintf('%s proteome fraction',RF_names{RF_id(i)}));
   if i == 1
       ylabIel('Relative growth rate');
   end
   

    
    
end

set(gcf,'Position',fig_pos);


% see growth_laws_RF_20200527.m
offset_factor_sigB = 1.412731329040649;
min_sigB_trx = 0.021520143488770;
min_sigB_trl = 0.02145; % WT dataset

% trl conversion
offset_factor_trl = 1.100910792920919;


% fit lines in Hwa space 

ids_fits = [];
ids_fits{1} = [21:29 3 44];
ids_fits{2} = [41:48 10];
ids_fits{3} = [2:7];
ids_fits{4} = [8:14 ];

% trl_sec_lim = [0.05 0.39];
% fit_lim = [0.1 1.03];

phi_R0 = [];
gamma = [];

% figure 
% hold on

for i = 1:length(ids_fits)
   
    y = offset_factor_trl*transcriptome_frac_regulons(ids_fits{i},226);
    x = norm_growth_rate(ids_fits{i},2);
    
    [x,sort_id] = sort(x);
    y = y(sort_id);
    
    [phi_R0(i),gamma(i),phi_R0_int,gamma_int] = fit_line_v3(x',y');

end

% set(gcf,'Position',[ 286         691        1374         407])


% Hwa space

trl_sec_lim = [0.25 0.4];

line_plots = [];
line_plots{1} = [];
line_plots{2} = [2 3 4];
line_plots{3} = [3];
line_plots{4} = [2 3 4];
color_lines = {'k','k','k','k'};
type_lines = {'-','-',':','--'};

for i =1:4
    
   subplot(2,12,12+[(3*(i-1)+1):3*i-1])
   hold on
   
   for j = line_plots{i}
   plot(fit_lim,phi_R0(j)+fit_lim*gamma(j),type_lines{j},'Color',color_lines{j},'LineWidth',1);
   end

   
          
   ids_oi = find(plot_id==i);
   
   for j = 1:length(ids_oi)
       
       ids_oi2 = ids{ids_oi(j)};
       
       sigB_prot_frac = offset_factor_sigB*(transcriptome_frac_regulons(ids_oi2,160)-min_sigB_trx) + min_sigB_trl;
       trl_prot_frac = offset_factor_trl*transcriptome_frac_regulons(ids_oi2,226);
       
       
       plot(norm_growth_rate(ids_oi2,2),trl_prot_frac,...
           markers{ids_oi(j)},'Color',colors{ids_oi(j)},'MarkerFaceColor',face_color{ids_oi(j)},...
           'LineWidth',lw,'MarkerSize',ms);
   
   end
   default_plot(0)
   
   set(gca,...
       'XLim',fit_lim,...
       'YLim',trl_sec_lim)
   xlabel('Relative growth rate');
   
   if i == 1
       ylabel('Translation sector \phi_R')
   end
   

    
end


set(gcf,'Renderer','Painters')
