# Supplementary material for: Spurious regulatory connections dictate the expression‐fitness landscape of translation factors
Source: Mol Syst Biol. 2021 Apr 26;17(4):e10302. doi: 10.15252/msb.202110302 (PMC8073009; doi:10.15252/msb.202110302)
Supplement: Supplementary file 12 — Code EV1 [file MSB-17-e10302-s003.zip › Computer_Code_EV1/figures/diff_exp_mRNA_20200608.m]

%% from B. subtilis

data_dir = [];
data_dir{1} = ''; % pointers to data directory

files = [];
files{1} = % list of .wig files to be plotted


conditions = {''}; %condition names
ribo_bool = 0;

data_dir_id = [1 1 1 1 1 ];


%%
species = 'bsub';

winsor_cut = 0;
gap = 20;
n_boot = 10;
rRNA_rem_bool = 0;


[genes, read_density, median_reads_per_gene,reads_per_gene, ...
    rescaled_reads_per_gene, winsorized_read_density,...
    winsorized_reads_per_gene, winsorized_rescaled_reads_per_gene,...
    winsorized_median_reads, non_rRNA_raw_reads, all_raw_reads,...
    bootstrap_winsorized_read_density,bootstrap_rescaled_reads_per_gene] = ...
    compute_read_density_20200305(data_dir,files,gap,winsor_cut,ribo_bool,n_boot,species,data_dir_id);


%% correction for prfB (calculating after the sgRNA target site)

half_width_z_score = 50;
half_width_step = 100;
average_threshold = 0.25;
gap_z = 2;
gap_step = 3;
rRNA_tRNA_buffer = 10;
n_per_file = 2;
bool_stat = 0;

[raw_data] = ...
    get_data_compute_statistic_v3(files,data_dir{1},half_width_z_score,half_width_step,...
    average_threshold,gap_step,gap_z,'bsub',rRNA_tRNA_buffer,n_per_file,bool_stat);

% correcting for prfB:
x_start = 3627150;
x_stop = 3628026;
reads_gene_prfB = raw_data(:,x_start:x_stop,2);
for i = 1:size(raw_data,1)
    winsorized_reads_gene_prfB = winsorize(reads_gene_prfB(i,:),winsor_cut);
    winsorized_read_density_prfB(i) = mean(winsorized_reads_gene_prfB)./non_rRNA_raw_reads(i);
end

ind_prfB = find(strcmp(genes,'prfB'));
% full gene
read_density(:,ind_prfB) = winsorized_read_density_prfB;
% corrected
% winsorized_read_density_prfB

%% read regulon file


file_name = 'all_regulons_SubtiWiki_20190313.csv';

fid = fopen(file_name);
content = textscan(fid,'%s %s %s %s %s %s','Delimiter',',','HeaderLines',1);
fclose(fid);

regulon_names = unique(content{2});
regulon_genes = [];
gene_count_regulons = [];

for i = 1:length(regulon_names)
    regulon_genes{i} = [];
    for j = 1:length(content{1})
        if strcmp(content{2}{j},regulon_names{i})
            regulon_genes{i}{end+1} = content{5}{j};
        end
    end
    gene_count_regulons(i) = length(regulon_genes{i});
end

% remove duplicates within a regulon

gene_count_regulons_unique = [];
for i = 1:length(regulon_names)
    regulon_genes{i} = unique(regulon_genes{i});
    gene_count_regulons_unique(i) = length(regulon_genes{i});
end

%% B. subtilis gene synonyms

bsub_synonyms = get_gene_synonyms_UniProt('uniprot-bacillus+subtilis+168.tab','Bacillus subtilis (strain 168)',pwd);
% list of B. subtilis synonyms from SubtiWiki
file_name = 'all_genes_SubtiWiki.csv';
bsub_synonyms_SubtiWiki = get_gene_synonyms_SubtiWiki(file_name);
for i = 1:length(bsub_synonyms_SubtiWiki)
    bsub_synonyms_SubtiWiki{i,6} = [];
    bsub_synonyms_SubtiWiki{i,7} = [];
end
bsub_synonyms_all =[bsub_synonyms; bsub_synonyms_SubtiWiki];


%% add translation genes as a "regulon"...

[~, translation_genes] = get_gene_names_translation();

% colors_trans = [0.7 0 0; ...
%     1 0 1;...
%     pale_RGB([0 0 1],0.2);...
%     pale_RGB([1 0 0],0.6);...
%     pale_RGB([0 0 1],0.6);...
%     0.85    0.85    0.85];

sub_class = fieldnames(translation_genes);


%  names not in annotation:
translation_genes.translation_factors.names{9} = 'bipA';
translation_genes.tRNA_loading.names{10} = 'asnC';
translation_genes.ribosome_maturation_modification_assembly.names{3} = 'rlmB';
translation_genes.ribosome_maturation_modification_assembly.names{21} = 'obgE';
translation_genes.tRNA_maturation_modification.names{27} = 'rimO';
translation_genes.tRNA_maturation_modification.names(31) = [];  % not a coding sequence. (RNA component of RNAse P).
translation_genes.tRNA_maturation_modification.names(31) = [];  % nifZ/iscS
translation_genes.other.names(1) = [];  % not a coding sequence (tmRNA)
translation_genes.other.names{17} = 'rluD';

% minor ribosomal proteins
translation_genes.ribosome.names(1) = [];
translation_genes.ribosome.names(56) = [];
translation_genes.ribosome.names(5) = [];
translation_genes.ribosome.names(5) = [];
translation_genes.ribosome.names(5) = [];

all_translation_genes = [];
for i = 1:length(sub_class)
    for k = 1:length(translation_genes.(sub_class{i}).names)
        all_translation_genes{end+1} = translation_genes.(sub_class{i}).names{k};
    end
end
regulon_names{end+1} = 'translation';
regulon_genes{end+1} = unique(all_translation_genes);


%% obtain gene indices for regulon genes (matching names).

regulon_genes_ind = [];
problematic_gene_names = [];
for i = 1:length(regulon_genes)
    for j = 1:length(regulon_genes{i})
        
        ind = strcmp_synonyms(genes,...
            regulon_genes{i}{j},bsub_synonyms_all,1);
        
        if isnan(ind)
            fprintf('%s, i=%d, j=%d\n',regulon_genes{i}{j},i,j);
            regulon_genes_ind{i}(j) = NaN;
            problematic_gene_names{end+1} = regulon_genes{i}{j};
        elseif length(ind)==1
            regulon_genes_ind{i}(j) = ind;
        else
            fprintf('%s, i=%d, j=%d\n',regulon_genes{i}{j},i,j);
            regulon_genes_ind{i}(j) = NaN;
            problematic_gene_names{end+1} = regulon_genes{i}{j};
            
        end
    end
end


%% transcriptome fraction computation for each regulon

% want a table that is (# datasets) by (# of regulon) with the respective
% proteome fractions.

transcriptome_frac_regulons = NaN(length(files),length(regulon_genes_ind));
transcriptome_frac_boot_std = NaN(length(files),length(regulon_genes_ind));

tic
for i = 1:length(files)
    for j = 1:length(regulon_genes_ind)
        
        ind_oi = regulon_genes_ind{j}(:);
        ind_oi(isnan(ind_oi)) = [];
        
        transcriptome_frac_regulons(i,j) = sum(rescaled_reads_per_gene(i,ind_oi))/sum(rescaled_reads_per_gene(i,:));
        
        boot_frac_temp = [];
        for k = 1:n_boot
            boot_frac_temp = [boot_frac_temp sum(bootstrap_rescaled_reads_per_gene(i,ind_oi,k))/sum(bootstrap_rescaled_reads_per_gene(i,:,k))];
        end
        
        transcriptome_frac_boot_std(i,j) = std(boot_frac_temp);
    end
    toc
end


%%
% regulon/operon of interest
color_sigD = [0 1 1];
color_sigB = [1 0 0];
color_eps = [0 1 0];
color_slrR = [1 0 1];
color_sigY = [0 0 0];
color_trl = [0.3 0.3 0.3];

sigB_reg_id = 160;
trl_id = 225;


regulon_oi = [   sigB_reg_id trl_id];
marker_reg = {'x', '+'};
color_reg = [ color_sigB;color_trl];


%%

n_subplot = 1;

fig_pos = [   269         748        1065         291];


color_RF2 = [245 123 33]/255;
color_RF1 = [58 123 182]/255;
color_PrmC = [30 177 0]/255;


genes_oi = {'prfB','prfA','prmC'};
genes_oi_id = [3772 3900 3899];
colors_oi = [color_RF2; color_RF1; color_PrmC];


factor_diff_text = Inf;
thresh_abs_density = 10;
read_thresh = 5;

xlims = [0.2 5E4];

pairs_comparisons= [1 4; 1 5; NaN NaN; NaN NaN; 1 2; 1 3; 4 2; 4 3; 5 2; 5 3; NaN NaN; 2 3];

id_transcriptome_oi = [2 3 3];
id_transcriptome_ctl = [1 1 2];


norm_fact_rpkm = 1E9;


counter = 1;
figure
for k = 1:length(id_transcriptome_oi)
        
    
    subplot(n_subplot,3,k)
    hold on
    
    bool_reads = reads_per_gene(id_transcriptome_ctl(k),:)>read_thresh & reads_per_gene(id_transcriptome_oi(k),:)>read_thresh;
    plot(norm_fact_rpkm*read_density(id_transcriptome_ctl(k),bool_reads),norm_fact_rpkm*read_density(id_transcriptome_oi(k),bool_reads),'.','MarkerSize',10,'Color',[0.8 0.8 0.8]);
    
    
    
    for j = 1:length(regulon_oi)
        ind = false(length(genes),1);
        
        genes_id = regulon_genes_ind{regulon_oi(j)};
        genes_id = genes_id(~isnan(genes_id));
        ind(genes_id) = true;
        ind = ind & bool_reads';
        
        plot(norm_fact_rpkm*read_density(id_transcriptome_ctl(k),ind),...
            norm_fact_rpkm*read_density(id_transcriptome_oi(k),ind),...
            marker_reg{j},'MarkerSize',4,'LineWidth',1.5,'Color',pale_RGB(color_reg(j,:),0));
        
    end
    
    for j = 1:length(genes_oi)
        
        
        plot(norm_fact_rpkm*read_density(id_transcriptome_ctl(k),genes_oi_id(j)),...
            norm_fact_rpkm*read_density(id_transcriptome_oi(k),genes_oi_id(j)),...
            'o','MarkerSize',7,'LineWidth',0.5,'Color','k','MarkerFaceColor',colors_oi(j,:));
        

        
    end
    
    genes_ids = [];
    for l = 1:length(regulon_oi)
        genes_id = regulon_genes_ind{regulon_oi(l)};
        genes_id = genes_id(~isnan(genes_id));
        genes_ids = [genes_ids genes_id];
    end

    bool_diff_text = bool_reads & (abs(log(read_density(id_transcriptome_ctl(k),:)./read_density(id_transcriptome_oi(k),:)))>log(factor_diff_text));
    for i = 1:length(genes)
        if bool_diff_text(i)
            
%             if sum(i==genes_ids)==0
                text(norm_fact_rpkm*read_density(id_transcriptome_ctl(k),i),norm_fact_rpkm*read_density(id_transcriptome_oi(k),i),genes{i},'FontSize',8)
%             end
        end
    end
    %


    default_plot(1)
    
    set(gca,'XLim',xlims,'YLim',xlims,'FontSize',12,...
        'XTick',logspace(-4,5,10),...
        'YTick',logspace(-4,5,10))
    grid on
    
    if ~ribo_bool
        xlabel(['mRNA level (rpkm) ' conditions{id_transcriptome_ctl(k)}])
        ylabel(['mRNA level (rpkm) ' conditions{id_transcriptome_oi(k)}])
    else
        xlabel(['Ribosome footprint density (rpkm) ' conditions{id_transcriptome_ctl(k)}])
        ylabel(['Ribosome footprint density (rpkm) ' conditions{id_transcriptome_oi(k)}])
    end
    title(sprintf('reads thresh = %d, n = %d',read_thresh,sum(bool_reads)),'FontWeight','normal');
end


set(gcf,'Position',fig_pos);
set(gcf,'Renderer','Painters')


%% plotting FC vs. prot. frac


reg_oi = {'XylR','SigB','SigD','SigY','eps'};
reg_oi_id = [197 160 161 174 50];
reg_oi_col = [0.5 0.5 0; 0 0 0; 0 0.5 0.5; 0.5 0.5 0; 0 1 0];

ref_id = 2;

n_subplot = 5;
thresh_diff = 3;
y_bound = 1000;

figure
for i = 1:length(files) %length(files_mRNA)
    
    if i ~= ref_id
        subplot(1,n_subplot,i) %ceil(length(files_mRNA)/n_subplot),i)
        hold on
        
        FC = transcriptome_frac_regulons(i,:)./transcriptome_frac_regulons(ref_id,:);
        plot(transcriptome_frac_regulons(i,:),FC,'.','MarkerSize',10,'Color',[0.6 0.6 0.6])
        
        
        for j = 1:length(reg_oi)
            plot(transcriptome_frac_regulons(i,reg_oi_id(j)),...
                transcriptome_frac_regulons(i,reg_oi_id(j))./transcriptome_frac_regulons(ref_id,reg_oi_id(j)),...
                'o','MarkerSize',8,'LineWidth',2,'Color',reg_oi_col(j,:))
        end
        
        for j = 1:size(FC,2)
            if abs(log(FC(j)))>log(thresh_diff)
                text(transcriptome_frac_regulons(i,j),FC(j),regulon_names{j})
            end
        end
        
        set(gca,'XScale','log','YScale','log')
            xlabel(sprintf('Transcr. frac. regulon, %s',conditions{ref_id}));
        ylabel(sprintf('FC %s',conditions{i}));
        
        default_plot(1);
        set(gca,'XLim',[1E-6 1],'YLim',[1/y_bound y_bound],'FontSize',8)
        
    end
    
end

set(gcf,'Position',[ -178         427        1920         385]);

set(gcf,'Renderer','Painters')
