# Supplementary material for: Spurious regulatory connections dictate the expression‐fitness landscape of translation factors
Source: Mol Syst Biol. 2021 Apr 26;17(4):e10302. doi: 10.15252/msb.202110302 (PMC8073009; doi:10.15252/msb.202110302)
Supplement: Supplementary file 12 — Code EV1 [file MSB-17-e10302-s003.zip › Computer_Code_EV1/figures/fig2_3D_plot_RF_20200605.m]

%%
% load transcriptomics data from E1, E2, E3, and controls
load('multiplex_RNA_seq_quantification_E1_E2_E3_GFP_ctls_20200522.mat'); % see regulon_expression_analysis_E1_E2_E3_ctls_20200522.m

% load matched fitness experimental data:
% matched_fitness_transcriptome_data_20200522.m
load('regulon_RF_fitness_20200525.mat');


color_RF2 = [245 123 33]/255;
color_RF1 = [58 123 182]/255;
color_PrmC = [30 177 0]/255;

%% subpanel: isogenic pair fitness difference s

% see isogenic_strain_s_compilation_20200311.m
load('isogenic_pairs_s_E1_E2_20200311.mat');
load('pairwise_fitness_isogenic_E3_all_20200319.mat');


[mu_s, sigma_s_fit,sigma_s] = plot_isogenic_s_20200311([data_y data_y_E3_all]);

%% WT levels

prot_frac_RF1 = 0.074785/100;
prot_frac_PrmC = 0.007508/100;
prot_frac_RF2 = 0.033693/100; 
prot_frac_WT = [prot_frac_RF1 prot_frac_RF2 prot_frac_PrmC];


%% 3D plots

ids = [];
ids{1} = 21:29;     % RF1
ids{2} = 40:48;     % RF2
ids{3} = 1:7;       % PrmC, RF2 WT
ids{4} = 8:14;      % PrmC, RF2 O/E

highlight_id = -1;

colors = {color_RF1, color_RF2, color_PrmC, color_PrmC};
face_color = {'none','none','none','none'};
markers = {'s','o','>','p'};

fig_pos = [   680   901   210   197];
tint_factor = 0.8;

ms = 10;
lw = 2;

figure

hold on
for i = 1:length(ids)
    if i ~= highlight_id
        plot3(prot_frac_RF(ids{i},1),...
            prot_frac_RF(ids{i},2),...
            prot_frac_RF(ids{i},3),...
            markers{i},'Color',pale_RGB(colors{i},tint_factor),'MarkerFaceColor',face_color{i},...
            'MarkerSize',ms,'LineWidth',lw);
    end
end

if highlight_id~=-1
plot3(prot_frac_RF(ids{highlight_id},1),...
    prot_frac_RF(ids{highlight_id},2),...
    prot_frac_RF(ids{highlight_id},3),...
    markers{highlight_id},'Color',colors{highlight_id},'MarkerFaceColor',face_color{highlight_id},...
    'MarkerSize',ms,'LineWidth',lw);
end

default_plot(0)

xlims = [0.1 10];
ylims = [0.1 50];
zlims = [0.1 50];

if highlight_id==1
    plot3(prot_frac_WT(1)*xlims,prot_frac_WT(2)*[1 1],prot_frac_WT(3)*[1 1],'-','Color',color_RF1,'LineWidth',lw)
else
    plot3(prot_frac_WT(1)*xlims,prot_frac_WT(2)*[1 1],prot_frac_WT(3)*[1 1],'-','Color',pale_RGB(color_RF1,tint_factor),'LineWidth',lw)
end

if highlight_id==2
    plot3(prot_frac_WT(1)*[1 1],prot_frac_WT(2)*ylims,prot_frac_WT(3)*[1 1],'-','Color',color_RF2,'LineWidth',lw)
else
    plot3(prot_frac_WT(1)*[1 1],prot_frac_WT(2)*ylims,prot_frac_WT(3)*[1 1],'-','Color',pale_RGB(color_RF2,tint_factor),'LineWidth',lw)
end

if highlight_id==3
    plot3(prot_frac_WT(1)*[1 1],prot_frac_WT(2)*[1 1],prot_frac_WT(3)*zlims,'-','Color',color_PrmC,'LineWidth',lw)
else
    plot3(prot_frac_WT(1)*[1 1],prot_frac_WT(2)*[1 1],prot_frac_WT(3)*zlims,'-','Color',pale_RGB(color_PrmC,tint_factor),'LineWidth',lw)
end

if highlight_id==4
    plot3(prot_frac_WT(1)*[1 1],prot_frac_WT(2)*25*[1 1],prot_frac_WT(3)*zlims,'-','Color',color_PrmC,'LineWidth',lw)
else
    plot3(prot_frac_WT(1)*[1 1],prot_frac_WT(2)*25*[1 1],prot_frac_WT(3)*zlims,'-','Color',pale_RGB(color_PrmC,tint_factor),'LineWidth',lw)
end

set(gca,'XScale','log','YScale','log','ZScale','log')

set(gca,'Xlim',prot_frac_WT(1)*xlims,...
    'Ylim',prot_frac_WT(2)*ylims,...
    'Zlim',prot_frac_WT(3)*zlims);
ticks = [1E-6 1E-5 1E-4 1E-3 1E-2];
set(gca,'XTick',ticks,'YTick',ticks,'ZTick',ticks);
set(gca,'XTickLabels','','YTickLabels','','ZTickLabels','')


set(gca,'View',[ 49.0674   26.1269])

set(gcf,'Position',fig_pos)
set(gcf,'Renderer','Painters')

%% 3D plots v2

ids = [];
ids{1} = 21:29;     % RF1
ids{2} = 40:48;     % RF2
ids{3} = 1:7;       % PrmC, RF2 WT
ids{4} = 8:14;      % PrmC, RF2 O/E

highlight_id = [-1];

%

colors = {color_RF1, color_RF2, color_PrmC, color_PrmC};
face_color = {'none','none','none','none'};
markers = {'s','o','>','p'};

fig_pos = [   516         381        1209         717];
tint_factor = 0;

ms = 10;
lw = 2;

figure

subplot(2,3,2)

hold on
for i = 1:length(ids)
    if i ~= highlight_id
        plot3(prot_frac_RF(ids{i},1),...
            prot_frac_RF(ids{i},2),...
            prot_frac_RF(ids{i},3),...
            markers{i},'Color',pale_RGB(colors{i},tint_factor),'MarkerFaceColor',face_color{i},...
            'MarkerSize',ms,'LineWidth',lw);
    end
end

if highlight_id~=-1
plot3(prot_frac_RF(ids{highlight_id},1),...
    prot_frac_RF(ids{highlight_id},2),...
    prot_frac_RF(ids{highlight_id},3),...
    markers{highlight_id},'Color',colors{highlight_id},'MarkerFaceColor',face_color{highlight_id},...
    'MarkerSize',ms,'LineWidth',lw);
end

default_plot(0)

xlims = [0.1 10];
ylims = [0.1 50];
zlims = [0.1 50];

plot3(prot_frac_WT(1)*xlims,prot_frac_WT(2)*[1 1],prot_frac_WT(3)*[1 1],'-','Color',pale_RGB(color_RF1,tint_factor),'LineWidth',lw)
plot3(prot_frac_WT(1)*[1 1],prot_frac_WT(2)*ylims,prot_frac_WT(3)*[1 1],'-','Color',pale_RGB(color_RF2,tint_factor),'LineWidth',lw)
plot3(prot_frac_WT(1)*[1 1],prot_frac_WT(2)*[1 1],prot_frac_WT(3)*zlims,'-','Color',pale_RGB(color_PrmC,tint_factor),'LineWidth',lw)
plot3(prot_frac_WT(1)*[1 1],prot_frac_WT(2)*25*[1 1],prot_frac_WT(3)*zlims,'-','Color',pale_RGB(color_PrmC,tint_factor),'LineWidth',lw)


set(gca,'XScale','log','YScale','log','ZScale','log')
xlabel('RF1 proteome fraction')
ylabel('RF2 proteome fraction')
zlabel('PrmC proteome fraction')
set(gca,'Xlim',prot_frac_WT(1)*xlims,...
    'Ylim',prot_frac_WT(2)*ylims,...
    'Zlim',prot_frac_WT(3)*zlims);
ticks = [1E-6 1E-5 1E-4 1E-3 1E-2];
set(gca,'XTick',ticks,'YTick',ticks,'ZTick',ticks);
set(gca,'XTickLabels','','YTickLabels','','ZTickLabels','')

set(gca,'View',[ 49.0674   26.1269])


subplot(2,3,4)

hold on
for i = 1:length(ids)
    if i~=highlight_id
        plot3(prot_frac_RF(ids{i},1),...
            prot_frac_RF(ids{i},2),...
            prot_frac_RF(ids{i},3),...
            markers{i},'Color',pale_RGB(colors{i},tint_factor),'MarkerFaceColor',face_color{i},...
            'MarkerSize',ms,'LineWidth',lw);
    end
end

if highlight_id~=-1    
    plot3(prot_frac_RF(ids{highlight_id},1),...
        prot_frac_RF(ids{highlight_id},2),...
        prot_frac_RF(ids{highlight_id},3),...
        markers{highlight_id},'Color',colors{highlight_id},'MarkerFaceColor',face_color{highlight_id},...
        'MarkerSize',ms,'LineWidth',lw);
end

default_plot(0)

xlims = [0.1 10];
ylims = [0.1 50];
zlims = [0.1 50];

plot3(prot_frac_WT(1)*xlims,prot_frac_WT(2)*[1 1],prot_frac_WT(3)*[1 1],'-','Color',color_RF1,'LineWidth',lw)
plot3(prot_frac_WT(1)*[1 1],prot_frac_WT(2)*ylims,prot_frac_WT(3)*[1 1],'-','Color',color_RF2,'LineWidth',lw)
plot3(prot_frac_WT(1)*[1 1],prot_frac_WT(2)*[1 1],prot_frac_WT(3)*zlims,'-','Color',color_PrmC,'LineWidth',lw)
plot3(prot_frac_WT(1)*[1 1],prot_frac_WT(2)*25*[1 1],prot_frac_WT(3)*zlims,'-','Color',color_PrmC,'LineWidth',lw)


set(gca,'XScale','log','YScale','log','ZScale','log')
xlabel('RF1 proteome fraction')
ylabel('RF2 proteome fraction')
zlabel('PrmC proteome fraction')
set(gca,'Xlim',prot_frac_WT(1)*xlims,...
    'Ylim',prot_frac_WT(2)*ylims,...
    'Zlim',prot_frac_WT(3)*zlims);
set(gca,'View',[ 0 90])


subplot(2,3,5)

hold on
for i = 1:length(ids)
plot3(prot_frac_RF(ids{i},1),...
    prot_frac_RF(ids{i},2),...
    prot_frac_RF(ids{i},3),...
    markers{i},'Color',colors{i},'MarkerFaceColor',face_color{i},...
    'MarkerSize',ms,'LineWidth',lw);
end

default_plot(0)

xlims = [0.1 10];
ylims = [0.1 50];
zlims = [0.1 50];

plot3(prot_frac_WT(1)*xlims,prot_frac_WT(2)*[1 1],prot_frac_WT(3)*[1 1],'-','Color',color_RF1,'LineWidth',lw)
plot3(prot_frac_WT(1)*[1 1],prot_frac_WT(2)*ylims,prot_frac_WT(3)*[1 1],'-','Color',color_RF2,'LineWidth',lw)
plot3(prot_frac_WT(1)*[1 1],prot_frac_WT(2)*[1 1],prot_frac_WT(3)*zlims,'-','Color',color_PrmC,'LineWidth',lw)
plot3(prot_frac_WT(1)*[1 1],prot_frac_WT(2)*25*[1 1],prot_frac_WT(3)*zlims,'-','Color',color_PrmC,'LineWidth',lw)


set(gca,'XScale','log','YScale','log','ZScale','log')
xlabel('RF1 proteome fraction')
ylabel('RF2 proteome fraction')
zlabel('PrmC proteome fraction')
set(gca,'Xlim',prot_frac_WT(1)*xlims,...
    'Ylim',prot_frac_WT(2)*ylims,...
    'Zlim',prot_frac_WT(3)*zlims);
set(gca,'View',[ 90 0])


subplot(2,3,6)

hold on
for i = 1:length(ids)
plot3(prot_frac_RF(ids{i},1),...
    prot_frac_RF(ids{i},2),...
    prot_frac_RF(ids{i},3),...
    markers{i},'Color',colors{i},'MarkerFaceColor',face_color{i},...
    'MarkerSize',ms,'LineWidth',lw);
end

default_plot(0)

xlims = [0.1 10];
ylims = [0.1 50];
zlims = [0.1 50];

plot3(prot_frac_WT(1)*xlims,prot_frac_WT(2)*[1 1],prot_frac_WT(3)*[1 1],'-','Color',color_RF1,'LineWidth',lw)
plot3(prot_frac_WT(1)*[1 1],prot_frac_WT(2)*ylims,prot_frac_WT(3)*[1 1],'-','Color',color_RF2,'LineWidth',lw)
plot3(prot_frac_WT(1)*[1 1],prot_frac_WT(2)*[1 1],prot_frac_WT(3)*zlims,'-','Color',color_PrmC,'LineWidth',lw)
plot3(prot_frac_WT(1)*[1 1],prot_frac_WT(2)*25*[1 1],prot_frac_WT(3)*zlims,'-','Color',color_PrmC,'LineWidth',lw)


set(gca,'XScale','log','YScale','log','ZScale','log')
xlabel('RF1 proteome fraction')
ylabel('RF2 proteome fraction')
zlabel('PrmC proteome fraction')
set(gca,'Xlim',prot_frac_WT(1)*xlims,...
    'Ylim',prot_frac_WT(2)*ylims,...
    'Zlim',prot_frac_WT(3)*zlims);
set(gca,'View',[ 0 0])

set(gcf,'Position',fig_pos);

set(gcf,'Renderer','Painters')
