# Supplementary material for: Spurious regulatory connections dictate the expression‐fitness landscape of translation factors
Source: Mol Syst Biol. 2021 Apr 26;17(4):e10302. doi: 10.15252/msb.202110302 (PMC8073009; doi:10.15252/msb.202110302)
Supplement: Supplementary file 12 — Code EV1 [file MSB-17-e10302-s003.zip › Computer_Code_EV1/figures/figS3_coarse_RF_20200612.m]

%%
% load transcriptomics data from E1, E2, E3, and controls
load('multiplex_RNA_seq_quantification_E1_E2_E3_GFP_ctls_20200522.mat'); % see regulon_expression_analysis_E1_E2_E3_ctls_20200522.m

% load matched fitness experimental data:
% matched_fitness_transcriptome_data_20200522.m
load('regulon_RF_fitness_20200525.mat');


color_RF2 = [245 123 33]/255;
color_RF1 = [58 123 182]/255;
color_PrmC = [30 177 0]/255;


%%
prot_frac_RF1 = 0.074785/100;
prot_frac_PrmC = 0.007508/100;
prot_frac_RF2 = 0.033693/100; 
prot_frac_WT = [prot_frac_RF1 prot_frac_RF2 prot_frac_PrmC];

%% conversion factors for proteome fraction (see growth_laws_RF_20200527.m) 
%sigB conversion
offset_factor_sigB = 1.412731329040649;
min_sigB_trx = 0.021520143488770;
min_sigB_trl = 0.02145; % WT dataset

% trl conversion
offset_factor_trl = 1.100910792920919;


%% fit lines for growth laws (see fig2_RF_20200605.m)

phi_max = 0.4968;
phi_R0 = 0.0793;
k_t = 1/0.3091;
k_n = 1/0.1348;

%%
% see isogenic_strain_s_compilation_20200311.m
load('isogenic_pairs_s_E1_E2_20200311.mat');
load('pairwise_fitness_isogenic_E3_all_20200319.mat');


[mu_s, sigma_s_fit,sigma_s] = plot_isogenic_s_20200311([data_y data_y_E3_all]);


%% prediction: phi_R vs sigB

fig_pos = [173   107   842   991];

PrmC_lims  = [prot_frac_WT(3)/10 prot_frac_WT(3)*30];
ms = 12;
lw =2;


subplot = @(m,n,p) subtightplot (m, n, p, [0.06 0.12], [0.1 0.03], [0.15 0.08]);


figure 


% SigB proteome vs. PrmC
subplot(3,2,1)
hold on

prot_frac_id = 3;   % which RF is being varied

markers = {'h','p'};
markers_colors = {0.5*color_PrmC, color_PrmC};
markers_face_colors = {'none','none'};


ids = [ 18:20 67:70];
d_sigB_prot_frac = offset_factor_sigB*(transcriptome_frac_regulons(ids,160)-min_sigB_trx);
sigB_prot_frac = d_sigB_prot_frac + min_sigB_trl;

plot(prot_frac_PrmC*[1 1],[0 0.25],':','LineWidth',2,'Color',color_PrmC);

plot(prot_frac_RF(ids,prot_frac_id),sigB_prot_frac,...
    markers{1},'MarkerSize',ms,'LineWidth',lw,'Color',markers_colors{1})

ids = [ 8:14 ];
d_sigB_prot_frac = offset_factor_sigB*(transcriptome_frac_regulons(ids,160)-min_sigB_trx);
sigB_prot_frac = d_sigB_prot_frac + min_sigB_trl;
plot(prot_frac_RF(ids,prot_frac_id),sigB_prot_frac,...
    markers{2},'MarkerSize',ms,'LineWidth',lw,'Color',markers_colors{2})

default_plot(0)
set(gca,'XScale','log','XLim',PrmC_lims,'XTick',[1E-5 1E-4 1E-3])
xlabel('PrmC proteome fraction')
ylabel('SigB sector \phi_{SigB}')


% translation sector vs. PrmC
subplot(3,2,3)
hold on

plot(prot_frac_PrmC*[1 1],[0.28 0.38],':','LineWidth',2,'Color',color_PrmC);

ids = [ 18:20 67:70];
trl_prot_frac = offset_factor_trl*transcriptome_frac_regulons(ids,226);

plot(prot_frac_RF(ids,prot_frac_id),trl_prot_frac,...
    markers{1},'MarkerSize',ms,'LineWidth',lw,'Color',markers_colors{1})

ids = [ 8:14 ];
trl_prot_frac = offset_factor_trl*transcriptome_frac_regulons(ids,226);
plot(prot_frac_RF(ids,prot_frac_id),trl_prot_frac,...
    markers{2},'MarkerSize',ms,'LineWidth',lw,'Color',markers_colors{2})

default_plot(0)
set(gca,'XScale','log','XLim',PrmC_lims,'XTick',[1E-5 1E-4 1E-3])
xlabel('PrmC proteome fraction')
ylabel('Translation sector \phi_{R}')


subplot(3,2,5)
hold on

xlims = [-0.01 0.22];
ylims = [0.19 0.385];

ids = [ 8:14 ];
d_sigB_prot_frac = offset_factor_sigB*(transcriptome_frac_regulons(ids,160)-min_sigB_trx);
trl_prot_frac = offset_factor_trl*transcriptome_frac_regulons(ids,226);
sigB_prot_frac = d_sigB_prot_frac + min_sigB_trl;

plot(d_sigB_prot_frac,trl_prot_frac,...
    'p','MarkerFaceColor','none','Color',color_PrmC,...
    'MarkerSize',ms,'LineWidth',lw)

ids = [ 18:20 67:70];
d_sigB_prot_frac = offset_factor_sigB*(transcriptome_frac_regulons(ids,160)-min_sigB_trx);
trl_prot_frac = offset_factor_trl*transcriptome_frac_regulons(ids,226);
sigB_prot_frac = d_sigB_prot_frac + min_sigB_trl;

plot(d_sigB_prot_frac,trl_prot_frac,...
    'h','MarkerFaceColor','none','Color',0.5*color_PrmC,...
    'MarkerSize',ms,'LineWidth',lw)


phi_R_no_pert = 0.37; 
phi_c = phi_max - phi_R0*k_t/k_n;

plot(xlims,phi_R_no_pert*(1-xlims/phi_c),'--','Color',color_PrmC)
plot(xlims,phi_R_no_pert*(1-xlims),'-','Color',color_PrmC)


default_plot(0)
xlabel('Excess sector, \phi_U = \Delta\phi_{SigB}')
ylabel('Translation sector \phi_R')
set(gca,'XLim',xlims,'YLim',ylims)
set(gcf,'Position',fig_pos)


% prediction: lambda vs sigB

xlims = [0 0.22];
ylims = [-0.54 0.03];

ids = [ 8:14 ];
ids_no_sigB  = [18 67 68 19 69 70 20]; %[15 63 16 64 65 66 17  ];

d_sigB_prot_frac = offset_factor_sigB*(transcriptome_frac_regulons(ids,160)-min_sigB_trx);
lambda = squeeze(norm_growth_rate(ids,2));
d_fitness = norm_growth_rate(ids_no_sigB,2)-norm_growth_rate(ids,2);

subplot(3,2,6)
hold on
plot(d_sigB_prot_frac,-d_fitness,...
    'ok','MarkerFaceColor','k',...
    'MarkerSize',ms)


phi_R_no_pert = 0.37; %phi_R0+1/k_t;

phi_c = phi_max - phi_R0;

plot(xlims,-xlims/phi_c,'--k')
plot(xlims,-xlims,'-k')


default_plot(0)
xlabel('Excess sector, \phi_U = \Delta\phi_{SigB}')
ylabel('Growth rate difference')
set(gca,'XLim',xlims,'YLim',ylims)
set(gcf,'Position',fig_pos)


% % growth vs PrmC

prot_frac_id = 3;   % which RF is being varied


subplot(3,2,4)
hold on
ids = [18 67 68 19 69 70 20]; %[15:17 63:66];
fit_lim = [0.7 1.02];


ylims_patch = [1-2*sigma_s 1+2*sigma_s];
xlims_patch = PrmC_lims;
x_pos_patch = [xlims_patch(1) xlims_patch(2) xlims_patch(2) xlims_patch(1) xlims_patch(1)];
y_pos_patch = [ylims_patch(1) ylims_patch(1) ylims_patch(2) ylims_patch(2) ylims_patch(1)];

patch(x_pos_patch,y_pos_patch,[0.8 0.8 0.8],'EdgeColor','none','FaceAlpha',0.3);

plot(prot_frac_PrmC*[1 1],fit_lim,':','LineWidth',2,'Color',color_PrmC);

plot(prot_frac_RF(ids,prot_frac_id),norm_growth_rate(ids,2),...
    markers{1},'MarkerSize',ms,'LineWidth',lw,'Color',markers_colors{1})

ids = [ 8:14 ];
plot(prot_frac_RF(ids,prot_frac_id),norm_growth_rate(ids,2),...
    markers{2},'MarkerSize',ms,'LineWidth',lw,'Color',markers_colors{2})

default_plot(0)
set(gca,'XScale','log','XLim',PrmC_lims,'XTick',[1E-5 1E-4 1E-3],'YLim',fit_lim);
xlabel('PrmC proteome fraction')
ylabel('Relative growth rate')

set(gcf,'Renderer','Painters')
