# Supplementary material for: Spurious regulatory connections dictate the expression‐fitness landscape of translation factors
Source: Mol Syst Biol. 2021 Apr 26;17(4):e10302. doi: 10.15252/msb.202110302 (PMC8073009; doi:10.15252/msb.202110302)
Supplement: Supplementary file 12 — Code EV1 [file MSB-17-e10302-s003.zip › Computer_Code_EV1/figures/reproducibility_RNA_ribo_20210217.m]

%% ribosome read density

data_dir = [];
data_dir{1} = 'GEO_wigs/ribo';

files = [];
files{1} = 'ribo_MCC1_GLB115*.wig';
files{2} = 'ribo_MCC2_GLB115*.wig';
files{3} = 'ribo1_GLB455*.wig';
files{4} = 'ribo2_GLB455*.wig';


data_dir_id = ones(size(files));


%%

species = 'bsub';

ribo_bool = 1;
winsor_cut = 0.01;
gap = 20;
n_boot = 10;
rRNA_rem_bool = 0;

% use the one in the directyory expression_translation_factors
[genes, read_density, median_reads_per_gene,reads_per_gene, ...
    rescaled_reads_per_gene, winsorized_read_density,...
    winsorized_reads_per_gene, winsorized_rescaled_reads_per_gene,...
    winsorized_median_reads, non_rRNA_raw_reads, all_raw_reads,...
    bootstrap_winsorized_read_density,bootstrap_rescaled_reads_per_gene] = ...
    compute_read_density_20200305(data_dir,files,gap,winsor_cut,ribo_bool,n_boot,species,data_dir_id);

% 
% %% Rend-seq
% 
% data_dir = [];
% data_dir{1} = 'GEO_wigs/rend';
% 
% 
% files = [];
% files{1} = 'rend_MCC1_GLB115*.wig';
% files{2} = 'rend_MCC2_GLB115*.wig';
% files{3} = 'rend1_GLB455*.wig';
% files{4} = 'rend2_GLB455*.wig';
% 
% 
% data_dir_id = ones(size(files));
% 
% 
% 
% species = 'bsub';
% 
% ribo_bool = 0;
% winsor_cut = 0.01;
% gap = 20;
% n_boot = 10;
% rRNA_rem_bool = 0;


% % use the one in the directyory expression_translation_factors
% [genes, read_density, median_reads_per_gene,reads_per_gene, ...
%     rescaled_reads_per_gene, winsorized_read_density,...
%     winsorized_reads_per_gene, winsorized_rescaled_reads_per_gene,...
%     winsorized_median_reads, non_rRNA_raw_reads, all_raw_reads,...
%     bootstrap_winsorized_read_density,bootstrap_rescaled_reads_per_gene] = ...
%     compute_read_density_20200305(data_dir,files,gap,winsor_cut,ribo_bool,n_boot,species,data_dir_id);


%%

all_pairs = [1 2; 3 4];


read_thresh = 100;


genes_oi = [1329 1330];

fig_pos = [ 286   299   762   357];
R2 = [];
quants = [];
ft_sz = 14;

lims = [3 3E4];
rpkm_factor = 1E9;

figure
for i =1:size(all_pairs,1)
    
    subplot(1,2,i)
    hold on
    
    bool = reads_per_gene(all_pairs(i,1),:)>read_thresh & reads_per_gene(all_pairs(i,2),:)>read_thresh;
    
    scatter(read_density(all_pairs(i,1),bool)*rpkm_factor,read_density(all_pairs(i,2),bool)*rpkm_factor,10,[0.5 0.5 0.5],'filled','MarkerFaceAlpha',1,'MarkerEdgeColor','None');
    
    if sum(bool(genes_oi))==length(genes_oi)
        
        plot(read_density(all_pairs(i,1),genes_oi)*rpkm_factor,read_density(all_pairs(i,2),genes_oi)*rpkm_factor,'+k');
    end

    corrcoeff_oi = corrcoef(log(read_density(all_pairs(i,1),bool)),log(read_density(all_pairs(i,2),bool)));
    
    R2(i) = corrcoeff_oi(1,2)^2;
    
    FC = read_density(all_pairs(i,2),bool)./read_density(all_pairs(i,1),bool);
    quants(i,:) = quantile(FC,[0.1 0.5 0.9]);
    
    default_plot(1)
    set(gca,'XLim',lims,'YLim',lims)
    set(gca,'XTick',logspace(0,4,5),...
            'YTick',logspace(0,4,5))
    set(gca,'XTickLabels',{'10^0','','10^2','','10^4'},'YTickLabels',{'10^0','','10^2','','10^4'},'FontSize',ft_sz);
    h = title(sprintf('n = %d, R^2 = %.2f\n FC_{10}^{90}: %.2f to %.2f',sum(bool),R2(i), quants(i,1)/quants(i,2),quants(i,3)/quants(i,2)),'FontWeight','normal');
    set(h,'Units','normalized')
    pos_title = get(h,'Position');
    set(h,'Position',[pos_title(1)*0.7 0.8*pos_title(2)])
    
    xlab=files{all_pairs(i,1)};
    xlab = xlab(1:end-5);
    xlabel(xlab,'Interpreter','none');
    
    ylab=files{all_pairs(i,2)};
    ylab = ylab(1:end-5);
    ylabel(ylab,'Interpreter','none');
    

    
end
set(gcf,'Position',fig_pos);


%% mRNA read density

data_dir = [];
data_dir{1} = 'GEO_wigs/RNAseq';
cd(data_dir{1})
all_files = dir('RNAseq_*.wig');
tmp = {all_files(:).name};
tmp = tmp(1:2:length(tmp));
files = tmp;
for i = 1:length(files)
    files{i}(end-4) = '*';
end

data_dir_id = ones(size(files));


%%

species = 'bsub';

ribo_bool = 1;
winsor_cut = 0;
gap = 20;
n_boot = 10;
rRNA_rem_bool = 0;

[genes, read_density, median_reads_per_gene,reads_per_gene, ...
    rescaled_reads_per_gene, winsorized_read_density,...
    winsorized_reads_per_gene, winsorized_rescaled_reads_per_gene,...
    winsorized_median_reads, non_rRNA_raw_reads, all_raw_reads,...
    bootstrap_winsorized_read_density,bootstrap_rescaled_reads_per_gene] = ...
    compute_read_density_20200305(data_dir,files,gap,winsor_cut,ribo_bool,n_boot,species,data_dir_id);


%% wt and unperturbed datasets

id_WT_ctl =[ 1  8 15 18 25 33 ];
all_pairs = nchoosek(id_WT_ctl,2);


read_thresh = 100;
rpkm_factor = 1E9;

lims = [10 3E4];

n_subplot = ceil(sqrt(length(all_pairs)));

ft_sz = 10;


genes_oi = [1329 1330];

fig_pos = [ -1232         957         951        1022];
R2 = [];
quants = [];

figure
for i =1:length(all_pairs)
    
    subplot(n_subplot,n_subplot,i)
    hold on
    
    bool = reads_per_gene(all_pairs(i,1),:)>read_thresh & reads_per_gene(all_pairs(i,2),:)>read_thresh;
    
    scatter(read_density(all_pairs(i,1),bool)*rpkm_factor,read_density(all_pairs(i,2),bool)*rpkm_factor,10,[0.5 0.5 0.5],'filled','MarkerFaceAlpha',1,'MarkerEdgeColor','None');
    
    if sum(bool(genes_oi))==length(genes_oi)
    plot(read_density(all_pairs(i,1),genes_oi)*rpkm_factor,read_density(all_pairs(i,2),genes_oi)*rpkm_factor,'+k');
    end

    corrcoeff_oi = corrcoef(log(read_density(all_pairs(i,1),bool)),log(read_density(all_pairs(i,2),bool)));
    
    R2(i) = corrcoeff_oi(1,2)^2;
    
    FC = read_density(all_pairs(i,2),bool)./read_density(all_pairs(i,1),bool);
    quants(i,:) = quantile(FC,[0.1 0.5 0.9]);
    
    default_plot(1)
    set(gca,'XLim',lims,'YLim',lims)
    set(gca,'XTick',logspace(0,4,5),...
            'YTick',logspace(0,4,5))
    set(gca,'XTickLabels',{'10^0','10^1','10^2','10^3','10^4'},'YTickLabels',{'10^0','10^1','10^2','10^3','10^4'},'FontSize',ft_sz);
    h = title(sprintf('n = %d, R^2 = %.2f\n FC_{10}^{90}: %.2f to %.2f',sum(bool),R2(i), quants(i,1)/quants(i,2),quants(i,3)/quants(i,2)),'FontWeight','normal');
    set(h,'Units','normalized')
    pos_title = get(h,'Position');
    set(h,'Position',[pos_title(1)*0.7 0.75*pos_title(2)])
    
    xlab=files{all_pairs(i,1)};
    xlab = xlab(8:19);
    xlabel(xlab,'Interpreter','none');
    
    ylab=files{all_pairs(i,2)};
    ylab = ylab(8:19);
    ylabel(ylab,'Interpreter','none');
    

    
end
set(gcf,'Position',fig_pos);

median(quants)
median(R2)
