# Supplementary material for: Spurious regulatory connections dictate the expression‐fitness landscape of translation factors
Source: Mol Syst Biol. 2021 Apr 26;17(4):e10302. doi: 10.15252/msb.202110302 (PMC8073009; doi:10.15252/msb.202110302)
Supplement: Supplementary file 12 — Code EV1 [file MSB-17-e10302-s003.zip › Computer_Code_EV1/figures/distance_next_gene_by_stop_codon_20200324.m]

[genes, strand, start, stop] = get_bsub_genes_v2();
codon_size = 3;
ind_stop_codon = stop_codon_of_genes('bsub',codon_size);
color_RF2 = [245 123 33]/255;
color_RF1 = [58 123 182]/255;
colors_stop = [0 0 0; color_RF2; color_RF1];
stop_codons = {'UAA','UGA','UAG'};


%%

gene_midpoints = (start+stop)/2;

% reordering genes by midpoint position

[~,ind_sort] = sort(gene_midpoints,'ascend');

genes_sorted = genes(ind_sort);
strand_sorted = strand(ind_sort);
gene_midpoints_sorted = gene_midpoints(ind_sort);
start_sorted = start(ind_sort);
stop_sorted = stop(ind_sort);
stop_codon_sorted = ind_stop_codon(ind_sort);


distance_co_directional = [];
for i = 1:length(stop_codons)
    distance_co_directional{i} = [];
end

for i = 1:length(genes_sorted)-1
    if strand_sorted(i)==1 && strand_sorted(i+1)==1
        if stop_codon_sorted(i)>0
            distance_co_directional{stop_codon_sorted(i)} = [distance_co_directional{stop_codon_sorted(i)} -stop_sorted(i)+start_sorted(i+1)];
        end
    end
end

for i = 2:length(genes_sorted)
    if strand_sorted(i-1)==0 && strand_sorted(i)==0
        if stop_codon_sorted(i)>0
            distance_co_directional{stop_codon_sorted(i)} = [distance_co_directional{stop_codon_sorted(i)} -stop_sorted(i-1)+start_sorted(i)];
        end
    end
end


%%
legend_text = [];
figure
hold on
for i = 1:length(stop_codons)
    [Y,X] = mycdfcalc(distance_co_directional{i});
    stairs(X,Y*length(distance_co_directional{i}),'-','LineWidth',2,'Color',colors_stop(i,:))
    legend_text{i} = sprintf('%s, n=%d',stop_codons{i},length(distance_co_directional{i}));
end

default_plot(0);
set(gca,'XLim',[-30 150],'LineWidth',1)
xlabel(sprintf('Distance to next gene\n (consecutive co-directional pairs) (nt)'))
ylabel('Cumulative number of genes')
