# Supplementary material for: Spurious regulatory connections dictate the expression‐fitness landscape of translation factors
Source: Mol Syst Biol. 2021 Apr 26;17(4):e10302. doi: 10.15252/msb.202110302 (PMC8073009; doi:10.15252/msb.202110302)
Supplement: Supplementary file 12 — Code EV1 [file MSB-17-e10302-s003.zip › Computer_Code_EV1/competition/UMI_counts_to_pairwise_fitness_E1_20200304.m]

%% load data
load('UMI_counts_E1_200206Li_200206Liv2_combined_20200225.mat');


% strain_data = {...
%     'bJBL001', 'WT', 'CAGTACGC';
%     'bJBL197', 'WT', 'GGCCTCCC';
%     'bJBL198', 'WT', 'GCTGCCAG';
%     'bJBL296', 'WT', 'TTTCTTTT';
%     'bJBL297', 'WT', 'ATGTGTGG';
%     'bJBL298', 'WT', 'GAGCGACC';
%     'bJBL299', 'WT', 'TGCGCTAA';
%     'bJBL217', '?sigB', 'AACAAAAA';
%     'bJBL310', '?sigB', 'AGAGCACA';
%     'bJBL253', 'Pxyl-RF2, Phy-PrmC', 'ATAGCTCT';
%     'bJBL272', 'Pxyl-RF2, Phy-PrmC', 'CCACGACC';
%     'bJBL273', 'Pxyl-RF2, Phy-PrmC', 'TAGAAAGA';
%     'bJBL274', 'Pxyl-RF2, Phy-PrmC', 'GAAGGAGA';
%     'bJBL275', 'Pxyl-RF2, Phy-PrmC, ?sigB', 'CGCCTCGT';
%     'bJBL276', 'Pxyl-RF2, Phy-PrmC, ?sigB', 'AAACTCCT';
%     'bJBL277', 'Pxyl-RF2, Phy-PrmC, ?sigB', 'ACCCGACC';
%     'bJBL278', 'Pxyl-RF2, Phy-PrmC, ?sigB', 'TCTTGGAT';
%     'bJBL121', 'Pxyl-?,  Phy-? (cam, spec)', 'GTCCACTG';
%     'bJBL122', 'Pxyl-?,  Phy-? (cam, spec)', 'GACAACTT';
%     'bJBL188', 'Pxyl-?,  Phy-? (cam, spec)', 'TCCAACCA';
%     'bJBL189', 'Pxyl-?,  Phy-? (cam, spec)', 'AAACAGAC';
%     'bJBL311', 'Pxyl-?,  Phy-? (cam, kan) spiked in', 'AGCACCGT';
%     'bJBL313', 'Pxyl-?,  Phy-? (cam, kan) spiked in', 'CGCGTCAC';
%     'bJBL314', 'Pxyl-?,  Phy-? (cam, kan) spiked in', 'CACAGACA';
%     'bJBL315', 'Pxyl-?,  Phy-? (cam, kan) spiked in', 'ACCGACCG'};


%% plot all pairs

condition_names = {'C1','C2','C3','C4','C5','C6','C7','C8','C9'};    % corresponds to PCR1


%% generating categorical colormap
load('Glasbey_colormap_20190725.mat');
cat_cols = Glasbey_colormap;
% load('categorical_colormap_v2.mat');
% cat_cols = cat_col2;

unique_gen = unique(strain_data(:,2));

strain_cols = NaN(length(strain_data),3);
for j = 1:length(unique_gen)
    ids = find(strcmp(unique_gen(j),strain_data(:,2)));
    
    cols = dark_to_pale(cat_cols(j,:),length(ids)+4);
    
    for i = 1:length(ids)
        strain_cols(ids(i),:) = cols(i+2,:);
    end
    
end

%% 

% removing the spike ins and blank PCR1 BC
strain_id_comp = 1:20; 
PCR1_comp = 1:9;
UMI_comp = squeeze(UMI_counts_v2(:,PCR1_comp,strain_id_comp));

strain_cols = strain_cols(strain_id_comp,:);


%% do all pairs in all conditions

condition_names = {'0%','0.006%','0.012%','0.018%','0.025%','0.035%','0.075%','0.165%','0.5%'};

fitness = NaN(length(condition_names),length(strain_id_comp),length(strain_id_comp));
min_fitness_subs =  NaN(length(condition_names),length(strain_id_comp),length(strain_id_comp));
max_fitness_subs =  NaN(length(condition_names),length(strain_id_comp),length(strain_id_comp));
df_CI =  NaN(length(condition_names),length(strain_id_comp),length(strain_id_comp));

% to be refined based on back dilutions 
n_gen = [];
for i = 1:length(PCR1_comp)
    n_gen{i} = [0 8 16 24 32];
end


tic
for i = 1:length(condition_names)
    
    % getting the UMI for the experimental conditions
    UMI_ois = squeeze(UMI_comp(:,i,:));
    
    % normalizing by total reads for time point and identifying frequencies
    % of interest
    freqs = UMI_ois./sum(UMI_ois,2);
    
    for j = 1:length(strain_id_comp)
        for k = 1:length(strain_id_comp)
            if j>k
                y = log2(freqs(:,j)./freqs(:,k))';
                x = n_gen{i};
                [intercept,slope] = fit_line(x,y);
                fitness(i,j,k) = slope;
                
                p_CI = 0.05;
                [a,b] = plot_confidence_interval(x,y,p_CI,[0 0 0],0);
                df_CI(i,j,k) = b(2,2)-b(2,1);
                
                
                inds = 1:length(x);
                for m = 1:length(inds)
                    inds2 = inds;
                    inds2(m) = [];
                    [~,slopes_subs(m)] = fit_line(x(inds2),y(inds2));
                end
                min_fitness_subs(i,j,k) = min(slopes_subs);
                max_fitness_subs(i,j,k) = max(slopes_subs);
                
                
            end
        end
    end
    toc
end

df_subs = max_fitness_subs-min_fitness_subs;

%%

strain_id_comp_E1 = strain_id_comp;
fitness_E1 = fitness;
dfitness_subs_E1 = df_subs;
dfitness_CI_E1 = df_CI;
strain_data_E1 = strain_data;
