# Supplementary material for: Spurious regulatory connections dictate the expression‐fitness landscape of translation factors
Source: Mol Syst Biol. 2021 Apr 26;17(4):e10302. doi: 10.15252/msb.202110302 (PMC8073009; doi:10.15252/msb.202110302)
Supplement: Supplementary file 12 — Code EV1 [file MSB-17-e10302-s003.zip › Computer_Code_EV1/competition/UMI_counts_to_pairwise_fitness_20200304.m]

%% load data
load('UMI_counts_E2_20200303.mat');

% strain_data = {...
% 'bJBL001','WT','CAGTACGC';
% 'bJBL197','WT','GGCCTCCC';
% 'bJBL198','WT','GCTGCCAG';
% 'bJBL296','WT','TTTCTTTT';
% 'bJBL297','WT','ATGTGTGG';
% 'bJBL298','WT','GAGCGACC';
% 'bJBL299','WT','TGCGCTAA';
% 'bJBL217','?sigB','AACAAAAA';
% 'bJBL310','?sigB','AGAGCACA';
% 'bJBL290','Pxyl-PrmC, Phy-RF1','TAAGTCTC';
% 'bJBL291','Pxyl-PrmC, Phy-RF1','GCACGGGC';
% 'bJBL292','Pxyl-PrmC, Phy-RF1','TTTATGTA';
% 'bJBL293','Pxyl-PrmC, Phy-RF1','ACCGGATA';
% 'bJBL295','Pxyl-PrmC, Phy-RF1, ?sigB','GCTCGGAC';
% 'bJBL319','Pxyl-PrmC, Phy-RF1, ?sigB','TCCCCCCG';
% 'bJBL320','Pxyl-PrmC, Phy-RF1, ?sigB','GCATTTCA';
% 'bJBL321','Pxyl-PrmC, Phy-RF1, ?sigB','AGCTGGCG';
% 'bJBL311','Pxyl-,  Phy- (cam, kan)','AGCACCGT';
% 'bJBL313','Pxyl-,  Phy- (cam, kan)','CGCGTCAC';
% 'bJBL314','Pxyl-,  Phy- (cam, kan)','CACAGACA';
% 'bJBL315','Pxyl-,  Phy- (cam, kan)','ACCGACCG';
% 'bJBL121','Pxyl-,  Phy- (spike-in)','GTCCACTG';
% 'bJBL122','Pxyl-,  Phy- (spike-in)','GACAACTT';
% 'bJBL188','Pxyl-,  Phy- (spike-in)','TCCAACCA';
% 'bJBL189','Pxyl-,  Phy- (spike-in)','AAACAGAC'};

%% plot all pairs

condition_names = {'C1','C2','C3','C4','C5','C6','C7','C8','C9'};    % corresponds to PCR1


%% generating categorical colormap
load('Glasbey_colormap_20190725.mat');
cat_cols = Glasbey_colormap;

unique_gen = unique(strain_data(:,2));

strain_cols = NaN(length(strain_data),3);
for j = 1:length(unique_gen)
    ids = find(strcmp(unique_gen(j),strain_data(:,2)));
    
    cols = dark_to_pale(cat_cols(j,:),length(ids)+4);
    
    for i = 1:length(ids)
        strain_cols(ids(i),:) = cols(i+2,:);
    end
    
end

%% 

% removing the spike ins
strain_id_comp = 1:21; 
PCR1_comp = 1:9;
UMI_comp = squeeze(UMI_counts_v2(:,PCR1_comp,strain_id_comp));

strain_cols = strain_cols(strain_id_comp,:);


%% do all pairs in all conditions

% condition_names = {'0%','0.006%','0.012%','0.018%','0.025%','0.035%','0.075%','0.165%','0.5%'};

fitness = NaN(length(condition_names),length(strain_id_comp),length(strain_id_comp));
min_fitness_subs =  NaN(length(condition_names),length(strain_id_comp),length(strain_id_comp));
max_fitness_subs =  NaN(length(condition_names),length(strain_id_comp),length(strain_id_comp));
df_CI =  NaN(length(condition_names),length(strain_id_comp),length(strain_id_comp));

% to be refined based on back dilutions 
n_gen = [];
for i = 1:length(PCR1_BC)
    n_gen{i} = [0 7.3 7.3*2 7.3*3 7.3*4];
end


% changes in dilution factors to reach same OD
n_gen{1} = [0 7.3 13.6 20.07 27.37];
n_gen{2} = [0 7.3 14.03 20.76 28.0819];
n_gen{3} = [0 7.3 7.3*2 21.337 28.6589];
n_gen{5} = [0 7.3+0.3219 7.3*2+0.3219 7.3*3+0.3219 7.3*4+0.3219];
n_gen{9} = [0 7.3 7.3*2 21.337 28.6589];

tic
for i = 1:length(condition_names)
    
    % getting the UMI for the experimental conditions
    UMI_ois = squeeze(UMI_comp(:,i,:));
    
    % normalizing by total reads for time point and identifying frequencies
    % of interest
    freqs = UMI_ois./sum(UMI_ois,2);
    
    for j = 1:length(strain_id_comp)
        for k = 1:length(strain_id_comp)
            if j>k
                y = log2(freqs(:,j)./freqs(:,k))';
                x = n_gen{i};
                [intercept,slope] = fit_line(x,y);
                fitness(i,j,k) = slope;
 

            end
        end
    end
    toc
end


%%
strain_id_comp_E2 = strain_id_comp;
fitness_E2 = fitness;
dfitness_subs_E2 = df_subs;
dfitness_CI_E2 = df_CI;
strain_data_E2 = strain_data;
