# Supplementary material for: Spurious regulatory connections dictate the expression‐fitness landscape of translation factors
Source: Mol Syst Biol. 2021 Apr 26;17(4):e10302. doi: 10.15252/msb.202110302 (PMC8073009; doi:10.15252/msb.202110302)
Supplement: Supplementary file 12 — Code EV1 [file MSB-17-e10302-s003.zip › Computer_Code_EV1/competition/header_script_UMI_counts_comp_exp_20200303.m]

data_dir =  ''; % fastq containing directory

% constructing file name
idx_amplicons = {'AGTTCC','ATGTCA','CCGTCC','GTCCGC','GTGAAA'};
prefix = '200225Li_E2_competition_amplicons_';
suffix = '.fastq';

file_names = [];
for i = 1:length(idx_amplicons)
    file_names{i} = [prefix idx_amplicons{i} suffix];
end


%% Information pertaining to amplicon demultiplexing

% position in read of PCR1 barcode
pos_PCR1_BC = 1:4;

% PCR1 bar codes
PCR1_BC = {'CGAT', 'TCAG', 'GAGC', 'CACA', 'GTAA', 'GGCT', 'TGGA', 'TTTC','AATT'};

% strains (strain ID, gDNA BC, descriptor):
strain_data = {...
'bJBL001','WT','CAGTACGC';
'bJBL197','WT','GGCCTCCC';
'bJBL198','WT','GCTGCCAG';
'bJBL296','WT','TTTCTTTT';
'bJBL297','WT','ATGTGTGG';
'bJBL298','WT','GAGCGACC';
'bJBL299','WT','TGCGCTAA';
'bJBL217','?sigB','AACAAAAA';
'bJBL310','?sigB','AGAGCACA';
'bJBL290','Pxyl-PrmC, Phy-RF1','TAAGTCTC';
'bJBL291','Pxyl-PrmC, Phy-RF1','GCACGGGC';
'bJBL292','Pxyl-PrmC, Phy-RF1','TTTATGTA';
'bJBL293','Pxyl-PrmC, Phy-RF1','ACCGGATA';
'bJBL295','Pxyl-PrmC, Phy-RF1, ?sigB','GCTCGGAC';
'bJBL319','Pxyl-PrmC, Phy-RF1, ?sigB','TCCCCCCG';
'bJBL320','Pxyl-PrmC, Phy-RF1, ?sigB','GCATTTCA';
'bJBL321','Pxyl-PrmC, Phy-RF1, ?sigB','AGCTGGCG';
'bJBL311','Pxyl-,  Phy- (cam, kan)','AGCACCGT';
'bJBL313','Pxyl-,  Phy- (cam, kan)','CGCGTCAC';
'bJBL314','Pxyl-,  Phy- (cam, kan)','CACAGACA';
'bJBL315','Pxyl-,  Phy- (cam, kan)','ACCGACCG';
'bJBL121','Pxyl-,  Phy- (spike-in)','GTCCACTG';
'bJBL122','Pxyl-,  Phy- (spike-in)','GACAACTT';
'bJBL188','Pxyl-,  Phy- (spike-in)','TCCAACCA';
'bJBL189','Pxyl-,  Phy- (spike-in)','AAACAGAC'};


% position of strain specific barcode in the read.
strain_BC_pos = 43:50;

% position of UMI in the read
UMI_pos = 5:20;


%% running the per file demultiplexing & naive UMI collapse 

UMIs_counts = [];
reads_strain_BC_not_called = [];
BC_not_called = [];

for i = 1:length(file_names)
    [UMIs_counts{i},reads_strain_BC_not_called{i}, BC_not_called{i}]= ...
        analyze_amplicon_data_20200214(file_names{i},data_dir,...
        PCR1_BC,pos_PCR1_BC,strain_data,strain_BC_pos,UMI_pos);
end


%% post processing

strain_BC = strain_data(:,3);

% indexing appears in the order of this document
UMI_counts_v2 = NaN(length(idx_amplicons),length(PCR1_BC),length(strain_BC));
UMI_type = 2;   % 1: w/o UMI collapse, 2: w/ unique UMI collapse

strain_counted_norm = 1:21;
for i = 1:length(idx_amplicons)
    for j = 1:length(PCR1_BC)
        for k = 1:length(strain_BC)
            UMI_counts_v2(i,j,k) = UMIs_counts{i}(k,j,UMI_type);
        end
        sum_UMI_counts(i,j) = sum(UMI_counts_v2(i,j,strain_counted_norm)); 
    end
end

normalized_UMI_counts_v2 = NaN(length(idx_amplicons),length(PCR1_BC),length(strain_counted_norm));

for i = 1:length(idx_amplicons)
    for j = 1:length(PCR1_BC)
        for k = 1:length(strain_counted_norm)
            normalized_UMI_counts_v2(i,j,k) = UMI_counts_v2(i,j,k)/sum_UMI_counts(i,j);
        end
    end
end
