# Supplementary material for: Spurious regulatory connections dictate the expression‐fitness landscape of translation factors
Source: Mol Syst Biol. 2021 Apr 26;17(4):e10302. doi: 10.15252/msb.202110302 (PMC8073009; doi:10.15252/msb.202110302)
Supplement: Supplementary file 12 — Code EV1 [file MSB-17-e10302-s003.zip › Computer_Code_EV1/competition/UMI_counts_to_pairwise_fitness_E3_20200706.m]

%% load data
load('UMI_counts_no_uncalled_BC_E3_20200319.mat');


%% post processing 

strain_BC = strain_data(:,2);
conditions = 1:7;
time_pts = 1:5;
 
% indexing appears in the order of this document
UMI_counts_v2_all = NaN(length(time_pts)*2,length(conditions),length(strain_BC));
UMI_counts_v2_C = NaN(length(time_pts),length(conditions),length(strain_BC));
UMI_counts_v2_D = NaN(length(time_pts),length(conditions),length(strain_BC));

UMI_type = 2;   % 1: w/o UMI collapse, 2: w/ unique UMI collapse
 
strain_counted_norm = 1:21;
for i = 1:length(conditions)
    for j = 1:length(time_pts)
        for k = 1:length(strain_BC)
            UMI_counts_v2_C(j,i,k) = UMIs_counts{i}(k,j,UMI_type);
            UMI_counts_v2_D(j,i,k) = UMIs_counts{i}(k,j+5,UMI_type);

        end
    end
end

for i = 1:length(conditions)
    for j = 1:(2*length(time_pts))
        for k = 1:length(strain_BC)
            UMI_counts_v2_all(j,i,k) = UMIs_counts{i}(k,j,UMI_type);
        end
    end
end


%% plot all pairs

condition_names = {'C1','C2','C3','C4','C5','C6','C7'};    % corresponds to PCR1


%% generating categorical colormap
load('Glasbey_colormap_20190725.mat');
cat_cols = Glasbey_colormap;


unique_gen = unique(strain_data(:,2));

strain_cols = NaN(length(strain_data),3);
for j = 1:length(unique_gen)
    ids = find(strcmp(unique_gen(j),strain_data(:,2)));
    
    cols = dark_to_pale(cat_cols(j,:),length(ids)+4);
    
    for i = 1:length(ids)
        strain_cols(ids(i),:) = cols(i+2,:);
    end
    
end


%% number of generations, see n_gen_E3_comp_20200319


% condition_names = {'C1','C2','C3','C4','C5','C6','C7'};    % corresponds to PCR1
% 
% % C series
% n_gen_temp = [...
%     0	7.196397213	13.97775693	21.17415414	27.37055135
%     0	7.196397213	14.39279443	21.58919164	27.78558885
%     0	7.196397213	14.39279443	21.58919164	27.78558885
%     0	7.196397213	14.39279443	21.58919164	27.78558885
%     0	7.196397213	13.97775693	21.17415414	27.37055135
%     0	7.196397213	13.97775693	21.17415414	27.37055135
%     0	7.196397213	13.97775693	21.17415414	27.37055135];


% D series
condition_names = {'D1','D2','D3','D4','D5','D6','D7'};    % corresponds to PCR1

n_gen_temp = [...
    0	7.196397213	13.5992453	20.79564252	26.99203973
    0	7.196397213	13.5992453	20.79564252	26.99203973
    0	7.196397213	13.5992453	20.79564252	26.99203973
    0	7.196397213	13.97775693	21.17415414	27.37055135
    0	7.196397213	13.5992453	20.79564252	26.99203973
    0	7.196397213	13.5992453	20.79564252	26.99203973
    0	7.196397213	13.5992453	20.79564252	26.99203973];


n_gen = [];
for i =1:length(conditions)
    n_gen{i} = n_gen_temp(i,:);
    
end

% 

%% need to remove the last time point for D1: not harvested, not enough medium

id_time_absent = 10;
id_cond_absent = 1;
UMI_counts_v2_all(id_time_absent,id_cond_absent,:) = NaN;


%% removing the spike ins and blank PCR1 BC
strain_id_comp = 1:21; % to exclude the spike ins
conditions = 1:7;
time_ids = 6:10; % C RF2 WT 1:5, D RF2 O/E 6:10
% time_ids = 1:5; % C RF2 WT 1:5, D RF2 O/E 6:10

UMI_comp = squeeze(UMI_counts_v2_all(time_ids,conditions,strain_id_comp));

strain_cols = strain_cols(strain_id_comp,:);


%% do all pairs in all conditions

% condition_names = {'0%','0.006%','0.012%','0.018%','0.025%','0.035%','0.075%','0.165%','0.5%'};

fitness = NaN(length(condition_names),length(strain_id_comp),length(strain_id_comp));
min_fitness_subs =  NaN(length(condition_names),length(strain_id_comp),length(strain_id_comp));
max_fitness_subs =  NaN(length(condition_names),length(strain_id_comp),length(strain_id_comp));
df_CI =  NaN(length(condition_names),length(strain_id_comp),length(strain_id_comp));


tic
for i = 1:length(condition_names)
    
    % getting the UMI for the experimental conditions
    UMI_ois = squeeze(UMI_comp(:,i,:));
    
    % normalizing by total reads for time point and identifying frequencies
    % of interest
    freqs = UMI_ois./sum(UMI_ois,2);
    
    for j = 1:length(strain_id_comp)
        for k = 1:length(strain_id_comp)
            if j>k
                y = log2(freqs(:,j)./freqs(:,k))';
                x = n_gen{i};
                bool = ~isnan(y);
                x = x(bool);
                y = y(bool);

                [intercept,slope] = fit_line(x,y);
                fitness(i,j,k) = slope;
                
%                 
                p_CI = 0.05;
                [a,b] = plot_confidence_interval(x,y,p_CI,[0 0 0],0);
                df_CI(i,j,k) = b(2,2)-b(2,1);
                
                
                inds = 1:length(x);
                for m = 1:length(inds)
                    inds2 = inds;
                    inds2(m) = [];
                    [~,slopes_subs(m)] = fit_line(x(inds2),y(inds2));
                end
                min_fitness_subs(i,j,k) = min(slopes_subs);
                max_fitness_subs(i,j,k) = max(slopes_subs);
                
                
            end
        end
    end
    toc
end

df_subs = max_fitness_subs-min_fitness_subs;
